# Supplementary material for: Protein biogenesis machinery is a driver of replicative aging in yeast
Source: eLife. 2015 Dec 1;4:e08527. doi: 10.7554/eLife.08527 (PMC4718733; doi:10.7554/eLife.08527)
Supplement: Figure 1—source data 1. — DOI: http://dx.doi.org/10.7554/eLife.08527.004 [file elife-08527-fig1-data1.xlsx]

## Sheet: Sheet1
Item	Description	Amount	Brand/company
Pump
Pump	BVP standard motor, MS/CA4-12	1	Ismatec
pumphead	MS/CA4-12 extension	3	Ismatec
Tubing
PBT ID 1.52	Pump tubing, BPT Tubing, 1.52 mm ID, 400 mm length	16 x 1	Pharmed
Si 2-4	Silicon tubing, ID 2 mm, OD 4 mm	16 x 4.6 m	VWR
Si 4-6	Silicon tubing, ID 4 mm, OD 6 mm	16 x 2.8 m	VWR
Si 8-11	Silicon tubing, ID 8 mm, OD 11 mm	16 x 45 cm	VWR
Clamp	Polyacetal tubing clamp, 6 - 19 mm	16 x 3	VWR
Connectors
C1.0/2.0	PP tubing connector, from 1.0-2.0 mm to 2.0-3.5 mm	16 x 4	Kartell, VWR
C 4/11	PP tubing connector, from 3-5 mm to 9-13 mm	16 x 2	Kartell, VWR
C QR 4/6	PP tubing connector, Quick release, 4-6 mm	16 x 1	Kartell, VWR
C T-10	PP T-connector, 10mm	16 x 1	Kartell, VWR
Setup
Stand for magnets	Home-made stand for 4 magnets	4
Magnet	StemSep™ Red Magnet	16 x 1	Stem cell
Column + stopcock	0.3" Negative Selection Columns + 3-way stopcock	16 x 1	Stem cell
Tripod + stand	Stand, M10 screw-thread, 0.5 m	4	Usbeck, VWR
Rod	Stainless steel, 0.5 m	1	Usbeck, VWR
Rod	Stainless steel, 1 m	2	Usbeck, VWR
Medium
Pipet	glass pipet	20 x 1
SB 1ml	1 ml syringe barrel	20 x 1
Medium jar	20L round HDPE bottle	8 x 1	Nalgene, Thermo Scientific
Waste jar	20L round HDPE bottle	5 x 1
