# Supplementary material for: Protein biogenesis machinery is a driver of replicative aging in yeast
Source: eLife. 2015 Dec 1;4:e08527. doi: 10.7554/eLife.08527 (PMC4718733; doi:10.7554/eLife.08527)
Supplement: Figure 2—source data 1. — DOI: http://dx.doi.org/10.7554/eLife.08527.011 [file elife-08527-fig2-data1.xlsx]

## Sheet: ReadMe
This is the supplementary table for the shotgun proteome data
Sub tables (tabs in this excel sheet) are organized as follows:
Table name	Sub name	Description	Sub description
S2.	1	Proteome data	Raw proteomics data, both replicates, unprocessed samples (i.e. 'WT')
S2.	2a	Proteome data	R1 dataset, 2+ peptides selected, normalized to 1million, mother libraries corrected for bead related protein losses by 0hr difference in Mothers vs Daughter fractions
S2.	2b	Proteome data	R2 dataset, 2+ peptides selected, normalized to 1million, mother libraries corrected for bead related protein losses by 0hr difference in Mothers vs Daughter fractions
S2.	3a	Proteome data	R1 dataset, deconvolved. Data listed for Mothers, Daughters.
S2.	3b	Proteome data	R2 dataset, deconvolved. Data listed for Mothers, Daughters.
S2.	4a	Proteome data	R1 dataset, corrected for background using 7.8hr difference from WT. Data listed for Mother, Daughters.
S2.	4b	Proteome data	R2 dataset, corrected for background using 7.8hr difference from WT. Data listed for Mother, Daughters.
S2.	5a	Proteome data	Fitted dataset listing coefficient of variation. Data listed for Mother, Daughter.
S2.	5b	Proteome data-final	Final dataset, fitted and selected based on cutoff of coefficient of variation. Final 12 timepoints. Data listed for Mother, Daughter.
S2.	F	Proteome data	Factors used in data processing: Median value of technical replicates for WT, bead correction factor (applied in tab 2a and 2b), fractional population sizes (applied in tab 3a and 3b for unmixing), reference sample correction factor (applied in tab 4a and 4b), expression profile ranking (applied in generating the network).
Notes
The samples referred to as 'unprocessed samples' in the text is referred to as 'WT' here
The samples referred to as coming from 'Replicate 1' or 'Replicate 2' in the text are refered to here as 'Feb' and 'May' (the months in which the campaigns were performed)
The samples referred to as Mix1 (wash fraction), Mix2 (residue fraction), Mix3 (effluent fraction) in the text are refered to here as EW (samples produced from the EasySep wash), M (Mothers enriched sample after the EasySep wash is performed), D (Daughter enriched fraction from off of the column).
Harvested column samples and timepoints correspond as follows:
Sample	time (h)
WT	-3
t1	0
t2	1
t3	3
t4	5.266
t5	7.83338
t6	10.7422
t7	14.0379
t8	17.772
t9	22.0027
t10	26.796
t11	32.2269
t12	38.38
t13	45.3516
t14	53.2504
t15	62.1996
t16	72.3392

## Sheet: 1
			Raw Protein Intensities per Sample
Accession	Peptides.used.for.quantitation	Confidence.score	Feb-WT	Feb-WT	Feb-WT	May-WT	May-WT	Feb-C1M	Feb-C1D	Feb-C2M	Feb-C2E	Feb-C3M	Feb-C3E	Feb-C4M	Feb-C4E	Feb-C5M	Feb-C5E	Feb-C6M	Feb-C6D	Feb-C6E	Feb-C7M	Feb-C7D	Feb-C7E	Feb-C8M	Feb-C8D	Feb-C8E	Feb-C9M	Feb-C9D	Feb-C9E	Feb-C10M	Feb-C10D	Feb-C10E	Feb-C11M	Feb-C11D	Feb-C11E	Feb-C12M	Feb-C12D	Feb-C12E	Feb-C13M	Feb-C13D	Feb-C13E	Feb-C16M	Feb-C16D	Feb-C16E	May-C1M	May-C1E	May-C2M	May-C2E	May-C3M
YPL231W	95	5832.43	8.56105e+07	7.23812e+07	6.65895e+07	1.90692e+07	1.84208e+07	1.44767e+07	8.38984e+06	1.99923e+07	3.07764e+07	1.31922e+07	2.52025e+07	1.73528e+07	2.92914e+07	6.73179e+06	3.01517e+07	1.30352e+07	3.99306e+07	6.64455e+07	1.24094e+07	6.53982e+07	6.50793e+07	2.11074e+07	5.88654e+07	6.98589e+07	1.63982e+07	5.28861e+07	6.64068e+07	2.29679e+07	3.01653e+07	7.20533e+07	3.05909e+07	5.16492e+07	7.37785e+07	2.41386e+07	4.2759e+07	6.82743e+07	2.06024e+07	3.80236e+07	6.39198e+07	2.71945e+07	3.14054e+07	4.70811e+07	6.23702e+06	2.76618e+07	1.76691e+07	6.67198e+07	2.07776e+07
YNR016C;YMR207C	92	5363.98	7.82054e+07	6.88285e+07	6.85202e+07	2.11542e+07	2.19203e+07	7.02671e+06	4.78958e+06	7.58066e+06	1.64868e+07	5.09235e+06	1.37553e+07	6.46081e+06	1.51176e+07	2.2931e+06	1.54876e+07	4.59315e+06	1.95291e+07	2.99822e+07	4.30816e+06	3.09326e+07	3.13102e+07	8.19321e+06	2.72325e+07	3.07701e+07	7.37231e+06	2.58345e+07	3.0489e+07	1.09605e+07	1.65995e+07	3.21832e+07	1.56932e+07	2.67807e+07	3.39601e+07	1.22954e+07	2.26997e+07	3.12765e+07	9.13714e+06	2.06623e+07	2.87466e+07	1.11575e+07	1.55013e+07	2.27507e+07	2.86148e+06	1.71076e+07	9.21385e+06	3.49158e+07	9.51562e+06
YKL182W	88	5596.5	9.51682e+07	8.41547e+07	8.20122e+07	1.98936e+07	1.81643e+07	7.33099e+06	8.24882e+06	9.97695e+06	3.4121e+07	6.19136e+06	3.03953e+07	9.96762e+06	3.48547e+07	3.41214e+06	3.42633e+07	6.55158e+06	4.14926e+07	7.22877e+07	7.46143e+06	7.41008e+07	7.96592e+07	1.22397e+07	6.51611e+07	7.79051e+07	1.21954e+07	5.90776e+07	7.57853e+07	1.77534e+07	3.12683e+07	7.83091e+07	2.82467e+07	5.57354e+07	8.24296e+07	1.81009e+07	4.53429e+07	7.55876e+07	1.55715e+07	3.86501e+07	6.62168e+07	2.18833e+07	3.50191e+07	5.59631e+07	3.81146e+06	3.08326e+07	1.23785e+07	7.6109e+07	1.49289e+07
YJL130C	75	4958.33	7.78031e+07	5.76031e+07	5.52244e+07	1.6208e+07	1.6215e+07	4.27384e+06	5.22641e+06	4.9398e+06	1.77557e+07	4.08462e+06	1.40884e+07	5.15814e+06	1.53929e+07	2.57371e+06	1.53281e+07	3.52029e+06	1.80719e+07	2.93479e+07	3.1566e+06	2.89032e+07	2.69e+07	5.67515e+06	2.57466e+07	2.76878e+07	5.52159e+06	2.26989e+07	2.45773e+07	8.00688e+06	1.44227e+07	2.52381e+07	1.12287e+07	2.29462e+07	2.80059e+07	8.48506e+06	1.81994e+07	2.40332e+07	6.69442e+06	1.65797e+07	1.95819e+07	7.69842e+06	1.40061e+07	1.73574e+07	2.78751e+06	1.74151e+07	5.76253e+06	2.82611e+07	6.63052e+06
YJR137C	68	4187.24	5.02195e+07	4.32195e+07	4.22882e+07	1.0208e+07	9.87613e+06	5.42158e+06	3.52691e+06	6.26053e+06	1.70605e+07	2.65738e+06	1.27594e+07	4.1222e+06	1.25652e+07	1.36192e+06	1.40832e+07	2.78326e+06	1.58263e+07	2.9233e+07	2.83746e+06	2.5329e+07	2.44056e+07	4.89749e+06	2.19762e+07	2.45074e+07	3.87275e+06	2.03455e+07	2.22614e+07	6.49718e+06	1.09934e+07	2.32311e+07	9.39986e+06	1.96911e+07	2.46841e+07	7.84179e+06	1.63878e+07	2.19239e+07	5.24616e+06	1.44417e+07	1.9862e+07	6.35323e+06	1.08113e+07	1.37888e+07	1.68295e+06	1.48543e+07	4.77704e+06	2.84791e+07	4.8734e+06
YOR133W	67	4557.02	2.12488e+08	2.00576e+08	1.87575e+08	5.90898e+07	5.79762e+07	2.73732e+07	2.90178e+07	3.70164e+07	9.46754e+07	1.55378e+07	7.52518e+07	2.6823e+07	8.0313e+07	1.02543e+07	8.47494e+07	1.72621e+07	1.0237e+08	1.57125e+08	1.96411e+07	1.379e+08	1.28511e+08	3.27101e+07	1.29525e+08	1.3201e+08	3.06113e+07	1.23222e+08	1.2534e+08	4.39198e+07	7.78022e+07	1.27097e+08	5.93805e+07	1.21451e+08	1.48266e+08	4.60681e+07	1.04809e+08	1.31009e+08	3.89037e+07	9.6829e+07	1.11563e+08	4.79141e+07	7.3958e+07	9.10441e+07	1.20658e+07	8.72545e+07	3.38817e+07	1.63063e+08	3.71725e+07
YDL185W	64	4110.21	7.71269e+07	6.95057e+07	6.34745e+07	1.99009e+07	1.93296e+07	3.95896e+07	1.31035e+07	4.9675e+07	3.81836e+07	2.26173e+07	3.46845e+07	4.05376e+07	3.57669e+07	1.4174e+07	3.95267e+07	2.2266e+07	4.88124e+07	7.52952e+07	2.51091e+07	7.27613e+07	6.86105e+07	3.51544e+07	6.34325e+07	7.25278e+07	2.24594e+07	6.17374e+07	6.86956e+07	3.16621e+07	4.13868e+07	7.51645e+07	3.81306e+07	5.94564e+07	7.89664e+07	3.18939e+07	4.918e+07	7.99704e+07	2.63978e+07	4.31868e+07	6.16779e+07	3.09181e+07	3.62247e+07	4.87767e+07	1.69709e+07	3.53e+07	2.42581e+07	7.42902e+07	2.21094e+07
YDL171C	60	4080.73	2.74822e+07	2.3611e+07	2.2126e+07	6.7743e+06	6.42426e+06	4.66354e+06	2.735e+06	5.37779e+06	1.01509e+07	2.94986e+06	9.27481e+06	4.27758e+06	1.0005e+07	2.16177e+06	1.05627e+07	2.82331e+06	1.35548e+07	2.10905e+07	3.51622e+06	2.18802e+07	1.96646e+07	4.84317e+06	1.89124e+07	2.01901e+07	4.22573e+06	1.85631e+07	1.90589e+07	5.96784e+06	1.11094e+07	2.02952e+07	9.61741e+06	1.88434e+07	2.3987e+07	7.60879e+06	1.562e+07	2.05198e+07	5.32767e+06	1.37778e+07	1.71389e+07	6.48001e+06	1.14457e+07	1.32132e+07	2.11179e+06	9.97943e+06	4.24251e+06	2.30325e+07	4.94002e+06
YGR240C	58	3892.41	5.7985e+07	4.99563e+07	4.7674e+07	1.48947e+07	1.36774e+07	6.2965e+06	5.68916e+06	8.51088e+06	2.00818e+07	4.71043e+06	1.70066e+07	6.68593e+06	1.81984e+07	2.72592e+06	2.09801e+07	5.03566e+06	2.43033e+07	3.69366e+07	4.95247e+06	3.43765e+07	3.38874e+07	8.71029e+06	3.08936e+07	3.50339e+07	8.19453e+06	2.81731e+07	3.31807e+07	1.2123e+07	1.7686e+07	3.50352e+07	1.66228e+07	2.92454e+07	3.55866e+07	1.36929e+07	2.30659e+07	3.32746e+07	9.67365e+06	2.17989e+07	2.99238e+07	1.26861e+07	1.66831e+07	2.30261e+07	2.59709e+06	1.87641e+07	9.07805e+06	3.68546e+07	9.81556e+06
YGL195W	57	3496.15	1.15864e+07	1.09847e+07	1.03477e+07	3.17424e+06	3.11689e+06	1.55855e+06	1.35534e+06	1.99663e+06	4.99073e+06	889700	3.96575e+06	1.29151e+06	4.23503e+06	680155	4.06122e+06	1.05181e+06	5.16614e+06	8.51266e+06	1.26119e+06	7.97535e+06	7.61411e+06	1.8745e+06	7.36288e+06	7.99645e+06	1.46623e+06	6.29555e+06	7.17087e+06	2.40172e+06	3.66547e+06	7.59581e+06	3.53784e+06	6.48865e+06	8.13546e+06	2.77548e+06	5.14094e+06	7.06034e+06	1.94906e+06	4.58038e+06	6.13767e+06	2.5771e+06	3.8667e+06	5.40088e+06	616966	4.87542e+06	1.67596e+06	8.17137e+06	1.77561e+06
YLR249W	57	4879.56	1.03214e+08	9.79099e+07	9.212e+07	2.78177e+07	2.69673e+07	9.20192e+06	1.26587e+07	1.28384e+07	5.01571e+07	6.64558e+06	3.6358e+07	9.21869e+06	3.73099e+07	3.94179e+06	3.8318e+07	6.22711e+06	4.71358e+07	7.53446e+07	6.07681e+06	6.29064e+07	5.85762e+07	1.20013e+07	5.73372e+07	6.03373e+07	1.11811e+07	5.32187e+07	5.67755e+07	1.50936e+07	3.26214e+07	5.78907e+07	2.3486e+07	5.30629e+07	6.51078e+07	1.70855e+07	4.47878e+07	5.44525e+07	1.28392e+07	4.16998e+07	4.7909e+07	1.75395e+07	3.18626e+07	3.7721e+07	5.11753e+06	4.61704e+07	1.08738e+07	7.62298e+07	1.4452e+07
YER091C	56	4068.87	1.17591e+09	1.03863e+09	9.78008e+08	2.51036e+08	2.38978e+08	1.70458e+08	6.56008e+07	2.14039e+08	2.07696e+08	5.89256e+07	1.599e+08	1.39976e+08	1.80716e+08	3.66715e+07	1.81279e+08	6.45566e+07	2.10559e+08	3.18235e+08	5.92874e+07	2.95059e+08	2.7396e+08	9.93972e+07	2.57268e+08	2.76549e+08	6.17176e+07	2.47156e+08	2.53434e+08	1.02419e+08	1.66656e+08	2.55185e+08	1.19344e+08	2.35861e+08	2.73716e+08	1.06822e+08	2.16656e+08	2.50598e+08	8.18632e+07	1.87247e+08	2.06035e+08	8.41987e+07	1.40815e+08	1.62e+08	4.98403e+07	1.77284e+08	6.02581e+07	2.8736e+08	6.47112e+07
YGL206C	54	3291.99	1.70977e+07	1.50827e+07	1.46649e+07	4.60662e+06	4.34469e+06	3.12316e+06	2.06823e+06	3.97238e+06	8.11985e+06	2.36469e+06	6.62274e+06	2.70418e+06	6.28692e+06	1.00033e+06	6.97788e+06	2.73858e+06	7.63577e+06	1.30987e+07	1.93769e+06	1.29702e+07	1.24983e+07	3.20168e+06	1.11588e+07	1.22054e+07	2.59612e+06	1.00375e+07	1.10352e+07	3.8783e+06	6.23707e+06	1.20406e+07	6.08427e+06	1.01181e+07	1.24031e+07	4.94005e+06	8.14092e+06	1.14374e+07	3.16091e+06	7.25386e+06	9.65767e+06	4.28953e+06	6.33711e+06	7.80253e+06	1.68901e+06	7.00282e+06	3.07362e+06	1.41568e+07	2.94263e+06
YLL026W	54	3365.16	2.92267e+07	2.60584e+07	2.12015e+07	7.07121e+06	6.53902e+06	1.04989e+07	5.44403e+06	1.41119e+07	1.66204e+07	6.04e+06	1.60688e+07	9.76584e+06	1.61354e+07	3.19384e+06	2.11516e+07	5.89302e+06	2.46588e+07	4.2991e+07	8.22731e+06	3.89815e+07	4.36404e+07	1.4087e+07	3.67529e+07	4.68183e+07	1.18054e+07	2.90436e+07	4.03076e+07	1.48139e+07	2.15344e+07	4.61544e+07	1.77337e+07	2.93888e+07	3.9182e+07	1.60526e+07	2.45417e+07	4.47075e+07	1.37322e+07	1.92315e+07	3.71113e+07	1.53941e+07	1.88855e+07	3.20682e+07	4.06654e+06	1.39486e+07	9.666e+06	3.95711e+07	1.26916e+07
YAL038W	53	3669.08	6.5302e+08	5.51208e+08	5.25264e+08	1.48989e+08	1.47935e+08	7.24141e+07	7.74817e+07	1.02364e+08	2.86398e+08	2.63524e+07	2.49929e+08	6.05956e+07	2.57316e+08	1.80502e+07	2.63608e+08	3.4629e+07	3.09735e+08	5.09564e+08	4.47409e+07	4.61166e+08	4.35998e+08	8.07368e+07	3.84866e+08	4.62627e+08	7.59473e+07	3.86727e+08	4.36137e+08	1.02331e+08	2.25689e+08	4.52686e+08	1.6718e+08	3.86529e+08	5.24483e+08	1.24772e+08	2.98017e+08	4.79491e+08	1.01772e+08	2.96276e+08	3.91428e+08	1.20638e+08	2.39009e+08	3.06877e+08	3.60696e+07	2.68628e+08	8.13559e+07	5.36436e+08	1.03002e+08
YDR127W	52	2974.76	2.58442e+07	1.97925e+07	1.84079e+07	5.25328e+06	5.30404e+06	4.01855e+06	2.3917e+06	4.20496e+06	8.84318e+06	5.12764e+06	8.21941e+06	4.89626e+06	8.84678e+06	4.30016e+06	8.60376e+06	6.89247e+06	1.19387e+07	1.75383e+07	9.70751e+06	1.63308e+07	1.58943e+07	1.03875e+07	1.58773e+07	1.71575e+07	8.77752e+06	1.42239e+07	1.74308e+07	1.02979e+07	1.08335e+07	1.58541e+07	1.33743e+07	1.4904e+07	1.67904e+07	1.03849e+07	1.29059e+07	1.65532e+07	9.62098e+06	1.22274e+07	1.71398e+07	1.24801e+07	9.68479e+06	1.43233e+07	1.11641e+06	7.83255e+06	1.13471e+07	1.67227e+07	1.20416e+07
YGR094W	48	2813.69	3.07973e+07	2.83074e+07	2.64485e+07	7.97458e+06	7.43621e+06	4.10259e+06	3.0136e+06	4.15505e+06	1.08102e+07	1.85343e+06	9.212e+06	2.65315e+06	9.67278e+06	1.03639e+06	1.03634e+07	1.82439e+06	1.17123e+07	1.8885e+07	1.58762e+06	1.61481e+07	1.60223e+07	3.15101e+06	1.46872e+07	1.60953e+07	3.00395e+06	1.29244e+07	1.41813e+07	4.55238e+06	8.6371e+06	1.55781e+07	7.4856e+06	1.29168e+07	1.66241e+07	5.83229e+06	1.14049e+07	1.4648e+07	3.72946e+06	9.81763e+06	1.29117e+07	5.38972e+06	8.13888e+06	1.05849e+07	1.31959e+06	1.0766e+07	3.36505e+06	1.73035e+07	3.75498e+06
YJL080C	48	2729.96	1.58331e+07	1.62753e+07	1.68438e+07	5.76635e+06	5.5398e+06	3.35758e+06	2.48947e+06	4.14599e+06	7.88148e+06	2.44711e+06	5.38506e+06	2.51846e+06	6.48386e+06	1.27225e+06	6.57912e+06	1.68779e+06	8.18917e+06	1.37674e+07	1.73522e+06	1.24372e+07	1.21375e+07	3.03706e+06	1.13357e+07	1.28351e+07	2.62327e+06	1.02651e+07	1.10386e+07	3.94097e+06	6.47552e+06	1.24503e+07	6.1047e+06	1.05224e+07	1.3125e+07	4.98047e+06	9.07172e+06	1.1828e+07	3.29379e+06	7.67736e+06	1.02973e+07	4.94006e+06	6.20865e+06	8.45598e+06	1.16604e+06	6.77583e+06	2.49424e+06	1.24685e+07	2.87357e+06
YBL076C	47	2497.16	2.29185e+07	1.89565e+07	1.85837e+07	7.26925e+06	6.69274e+06	3.40084e+06	2.54099e+06	3.8264e+06	1.05483e+07	1.88069e+06	7.54826e+06	3.07888e+06	7.90606e+06	976056	8.12024e+06	2.00577e+06	1.02984e+07	1.52e+07	1.95196e+06	1.31467e+07	1.28923e+07	2.93926e+06	1.25664e+07	1.33506e+07	2.64576e+06	1.06361e+07	1.23689e+07	4.01505e+06	6.93421e+06	1.2498e+07	5.73172e+06	1.09616e+07	1.36474e+07	4.82414e+06	9.34369e+06	1.20965e+07	3.27477e+06	8.45891e+06	1.10834e+07	5.21632e+06	7.08632e+06	9.24081e+06	1.30242e+06	8.59261e+06	3.38783e+06	1.5329e+07	3.37405e+06
YCR012W	47	3462.92	7.811e+08	6.5813e+08	6.23924e+08	1.93699e+08	1.83245e+08	5.05277e+08	1.18616e+08	5.65838e+08	2.48271e+08	2.51827e+08	2.65508e+08	3.56334e+08	2.63282e+08	1.25369e+08	2.78046e+08	2.03076e+08	3.58601e+08	4.97098e+08	2.26901e+08	4.66361e+08	4.58904e+08	3.12366e+08	4.05555e+08	4.86826e+08	1.75475e+08	3.89765e+08	4.53622e+08	2.93632e+08	3.35915e+08	5.05535e+08	3.18861e+08	4.12229e+08	4.88679e+08	3.10057e+08	3.56158e+08	5.2938e+08	2.49191e+08	3.30606e+08	4.31567e+08	3.11221e+08	2.61808e+08	3.71891e+08	1.70132e+08	2.28015e+08	1.60121e+08	4.73612e+08	1.64889e+08
YLR304C	42	2946.24	5.28318e+07	5.6776e+07	5.17454e+07	1.83693e+07	1.68129e+07	3.18453e+07	1.22152e+07	4.83364e+07	3.14358e+07	1.68749e+07	2.74041e+07	2.77312e+07	2.51394e+07	9.48614e+06	2.73708e+07	1.36966e+07	2.7875e+07	4.33637e+07	1.45389e+07	3.95149e+07	3.72204e+07	1.94379e+07	3.68293e+07	3.94629e+07	1.23538e+07	3.29942e+07	3.73296e+07	2.15607e+07	2.59346e+07	3.72758e+07	2.1789e+07	3.20134e+07	3.76936e+07	2.24479e+07	3.10206e+07	3.51545e+07	1.78984e+07	2.72681e+07	3.22438e+07	2.11749e+07	2.33636e+07	2.56962e+07	1.43667e+07	2.93676e+07	1.33022e+07	4.37143e+07	1.43438e+07
YOR335C	42	2448.63	3.50948e+07	3.03478e+07	3.02659e+07	1.25355e+07	1.17926e+07	1.17134e+07	4.41354e+06	1.41683e+07	1.35541e+07	3.72847e+06	9.86814e+06	9.09544e+06	1.17195e+07	2.35654e+06	1.26886e+07	4.21568e+06	1.48029e+07	2.21553e+07	4.61222e+06	2.03601e+07	1.89766e+07	7.75209e+06	1.74302e+07	1.85009e+07	4.98653e+06	1.63413e+07	1.70328e+07	7.62522e+06	1.18993e+07	1.79651e+07	1.06515e+07	1.58849e+07	1.83268e+07	8.76801e+06	1.44275e+07	1.71305e+07	7.45161e+06	1.22516e+07	1.45603e+07	9.36813e+06	1.07596e+07	1.27543e+07	4.09318e+06	1.3049e+07	5.66911e+06	1.91842e+07	6.06142e+06
YBR115C	41	2502.19	1.123e+07	1.23308e+07	9.49161e+06	4.22118e+06	3.92504e+06	1.50453e+06	1.49564e+06	1.72378e+06	5.59463e+06	1.20237e+06	4.6491e+06	1.45808e+06	4.50706e+06	657881	4.58044e+06	938949	5.827e+06	8.25981e+06	880155	6.92001e+06	7.01438e+06	1.71715e+06	6.63205e+06	6.91551e+06	1.57294e+06	5.23886e+06	6.27442e+06	2.08161e+06	3.48773e+06	6.21784e+06	3.15002e+06	5.16639e+06	6.74243e+06	2.52814e+06	4.21212e+06	6.35934e+06	1.84453e+06	4.14659e+06	5.41128e+06	2.55444e+06	3.69967e+06	4.98779e+06	644992	5.33195e+06	2.10779e+06	8.04778e+06	1.90915e+06
YGL245W	41	2209.49	3.05579e+07	2.72177e+07	2.354e+07	9.21107e+06	8.4187e+06	6.12332e+06	4.17004e+06	5.21417e+06	1.42808e+07	2.12049e+06	1.08767e+07	4.33849e+06	1.19117e+07	1.30907e+06	1.30019e+07	2.46299e+06	1.38203e+07	2.29804e+07	2.62648e+06	2.05725e+07	2.03656e+07	4.29116e+06	1.83566e+07	2.01011e+07	4.15493e+06	1.63875e+07	1.8375e+07	5.69289e+06	1.1233e+07	1.86856e+07	8.00013e+06	1.55442e+07	2.01829e+07	7.29904e+06	1.28791e+07	1.78083e+07	5.06773e+06	1.17985e+07	1.51281e+07	7.05778e+06	1.10215e+07	1.39142e+07	4.88186e+06	1.35395e+07	5.1388e+06	2.22603e+07	5.49538e+06
YDL126C	40	2221.86	3.42744e+07	3.29553e+07	3.12008e+07	8.45424e+06	8.5545e+06	1.13977e+07	5.44799e+06	1.17627e+07	1.76918e+07	4.56465e+06	1.362e+07	7.78015e+06	1.35791e+07	3.0829e+06	1.39479e+07	4.32089e+06	1.64602e+07	2.79272e+07	4.408e+06	2.58648e+07	2.49133e+07	7.31286e+06	2.34753e+07	2.58778e+07	5.40579e+06	2.00308e+07	2.28942e+07	7.63136e+06	1.24788e+07	2.38986e+07	1.02431e+07	2.03546e+07	2.4359e+07	8.38717e+06	1.63911e+07	2.36795e+07	6.50236e+06	1.43015e+07	1.91044e+07	8.61222e+06	1.24043e+07	1.60497e+07	4.19113e+06	1.5034e+07	5.47428e+06	2.64301e+07	6.07499e+06
YFR030W	40	2415.19	2.55761e+07	2.28546e+07	2.11788e+07	5.47424e+06	5.22367e+06	1.95245e+06	1.90658e+06	2.76153e+06	9.52332e+06	1.4381e+06	6.72206e+06	2.31521e+06	7.14338e+06	764139	7.52164e+06	1.596e+06	8.08992e+06	1.34958e+07	1.49568e+06	1.26534e+07	1.15592e+07	2.6399e+06	1.15935e+07	1.26197e+07	2.31622e+06	1.05531e+07	1.15796e+07	3.45817e+06	6.25767e+06	1.20018e+07	5.26536e+06	1.03337e+07	1.31226e+07	4.56636e+06	8.49507e+06	1.11923e+07	3.11613e+06	8.1968e+06	9.81416e+06	3.35541e+06	6.06708e+06	7.56561e+06	946236	7.79002e+06	2.45166e+06	1.38444e+07	2.75224e+06
YLR044C;YDL080C;YLR134W	39	3585.69	8.49507e+08	7.50927e+08	6.95863e+08	1.93235e+08	1.7496e+08	1.63011e+08	8.98451e+07	1.68947e+08	2.90436e+08	4.23408e+07	2.0496e+08	6.79781e+07	1.92167e+08	2.61895e+07	1.8608e+08	3.87856e+07	2.43906e+08	3.74673e+08	5.4508e+07	3.70837e+08	3.2459e+08	8.68428e+07	3.37439e+08	3.36191e+08	7.32018e+07	3.05173e+08	3.11793e+08	1.11306e+08	1.93388e+08	3.20875e+08	1.40181e+08	3.14938e+08	3.64087e+08	1.25004e+08	2.40431e+08	3.13398e+08	9.80425e+07	2.33676e+08	2.56358e+08	1.17835e+08	1.81705e+08	2.05571e+08	5.89549e+07	2.79057e+08	7.84873e+07	4.38808e+08	8.74142e+07
YPR080W	39	2604.52	6.93791e+08	6.04223e+08	5.70492e+08	1.36086e+08	1.26967e+08	1.09999e+08	7.44122e+07	1.09332e+08	2.8447e+08	2.00658e+07	2.09151e+08	5.54585e+07	2.19587e+08	1.26136e+07	2.06545e+08	2.48009e+07	2.41895e+08	3.94654e+08	3.50326e+07	3.83151e+08	3.52139e+08	6.41735e+07	3.29416e+08	3.60011e+08	5.07295e+07	3.25186e+08	3.27561e+08	7.65445e+07	1.89345e+08	3.43212e+08	1.31147e+08	3.25349e+08	3.99941e+08	9.41341e+07	2.62172e+08	3.49779e+08	6.99958e+07	2.29684e+08	2.65806e+08	1.09983e+08	1.83928e+08	2.3323e+08	3.39512e+07	2.42413e+08	5.79756e+07	4.13452e+08	6.6532e+07
YDL223C	38	2294.88	1.77771e+06	1.60655e+06	1.41715e+06	720573	582495	1.5657e+06	383630	2.52872e+06	733810	1.75322e+06	1.05774e+06	2.18132e+06	834044	1.00835e+06	900214	1.75937e+06	1.29522e+06	1.71153e+06	2.19323e+06	2.03374e+06	2.064e+06	2.85913e+06	1.94871e+06	2.42086e+06	1.5393e+06	1.61975e+06	2.0113e+06	2.45448e+06	2.60827e+06	2.75273e+06	1.66739e+06	1.71081e+06	2.11821e+06	1.67804e+06	1.47679e+06	1.7895e+06	2.04393e+06	1.32786e+06	2.17095e+06	1.90473e+06	1.54462e+06	1.91628e+06	785180	528775	2.32829e+06	2.32712e+06	2.61885e+06
YJR045C;YEL030W	38	2323.28	6.43649e+07	6.06291e+07	5.77934e+07	2.14787e+07	1.96886e+07	4.98061e+07	1.25351e+07	6.38486e+07	2.70941e+07	2.96308e+07	2.38724e+07	4.36328e+07	2.43239e+07	1.79636e+07	2.68721e+07	2.60007e+07	3.25674e+07	4.51723e+07	2.62245e+07	4.45887e+07	4.19208e+07	3.78581e+07	4.34782e+07	4.39048e+07	2.06216e+07	3.49313e+07	3.93289e+07	3.00231e+07	3.2087e+07	4.18746e+07	3.01546e+07	3.52095e+07	3.8689e+07	3.02555e+07	3.12392e+07	3.88054e+07	2.6394e+07	2.69617e+07	3.39127e+07	2.67237e+07	2.40937e+07	2.97365e+07	1.95973e+07	2.57175e+07	2.74382e+07	4.31113e+07	2.33668e+07
YJR109C	38	2558.12	9.76081e+07	8.0943e+07	8.30237e+07	2.67126e+07	2.72313e+07	4.29722e+06	4.60279e+06	5.73528e+06	1.61888e+07	1.94546e+06	1.11576e+07	3.42878e+06	1.06641e+07	1.54284e+06	1.07086e+07	3.32848e+06	1.17609e+07	1.96092e+07	2.46432e+06	1.61038e+07	1.6422e+07	4.14141e+06	1.43282e+07	1.63574e+07	3.24731e+06	1.08042e+07	1.35183e+07	4.87013e+06	6.24635e+06	1.31289e+07	6.85638e+06	1.10376e+07	1.35741e+07	5.75184e+06	8.44654e+06	1.21822e+07	3.90336e+06	6.91883e+06	1.01463e+07	6.17555e+06	7.84482e+06	1.00511e+07	1.93424e+06	1.91975e+07	4.5232e+06	2.01898e+07	4.16293e+06
YLR259C	38	2477.02	6.95442e+07	5.91231e+07	5.42941e+07	1.88774e+07	1.83934e+07	6.4386e+07	1.10868e+07	8.15431e+07	2.14006e+07	4.31037e+07	2.05741e+07	5.21621e+07	1.87126e+07	2.31388e+07	2.06837e+07	3.31196e+07	2.64519e+07	3.47876e+07	3.1647e+07	3.21276e+07	3.09701e+07	4.72318e+07	2.95179e+07	3.49373e+07	2.85578e+07	2.5733e+07	2.9814e+07	3.85039e+07	2.7941e+07	3.35592e+07	3.11426e+07	2.66486e+07	3.11617e+07	3.47867e+07	2.32626e+07	3.06463e+07	3.22663e+07	2.16442e+07	2.53669e+07	2.69584e+07	1.73201e+07	2.20984e+07	2.83287e+07	2.49344e+07	4.12537e+07	3.73832e+07	3.52977e+07
YNR050C	38	2487.05	7.20091e+07	6.8831e+07	5.97171e+07	2.37614e+07	2.29432e+07	7.25642e+07	1.35721e+07	8.97826e+07	2.88025e+07	4.91505e+07	2.47618e+07	6.31159e+07	2.31133e+07	2.52478e+07	2.49067e+07	3.63884e+07	3.23426e+07	4.1521e+07	3.43166e+07	3.59741e+07	3.14936e+07	4.66104e+07	3.04335e+07	3.38783e+07	2.71818e+07	3.06901e+07	2.94067e+07	4.12201e+07	2.89246e+07	3.09192e+07	3.89289e+07	3.1204e+07	3.37884e+07	3.90233e+07	2.78294e+07	2.97938e+07	3.15136e+07	2.57814e+07	2.58979e+07	3.55917e+07	1.93528e+07	2.23706e+07	2.72883e+07	2.78899e+07	3.45437e+07	3.89763e+07	2.84293e+07
YBR127C	37	2662.39	6.89827e+07	6.28423e+07	5.60304e+07	2.02824e+07	1.90252e+07	4.52089e+07	1.14062e+07	5.12418e+07	2.61529e+07	2.47951e+07	2.38793e+07	3.94503e+07	2.73741e+07	1.51059e+07	2.7946e+07	2.23111e+07	3.88747e+07	5.15743e+07	2.39302e+07	5.17135e+07	4.45403e+07	2.99544e+07	4.41184e+07	4.72504e+07	1.86662e+07	4.15518e+07	4.2272e+07	2.7688e+07	3.28778e+07	4.57565e+07	2.76558e+07	4.15536e+07	4.68231e+07	2.69935e+07	3.58844e+07	4.59031e+07	2.36945e+07	3.37387e+07	3.98089e+07	2.25266e+07	2.4834e+07	3.03025e+07	1.85518e+07	2.40776e+07	2.10953e+07	4.57201e+07	1.78833e+07
YGR204W	37	2367.63	5.45801e+07	5.10403e+07	4.56717e+07	1.53007e+07	1.44467e+07	1.09411e+07	4.80307e+06	9.98732e+06	1.94261e+07	3.93837e+06	1.51317e+07	7.67753e+06	1.56391e+07	2.53658e+06	1.62413e+07	4.43997e+06	1.85777e+07	2.96477e+07	4.8021e+06	2.54231e+07	2.56358e+07	7.91727e+06	2.37276e+07	2.61001e+07	6.12249e+06	2.24272e+07	2.52185e+07	8.81773e+06	1.34124e+07	2.6193e+07	1.3514e+07	2.22882e+07	2.80754e+07	1.08247e+07	1.79375e+07	2.58223e+07	7.72558e+06	1.63926e+07	2.24696e+07	1.09044e+07	1.31558e+07	1.84144e+07	2.97118e+06	1.60254e+07	6.295e+06	2.68858e+07	7.01753e+06
YGR061C	36	2048.33	2.7002e+07	2.21627e+07	2.09835e+07	6.04598e+06	5.68049e+06	3.0064e+06	1.61414e+06	3.19243e+06	7.15186e+06	1.74104e+06	5.07106e+06	2.80737e+06	5.02728e+06	879002	5.17494e+06	1.56436e+06	6.201e+06	9.52823e+06	1.62954e+06	8.46257e+06	7.74868e+06	2.71521e+06	8.08676e+06	8.2232e+06	2.183e+06	7.33359e+06	7.87923e+06	2.96767e+06	4.49088e+06	7.4988e+06	4.32424e+06	7.30102e+06	8.74386e+06	3.8062e+06	6.35979e+06	7.40962e+06	2.65118e+06	5.37059e+06	6.01863e+06	3.78269e+06	4.39599e+06	5.2207e+06	1.14509e+06	6.44026e+06	2.3269e+06	1.00137e+07	2.59495e+06
YPL061W	36	2545.89	1.53101e+08	1.446e+08	1.28363e+08	4.78578e+07	4.72102e+07	1.10678e+08	3.28172e+07	1.20898e+08	7.99369e+07	3.96537e+07	6.39089e+07	6.93393e+07	6.65853e+07	2.17924e+07	6.85955e+07	2.95434e+07	6.85276e+07	1.04418e+08	3.21221e+07	8.29476e+07	8.63404e+07	4.68973e+07	7.65495e+07	8.23624e+07	2.48162e+07	7.15847e+07	7.51203e+07	4.16443e+07	5.49999e+07	8.19456e+07	4.88377e+07	6.94237e+07	8.45363e+07	4.59891e+07	5.89204e+07	7.75734e+07	3.40992e+07	5.21697e+07	5.91627e+07	3.79373e+07	4.20411e+07	4.89826e+07	3.81793e+07	8.04535e+07	2.44308e+07	1.08255e+08	2.48804e+07
YBR079C	35	1976.24	9.75664e+06	7.848e+06	6.77707e+06	2.72243e+06	2.2848e+06	2.57073e+06	1.31979e+06	2.45924e+06	4.13173e+06	1.60679e+06	3.12236e+06	1.91871e+06	2.87887e+06	630044	3.57891e+06	1.1065e+06	4.03418e+06	6.48319e+06	1.16924e+06	5.53746e+06	5.06765e+06	1.6614e+06	4.82364e+06	5.6771e+06	1.18613e+06	4.76004e+06	4.88813e+06	2.05599e+06	3.2943e+06	5.45234e+06	3.42294e+06	4.63517e+06	5.46821e+06	2.63969e+06	4.02292e+06	4.73442e+06	2.01439e+06	3.36417e+06	4.24791e+06	2.91929e+06	2.96395e+06	3.61156e+06	1.07089e+06	3.27097e+06	1.72732e+06	6.13793e+06	1.78957e+06
YBR208C	35	1846.43	7.05955e+06	4.32411e+06	4.19188e+06	1.46944e+06	1.2873e+06	676744	428222	841673	2.5191e+06	780321	2.0196e+06	691480	2.21002e+06	369335	2.3395e+06	572747	2.92597e+06	4.87161e+06	646716	4.68793e+06	4.59308e+06	963362	4.20258e+06	4.47564e+06	901670	3.59155e+06	3.5037e+06	1.1942e+06	2.30989e+06	3.87271e+06	1.83433e+06	3.42457e+06	4.05889e+06	1.2664e+06	3.0225e+06	3.14872e+06	995437	2.80215e+06	2.80923e+06	1.21755e+06	2.04305e+06	2.30219e+06	295780	1.96161e+06	1.08484e+06	3.97538e+06	884064
YOR027W	35	2208.68	1.66279e+07	1.43636e+07	1.38349e+07	6.8008e+06	6.59342e+06	2.31936e+07	4.66228e+06	2.95359e+07	7.7909e+06	1.83893e+07	7.07568e+06	1.94244e+07	6.68131e+06	1.00993e+07	7.30316e+06	1.33413e+07	8.99629e+06	1.26472e+07	1.3348e+07	1.18744e+07	1.15762e+07	1.50134e+07	1.07109e+07	1.20361e+07	1.06609e+07	1.01641e+07	1.1131e+07	1.34853e+07	1.01644e+07	1.19157e+07	1.19508e+07	1.02707e+07	1.12519e+07	1.32928e+07	8.97017e+06	1.06724e+07	1.1095e+07	7.32205e+06	9.10007e+06	1.10688e+07	6.97978e+06	8.04148e+06	1.28842e+07	9.86282e+06	1.22225e+07	1.32019e+07	1.29378e+07
YGL026C	34	2340.18	3.24509e+07	3.03794e+07	2.7379e+07	8.6097e+06	9.49571e+06	8.20683e+06	4.5195e+06	6.42466e+06	1.44129e+07	4.10574e+06	1.23568e+07	5.0334e+06	1.18489e+07	1.81021e+06	1.25966e+07	3.32418e+06	1.6269e+07	2.517e+07	4.17485e+06	2.25879e+07	2.13136e+07	6.15895e+06	1.91598e+07	2.16637e+07	4.81938e+06	1.6566e+07	1.91765e+07	7.07451e+06	1.11894e+07	1.95996e+07	1.08255e+07	1.65292e+07	2.20034e+07	8.87302e+06	1.42042e+07	2.10139e+07	6.16454e+06	1.35493e+07	1.71455e+07	9.50832e+06	1.39021e+07	1.45643e+07	3.2009e+06	1.28826e+07	5.75806e+06	2.22275e+07	6.10704e+06
YMR031C	34	1809.71	4.01372e+06	4.43783e+06	4.09336e+06	2.07167e+06	2.34665e+06	3.5588e+06	1.14562e+06	7.01511e+06	3.08701e+06	2.69132e+06	2.50673e+06	5.27257e+06	2.60981e+06	1.32542e+06	3.12443e+06	2.30715e+06	3.79385e+06	4.65777e+06	2.62909e+06	4.25764e+06	4.09347e+06	4.1308e+06	4.06704e+06	4.46652e+06	2.20069e+06	3.75854e+06	4.0108e+06	3.14203e+06	3.65397e+06	3.79496e+06	3.3473e+06	3.70712e+06	4.05473e+06	3.23789e+06	3.17279e+06	3.62459e+06	2.49895e+06	2.81162e+06	3.23109e+06	2.93442e+06	2.55038e+06	2.71805e+06	1.88431e+06	3.22842e+06	1.27862e+06	4.87318e+06	1.78634e+06
YMR205C	34	2188.33	3.24942e+07	2.89371e+07	2.67388e+07	9.44344e+06	1.01279e+07	1.03812e+07	4.12506e+06	5.34843e+06	1.36136e+07	3.40033e+06	1.23889e+07	5.49522e+06	1.23439e+07	1.87884e+06	1.31781e+07	3.46656e+06	1.66094e+07	2.77521e+07	3.80961e+06	2.42777e+07	2.36873e+07	6.04005e+06	2.10318e+07	2.51178e+07	5.44122e+06	1.94484e+07	2.35779e+07	7.54372e+06	1.20233e+07	2.43994e+07	1.10653e+07	1.9211e+07	2.49606e+07	9.56992e+06	1.66043e+07	2.40192e+07	7.26743e+06	1.41743e+07	2.11634e+07	8.47686e+06	1.27823e+07	1.60741e+07	1.97012e+06	1.29701e+07	5.32166e+06	2.53043e+07	6.15873e+06
YPR160W	34	2009.43	7.93556e+06	4.43115e+06	4.2233e+06	1.7184e+06	1.80089e+06	2.27738e+06	1.19645e+06	3.29001e+06	4.3055e+06	1.39908e+06	4.49096e+06	2.25238e+06	4.97817e+06	755555	5.98211e+06	2.06069e+06	8.4842e+06	1.52011e+07	2.2729e+06	1.57885e+07	1.62142e+07	3.907e+06	1.42909e+07	1.73629e+07	3.55735e+06	1.19066e+07	1.70623e+07	5.10363e+06	6.45736e+06	1.79825e+07	6.96289e+06	1.06109e+07	1.6772e+07	5.73711e+06	8.34997e+06	1.63354e+07	4.18613e+06	7.81024e+06	1.62473e+07	5.47191e+06	7.02548e+06	1.25485e+07	1.238e+06	3.07221e+06	3.32139e+06	1.6617e+07	4.3043e+06
YCL030C	33	2312.64	6.29601e+07	5.32059e+07	5.35202e+07	1.51928e+07	1.64013e+07	6.53329e+06	5.54426e+06	7.70879e+06	2.00324e+07	2.76644e+06	1.66041e+07	5.0709e+06	1.69258e+07	2.52788e+06	1.80904e+07	3.04722e+06	2.08898e+07	3.5339e+07	3.51715e+06	3.13548e+07	2.99244e+07	5.74149e+06	2.77699e+07	3.2131e+07	4.97771e+06	2.29817e+07	2.83019e+07	7.65934e+06	1.31511e+07	2.80895e+07	1.13418e+07	2.28803e+07	2.87712e+07	9.26193e+06	1.7769e+07	2.78956e+07	6.46999e+06	1.60148e+07	2.36681e+07	8.85517e+06	1.59946e+07	1.92685e+07	2.50341e+06	1.77908e+07	5.20056e+06	2.95789e+07	7.21987e+06
YFR053C	33	2547.24	1.9085e+07	1.42412e+07	1.38691e+07	4.92356e+06	4.02315e+06	2.59676e+07	4.71019e+06	4.23979e+07	1.61159e+07	2.55913e+07	2.33476e+07	4.33221e+07	2.46164e+07	1.74926e+07	2.71123e+07	2.93343e+07	4.13676e+07	6.10943e+07	4.20255e+07	6.7154e+07	6.96576e+07	5.05525e+07	5.57751e+07	6.88146e+07	3.28848e+07	4.91772e+07	6.66511e+07	4.68848e+07	4.39615e+07	7.59862e+07	4.73028e+07	4.52509e+07	6.88512e+07	4.15098e+07	4.09811e+07	9.0335e+07	4.21594e+07	3.66427e+07	7.433e+07	4.28766e+07	3.09074e+07	5.84389e+07	9.92408e+06	1.23717e+07	3.47434e+07	7.565e+07	4.16825e+07
YPL160W	33	2206.49	3.02258e+07	2.21167e+07	2.0064e+07	7.01889e+06	6.59417e+06	5.44592e+06	3.05251e+06	6.46367e+06	1.04505e+07	2.32743e+06	8.67808e+06	4.01905e+06	8.94538e+06	2.06378e+06	8.41738e+06	2.74796e+06	1.17927e+07	1.97907e+07	2.92391e+06	1.69624e+07	1.49674e+07	4.69298e+06	1.53879e+07	1.65016e+07	3.90727e+06	1.33883e+07	1.41922e+07	5.62904e+06	8.83425e+06	1.43541e+07	6.62006e+06	1.3389e+07	1.72275e+07	5.72417e+06	1.05738e+07	1.50267e+07	5.09261e+06	1.03085e+07	1.24829e+07	6.27203e+06	8.25398e+06	1.04997e+07	1.83575e+06	9.19859e+06	5.54417e+06	1.75441e+07	4.62553e+06
YKL060C	32	2496.78	4.65811e+08	4.14737e+08	4.01876e+08	1.18857e+08	1.19558e+08	3.81534e+08	8.76386e+07	4.44471e+08	2.07952e+08	2.90021e+08	2.12514e+08	3.63184e+08	2.0172e+08	1.65746e+08	2.05277e+08	2.16625e+08	2.43675e+08	3.53365e+08	2.01899e+08	3.2139e+08	3.09633e+08	2.9086e+08	2.69749e+08	3.38057e+08	1.72606e+08	2.78576e+08	3.06947e+08	2.57729e+08	2.37365e+08	3.15789e+08	2.95585e+08	2.4695e+08	3.5071e+08	2.71393e+08	2.07565e+08	3.41276e+08	1.95633e+08	2.09001e+08	2.68752e+08	2.51985e+08	1.67247e+08	2.28282e+08	1.56655e+08	2.24783e+08	2.19799e+08	4.09958e+08	1.89248e+08
YLR058C	32	1957.52	3.05947e+08	3.0346e+08	3.05812e+08	9.08232e+07	8.84129e+07	7.08075e+07	2.36912e+07	9.56518e+07	5.39647e+07	3.36786e+07	4.3554e+07	6.08624e+07	4.59099e+07	2.01056e+07	4.76092e+07	2.93808e+07	5.66036e+07	8.06622e+07	3.4351e+07	7.08834e+07	6.46004e+07	4.49964e+07	5.73135e+07	6.62486e+07	2.31776e+07	6.19443e+07	5.73893e+07	3.6512e+07	4.45134e+07	6.0761e+07	4.01706e+07	6.14242e+07	6.8285e+07	3.8716e+07	5.56983e+07	6.24425e+07	3.65493e+07	4.47964e+07	4.87299e+07	4.43361e+07	3.96198e+07	4.73942e+07	3.24555e+07	5.22928e+07	2.50624e+07	6.55573e+07	2.71948e+07
YCR088W	31	1688.8	2.05495e+07	2.31035e+07	1.92813e+07	6.81364e+06	6.39382e+06	2.14319e+07	4.49981e+06	3.40968e+07	8.24706e+06	2.00721e+07	8.4044e+06	2.49732e+07	8.26664e+06	1.18643e+07	9.06908e+06	1.70335e+07	1.17203e+07	1.56977e+07	1.62044e+07	1.41493e+07	1.30033e+07	1.91528e+07	1.18315e+07	1.40013e+07	1.34013e+07	1.20654e+07	1.1679e+07	1.6821e+07	1.13652e+07	1.30865e+07	1.27845e+07	1.14103e+07	1.22384e+07	1.40416e+07	1.04702e+07	1.22332e+07	1.33547e+07	8.7543e+06	1.03112e+07	1.15769e+07	7.59155e+06	8.74e+06	1.16607e+07	9.52694e+06	1.9953e+07	1.47579e+07	1.71755e+07
YIL078W	31	1535.9	1.38925e+07	1.48059e+07	1.25809e+07	4.42974e+06	3.61268e+06	4.06626e+06	1.14318e+06	4.29328e+06	5.53202e+06	1.26307e+06	5.33357e+06	3.83404e+06	3.84144e+06	512211	5.48425e+06	2.6987e+06	8.62089e+06	1.64764e+07	3.25105e+06	1.61697e+07	1.28262e+07	4.44377e+06	1.26072e+07	1.74061e+07	2.22526e+06	1.11816e+07	1.34764e+07	4.24146e+06	5.00097e+06	1.68843e+07	7.38066e+06	1.24605e+07	1.82796e+07	4.9155e+06	9.4624e+06	1.89343e+07	3.61815e+06	5.1609e+06	1.22883e+07	5.00095e+06	4.88026e+06	1.05764e+07	777388	4.5999e+06	2.20934e+06	1.22863e+07	2.81732e+06
YOR198C	31	1638.5	2.20464e+07	1.64876e+07	1.08019e+07	3.19031e+06	3.06841e+06	1.19973e+07	1.79514e+06	1.32807e+07	4.78783e+06	4.74661e+06	3.7829e+06	8.93745e+06	3.14171e+06	2.63474e+06	3.21153e+06	4.25646e+06	5.06817e+06	8.37011e+06	3.77282e+06	7.23055e+06	6.49388e+06	4.75296e+06	7.07761e+06	7.98876e+06	2.80648e+06	7.42324e+06	7.90786e+06	6.26586e+06	6.29118e+06	8.38609e+06	6.90792e+06	7.36737e+06	8.64744e+06	6.30592e+06	6.42737e+06	8.37416e+06	4.47815e+06	5.64602e+06	6.50091e+06	5.48501e+06	4.00996e+06	5.09034e+06	3.57719e+06	4.95661e+06	3.38648e+06	8.18596e+06	3.24828e+06
YFL039C	30	2275.77	9.38753e+07	7.1442e+07	6.90571e+07	2.5789e+07	2.40748e+07	5.14012e+07	1.24261e+07	5.76626e+07	4.22322e+07	2.07025e+07	3.32061e+07	3.37082e+07	3.39246e+07	1.06363e+07	3.39745e+07	1.71346e+07	4.75645e+07	6.70702e+07	2.18932e+07	6.12295e+07	5.72379e+07	3.16585e+07	5.58556e+07	5.90798e+07	1.86303e+07	5.22933e+07	5.63933e+07	2.74346e+07	4.06352e+07	5.74152e+07	3.35093e+07	5.30407e+07	6.45326e+07	2.50676e+07	4.19817e+07	6.07707e+07	2.60711e+07	4.28973e+07	4.96621e+07	2.85305e+07	3.03295e+07	3.77216e+07	1.98406e+07	4.18937e+07	2.52896e+07	7.75625e+07	2.15236e+07
YGR155W	30	2094.57	3.66841e+07	3.22653e+07	2.83871e+07	8.73433e+06	8.51407e+06	2.77371e+07	5.52615e+06	3.52681e+07	1.1533e+07	1.80056e+07	1.11286e+07	2.25867e+07	1.0594e+07	1.08008e+07	1.12729e+07	1.47293e+07	1.58226e+07	2.32087e+07	1.56193e+07	2.24742e+07	1.94728e+07	2.06734e+07	1.93579e+07	2.24553e+07	1.10687e+07	1.96354e+07	2.02904e+07	1.62757e+07	1.4441e+07	2.1868e+07	1.7774e+07	1.93338e+07	2.39504e+07	1.50162e+07	1.77371e+07	2.28477e+07	1.41442e+07	1.5412e+07	1.82009e+07	1.50057e+07	1.15341e+07	1.47125e+07	1.10239e+07	1.2472e+07	1.34373e+07	2.1756e+07	1.06032e+07
YPL106C	30	2397.15	3.73746e+07	3.03967e+07	3.08502e+07	8.1864e+06	7.88644e+06	1.03512e+07	5.63107e+06	1.51347e+07	1.73847e+07	4.52456e+06	1.31122e+07	8.07905e+06	1.32496e+07	3.37695e+06	1.31346e+07	4.34759e+06	1.47592e+07	2.66468e+07	4.80038e+06	2.36962e+07	2.42666e+07	7.54206e+06	2.21308e+07	2.56055e+07	5.04054e+06	1.98535e+07	2.38883e+07	8.49979e+06	1.19142e+07	2.52742e+07	1.09945e+07	1.86231e+07	2.42273e+07	8.78209e+06	1.56161e+07	2.34197e+07	6.76686e+06	1.25447e+07	2.06558e+07	9.67922e+06	1.08815e+07	1.66857e+07	5.79034e+06	1.55366e+07	4.72247e+06	2.62534e+07	5.04444e+06
YBR121C	29	1712.22	2.82333e+07	2.45534e+07	2.25067e+07	8.39632e+06	8.1947e+06	1.82851e+07	4.82635e+06	2.26327e+07	1.10586e+07	9.3684e+06	8.88706e+06	1.5795e+07	9.67947e+06	4.63626e+06	9.38957e+06	8.06998e+06	1.21768e+07	1.67503e+07	8.02418e+06	1.62904e+07	1.37416e+07	1.16437e+07	1.47172e+07	1.54933e+07	6.00978e+06	1.35494e+07	1.36233e+07	1.09258e+07	1.07725e+07	1.4376e+07	1.01033e+07	1.37262e+07	1.49434e+07	1.02955e+07	1.18536e+07	1.45038e+07	8.40392e+06	1.01829e+07	1.13278e+07	9.03782e+06	8.49419e+06	9.42202e+06	6.8396e+06	9.5469e+06	6.07146e+06	1.58778e+07	6.3308e+06
YDR238C	29	1701.87	6.27878e+06	3.91763e+06	3.95914e+06	894398	887464	896815	751966	1.04551e+06	2.46793e+06	574550	2.30211e+06	1.04335e+06	1.82356e+06	294665	1.98889e+06	510880	2.47992e+06	4.28648e+06	544356	3.87402e+06	3.60149e+06	851631	3.27618e+06	3.64551e+06	676426	2.99675e+06	3.28088e+06	1.13504e+06	1.92283e+06	3.31263e+06	1.67971e+06	2.96884e+06	3.9004e+06	1.30922e+06	2.57589e+06	3.30537e+06	833972	2.68005e+06	3.05938e+06	1.19654e+06	1.66415e+06	2.32362e+06	340012	2.05003e+06	890041	4.32782e+06	972445
YDR293C	29	1477.68	4.56296e+06	2.41042e+06	2.37084e+06	687804	707302	594324	447252	651857	1.65126e+06	411360	1.19796e+06	506868	1.34759e+06	193466	1.32386e+06	356110	1.73699e+06	2.69039e+06	417610	2.54365e+06	2.32779e+06	693641	2.48713e+06	2.68583e+06	616760	1.94287e+06	2.42189e+06	988796	1.33466e+06	2.42804e+06	1.89831e+06	2.02026e+06	2.7567e+06	1.08595e+06	1.72119e+06	2.28945e+06	812365	1.52576e+06	2.31062e+06	1.06282e+06	1.39282e+06	1.71066e+06	176237	1.33614e+06	748479	2.35942e+06	589249
YER069W	29	1861.89	1.61064e+07	1.32973e+07	1.32937e+07	4.62632e+06	4.50791e+06	1.09464e+07	2.47966e+06	1.16216e+07	5.69459e+06	4.58506e+06	4.8082e+06	6.01115e+06	4.81486e+06	2.49093e+06	5.24415e+06	3.42208e+06	6.58627e+06	1.04986e+07	4.07535e+06	9.82556e+06	8.82154e+06	5.78049e+06	8.54739e+06	9.86716e+06	3.44171e+06	8.78205e+06	9.00901e+06	5.58259e+06	6.8279e+06	9.17167e+06	8.92434e+06	8.94982e+06	1.09839e+07	6.75912e+06	7.30714e+06	1.01682e+07	4.86046e+06	6.77416e+06	6.99772e+06	6.45058e+06	5.31909e+06	6.8655e+06	3.3631e+06	6.16183e+06	3.79615e+06	1.04066e+07	3.56011e+06
YLR355C	29	2154.46	1.3536e+08	1.31222e+08	1.27306e+08	3.36604e+07	3.27053e+07	7.91585e+07	1.85494e+07	1.12878e+08	5.83168e+07	4.97092e+07	5.31806e+07	6.54139e+07	4.46565e+07	2.48819e+07	4.96991e+07	4.51854e+07	5.4703e+07	8.69698e+07	3.89254e+07	7.40389e+07	7.2196e+07	5.33224e+07	6.40412e+07	7.73758e+07	2.66085e+07	6.35944e+07	7.20036e+07	4.57942e+07	4.22929e+07	8.0076e+07	5.21603e+07	5.7793e+07	8.00427e+07	4.55077e+07	5.25147e+07	7.16111e+07	3.80368e+07	4.31588e+07	6.0543e+07	5.18022e+07	3.83115e+07	4.99594e+07	3.51652e+07	6.62382e+07	3.59513e+07	9.6714e+07	3.13866e+07
YMR012W	29	1669.78	6.22462e+06	6.22646e+06	5.92965e+06	1.41625e+06	1.29254e+06	822529	697875	1.03588e+06	2.73621e+06	417998	1.93502e+06	729321	2.22054e+06	283630	2.33297e+06	373098	2.79063e+06	4.89593e+06	414948	4.41874e+06	4.23252e+06	909678	4.1214e+06	4.49883e+06	657511	3.65032e+06	4.08444e+06	1.16761e+06	2.18446e+06	4.0409e+06	2.01553e+06	3.61827e+06	4.63736e+06	1.52653e+06	3.04489e+06	4.02992e+06	872432	2.62201e+06	3.56611e+06	1.62237e+06	2.17999e+06	2.76557e+06	251124	2.558e+06	840779	5.2215e+06	880824
YOR374W	29	1995.29	3.98889e+07	3.13305e+07	3.0548e+07	1.19077e+07	1.14993e+07	3.32459e+07	8.72147e+06	3.92656e+07	2.24446e+07	1.55678e+07	1.9475e+07	2.2847e+07	1.73443e+07	6.82924e+06	1.8607e+07	1.25385e+07	2.28247e+07	3.29389e+07	1.49369e+07	3.22257e+07	3.29855e+07	2.02788e+07	2.89905e+07	3.31894e+07	1.05758e+07	2.45982e+07	2.85687e+07	1.82059e+07	1.95088e+07	3.08009e+07	1.94604e+07	2.27697e+07	2.85577e+07	1.85529e+07	1.80667e+07	2.73614e+07	1.56055e+07	1.54899e+07	2.27264e+07	1.68213e+07	1.48087e+07	2.0316e+07	1.56473e+07	2.66284e+07	1.34586e+07	3.87388e+07	1.24824e+07
YPL226W	29	1512.16	7.14837e+06	6.61471e+06	5.28906e+06	1.85372e+06	1.92044e+06	1.73113e+06	1.04267e+06	1.95816e+06	3.12018e+06	826130	2.66999e+06	1.50008e+06	2.6409e+06	551293	2.84856e+06	606937	3.76629e+06	5.19178e+06	1.03913e+06	4.92164e+06	4.26338e+06	1.54501e+06	4.42019e+06	4.75628e+06	1.24538e+06	3.97506e+06	3.85021e+06	1.54295e+06	2.68801e+06	3.82194e+06	1.96167e+06	4.03213e+06	4.2394e+06	1.9489e+06	3.46815e+06	4.00707e+06	1.45115e+06	3.08742e+06	3.19403e+06	1.83524e+06	2.29859e+06	2.97065e+06	517149	2.63883e+06	1.09416e+06	4.41906e+06	1.17117e+06
YGL234W	28	1929.94	3.81506e+07	3.6593e+07	3.66978e+07	8.58577e+06	9.22614e+06	4.89792e+06	2.82115e+06	8.49622e+06	1.10366e+07	2.94534e+06	7.14332e+06	5.57642e+06	7.24048e+06	2.62221e+06	8.1805e+06	3.95137e+06	9.29986e+06	1.57892e+07	3.26249e+06	1.31082e+07	1.2431e+07	6.25918e+06	1.25329e+07	1.34946e+07	3.73358e+06	1.08594e+07	1.22536e+07	6.62826e+06	6.74838e+06	1.22906e+07	6.57397e+06	1.08736e+07	1.30719e+07	6.01797e+06	8.96172e+06	1.19283e+07	5.6457e+06	7.30307e+06	1.00142e+07	5.40785e+06	7.04036e+06	8.43119e+06	2.31794e+06	9.74608e+06	3.7681e+06	1.52392e+07	4.37303e+06
YHR174W	28	4022.42	5.28676e+08	4.43454e+08	4.20784e+08	1.12964e+08	1.11177e+08	3.73745e+08	7.91557e+07	4.30101e+08	1.53939e+08	2.24073e+08	1.52281e+08	2.67774e+08	1.41714e+08	1.29268e+08	1.51879e+08	1.68515e+08	1.7969e+08	2.42126e+08	1.35935e+08	2.23154e+08	1.92933e+08	2.11683e+08	1.84048e+08	2.23482e+08	1.28417e+08	1.85244e+08	2.02352e+08	1.82934e+08	1.72662e+08	2.17949e+08	1.86083e+08	1.81975e+08	2.30089e+08	1.81464e+08	1.52967e+08	2.05366e+08	1.45178e+08	1.50002e+08	1.65902e+08	1.50756e+08	1.15494e+08	1.28827e+08	1.55432e+08	1.89723e+08	1.68521e+08	2.63784e+08	1.45516e+08
YHR179W;YPL171C	28	1604.53	3.2736e+07	3.33322e+07	3.35553e+07	7.94599e+06	7.26501e+06	2.45514e+07	5.08751e+06	3.44561e+07	1.24937e+07	1.88257e+07	1.13099e+07	2.30373e+07	8.8901e+06	6.99129e+06	1.09828e+07	1.29577e+07	1.3787e+07	1.93574e+07	1.34371e+07	1.75676e+07	1.8422e+07	1.89294e+07	1.70582e+07	1.88554e+07	1.20537e+07	1.52118e+07	1.77903e+07	1.70147e+07	1.32757e+07	1.95927e+07	1.78879e+07	1.7099e+07	2.02749e+07	1.72256e+07	1.55328e+07	1.99485e+07	1.51867e+07	1.20926e+07	1.63192e+07	1.56743e+07	9.34662e+06	1.46418e+07	9.72423e+06	1.04128e+07	1.15441e+07	2.10153e+07	1.2343e+07
YAL035W	27	1630.19	5.11012e+06	5.01216e+06	5.19565e+06	2.48893e+06	2.30672e+06	1.08053e+06	894804	1.82632e+06	2.79868e+06	491842	2.10752e+06	1.0814e+06	2.25232e+06	359451	2.33429e+06	468948	2.98785e+06	4.95582e+06	672403	4.57055e+06	4.29392e+06	851245	4.02159e+06	4.57429e+06	781882	3.97607e+06	3.86163e+06	972597	2.27591e+06	3.58621e+06	1.55959e+06	3.74985e+06	3.76634e+06	1.3834e+06	3.04818e+06	3.3285e+06	1.01151e+06	2.56652e+06	2.8778e+06	1.22136e+06	2.19303e+06	2.55956e+06	559166	3.05319e+06	725398	4.57522e+06	992489
YBL047C	27	1721.35	8.32985e+06	6.54389e+06	6.17959e+06	2.29795e+06	2.35569e+06	7.04439e+06	1.28243e+06	1.1161e+07	3.37111e+06	4.68811e+06	3.23344e+06	6.61005e+06	3.128e+06	2.20918e+06	3.34534e+06	4.59771e+06	4.31813e+06	5.91639e+06	3.62068e+06	5.3386e+06	4.72793e+06	5.31429e+06	5.07465e+06	5.82875e+06	3.33938e+06	4.25821e+06	4.71448e+06	4.37298e+06	4.0654e+06	5.01724e+06	3.93954e+06	3.97908e+06	4.59623e+06	4.00922e+06	3.89247e+06	4.38119e+06	3.49995e+06	3.23409e+06	4.15842e+06	2.7865e+06	2.88718e+06	3.32134e+06	2.86746e+06	3.60831e+06	4.85443e+06	5.7994e+06	4.00226e+06
YJR121W	27	1931.13	5.46023e+07	4.69663e+07	4.34397e+07	1.39524e+07	1.30132e+07	3.77635e+07	8.26413e+06	5.63882e+07	1.98158e+07	2.72546e+07	2.07545e+07	3.79242e+07	2.09066e+07	1.39586e+07	2.3034e+07	2.26459e+07	3.01243e+07	4.24292e+07	2.40843e+07	4.8934e+07	4.44182e+07	3.56187e+07	3.90625e+07	4.8143e+07	1.91099e+07	3.74359e+07	4.15558e+07	3.01763e+07	3.33714e+07	4.52731e+07	2.87446e+07	3.60401e+07	4.11288e+07	2.79638e+07	3.22857e+07	4.18059e+07	2.42979e+07	2.96506e+07	3.36177e+07	2.44582e+07	2.19695e+07	3.07602e+07	1.35552e+07	2.01892e+07	2.30386e+07	4.89675e+07	2.03281e+07
YKL157W	27	1863.88	6.40383e+06	5.60854e+06	5.87138e+06	2.1088e+06	1.97584e+06	1.97165e+06	1.11709e+06	1.94726e+06	3.27881e+06	1.21874e+06	2.94909e+06	1.85761e+06	3.06823e+06	711679	3.57174e+06	1.48913e+06	4.29335e+06	7.2741e+06	1.35132e+06	6.36992e+06	6.50587e+06	2.07617e+06	5.4129e+06	6.0571e+06	1.68167e+06	5.17803e+06	6.0487e+06	2.20717e+06	3.51825e+06	6.35137e+06	3.83077e+06	5.42548e+06	6.56468e+06	2.85053e+06	4.81686e+06	6.04873e+06	2.0415e+06	4.40595e+06	5.88692e+06	2.57332e+06	3.25439e+06	3.77187e+06	832315	3.3e+06	1.97146e+06	6.47657e+06	1.91972e+06
YMR120C	27	2478.72	8.68172e+07	8.05425e+07	7.33276e+07	1.85007e+07	1.79173e+07	1.34192e+07	6.41518e+06	1.58824e+07	2.11217e+07	6.09836e+06	1.70888e+07	9.90191e+06	1.74804e+07	3.72156e+06	1.91789e+07	5.88123e+06	2.21487e+07	3.45628e+07	6.60572e+06	2.8122e+07	2.63704e+07	1.00585e+07	2.53555e+07	2.68491e+07	7.00771e+06	2.31316e+07	2.41568e+07	1.0552e+07	1.56295e+07	2.39678e+07	1.39743e+07	2.28175e+07	2.75349e+07	1.32085e+07	2.01736e+07	2.35753e+07	9.26222e+06	1.87052e+07	1.89387e+07	1.2315e+07	1.3907e+07	1.71591e+07	6.37974e+06	2.00333e+07	6.98574e+06	2.97771e+07	8.78228e+06
YMR229C	27	1592.74	4.82866e+06	6.09057e+06	5.10472e+06	762805	662223	421523	266089	661202	1.15998e+06	328127	785553	379398	915848	95624.6	848940	185243	1.04904e+06	1.79781e+06	235485	1.57782e+06	1.54677e+06	220094	1.40362e+06	1.63339e+06	240886	1.28925e+06	1.35074e+06	455058	680820	1.38374e+06	559260	1.28262e+06	1.55808e+06	506991	1.03306e+06	1.34319e+06	304490	849029	1.05671e+06	355481	688114	1.10211e+06	112162	1.18767e+06	325791	1.80324e+06	283570
YOR375C	27	2669.11	1.02584e+08	1.1184e+08	1.08451e+08	3.16308e+07	2.8854e+07	6.83992e+07	1.52169e+07	7.21739e+07	4.05975e+07	1.88319e+07	3.81829e+07	4.1092e+07	4.2871e+07	1.14788e+07	4.35265e+07	1.94459e+07	5.67196e+07	8.4321e+07	2.41477e+07	7.53882e+07	6.93816e+07	3.40829e+07	6.32929e+07	6.56546e+07	1.75044e+07	5.97764e+07	6.42601e+07	2.79801e+07	4.60081e+07	6.47771e+07	3.22433e+07	6.25858e+07	6.7851e+07	2.56896e+07	6.07054e+07	6.40111e+07	2.51464e+07	5.08427e+07	5.67733e+07	2.27462e+07	4.07939e+07	3.6029e+07	2.45708e+07	4.2382e+07	2.12853e+07	7.53044e+07	2.01145e+07
YBL099W	26	1741.2	3.20493e+07	2.7319e+07	2.25488e+07	7.40733e+06	6.53675e+06	7.67343e+06	4.13778e+06	8.12356e+06	1.1565e+07	5.38004e+06	1.1661e+07	6.14745e+06	1.11452e+07	3.00468e+06	1.24304e+07	3.47157e+06	1.61104e+07	2.23258e+07	5.03213e+06	2.61675e+07	2.54274e+07	7.5224e+06	2.21384e+07	2.49194e+07	5.62698e+06	2.27023e+07	2.42741e+07	8.3751e+06	1.50291e+07	2.54245e+07	1.15004e+07	2.19281e+07	2.48846e+07	8.83555e+06	1.83428e+07	2.35687e+07	7.67191e+06	1.66298e+07	2.15476e+07	7.77671e+06	1.28333e+07	1.74487e+07	3.86097e+06	1.05704e+07	6.46535e+06	2.92625e+07	7.36765e+06
YBR025C	26	1533.22	2.33758e+07	1.85924e+07	2.05818e+07	6.07946e+06	5.69605e+06	1.61041e+07	3.99732e+06	1.55966e+07	9.39805e+06	5.96643e+06	8.18356e+06	1.01103e+07	8.89982e+06	2.50292e+06	9.24327e+06	5.06233e+06	1.12298e+07	1.39185e+07	6.24214e+06	1.3413e+07	1.17384e+07	8.78581e+06	1.30798e+07	1.38777e+07	4.55255e+06	1.27246e+07	1.29849e+07	8.1397e+06	1.11871e+07	1.35246e+07	1.02832e+07	1.31304e+07	1.53566e+07	8.91415e+06	1.15167e+07	1.42204e+07	6.70254e+06	1.08389e+07	1.16323e+07	9.8603e+06	8.5948e+06	1.10823e+07	5.39461e+06	9.33116e+06	3.87633e+06	1.43615e+07	4.03428e+06
YDL145C	26	1696.88	5.96051e+06	4.23146e+06	4.4483e+06	1.18711e+06	1.17304e+06	787797	710403	1.01582e+06	2.9507e+06	495972	2.29674e+06	631686	2.44971e+06	1.12228e+06	2.52684e+06	590917	3.08991e+06	5.25575e+06	539435	4.66678e+06	4.25481e+06	957992	4.32774e+06	4.67748e+06	1.08037e+06	3.71274e+06	4.2124e+06	1.29572e+06	2.22457e+06	4.03189e+06	1.90963e+06	3.77133e+06	4.4766e+06	1.48097e+06	2.93406e+06	3.92092e+06	946950	2.99574e+06	3.52793e+06	1.53751e+06	2.18255e+06	2.85538e+06	263870	2.45726e+06	1.00481e+06	4.79909e+06	827480
YDR037W	26	1506.08	2.7499e+07	2.39748e+07	2.08019e+07	6.85593e+06	6.75837e+06	1.59588e+07	3.95567e+06	1.92584e+07	1.04057e+07	6.38974e+06	7.41402e+06	1.23258e+07	8.08549e+06	4.20414e+06	7.91001e+06	6.58317e+06	1.09226e+07	1.47851e+07	6.30901e+06	1.37734e+07	1.22717e+07	9.48879e+06	1.28498e+07	1.38791e+07	5.55413e+06	1.14873e+07	1.14899e+07	8.5005e+06	9.35405e+06	1.19741e+07	9.81492e+06	1.19357e+07	1.37451e+07	8.58157e+06	9.79253e+06	1.27921e+07	6.97265e+06	9.18002e+06	9.13215e+06	8.13516e+06	7.27853e+06	8.77127e+06	6.70536e+06	9.5579e+06	5.92603e+06	1.38696e+07	5.16505e+06
YDR074W	26	1258.06	3.78017e+06	3.09043e+06	2.64936e+06	1.03259e+06	1.07649e+06	792555	554238	1.3979e+06	3.06852e+06	923544	2.63656e+06	1.25406e+06	3.10488e+06	406910	3.41442e+06	850625	4.3004e+06	6.50113e+06	722522	5.98292e+06	6.27592e+06	1.50471e+06	6.0123e+06	6.05877e+06	1.24438e+06	4.53887e+06	5.67861e+06	1.92752e+06	2.84661e+06	5.92325e+06	2.55998e+06	4.6106e+06	5.89842e+06	1.84902e+06	3.98371e+06	5.67354e+06	1.57185e+06	3.5833e+06	5.47374e+06	2.1956e+06	3.12849e+06	3.97099e+06	404507	2.20367e+06	1.41388e+06	6.71832e+06	1.51028e+06
YER165W	26	1914.71	3.27429e+07	3.30366e+07	3.07957e+07	1.2326e+07	1.24617e+07	2.51322e+07	5.76873e+06	3.24344e+07	1.32961e+07	1.08671e+07	1.15784e+07	2.11691e+07	1.19892e+07	6.86671e+06	1.4296e+07	1.12448e+07	1.70698e+07	2.412e+07	1.00564e+07	2.11426e+07	1.82403e+07	1.54752e+07	1.77068e+07	2.04036e+07	8.88042e+06	1.76132e+07	1.84906e+07	1.35926e+07	1.71607e+07	2.05835e+07	1.34635e+07	1.75046e+07	2.05842e+07	1.37956e+07	1.73475e+07	1.88951e+07	1.24359e+07	1.63307e+07	1.73219e+07	1.35632e+07	1.19476e+07	1.32438e+07	1.50655e+07	1.43306e+07	1.25579e+07	2.19561e+07	1.19959e+07
YJL034W	26	1807.02	2.42136e+07	2.33851e+07	2.20533e+07	7.19186e+06	6.69274e+06	1.78395e+07	3.94873e+06	2.67281e+07	8.52916e+06	1.34159e+07	7.51258e+06	1.47943e+07	7.32059e+06	7.26093e+06	8.9856e+06	9.86077e+06	1.18046e+07	1.6534e+07	1.23805e+07	1.62601e+07	1.56585e+07	1.50403e+07	1.52652e+07	1.64444e+07	8.62522e+06	1.40448e+07	1.47662e+07	1.25496e+07	1.33388e+07	1.75925e+07	1.29143e+07	1.57451e+07	1.70086e+07	1.35925e+07	1.46444e+07	1.62232e+07	1.14147e+07	1.19542e+07	1.43373e+07	1.36583e+07	9.70318e+06	1.23973e+07	8.61603e+06	8.90379e+06	1.08325e+07	1.52203e+07	9.92582e+06
YJL200C	26	1583.88	2.28844e+07	1.95052e+07	1.83643e+07	7.25962e+06	7.19615e+06	1.01659e+07	2.20379e+06	1.32917e+07	9.19917e+06	5.05116e+06	7.30652e+06	8.37942e+06	7.64952e+06	2.25869e+06	8.08487e+06	4.44959e+06	9.52786e+06	1.45769e+07	3.68471e+06	1.18126e+07	1.14701e+07	6.06345e+06	1.16745e+07	1.16963e+07	3.80095e+06	9.71011e+06	1.00793e+07	5.42435e+06	6.82476e+06	1.00178e+07	6.08642e+06	9.73148e+06	1.11372e+07	5.7229e+06	8.1776e+06	9.75476e+06	4.63574e+06	7.26611e+06	8.37423e+06	5.7248e+06	6.2501e+06	7.82634e+06	3.67099e+06	8.99839e+06	4.09999e+06	1.2554e+07	3.93853e+06
YKL210W	26	1750.23	1.57875e+07	1.21307e+07	1.10042e+07	2.82128e+06	2.49116e+06	1.87749e+06	1.29916e+06	1.92056e+06	5.57414e+06	726995	4.08815e+06	1.52385e+06	3.9682e+06	414978	4.45063e+06	859842	5.2824e+06	9.17946e+06	944857	8.72007e+06	8.47531e+06	1.83801e+06	8.32963e+06	8.62826e+06	1.33413e+06	6.17917e+06	7.3918e+06	2.29315e+06	3.88715e+06	7.81823e+06	3.42627e+06	6.27329e+06	7.64059e+06	3.08761e+06	4.80632e+06	6.95745e+06	1.87108e+06	4.40843e+06	5.9327e+06	2.84877e+06	3.43603e+06	5.69043e+06	752892	5.12814e+06	1.78071e+06	9.31022e+06	1.46939e+06
YKR059W	26	1811.91	6.19555e+07	5.20521e+07	5.70743e+07	1.98996e+07	1.95627e+07	1.57033e+07	8.34325e+06	2.29731e+07	2.61135e+07	6.91306e+06	2.08022e+07	1.37438e+07	2.10089e+07	3.84587e+06	2.21825e+07	7.0828e+06	2.81782e+07	4.14356e+07	8.43043e+06	3.44521e+07	3.1687e+07	1.39295e+07	2.87265e+07	3.57186e+07	9.05939e+06	3.0784e+07	3.25944e+07	1.36478e+07	2.26677e+07	3.40408e+07	1.71522e+07	3.14162e+07	3.60906e+07	1.43464e+07	2.63135e+07	3.24422e+07	1.35289e+07	2.6448e+07	2.905e+07	1.23283e+07	1.88465e+07	2.60564e+07	8.51868e+06	2.59944e+07	1.03385e+07	4.01009e+07	1.1458e+07
YLR354C	26	1748.77	4.90805e+07	5.19391e+07	5.25216e+07	2.211e+07	1.89193e+07	3.24853e+07	7.92929e+06	4.1778e+07	1.85009e+07	1.39364e+07	1.90937e+07	2.62223e+07	2.02379e+07	7.72354e+06	2.16636e+07	1.14616e+07	2.70712e+07	3.74957e+07	1.54218e+07	3.2727e+07	2.92036e+07	2.22765e+07	2.72565e+07	3.29147e+07	1.20847e+07	2.95079e+07	3.1699e+07	1.8827e+07	2.53354e+07	3.52188e+07	2.03649e+07	3.10804e+07	3.55366e+07	1.8297e+07	2.85181e+07	3.62918e+07	2.01679e+07	2.8049e+07	3.19862e+07	1.49014e+07	1.98621e+07	2.32798e+07	1.81829e+07	2.04911e+07	1.61742e+07	3.91743e+07	1.78702e+07
YML100W	26	1537.92	5.61017e+06	6.1559e+06	3.29867e+06	919664	833494	1.32316e+06	734666	2.01164e+06	2.26513e+06	1.35294e+06	2.37398e+06	1.89861e+06	2.3976e+06	820141	2.59768e+06	1.25036e+06	3.21229e+06	4.96333e+06	1.13548e+06	5.22633e+06	5.70804e+06	1.74392e+06	4.58784e+06	5.76335e+06	1.37866e+06	3.67564e+06	4.73533e+06	1.83678e+06	2.82125e+06	5.9989e+06	2.18768e+06	3.6317e+06	5.41483e+06	2.01277e+06	2.91884e+06	4.91255e+06	1.67067e+06	2.6583e+06	4.34033e+06	1.45961e+06	2.48972e+06	3.53937e+06	492738	1.9414e+06	2.0941e+06	6.21852e+06	1.51852e+06
YOR063W	26	1382.08	3.89322e+07	3.68835e+07	3.48501e+07	9.77078e+06	9.59211e+06	3.37791e+06	6.71519e+06	4.07439e+06	2.09416e+07	1.57946e+06	1.57506e+07	2.67591e+06	1.71228e+07	1.03222e+06	1.66252e+07	1.61071e+06	1.72506e+07	2.92704e+07	2.0604e+06	3.0256e+07	3.02944e+07	3.3812e+06	2.8196e+07	2.93165e+07	3.16249e+06	2.66289e+07	2.77192e+07	4.85242e+06	1.42648e+07	2.9907e+07	1.1261e+07	2.57973e+07	3.66385e+07	6.34629e+06	1.95826e+07	3.02852e+07	4.08419e+06	1.74847e+07	2.05525e+07	7.43237e+06	1.61762e+07	2.01666e+07	2.15553e+06	2.35672e+07	2.89181e+06	3.64198e+07	4.73137e+06
YCL018W	25	1936.36	3.13502e+07	2.627e+07	2.38587e+07	7.02343e+06	6.72759e+06	1.6122e+07	3.54416e+06	2.09197e+07	1.0681e+07	1.20722e+07	9.91926e+06	1.33491e+07	9.23635e+06	5.78099e+06	1.02496e+07	8.69324e+06	1.18819e+07	1.81507e+07	8.18434e+06	1.58281e+07	1.58426e+07	1.14917e+07	1.33678e+07	1.75948e+07	6.8977e+06	1.44458e+07	1.65798e+07	1.09786e+07	1.06625e+07	1.79538e+07	1.07185e+07	1.33686e+07	1.88128e+07	1.06324e+07	1.21043e+07	1.98146e+07	8.21994e+06	1.06775e+07	1.57619e+07	9.23415e+06	7.7989e+06	1.15693e+07	5.93611e+06	9.35831e+06	6.92781e+06	1.73777e+07	6.66917e+06
YDR129C	25	1506.38	1.35223e+07	1.26918e+07	1.28288e+07	4.53073e+06	4.71464e+06	1.00282e+07	2.17171e+06	7.98851e+06	5.92731e+06	2.06993e+06	5.20597e+06	5.81304e+06	5.6959e+06	1.23956e+06	6.50034e+06	2.36082e+06	7.27411e+06	1.19354e+07	3.01068e+06	1.1322e+07	1.112e+07	4.30303e+06	1.00332e+07	1.16714e+07	2.82074e+06	8.34652e+06	9.88294e+06	3.83268e+06	5.9371e+06	1.05025e+07	4.71584e+06	7.90554e+06	1.02936e+07	4.34683e+06	7.0535e+06	9.55245e+06	3.75301e+06	5.81652e+06	8.94254e+06	3.90804e+06	5.36381e+06	7.35652e+06	2.91381e+06	5.95744e+06	3.97904e+06	1.22083e+07	3.37311e+06
YER110C	25	1617.63	2.11084e+07	1.82444e+07	1.29237e+07	4.60395e+06	4.34649e+06	3.88838e+06	1.88036e+06	4.14913e+06	5.57154e+06	1.75142e+06	4.23191e+06	2.68847e+06	4.64351e+06	1.77857e+06	4.78053e+06	1.84778e+06	5.81307e+06	9.26441e+06	2.02518e+06	8.53006e+06	7.51648e+06	2.7967e+06	7.68739e+06	8.14113e+06	2.15818e+06	7.22712e+06	7.18011e+06	3.09416e+06	4.73171e+06	8.55141e+06	5.32699e+06	7.3327e+06	9.00478e+06	3.62555e+06	6.12122e+06	7.52247e+06	2.88571e+06	5.30204e+06	6.6244e+06	3.59523e+06	4.05928e+06	5.55802e+06	1.85997e+06	5.32872e+06	4.30351e+06	8.64888e+06	2.48207e+06
YIL136W	25	1270.96	1.99334e+06	1.77226e+06	1.47137e+06	685173	754674	1.98363e+06	629887	3.8336e+06	1.15121e+06	2.49843e+06	1.37387e+06	3.11835e+06	1.18398e+06	1.52329e+06	1.42119e+06	1.90043e+06	1.87795e+06	2.4731e+06	2.76908e+06	2.56221e+06	2.64902e+06	3.8167e+06	2.79301e+06	2.91034e+06	2.33228e+06	2.4674e+06	2.72128e+06	2.96537e+06	2.6748e+06	2.97166e+06	2.36274e+06	2.37053e+06	2.30985e+06	2.32487e+06	2.10232e+06	2.16232e+06	2.78629e+06	1.6829e+06	2.4414e+06	2.64609e+06	1.67682e+06	1.94684e+06	1.27575e+06	1.10017e+06	2.63386e+06	3.24812e+06	3.4704e+06
YJL052W	25	3106.4	1.32928e+07	1.20406e+07	1.09842e+07	2.85307e+06	2.35745e+06	1.71398e+07	4.87093e+06	3.47463e+07	1.83978e+07	2.15451e+07	4.45035e+07	3.60756e+07	4.25914e+07	1.24704e+07	4.8978e+07	2.71202e+07	8.65314e+07	1.23074e+08	4.83858e+07	1.21333e+08	1.49551e+08	6.46199e+07	1.1388e+08	1.54017e+08	4.34111e+07	1.07704e+08	1.82188e+08	7.06559e+07	7.61352e+07	2.05887e+08	8.74943e+07	1.16644e+08	1.96732e+08	5.71956e+07	1.04637e+08	2.32956e+08	6.51192e+07	8.1891e+07	1.94074e+08	6.88835e+07	8.44443e+07	1.51624e+08	5.32662e+06	1.04003e+07	2.15648e+07	1.05598e+08	3.90391e+07
YKR001C	25	1493.05	8.4451e+06	7.15413e+06	6.73483e+06	2.7133e+06	2.64261e+06	5.23969e+06	1.22125e+06	7.18303e+06	3.56746e+06	2.31318e+06	3.17224e+06	4.85446e+06	3.12502e+06	1.17586e+06	3.4425e+06	2.13799e+06	3.84982e+06	6.51666e+06	2.4468e+06	5.61234e+06	5.96904e+06	3.51548e+06	5.32605e+06	6.12726e+06	1.92681e+06	5.05903e+06	5.13308e+06	3.23716e+06	3.89124e+06	5.68704e+06	3.70763e+06	5.06931e+06	5.7301e+06	3.4702e+06	4.2824e+06	5.53473e+06	2.69789e+06	3.48747e+06	4.44521e+06	3.09358e+06	3.01191e+06	3.74246e+06	1.99082e+06	3.60185e+06	2.02338e+06	5.82214e+06	1.96766e+06
YLL018C	25	1627.77	1.85025e+07	1.25773e+07	1.146e+07	4.5258e+06	4.74708e+06	2.65906e+06	2.51626e+06	3.0446e+06	7.55506e+06	1.48067e+06	6.05222e+06	2.21459e+06	5.35404e+06	1.10791e+06	6.84843e+06	1.28396e+06	8.09106e+06	1.17539e+07	1.60577e+06	1.01714e+07	8.95034e+06	2.74614e+06	8.83386e+06	9.28594e+06	2.52731e+06	8.34439e+06	9.16179e+06	3.51115e+06	5.58025e+06	9.33848e+06	4.40181e+06	8.08164e+06	1.00172e+07	3.53371e+06	7.063e+06	9.17727e+06	3.11951e+06	6.78576e+06	7.82895e+06	3.61957e+06	5.51196e+06	6.73779e+06	1.67165e+06	6.52919e+06	2.76621e+06	1.04427e+07	3.1293e+06
YML072C	25	1647.63	4.46053e+06	4.77248e+06	4.41941e+06	1.48951e+06	1.25161e+06	1.66075e+06	659049	1.20327e+06	2.48349e+06	769926	2.01906e+06	1.00801e+06	2.33485e+06	472279	2.52878e+06	760771	2.98401e+06	4.49484e+06	706850	3.90035e+06	3.59342e+06	1.09565e+06	3.55699e+06	4.04357e+06	822612	3.20316e+06	3.56653e+06	1.31989e+06	2.15005e+06	3.62907e+06	1.62237e+06	3.20442e+06	3.52519e+06	1.54857e+06	2.82588e+06	3.49782e+06	1.00553e+06	2.84854e+06	3.29177e+06	1.26082e+06	1.93275e+06	2.30152e+06	329276	2.09957e+06	822114	3.81151e+06	944192
YNL287W	25	1564.09	7.63816e+06	6.34162e+06	6.99414e+06	2.06417e+06	1.7793e+06	2.22425e+06	895470	1.35729e+06	3.16211e+06	754477	2.41714e+06	2.53748e+06	2.68127e+06	578790	3.01119e+06	1.2196e+06	3.28671e+06	6.21546e+06	929902	5.16106e+06	5.00549e+06	1.24205e+06	4.67219e+06	5.46726e+06	1.1507e+06	4.21654e+06	4.93916e+06	1.60626e+06	2.90552e+06	5.16752e+06	2.57428e+06	4.27424e+06	5.58075e+06	2.19457e+06	3.56593e+06	5.07975e+06	1.1115e+06	2.99513e+06	4.37775e+06	1.61825e+06	2.69415e+06	3.84239e+06	534653	2.73221e+06	1.43462e+06	5.61891e+06	1.2765e+06
YPR181C	25	1528.98	7.2513e+06	6.20809e+06	5.7426e+06	1.58005e+06	1.54046e+06	1.5326e+06	1.09178e+06	1.74775e+06	3.71981e+06	961098	2.87917e+06	1.1155e+06	2.64318e+06	779740	2.97322e+06	1.04807e+06	3.3389e+06	5.69702e+06	744957	4.9376e+06	5.16529e+06	1.71249e+06	4.69828e+06	5.05173e+06	1.45137e+06	4.01575e+06	4.5215e+06	1.53956e+06	1.90221e+06	4.912e+06	2.38514e+06	3.94512e+06	5.00969e+06	1.81174e+06	3.31227e+06	4.47883e+06	1.33015e+06	3.21208e+06	3.87312e+06	2.01569e+06	2.44106e+06	3.28411e+06	808457	3.17768e+06	1.7466e+06	5.89031e+06	1.36866e+06
YBR196C	24	1840.28	9.05101e+07	8.04803e+07	7.84289e+07	2.35845e+07	2.26709e+07	2.81093e+07	1.12569e+07	3.15903e+07	3.62535e+07	7.10729e+06	3.21243e+07	1.5729e+07	3.45351e+07	4.77242e+06	3.4126e+07	7.81697e+06	4.25735e+07	6.71199e+07	1.07753e+07	6.76339e+07	6.66177e+07	1.9617e+07	6.45343e+07	6.97713e+07	1.50015e+07	5.72757e+07	6.98754e+07	2.2537e+07	3.58173e+07	7.21231e+07	3.0677e+07	6.06789e+07	7.27638e+07	2.60959e+07	4.95469e+07	7.4149e+07	1.99085e+07	4.24385e+07	6.04413e+07	2.61521e+07	3.35857e+07	5.1931e+07	9.94401e+06	3.33898e+07	1.24167e+07	6.88791e+07	1.49805e+07
YCL043C	24	1682.34	3.0782e+07	2.76695e+07	2.76367e+07	9.48386e+06	9.19303e+06	3.57859e+07	7.99848e+06	5.42264e+07	1.28286e+07	3.92483e+07	1.31966e+07	4.40304e+07	1.24664e+07	2.16184e+07	1.3335e+07	2.95628e+07	1.99489e+07	2.40957e+07	2.87489e+07	2.2813e+07	2.08082e+07	3.77146e+07	2.01527e+07	2.3945e+07	2.55055e+07	2.00069e+07	1.99181e+07	3.35979e+07	2.10536e+07	2.27797e+07	3.01527e+07	1.96768e+07	2.24621e+07	3.19333e+07	1.67426e+07	2.23264e+07	2.73227e+07	1.63639e+07	2.04942e+07	3.23493e+07	1.35658e+07	1.71158e+07	1.91314e+07	1.64456e+07	3.08523e+07	2.59887e+07	3.28266e+07
YDL140C	24	1160.45	3.46956e+06	3.04547e+06	2.94259e+06	930366	898741	1.11486e+06	393239	475317	1.22458e+06	404002	928603	395118	1.09396e+06	245609	1.18632e+06	449186	1.25437e+06	2.23153e+06	412814	1.88578e+06	2.03836e+06	593168	1.6389e+06	1.82381e+06	559655	1.64969e+06	1.73251e+06	689204	1.06154e+06	1.83657e+06	918763	1.66871e+06	1.93948e+06	888025	1.40645e+06	1.72002e+06	668605	1.25439e+06	1.67185e+06	1.05309e+06	1.04425e+06	1.30931e+06	179170	1.12216e+06	682571	2.25066e+06	512805
YEL031W	24	1297.89	6.79929e+06	6.03225e+06	4.99291e+06	1.7954e+06	1.80905e+06	1.84786e+06	1.41404e+06	1.65154e+06	2.37674e+06	599972	2.55071e+06	1.01949e+06	2.40244e+06	335680	2.638e+06	520315	3.20629e+06	5.52124e+06	675266	4.62196e+06	4.68655e+06	1.08685e+06	3.3452e+06	4.56379e+06	740668	3.4251e+06	3.70838e+06	1.20955e+06	2.53775e+06	4.06076e+06	2.04521e+06	3.33473e+06	4.25491e+06	1.94016e+06	2.9887e+06	4.09074e+06	1.06103e+06	2.74166e+06	3.67974e+06	1.69102e+06	2.17117e+06	2.72592e+06	639309	2.82716e+06	903497	4.77071e+06	985868
YGL009C	24	1673.16	2.47109e+07	2.25435e+07	2.10638e+07	6.43106e+06	6.37177e+06	4.87879e+06	3.21547e+06	6.56946e+06	1.14587e+07	2.58256e+06	8.92277e+06	4.78068e+06	8.91697e+06	1.32467e+06	9.10892e+06	2.55552e+06	1.06983e+07	1.76924e+07	2.52028e+06	1.52125e+07	1.38742e+07	3.67081e+06	1.32899e+07	1.44756e+07	3.14421e+06	1.21376e+07	1.29107e+07	4.65494e+06	6.98075e+06	1.28587e+07	6.97144e+06	1.1712e+07	1.44435e+07	5.78057e+06	9.86457e+06	1.3131e+07	3.99589e+06	9.09407e+06	1.12558e+07	5.93939e+06	7.84668e+06	9.25886e+06	1.86859e+06	9.77499e+06	3.24563e+06	1.64128e+07	3.38968e+06
YGL207W	24	1308.2	2.08207e+06	1.93452e+06	2.24158e+06	683553	663339	790928	499945	860720	1.37035e+06	534458	1.15144e+06	752844	919281	243763	1.15893e+06	355979	1.31016e+06	2.25514e+06	332087	1.89655e+06	1.83467e+06	675441	1.52406e+06	1.91786e+06	552892	1.22851e+06	1.52236e+06	553095	1.06683e+06	1.88704e+06	1.23307e+06	1.44291e+06	1.84249e+06	859324	1.26523e+06	1.47458e+06	479297	1.1274e+06	1.48558e+06	886805	1.0025e+06	1.30389e+06	323588	1.24218e+06	565256	1.89585e+06	379801
YGR264C	24	1276.99	7.72162e+06	6.46542e+06	6.10668e+06	2.28734e+06	2.08735e+06	2.32585e+06	1.0515e+06	2.57507e+06	2.57172e+06	1.2209e+06	2.06114e+06	1.75192e+06	2.01596e+06	1.06829e+06	2.18435e+06	974784	2.34338e+06	4.36798e+06	1.20848e+06	4.08366e+06	4.04074e+06	1.65945e+06	3.49599e+06	4.28788e+06	1.40078e+06	3.22964e+06	3.61814e+06	1.87007e+06	2.06298e+06	4.10379e+06	2.23966e+06	3.33036e+06	4.38319e+06	2.2698e+06	2.86795e+06	4.0573e+06	1.72178e+06	2.45084e+06	3.23538e+06	2.22866e+06	1.94192e+06	2.73724e+06	986409	2.48233e+06	1.5219e+06	4.47934e+06	1.43445e+06
YHR019C	24	1564.81	1.4563e+07	1.28594e+07	1.09476e+07	4.05646e+06	3.96818e+06	2.4493e+06	1.728e+06	2.4435e+06	5.40153e+06	992262	3.85301e+06	1.54851e+06	4.37773e+06	630862	4.17226e+06	1.00195e+06	5.64022e+06	8.41393e+06	1.06999e+06	7.97412e+06	6.85148e+06	1.77454e+06	7.09404e+06	7.43725e+06	1.64291e+06	6.7376e+06	7.02262e+06	2.32546e+06	4.23387e+06	7.18607e+06	2.82874e+06	6.91237e+06	8.12049e+06	2.14503e+06	5.73949e+06	7.01871e+06	1.91751e+06	5.21883e+06	6.11357e+06	1.90795e+06	3.78034e+06	4.7673e+06	938310	4.36403e+06	1.84914e+06	8.04449e+06	1.94382e+06
YHR020W	24	1466.66	1.76004e+07	1.21813e+07	1.27753e+07	3.40498e+06	3.05062e+06	3.28381e+06	1.49156e+06	3.33626e+06	5.15211e+06	922781	3.62646e+06	2.02522e+06	4.36594e+06	728998	3.7088e+06	1.31909e+06	5.03687e+06	7.68576e+06	1.39687e+06	7.09905e+06	6.61551e+06	2.23531e+06	6.69186e+06	7.59354e+06	1.74007e+06	6.02809e+06	6.39972e+06	2.56241e+06	4.21326e+06	6.51912e+06	4.4586e+06	6.33016e+06	8.22011e+06	3.18192e+06	5.06308e+06	6.82535e+06	2.51816e+06	4.77512e+06	5.46556e+06	2.79807e+06	3.59811e+06	4.41428e+06	1.01813e+06	4.84076e+06	2.2994e+06	7.95785e+06	2.05216e+06
YHR027C	24	1452.19	5.92813e+06	5.20047e+06	4.85225e+06	1.5174e+06	1.60806e+06	1.80487e+06	1.0777e+06	2.02452e+06	2.87204e+06	1.71075e+06	2.38328e+06	1.40991e+06	2.2442e+06	638720	2.43243e+06	1.33491e+06	2.47862e+06	4.39717e+06	890905	3.78907e+06	3.67373e+06	1.21936e+06	3.18256e+06	3.82857e+06	819833	2.89994e+06	3.28536e+06	1.49217e+06	1.88315e+06	3.84361e+06	1.62916e+06	2.74768e+06	3.89699e+06	1.40605e+06	2.45537e+06	3.34914e+06	1.3344e+06	1.98156e+06	2.87526e+06	1.743e+06	2.04665e+06	2.40373e+06	750578	2.84772e+06	1.0025e+06	4.42243e+06	1.1288e+06
YHR064C	24	1735.79	4.9144e+07	3.44908e+07	3.27914e+07	9.79725e+06	9.79322e+06	2.25445e+07	5.12324e+06	2.74459e+07	1.38451e+07	8.40442e+06	1.0988e+07	1.37752e+07	1.07801e+07	4.48356e+06	1.23593e+07	7.60797e+06	1.43156e+07	2.16384e+07	7.92494e+06	1.84205e+07	1.63941e+07	1.06244e+07	1.59914e+07	1.77167e+07	6.06453e+06	1.54176e+07	1.61141e+07	9.80178e+06	1.22455e+07	1.72131e+07	1.12174e+07	1.5413e+07	1.82462e+07	1.01038e+07	1.36979e+07	1.58945e+07	8.53842e+06	1.27479e+07	1.52734e+07	9.40524e+06	9.88024e+06	1.1554e+07	8.62099e+06	1.32915e+07	7.08019e+06	1.95216e+07	6.38873e+06
YJR010W	24	1478.95	2.0611e+07	1.97347e+07	1.84102e+07	4.48251e+06	4.6328e+06	6.70643e+06	2.15559e+06	5.61389e+06	9.712e+06	1.53564e+06	6.72728e+06	3.98529e+06	6.63651e+06	1.1201e+06	6.94184e+06	2.52939e+06	8.13627e+06	1.39208e+07	3.23992e+06	1.23236e+07	1.20558e+07	3.61099e+06	1.07691e+07	1.3302e+07	2.1316e+06	1.01428e+07	1.22517e+07	4.1499e+06	5.50411e+06	1.20514e+07	6.4183e+06	9.84418e+06	1.40934e+07	4.69966e+06	8.08045e+06	1.26853e+07	3.44929e+06	7.1691e+06	1.03969e+07	4.93547e+06	5.17316e+06	9.07947e+06	2.68016e+06	7.80824e+06	2.5139e+06	1.6097e+07	2.875e+06
YJR016C	24	1646.45	2.16602e+07	2.05871e+07	1.82737e+07	5.73162e+06	5.43384e+06	9.08384e+06	3.1325e+06	1.06098e+07	1.08034e+07	3.82215e+06	9.15075e+06	7.35857e+06	9.45635e+06	1.85177e+06	9.39569e+06	3.67544e+06	1.16336e+07	1.79951e+07	3.7117e+06	1.57549e+07	1.53595e+07	5.14047e+06	1.4238e+07	1.6251e+07	3.20108e+06	1.3129e+07	1.52432e+07	5.24871e+06	8.55184e+06	1.51449e+07	6.87892e+06	1.16899e+07	1.61283e+07	5.141e+06	9.50455e+06	1.60734e+07	4.68086e+06	9.16334e+06	1.38012e+07	5.53344e+06	7.66688e+06	1.13529e+07	3.26482e+06	9.51075e+06	2.88988e+06	1.64701e+07	3.76693e+06
YJR139C	24	1951.57	4.28797e+07	4.22629e+07	3.3226e+07	1.00189e+07	9.22126e+06	9.07458e+06	3.61254e+06	1.42675e+07	1.48288e+07	3.51719e+06	1.08731e+07	6.11994e+06	1.03141e+07	1.90185e+06	1.12506e+07	4.14025e+06	1.33331e+07	2.16993e+07	4.84113e+06	1.9816e+07	1.83159e+07	7.36842e+06	1.65508e+07	2.0208e+07	4.39511e+06	1.70018e+07	1.88639e+07	6.66994e+06	1.1214e+07	2.07595e+07	8.22569e+06	1.68841e+07	2.2185e+07	7.03892e+06	1.38912e+07	1.96696e+07	5.77224e+06	1.33658e+07	1.63209e+07	6.31232e+06	1.09956e+07	1.29946e+07	3.24059e+06	1.2921e+07	3.90308e+06	2.43788e+07	4.71983e+06
YKL035W	24	1890.54	1.12303e+07	1.09889e+07	9.48032e+06	3.26701e+06	3.993e+06	7.25008e+06	3.14903e+06	7.68811e+06	9.28817e+06	4.44831e+06	9.32647e+06	5.99986e+06	8.97531e+06	3.38921e+06	1.14916e+07	4.2319e+06	1.24111e+07	2.22351e+07	4.08551e+06	2.02738e+07	2.31158e+07	6.17386e+06	1.75422e+07	2.14226e+07	4.14514e+06	1.68626e+07	2.11241e+07	7.65137e+06	1.07924e+07	2.10383e+07	9.57267e+06	1.62814e+07	1.91144e+07	7.67891e+06	1.26172e+07	1.99603e+07	6.52249e+06	1.07213e+07	1.90006e+07	7.51558e+06	1.03412e+07	1.40563e+07	2.48805e+06	7.95022e+06	5.0218e+06	2.58514e+07	4.79951e+06
YKL104C	24	1522.85	4.08513e+06	3.24558e+06	3.13036e+06	982134	815334	624479	751745	761467	2.32032e+06	473329	2.00515e+06	489733	1.92033e+06	232932	2.0757e+06	409599	2.50876e+06	4.16728e+06	584453	3.86008e+06	3.75798e+06	706556	3.31238e+06	3.74169e+06	664676	3.09529e+06	3.24239e+06	882400	1.74553e+06	3.31531e+06	1.36353e+06	2.88961e+06	4.13658e+06	961127	2.24325e+06	3.69407e+06	672387	2.11571e+06	2.7421e+06	992450	1.66085e+06	2.44152e+06	296184	2.09075e+06	710961	4.14137e+06	753240
YMR105C	24	2063.09	1.20766e+07	9.64948e+06	9.23909e+06	1.53156e+06	2.01809e+06	4.53995e+06	1.51911e+06	4.96e+06	5.51763e+06	2.24548e+06	7.5396e+06	4.57243e+06	7.92474e+06	1.47535e+06	9.56325e+06	2.4669e+06	1.23146e+07	2.07556e+07	4.05435e+06	2.12531e+07	2.50948e+07	5.27815e+06	1.95097e+07	2.77558e+07	4.5825e+06	1.59847e+07	2.41656e+07	6.9811e+06	1.12935e+07	2.62795e+07	9.05755e+06	1.57343e+07	2.611e+07	6.86424e+06	1.22267e+07	2.79993e+07	5.69698e+06	1.21771e+07	2.31448e+07	6.83348e+06	1.0236e+07	1.62625e+07	1.36713e+06	3.18826e+06	3.94794e+06	2.31469e+07	6.00213e+06
YMR189W	24	1268.82	2.02533e+07	1.49587e+07	1.41569e+07	2.14496e+06	2.1314e+06	1.59706e+06	735723	2.97933e+06	2.96352e+06	1.58444e+06	2.37616e+06	1.04819e+06	2.19118e+06	657208	2.57453e+06	1.23195e+06	3.08705e+06	5.00212e+06	877040	3.67898e+06	3.4795e+06	1.10743e+06	3.1427e+06	3.52712e+06	952270	3.11179e+06	3.2227e+06	1.68428e+06	2.03019e+06	2.74083e+06	2.54917e+06	3.21365e+06	3.72755e+06	1.8875e+06	2.60835e+06	3.0272e+06	1.36005e+06	2.55214e+06	2.76898e+06	2.02458e+06	1.89612e+06	2.05247e+06	636512	2.50974e+06	1.09122e+06	3.67648e+06	1.07568e+06
YMR217W	24	1262.88	1.84669e+07	1.5471e+07	1.35498e+07	3.97947e+06	4.25745e+06	4.85223e+06	1.85691e+06	6.3855e+06	5.3704e+06	1.88797e+06	3.81827e+06	5.63676e+06	4.02171e+06	1.15313e+06	4.33445e+06	1.93282e+06	4.94467e+06	8.29429e+06	2.06795e+06	7.20173e+06	6.82881e+06	3.78584e+06	6.6515e+06	7.24977e+06	1.88597e+06	6.2334e+06	6.50959e+06	3.18115e+06	4.19735e+06	6.82488e+06	4.00249e+06	6.41039e+06	7.57319e+06	3.53964e+06	5.38501e+06	6.28869e+06	2.62865e+06	4.5018e+06	5.48503e+06	3.6498e+06	3.90178e+06	4.76813e+06	2.01346e+06	5.36398e+06	1.8844e+06	8.13845e+06	2.33315e+06
YOR168W	24	1523.02	1.09337e+07	6.14776e+06	5.95918e+06	1.58656e+06	1.5555e+06	1.31861e+06	873368	1.65093e+06	2.84635e+06	696247	2.14362e+06	1.24317e+06	2.14145e+06	303527	2.22062e+06	716977	2.86076e+06	5.22879e+06	630928	4.78545e+06	4.44929e+06	1.02806e+06	4.16837e+06	4.67308e+06	853243	3.50266e+06	4.0131e+06	1.28473e+06	2.19912e+06	4.25853e+06	3.46682e+06	3.91599e+06	4.93632e+06	2.51167e+06	3.13952e+06	4.11806e+06	1.05023e+06	2.31241e+06	3.11902e+06	1.85889e+06	2.08923e+06	3.15224e+06	573062	2.42726e+06	985812	4.66004e+06	825301
YPR074C	24	1395.09	4.76026e+07	4.09051e+07	3.84159e+07	1.12353e+07	9.79215e+06	9.36171e+06	4.71016e+06	8.65123e+06	1.60547e+07	3.08909e+06	1.24626e+07	5.90821e+06	1.16339e+07	2.67969e+06	1.42983e+07	3.68884e+06	1.7198e+07	2.59986e+07	3.95683e+06	2.40373e+07	2.35831e+07	6.10394e+06	2.24019e+07	2.41595e+07	5.17116e+06	2.02484e+07	2.29621e+07	7.36299e+06	1.23883e+07	2.44972e+07	1.04155e+07	2.06681e+07	2.43334e+07	8.72831e+06	1.73884e+07	2.23975e+07	5.79882e+06	1.46133e+07	1.86841e+07	7.89689e+06	1.20871e+07	1.55357e+07	3.09062e+06	1.40735e+07	5.77861e+06	2.48101e+07	5.97189e+06
YBL030C;YBR085W;YMR056C	23	1439.51	1.90994e+07	1.79585e+07	1.85368e+07	5.86784e+06	5.45321e+06	5.19701e+06	3.45324e+06	5.51408e+06	1.02053e+07	2.02492e+06	8.3048e+06	3.55238e+06	8.87616e+06	1.15327e+06	8.73303e+06	2.09944e+06	1.04667e+07	1.62017e+07	2.78017e+06	1.67184e+07	1.4389e+07	4.66671e+06	1.42161e+07	1.66089e+07	3.18445e+06	1.37482e+07	1.39184e+07	4.87101e+06	9.95283e+06	1.43598e+07	5.34885e+06	1.37869e+07	1.46915e+07	4.57638e+06	1.13474e+07	1.38923e+07	4.25262e+06	1.08941e+07	1.07976e+07	3.88512e+06	8.42663e+06	1.01324e+07	1.71279e+06	9.7495e+06	3.94727e+06	2.16159e+07	5.17336e+06
YDL066W	23	1679.17	1.66895e+07	1.35965e+07	1.20084e+07	4.04508e+06	3.88801e+06	5.15847e+06	2.01094e+06	7.00207e+06	5.74147e+06	2.35225e+06	4.59131e+06	3.9608e+06	5.23622e+06	1.21536e+06	5.2909e+06	2.0145e+06	5.6187e+06	9.32401e+06	2.57297e+06	9.09526e+06	8.33716e+06	3.67407e+06	7.91868e+06	9.25542e+06	2.14558e+06	7.38257e+06	8.33799e+06	3.32358e+06	5.36263e+06	8.95285e+06	4.25029e+06	7.47645e+06	9.43731e+06	3.62913e+06	6.16938e+06	8.68045e+06	2.93766e+06	6.02276e+06	7.09446e+06	3.98581e+06	5.44726e+06	6.16188e+06	2.20654e+06	6.0154e+06	2.51091e+06	9.72681e+06	2.09486e+06
YEL071W	23	1485.73	3.05146e+07	2.59716e+07	2.46382e+07	8.1049e+06	7.2713e+06	9.96035e+06	3.64585e+06	9.86986e+06	1.03765e+07	3.2036e+06	7.83478e+06	5.60125e+06	7.27243e+06	1.76414e+06	8.14736e+06	2.85142e+06	1.02198e+07	1.48027e+07	4.05213e+06	1.26056e+07	1.19199e+07	4.87474e+06	1.04499e+07	1.27923e+07	3.32156e+06	1.21602e+07	1.33653e+07	5.20204e+06	8.38938e+06	1.31493e+07	6.6647e+06	1.16079e+07	1.58259e+07	5.8356e+06	1.02652e+07	1.50059e+07	4.97363e+06	1.08339e+07	1.28432e+07	5.33457e+06	6.03054e+06	8.46692e+06	3.89492e+06	9.54905e+06	3.70755e+06	1.37274e+07	3.67168e+06
YER043C	23	1416.9	6.3938e+07	6.04789e+07	6.37186e+07	1.58105e+07	1.54458e+07	8.5623e+06	7.27452e+06	1.16043e+07	2.01559e+07	3.07567e+06	1.59685e+07	6.05061e+06	1.88732e+07	2.28595e+06	1.85052e+07	3.59491e+06	2.10465e+07	3.25957e+07	4.63437e+06	3.45235e+07	3.16974e+07	8.32359e+06	2.79096e+07	3.06424e+07	6.0996e+06	3.00779e+07	2.95578e+07	8.64147e+06	1.77937e+07	3.03537e+07	1.32254e+07	2.94958e+07	3.43238e+07	1.06327e+07	2.46528e+07	3.01201e+07	7.44654e+06	2.21844e+07	2.27178e+07	8.63079e+06	1.68443e+07	1.94261e+07	3.88835e+06	1.85062e+07	6.54775e+06	3.84988e+07	8.04986e+06
YGL105W	23	1393.93	1.76169e+07	1.87468e+07	1.75797e+07	6.35153e+06	5.68859e+06	1.74836e+07	4.19017e+06	2.77354e+07	7.96865e+06	1.54902e+07	7.69921e+06	1.71789e+07	7.3488e+06	7.85291e+06	7.79099e+06	1.15548e+07	9.85962e+06	1.32098e+07	1.05249e+07	1.18606e+07	1.18331e+07	1.41414e+07	1.04207e+07	1.19317e+07	8.34271e+06	1.01563e+07	9.63705e+06	1.24386e+07	9.26576e+06	1.07283e+07	1.15933e+07	9.4363e+06	1.06547e+07	1.19764e+07	8.71923e+06	1.05214e+07	8.46392e+06	7.52833e+06	8.66882e+06	1.2202e+07	6.85603e+06	7.53666e+06	8.26132e+06	9.82632e+06	9.33148e+06	1.34624e+07	7.80019e+06
YGL253W	23	1422.14	5.48601e+07	4.52573e+07	4.30319e+07	1.04674e+07	1.08015e+07	3.56937e+07	6.99705e+06	3.81935e+07	1.42093e+07	1.34101e+07	1.17323e+07	2.38918e+07	1.13827e+07	7.97845e+06	1.19598e+07	1.1848e+07	1.57513e+07	2.12718e+07	1.12042e+07	1.96846e+07	1.76332e+07	1.60828e+07	1.6947e+07	1.84527e+07	8.53487e+06	1.79616e+07	1.73395e+07	1.38618e+07	1.53278e+07	1.90857e+07	1.58434e+07	1.79161e+07	2.09918e+07	1.47593e+07	1.70686e+07	2.04578e+07	1.23132e+07	1.56111e+07	1.56514e+07	1.2771e+07	9.83374e+06	1.16213e+07	1.3427e+07	1.44388e+07	9.95593e+06	2.11438e+07	8.7949e+06
YHR018C	23	1651.05	3.29563e+07	2.65051e+07	2.5692e+07	1.24509e+07	1.21488e+07	8.75029e+06	4.42871e+06	1.16524e+07	1.1667e+07	3.76525e+06	9.45295e+06	6.06429e+06	1.05489e+07	1.79269e+06	1.08982e+07	3.36372e+06	1.21584e+07	1.92289e+07	3.52613e+06	1.86905e+07	1.73125e+07	5.26453e+06	1.49053e+07	1.79685e+07	3.99969e+06	1.32112e+07	1.52914e+07	5.52543e+06	8.40203e+06	1.60496e+07	7.52228e+06	1.25229e+07	1.54354e+07	6.38227e+06	1.10837e+07	1.39267e+07	5.21457e+06	1.01777e+07	1.31375e+07	6.86124e+06	1.03043e+07	1.27812e+07	5.08082e+06	1.33845e+07	4.02034e+06	2.06822e+07	4.61019e+06
YHR183W	23	2101.75	5.56643e+07	4.47315e+07	4.09839e+07	1.20961e+07	1.11863e+07	1.02622e+07	5.20428e+06	1.31571e+07	1.75068e+07	4.1677e+06	1.74265e+07	7.1737e+06	1.80563e+07	2.38027e+06	1.98475e+07	4.30393e+06	2.47852e+07	3.82272e+07	5.30844e+06	3.39715e+07	3.31562e+07	8.31104e+06	2.57504e+07	3.20825e+07	6.04828e+06	2.67099e+07	3.19949e+07	1.02793e+07	1.61621e+07	3.17498e+07	1.49579e+07	2.52753e+07	3.35891e+07	1.2634e+07	2.16928e+07	3.40743e+07	9.8533e+06	1.95933e+07	2.99894e+07	1.311e+07	1.59334e+07	2.33821e+07	4.73195e+06	1.47645e+07	6.55905e+06	3.36536e+07	7.81967e+06
YIL075C	23	1381.1	5.07296e+06	3.88782e+06	3.94509e+06	1.25432e+06	1.16823e+06	2.09902e+06	780177	2.20166e+06	1.81145e+06	1.89502e+06	1.46551e+06	1.8774e+06	1.51982e+06	824092	1.55788e+06	1.52335e+06	1.89742e+06	3.29093e+06	1.37615e+06	3.05046e+06	2.84376e+06	1.79309e+06	2.43087e+06	2.79505e+06	1.79619e+06	2.23013e+06	2.44454e+06	2.15843e+06	1.47172e+06	2.68554e+06	2.60055e+06	2.27717e+06	3.1142e+06	3.51849e+06	1.81004e+06	2.52548e+06	1.83311e+06	1.66991e+06	2.22154e+06	2.36669e+06	1.33507e+06	1.82249e+06	1.05522e+06	1.74211e+06	2.25593e+06	3.50816e+06	1.877e+06
YLR153C	23	1349.18	8.77464e+06	8.55758e+06	8.72157e+06	2.95395e+06	2.53578e+06	2.45826e+06	2.01405e+06	3.5226e+06	5.68834e+06	1.73809e+06	4.66805e+06	2.00862e+06	4.92379e+06	1.11517e+06	5.02253e+06	1.92456e+06	5.96155e+06	9.57244e+06	2.03172e+06	9.30754e+06	8.36587e+06	2.40635e+06	7.37587e+06	8.6174e+06	1.70898e+06	7.33545e+06	8.33093e+06	2.71743e+06	4.80923e+06	8.65355e+06	4.19008e+06	6.78041e+06	8.91889e+06	3.33963e+06	6.10335e+06	8.5688e+06	2.60395e+06	4.99265e+06	6.9016e+06	2.88722e+06	4.44039e+06	5.79467e+06	1.54151e+06	5.6323e+06	2.01535e+06	1.09542e+07	2.518e+06
YNL220W	23	1306.91	3.53126e+07	2.91904e+07	2.75643e+07	8.61742e+06	7.94006e+06	1.30796e+07	3.12231e+06	1.48032e+07	1.12531e+07	5.61544e+06	9.64082e+06	9.60861e+06	9.78183e+06	3.11866e+06	1.05702e+07	5.57231e+06	1.21163e+07	1.82659e+07	6.37583e+06	1.51432e+07	1.52213e+07	8.77228e+06	1.37964e+07	1.58515e+07	4.91521e+06	1.21092e+07	1.43155e+07	7.59584e+06	8.01305e+06	1.51603e+07	8.08432e+06	1.11993e+07	1.59196e+07	7.9869e+06	9.93654e+06	1.49264e+07	6.58745e+06	8.80468e+06	1.37216e+07	7.84382e+06	7.99299e+06	1.04979e+07	4.77676e+06	9.87681e+06	5.86636e+06	1.66928e+07	5.18479e+06
YOR007C	23	1585.01	6.3569e+06	8.50791e+06	8.37585e+06	3.38024e+06	3.20243e+06	1.12715e+07	2.19037e+06	1.50105e+07	3.77717e+06	1.15026e+07	3.45097e+06	1.22387e+07	3.09602e+06	5.63636e+06	3.4151e+06	8.89155e+06	5.22322e+06	6.61201e+06	7.80201e+06	6.12576e+06	5.48532e+06	1.00242e+07	5.79448e+06	6.47206e+06	6.65027e+06	5.63999e+06	5.44592e+06	7.93309e+06	4.96271e+06	5.74054e+06	8.02929e+06	5.62906e+06	5.96063e+06	7.09919e+06	4.36219e+06	5.77274e+06	6.54187e+06	3.99605e+06	4.85975e+06	6.31817e+06	3.31742e+06	4.12814e+06	5.27034e+06	4.89079e+06	1.1647e+07	7.22308e+06	8.94348e+06
YOR204W;YPL119C	23	1439.67	1.97719e+07	1.59772e+07	1.72206e+07	6.13399e+06	6.03453e+06	6.57615e+06	4.63482e+06	9.19432e+06	8.21723e+06	2.50342e+06	6.67761e+06	5.22336e+06	6.99858e+06	1.97882e+06	7.78811e+06	2.46366e+06	9.26683e+06	1.38653e+07	2.62126e+06	1.13172e+07	1.19516e+07	4.1218e+06	9.19147e+06	1.06608e+07	2.76929e+06	8.95629e+06	1.01102e+07	4.14468e+06	7.37536e+06	1.0955e+07	5.52036e+06	8.76335e+06	1.19419e+07	4.01082e+06	8.46006e+06	1.04237e+07	3.92686e+06	6.83818e+06	8.89247e+06	4.43614e+06	5.79642e+06	7.00969e+06	3.39052e+06	9.10494e+06	2.97884e+06	1.30255e+07	3.40145e+06
YOR341W	23	1225.06	4.95996e+06	4.47115e+06	4.518e+06	1.22002e+06	1.16267e+06	549666	552746	599293	1.71705e+06	300369	1.23462e+06	485160	1.2628e+06	213793	1.287e+06	376681	1.57765e+06	2.56592e+06	378834	2.21342e+06	2.08507e+06	629109	1.88554e+06	2.20957e+06	511726	1.82793e+06	1.89719e+06	840743	1.2642e+06	2.04589e+06	1.51046e+06	1.91773e+06	2.21513e+06	1.17994e+06	1.66184e+06	1.80474e+06	626198	1.62834e+06	1.50621e+06	915340	1.13287e+06	1.26701e+06	297205	1.53001e+06	672584	2.2159e+06	478732
YCR053W	22	1334.97	1.8523e+07	1.45711e+07	1.52613e+07	6.61991e+06	6.76119e+06	1.12458e+07	2.96106e+06	2.2365e+07	7.54706e+06	8.38568e+06	5.65273e+06	1.2286e+07	5.95565e+06	3.746e+06	6.67016e+06	5.60195e+06	7.33233e+06	1.10692e+07	7.12973e+06	1.05757e+07	9.73968e+06	9.13726e+06	8.82937e+06	1.01379e+07	4.66193e+06	8.65093e+06	9.25425e+06	7.5613e+06	7.18425e+06	9.81418e+06	8.11418e+06	8.25051e+06	9.70455e+06	7.71458e+06	7.59465e+06	8.75962e+06	6.54295e+06	5.88998e+06	7.38925e+06	6.64041e+06	5.87235e+06	6.80183e+06	6.6875e+06	8.2089e+06	4.37166e+06	1.13077e+07	4.90209e+06
YDR023W	22	1357.99	1.58456e+07	1.55247e+07	1.32571e+07	4.87895e+06	4.88878e+06	8.94715e+06	3.03431e+06	9.5868e+06	4.79371e+06	4.1946e+06	5.11266e+06	5.67888e+06	4.85806e+06	1.79085e+06	6.60731e+06	3.14254e+06	6.89269e+06	9.97667e+06	3.59852e+06	9.42064e+06	8.19817e+06	4.53747e+06	7.73676e+06	8.58842e+06	3.08232e+06	7.54404e+06	8.19293e+06	4.41424e+06	6.46207e+06	8.45583e+06	5.12237e+06	7.51545e+06	9.70729e+06	4.86142e+06	7.33298e+06	9.17661e+06	4.15518e+06	6.50264e+06	7.17236e+06	4.57686e+06	4.96573e+06	5.55281e+06	3.84518e+06	5.57577e+06	3.05015e+06	9.69645e+06	2.85485e+06
YDR258C	22	1356.05	2.94638e+06	2.9465e+06	2.60743e+06	955144	967343	1.65021e+06	643265	2.07489e+06	2.03623e+06	856757	2.34943e+06	1.14675e+06	1.96309e+06	511133	2.73863e+06	875759	2.47014e+06	5.10673e+06	1.22201e+06	4.23199e+06	4.95575e+06	1.43122e+06	3.95897e+06	5.15389e+06	813750	2.98601e+06	4.39746e+06	1.48141e+06	1.69508e+06	4.60427e+06	1.69987e+06	2.94898e+06	3.90376e+06	1.4697e+06	2.41086e+06	4.3973e+06	1.27442e+06	2.25119e+06	4.16659e+06	1.49088e+06	2.15409e+06	3.53984e+06	521044	1.85873e+06	1.10648e+06	4.38094e+06	981148
YGR254W	22	3631.32	4.37888e+07	3.95504e+07	3.73159e+07	1.0199e+07	9.9724e+06	6.38249e+07	1.29815e+07	1.10886e+08	3.66846e+07	9.50419e+07	6.43268e+07	1.06954e+08	5.54024e+07	5.25719e+07	6.84804e+07	8.52851e+07	8.84448e+07	1.26729e+08	8.71969e+07	1.29564e+08	1.36611e+08	1.24466e+08	1.15139e+08	1.60974e+08	8.45794e+07	1.13592e+08	1.57859e+08	1.26723e+08	1.00143e+08	1.92154e+08	1.1281e+08	1.0405e+08	1.71631e+08	1.09705e+08	9.33847e+07	1.88889e+08	1.07114e+08	7.97394e+07	1.60492e+08	1.05177e+08	8.04675e+07	1.30799e+08	2.72337e+07	3.14439e+07	7.67873e+07	1.30484e+08	9.22912e+07
YJL153C	22	1150.79	5.39206e+06	5.82362e+06	4.63782e+06	2.86603e+06	2.40237e+06	4.67223e+06	1.19571e+06	5.63564e+06	2.98718e+06	3.08779e+06	2.63083e+06	5.83109e+06	4.23462e+06	2.0197e+06	4.01439e+06	4.14615e+06	8.57202e+06	1.08473e+07	6.05444e+06	2.19273e+07	2.12329e+07	8.84689e+06	2.05212e+07	2.29846e+07	5.48605e+06	2.12654e+07	2.40332e+07	9.04492e+06	1.38368e+07	2.56541e+07	1.05732e+07	1.72921e+07	2.38776e+07	8.9604e+06	1.64116e+07	2.67306e+07	7.467e+06	1.32609e+07	2.45045e+07	7.86633e+06	9.69222e+06	1.62172e+07	1.59434e+06	2.47582e+06	7.67383e+06	2.41754e+07	7.85775e+06
YLR335W	22	1220.74	2.70962e+06	2.71797e+06	2.52433e+06	988632	949979	3.03076e+06	666140	3.17449e+06	1.46143e+06	1.82842e+06	1.14282e+06	2.34282e+06	1.20531e+06	923730	1.1619e+06	1.38056e+06	1.46834e+06	2.21134e+06	1.20778e+06	1.95248e+06	1.71911e+06	1.63453e+06	1.81319e+06	2.06877e+06	991303	1.71763e+06	1.59905e+06	1.58729e+06	1.49433e+06	1.94629e+06	1.95428e+06	1.67565e+06	1.94573e+06	1.39721e+06	1.57986e+06	1.72694e+06	1.07033e+06	1.42111e+06	1.57982e+06	1.01135e+06	1.06827e+06	1.12173e+06	912184	1.33791e+06	1.31939e+06	2.05861e+06	789384
YMR108W	22	1595.63	2.07997e+07	2.25355e+07	2.11691e+07	6.17483e+06	6.63822e+06	1.04499e+07	2.65281e+06	1.19833e+07	8.29241e+06	4.03712e+06	6.2402e+06	7.58127e+06	6.21008e+06	2.16452e+06	6.44405e+06	3.84638e+06	7.64458e+06	1.28924e+07	3.77863e+06	1.12656e+07	1.08134e+07	5.41861e+06	1.00749e+07	1.22245e+07	3.17835e+06	9.11646e+06	1.05855e+07	5.3326e+06	7.15137e+06	1.13573e+07	5.82799e+06	8.95764e+06	1.15007e+07	6.10324e+06	7.17791e+06	1.08782e+07	4.14034e+06	5.84888e+06	8.85363e+06	5.28973e+06	5.24621e+06	8.13921e+06	3.63534e+06	7.67437e+06	3.90054e+06	1.20818e+07	3.53461e+06
YOR317W	22	1307.14	1.29714e+07	1.05248e+07	9.84871e+06	2.56849e+06	2.35262e+06	1.50903e+06	1.33287e+06	2.0148e+06	5.74098e+06	745178	4.32177e+06	1.27083e+06	5.26869e+06	358751	5.44999e+06	987659	6.07964e+06	1.0821e+07	962226	9.99829e+06	8.9808e+06	1.87669e+06	8.92738e+06	9.87245e+06	1.32133e+06	8.2075e+06	8.57528e+06	2.31338e+06	4.84837e+06	9.92209e+06	3.67344e+06	8.04643e+06	1.0189e+07	2.57991e+06	6.47967e+06	9.09719e+06	1.88436e+06	6.15983e+06	7.6366e+06	2.31434e+06	4.48179e+06	5.43297e+06	558996	5.04512e+06	1.71681e+06	1.16909e+07	1.84261e+06
YPR163C	22	1240.12	1.09047e+07	8.63256e+06	7.97227e+06	3.70189e+06	3.32381e+06	9.67504e+06	1.79735e+06	1.23109e+07	4.09151e+06	5.64235e+06	3.96535e+06	8.12252e+06	3.77014e+06	2.50765e+06	3.89142e+06	5.38048e+06	4.75357e+06	6.81331e+06	4.46732e+06	5.59484e+06	5.74348e+06	6.54526e+06	5.4897e+06	5.99419e+06	3.74793e+06	5.26508e+06	5.45202e+06	5.75615e+06	3.98976e+06	6.0483e+06	5.77074e+06	5.13927e+06	5.89539e+06	5.23298e+06	5.08966e+06	5.53724e+06	4.86201e+06	3.72939e+06	5.21496e+06	5.98128e+06	3.8993e+06	4.24323e+06	4.16566e+06	5.14148e+06	5.696e+06	7.24303e+06	4.22024e+06
YBR126C	21	1183.16	5.97761e+06	5.71725e+06	5.36328e+06	1.52658e+06	1.55649e+06	3.7248e+06	903946	4.36476e+06	4.25538e+06	1.77172e+06	4.5354e+06	2.91034e+06	4.37719e+06	710757	5.10686e+06	1.83278e+06	5.98845e+06	9.68576e+06	2.21443e+06	9.2461e+06	1.00473e+07	3.02146e+06	8.97581e+06	1.03219e+07	1.80241e+06	7.40805e+06	9.7686e+06	3.45168e+06	4.83806e+06	1.1112e+07	3.78564e+06	7.14107e+06	1.02777e+07	3.09535e+06	5.55343e+06	9.64916e+06	2.94477e+06	5.11908e+06	9.18683e+06	3.14823e+06	4.61431e+06	7.3395e+06	1.08277e+06	3.7739e+06	1.81654e+06	1.12943e+07	1.96266e+06
YCL040W	21	1684.27	1.81863e+07	1.54736e+07	1.41243e+07	4.19954e+06	4.07771e+06	1.59034e+07	2.62969e+06	2.27622e+07	1.04549e+07	1.0517e+07	1.02151e+07	1.48303e+07	1.021e+07	5.06201e+06	1.24732e+07	9.32587e+06	1.4606e+07	2.46699e+07	1.16126e+07	2.46603e+07	2.63222e+07	1.6318e+07	2.23765e+07	2.83696e+07	9.29343e+06	1.85017e+07	2.5668e+07	1.39489e+07	1.60394e+07	2.81063e+07	1.43206e+07	1.74626e+07	2.67377e+07	1.37479e+07	1.39907e+07	2.72267e+07	1.11597e+07	1.24393e+07	2.41619e+07	1.31313e+07	1.11795e+07	2.07533e+07	5.68355e+06	1.00311e+07	8.72872e+06	2.99615e+07	9.6105e+06
YDR158W	21	1335.53	2.38122e+07	2.30207e+07	2.27693e+07	1.03413e+07	9.99238e+06	1.08227e+07	3.68025e+06	1.19661e+07	1.06107e+07	3.36456e+06	9.86577e+06	6.36684e+06	9.65438e+06	1.1759e+06	9.9208e+06	3.18536e+06	1.08031e+07	1.67141e+07	3.74449e+06	1.65117e+07	1.41602e+07	7.05033e+06	1.28887e+07	1.58202e+07	4.07297e+06	1.33536e+07	1.40953e+07	6.53405e+06	1.08492e+07	1.46115e+07	7.56811e+06	1.29073e+07	1.69198e+07	8.47618e+06	1.1544e+07	1.6681e+07	6.58584e+06	1.06953e+07	1.13751e+07	6.68777e+06	8.67834e+06	1.02488e+07	4.3545e+06	1.10098e+07	3.70542e+06	1.97168e+07	4.52316e+06
YDR234W	21	1358.25	1.52937e+07	1.27705e+07	1.19841e+07	3.9807e+06	3.92616e+06	7.93786e+06	1.48277e+06	1.00725e+07	4.81199e+06	3.97142e+06	4.18694e+06	6.3768e+06	4.2685e+06	1.91705e+06	4.78781e+06	3.90147e+06	5.87917e+06	8.83982e+06	3.11549e+06	7.34819e+06	7.1559e+06	5.19187e+06	6.93322e+06	7.42085e+06	2.25191e+06	6.06787e+06	6.48916e+06	4.20878e+06	4.76509e+06	6.59944e+06	4.57884e+06	6.05971e+06	7.10568e+06	4.20651e+06	5.20971e+06	6.3663e+06	3.32681e+06	4.75119e+06	5.2004e+06	3.68821e+06	3.64976e+06	4.91024e+06	2.38094e+06	4.64556e+06	2.80355e+06	7.21517e+06	2.67556e+06
YER178W	21	1206.96	8.94333e+06	8.75112e+06	8.02219e+06	2.77855e+06	2.7833e+06	4.51125e+06	1.72268e+06	6.03567e+06	4.78212e+06	3.09426e+06	4.36307e+06	3.93931e+06	4.07316e+06	2.07696e+06	4.5102e+06	2.35879e+06	4.41868e+06	8.3725e+06	3.22554e+06	7.97973e+06	8.03529e+06	3.90737e+06	6.32961e+06	7.19128e+06	2.50773e+06	6.21063e+06	7.22537e+06	3.5035e+06	4.20789e+06	7.55851e+06	3.95189e+06	5.73083e+06	7.68554e+06	3.79199e+06	4.64898e+06	7.37759e+06	3.3163e+06	3.97692e+06	6.16738e+06	3.89214e+06	3.58843e+06	5.10058e+06	2.62531e+06	5.3074e+06	3.17129e+06	9.71709e+06	2.92982e+06
YFL018C	21	1291.69	7.41528e+06	6.66075e+06	5.56772e+06	2.35533e+06	2.34346e+06	4.16636e+06	1.56341e+06	4.95134e+06	4.33745e+06	2.72672e+06	3.85206e+06	2.77672e+06	3.60558e+06	1.47169e+06	3.60926e+06	2.12922e+06	4.30832e+06	7.22606e+06	2.71321e+06	7.36677e+06	7.01714e+06	3.11559e+06	6.69806e+06	7.49364e+06	2.12713e+06	6.17578e+06	6.7572e+06	2.72516e+06	4.19047e+06	6.68691e+06	3.15017e+06	5.52026e+06	7.35163e+06	2.73602e+06	4.36717e+06	7.57051e+06	2.60135e+06	4.02815e+06	5.57457e+06	2.75621e+06	3.6775e+06	5.38726e+06	2.37026e+06	3.80317e+06	2.92064e+06	8.63956e+06	2.9963e+06
YFL022C	21	1238.08	1.33286e+07	1.26479e+07	1.13192e+07	3.32915e+06	3.28055e+06	9.01247e+06	1.81257e+06	1.39643e+07	3.92977e+06	5.27924e+06	3.96665e+06	7.95823e+06	3.68716e+06	3.02807e+06	3.99257e+06	4.81315e+06	5.06708e+06	7.02643e+06	4.73014e+06	6.49464e+06	5.80596e+06	6.86111e+06	5.84353e+06	6.47706e+06	4.01387e+06	5.60005e+06	5.81633e+06	6.03423e+06	4.99715e+06	6.49445e+06	6.23481e+06	5.69067e+06	6.42997e+06	6.0514e+06	5.54441e+06	5.8567e+06	4.57267e+06	4.69811e+06	5.21776e+06	5.39366e+06	3.57538e+06	4.29234e+06	4.16725e+06	4.27156e+06	4.31729e+06	7.34039e+06	3.95965e+06
YFR044C;reverse_YGL194C	21	1320.7	1.42802e+07	1.33324e+07	1.32492e+07	3.38846e+06	3.27031e+06	1.42269e+07	2.38797e+06	1.51429e+07	5.67663e+06	7.97128e+06	5.28067e+06	8.98553e+06	5.08058e+06	4.13928e+06	5.13616e+06	6.08131e+06	7.06317e+06	1.11176e+07	5.20626e+06	9.29428e+06	8.68745e+06	8.75004e+06	8.89403e+06	9.42402e+06	4.52821e+06	7.6761e+06	8.13228e+06	7.48793e+06	5.58009e+06	8.31715e+06	6.65344e+06	7.51343e+06	8.53584e+06	6.09999e+06	6.5037e+06	8.81398e+06	5.06837e+06	5.90643e+06	7.48064e+06	5.76228e+06	4.78753e+06	5.89968e+06	4.94624e+06	6.16493e+06	6.75178e+06	1.01576e+07	5.30635e+06
YGR130C	21	1196.96	2.30054e+06	2.038e+06	2.14685e+06	940026	881713	3.12067e+06	720796	4.64198e+06	1.24524e+06	2.22782e+06	1.43423e+06	3.24984e+06	1.24146e+06	1.40016e+06	1.37252e+06	2.35864e+06	1.78875e+06	2.10494e+06	2.14826e+06	2.19182e+06	2.03631e+06	2.58394e+06	1.90239e+06	2.15913e+06	1.7521e+06	1.85188e+06	1.92009e+06	2.10504e+06	1.84193e+06	2.02065e+06	1.7802e+06	1.88696e+06	1.88614e+06	1.85858e+06	1.61198e+06	1.57259e+06	1.81519e+06	1.44227e+06	1.47743e+06	1.47834e+06	1.28394e+06	1.20093e+06	1.3122e+06	1.5747e+06	2.59935e+06	2.59766e+06	2.24367e+06
YGR162W	21	1219.5	5.53516e+06	6.67001e+06	5.41447e+06	2.12924e+06	2.00728e+06	2.32364e+06	1.12114e+06	5.91251e+06	2.43008e+06	2.58394e+06	2.34227e+06	2.99291e+06	1.84778e+06	1.77134e+06	2.04491e+06	1.72619e+06	2.1486e+06	3.42649e+06	1.95713e+06	2.90789e+06	2.99126e+06	2.38738e+06	2.63218e+06	2.76129e+06	1.2726e+06	2.62556e+06	2.46216e+06	2.01802e+06	2.18135e+06	2.85773e+06	1.7153e+06	2.42372e+06	2.79502e+06	1.78964e+06	2.55426e+06	2.65372e+06	1.55917e+06	2.48701e+06	2.35806e+06	1.52431e+06	1.57531e+06	1.85343e+06	1.71152e+06	2.04466e+06	1.47676e+06	3.0272e+06	1.45846e+06
YHR042W	21	1415.74	7.2587e+06	5.92421e+06	6.27484e+06	1.5215e+06	1.40507e+06	3.58919e+06	923058	4.02578e+06	2.32753e+06	949235	1.98239e+06	2.64275e+06	2.10248e+06	697503	2.27938e+06	1.31412e+06	2.99814e+06	4.51031e+06	1.40357e+06	4.34703e+06	4.07079e+06	1.7888e+06	3.7372e+06	4.50279e+06	1.03431e+06	3.55815e+06	4.34118e+06	1.74726e+06	2.60581e+06	5.00333e+06	2.63138e+06	3.74434e+06	5.14474e+06	1.97067e+06	3.33488e+06	4.35349e+06	1.67957e+06	2.9565e+06	4.38497e+06	2.11141e+06	2.13748e+06	2.99208e+06	1.01888e+06	2.09664e+06	1.24532e+06	4.10449e+06	1.13683e+06
YHR068W	21	1229.12	4.17437e+06	3.794e+06	3.34132e+06	939372	947738	2.64506e+06	417861	2.89115e+06	1.45178e+06	797728	1.31604e+06	1.57824e+06	1.19957e+06	381147	1.32447e+06	664448	1.84598e+06	2.93513e+06	788305	2.42532e+06	2.366e+06	1.02679e+06	1.7721e+06	2.26588e+06	595337	1.96351e+06	2.19183e+06	965088	1.60181e+06	2.3445e+06	1.61508e+06	1.86269e+06	2.46162e+06	1.15292e+06	1.7407e+06	2.46982e+06	1.01617e+06	1.51343e+06	1.88065e+06	1.06999e+06	1.15435e+06	1.51479e+06	965201	1.51406e+06	694221	2.65998e+06	810662
YLR150W	21	1841.63	7.43788e+07	6.08871e+07	5.72881e+07	2.3368e+07	2.19376e+07	5.18219e+07	9.9943e+06	8.60479e+07	1.53931e+07	4.55214e+07	1.40097e+07	6.22999e+07	1.36103e+07	2.48369e+07	1.3777e+07	4.09444e+07	2.09199e+07	2.76191e+07	3.2667e+07	2.50932e+07	2.04995e+07	4.8625e+07	2.08371e+07	2.55064e+07	2.56527e+07	2.3969e+07	2.30414e+07	3.95906e+07	2.57248e+07	2.46798e+07	2.26698e+07	2.33098e+07	2.44108e+07	3.87574e+07	1.92481e+07	2.29509e+07	2.76948e+07	1.9784e+07	2.21021e+07	2.44551e+07	1.70783e+07	1.69896e+07	2.65298e+07	2.13648e+07	2.94292e+07	3.00458e+07	2.08817e+07
YLR359W	21	1298.62	2.57334e+07	2.86164e+07	2.61308e+07	8.45121e+06	8.55688e+06	7.63252e+06	3.4164e+06	8.83838e+06	7.65113e+06	2.66253e+06	5.96826e+06	6.50986e+06	5.88595e+06	2.8133e+06	6.8867e+06	2.83405e+06	7.02629e+06	1.24783e+07	3.19526e+06	8.67795e+06	9.05117e+06	4.69191e+06	8.33447e+06	1.00307e+07	3.39922e+06	7.99728e+06	9.81666e+06	4.35164e+06	5.24295e+06	9.51447e+06	4.6588e+06	7.49717e+06	1.01545e+07	4.62534e+06	6.8749e+06	9.55372e+06	3.84724e+06	5.55899e+06	8.3882e+06	3.81626e+06	4.96846e+06	6.99917e+06	2.67779e+06	7.12686e+06	2.74595e+06	1.18984e+07	4.84041e+06
YMR062C	21	1198.42	1.65566e+07	1.07431e+07	8.00545e+06	4.35078e+06	4.09564e+06	6.93686e+06	1.97638e+06	1.1175e+07	3.59688e+06	6.60498e+06	3.50177e+06	7.30322e+06	2.87612e+06	2.75884e+06	3.15065e+06	5.04832e+06	4.43912e+06	5.29759e+06	4.35894e+06	4.75763e+06	4.09572e+06	6.89868e+06	4.02396e+06	5.24268e+06	3.70495e+06	4.05283e+06	4.42123e+06	5.38481e+06	3.7612e+06	4.71412e+06	4.67239e+06	4.06283e+06	4.81999e+06	4.87865e+06	3.30379e+06	4.58508e+06	4.63046e+06	3.30719e+06	3.7844e+06	4.68409e+06	3.15206e+06	3.46326e+06	3.50997e+06	4.20812e+06	3.76944e+06	5.48404e+06	3.83558e+06
YNL055C	21	1507.39	1.05369e+08	9.43718e+07	8.64121e+07	2.77759e+07	2.61691e+07	8.5252e+07	1.78656e+07	1.03989e+08	3.41819e+07	5.24556e+07	3.39944e+07	7.15033e+07	3.33219e+07	2.67663e+07	3.40517e+07	4.40547e+07	4.5023e+07	6.05327e+07	5.35363e+07	6.05759e+07	5.79015e+07	7.18659e+07	5.54519e+07	6.42688e+07	3.86125e+07	5.2062e+07	5.92852e+07	5.82687e+07	5.19255e+07	6.41949e+07	4.57449e+07	5.06064e+07	5.90136e+07	4.81837e+07	4.47144e+07	5.99845e+07	4.81533e+07	3.76662e+07	5.08042e+07	5.0364e+07	3.12116e+07	4.69901e+07	3.70534e+07	3.62769e+07	4.39444e+07	6.44901e+07	4.16055e+07
YNL121C	21	1352.12	7.0275e+06	6.18961e+06	6.1978e+06	1.86342e+06	1.8246e+06	3.48907e+06	1.08289e+06	3.90192e+06	1.97616e+06	1.33626e+06	2.0367e+06	2.10878e+06	2.01861e+06	915621	2.11731e+06	1.44829e+06	2.4844e+06	4.02813e+06	1.45984e+06	3.98963e+06	3.72374e+06	2.07893e+06	3.39641e+06	4.25151e+06	1.39959e+06	3.32634e+06	3.70768e+06	2.26136e+06	3.03078e+06	3.91497e+06	2.75384e+06	3.09005e+06	3.91695e+06	2.67985e+06	2.99195e+06	3.75994e+06	1.87067e+06	2.38801e+06	3.12382e+06	2.54574e+06	1.93541e+06	2.5182e+06	1.76717e+06	2.38934e+06	1.60179e+06	4.41825e+06	1.45733e+06
YNL247W	21	1198.27	6.24231e+06	4.83453e+06	4.63625e+06	1.78895e+06	1.77482e+06	3.31645e+06	853022	3.44788e+06	2.48117e+06	1.24422e+06	2.18368e+06	2.57089e+06	2.23076e+06	642672	2.28571e+06	1.15747e+06	2.71596e+06	3.84871e+06	1.18313e+06	3.75925e+06	3.40493e+06	1.68926e+06	3.32467e+06	3.81758e+06	1.10712e+06	3.20361e+06	3.03674e+06	1.69728e+06	2.55516e+06	3.39071e+06	2.43641e+06	3.00699e+06	3.59542e+06	2.14613e+06	2.83488e+06	3.17568e+06	1.47222e+06	2.53862e+06	2.74492e+06	2.22569e+06	2.17119e+06	2.47118e+06	975507	2.75677e+06	1.14612e+06	3.74235e+06	1.06799e+06
YPR010C	21	1144.79	4.78494e+06	4.3258e+06	4.00619e+06	1.2267e+06	1.10613e+06	1.09207e+06	400531	1.24476e+06	1.50533e+06	819883	1.08458e+06	933977	1.11684e+06	382700	1.24262e+06	585663	1.46408e+06	2.42543e+06	849523	2.01168e+06	1.94418e+06	707476	1.82526e+06	1.93235e+06	552375	1.80604e+06	1.78569e+06	762821	1.09734e+06	1.83587e+06	989020	1.69682e+06	2.13619e+06	921121	1.52159e+06	1.76102e+06	663346	1.29071e+06	1.56962e+06	866941	969495	1.1381e+06	455538	1.48596e+06	682262	2.35326e+06	624340
YPR036W	21	1391.07	4.09475e+06	4.62647e+06	4.24739e+06	1.33615e+06	1.80199e+06	1.82227e+06	904009	2.90798e+06	2.99303e+06	763746	2.23839e+06	2.04132e+06	2.72274e+06	546268	2.46128e+06	636786	4.11193e+06	5.52497e+06	952317	5.27177e+06	4.61706e+06	1.97872e+06	4.64626e+06	5.56853e+06	1.2006e+06	4.73902e+06	5.32303e+06	2.24614e+06	3.238e+06	5.72167e+06	2.85534e+06	4.8255e+06	5.53426e+06	2.37066e+06	4.12228e+06	5.95824e+06	1.84141e+06	3.53627e+06	5.16259e+06	2.20293e+06	2.70206e+06	3.98474e+06	861674	2.58131e+06	1.07453e+06	5.75617e+06	1.72372e+06
YAL012W	20	1756.16	5.6722e+07	4.92113e+07	4.72011e+07	1.15475e+07	1.13223e+07	3.43061e+07	6.09215e+06	4.45057e+07	2.05149e+07	1.83095e+07	1.82795e+07	2.37945e+07	1.52314e+07	8.8499e+06	1.76041e+07	1.51966e+07	2.02856e+07	3.44455e+07	1.41219e+07	2.58451e+07	2.61528e+07	2.14827e+07	2.33259e+07	3.03448e+07	1.17254e+07	2.227e+07	2.76752e+07	1.95195e+07	1.60703e+07	2.98496e+07	1.82947e+07	2.18721e+07	3.26503e+07	1.69696e+07	1.82568e+07	2.79799e+07	1.4641e+07	1.6447e+07	2.44953e+07	1.52753e+07	1.34497e+07	1.89986e+07	1.16418e+07	1.84448e+07	1.51242e+07	3.46269e+07	1.14648e+07
YDL084W	20	1423.11	1.45059e+07	1.35999e+07	1.24919e+07	4.83795e+06	4.67359e+06	5.67967e+06	2.11748e+06	6.38634e+06	8.12694e+06	1.55857e+06	6.09826e+06	3.68139e+06	6.68856e+06	879543	7.57303e+06	1.93373e+06	7.7068e+06	1.20367e+07	2.40125e+06	1.0849e+07	9.82205e+06	3.13944e+06	9.54409e+06	1.00337e+07	2.07168e+06	9.56587e+06	9.39764e+06	3.1781e+06	6.94792e+06	9.93242e+06	4.47168e+06	8.53125e+06	1.02461e+07	3.53385e+06	7.54058e+06	8.89828e+06	2.97682e+06	7.33665e+06	8.4039e+06	3.87085e+06	6.46871e+06	6.81267e+06	2.7774e+06	6.75725e+06	2.43921e+06	1.17663e+07	2.78289e+06
YDL195W	20	1346.56	8.82004e+06	7.2643e+06	7.24299e+06	2.15655e+06	5.4043e+06	2.54947e+06	960876	3.20309e+06	3.29257e+06	1.02696e+06	2.61181e+06	2.19543e+06	2.8357e+06	544046	3.03702e+06	1.23377e+06	4.00626e+06	5.83e+06	1.04826e+06	5.21766e+06	4.64897e+06	1.71515e+06	4.71502e+06	4.20043e+06	1.1213e+06	4.06623e+06	4.1008e+06	1.73907e+06	2.57926e+06	4.37643e+06	2.07499e+06	3.99572e+06	4.24267e+06	1.67748e+06	3.45329e+06	3.81772e+06	1.53744e+06	3.19728e+06	3.87361e+06	1.681e+06	2.45214e+06	2.67155e+06	551729	2.64895e+06	1.39273e+06	4.78029e+06	1.23817e+06
YDR341C	20	1005.71	6.60989e+06	7.74771e+06	6.94612e+06	2.45508e+06	2.62745e+06	910079	950809	1.10851e+06	2.74075e+06	453684	2.22117e+06	629901	2.13231e+06	242013	2.20875e+06	326407	2.59647e+06	3.46959e+06	532202	3.51789e+06	3.07265e+06	778596	3.37856e+06	3.35448e+06	819719	3.1145e+06	3.34526e+06	1.17164e+06	2.19004e+06	3.21102e+06	1.47736e+06	3.37868e+06	3.72129e+06	1.38516e+06	2.73623e+06	3.18185e+06	940791	2.88889e+06	3.04677e+06	1.0362e+06	2.21013e+06	2.42696e+06	499502	2.52747e+06	764345	3.46691e+06	894259
YEL047C	20	1212.42	7.74375e+06	5.64215e+06	5.6223e+06	1.95623e+06	1.93499e+06	6.82358e+06	1.44876e+06	5.9006e+06	3.10843e+06	2.76037e+06	3.29138e+06	4.2491e+06	3.43336e+06	1.27335e+06	3.68646e+06	2.19839e+06	4.85385e+06	6.34391e+06	3.23268e+06	7.55774e+06	7.5105e+06	4.19385e+06	6.60253e+06	7.11792e+06	2.44535e+06	6.54855e+06	7.12541e+06	3.97051e+06	4.7329e+06	7.71449e+06	4.70103e+06	6.62747e+06	8.03049e+06	4.03402e+06	5.2215e+06	8.36046e+06	3.83443e+06	4.25706e+06	6.34697e+06	3.79576e+06	3.55843e+06	5.17384e+06	1.92045e+06	2.91946e+06	2.31675e+06	6.13348e+06	2.25694e+06
YGL173C	20	928.43	4.24021e+06	3.43864e+06	3.35158e+06	1.02242e+06	933955	761839	428285	624422	1.57843e+06	387660	1.14902e+06	599796	1.34904e+06	282115	1.48485e+06	410485	1.58558e+06	2.94827e+06	371267	2.68485e+06	2.43567e+06	689741	2.29107e+06	2.55434e+06	510591	2.0794e+06	2.20522e+06	963648	1.21063e+06	2.36853e+06	1.84445e+06	2.1266e+06	2.85483e+06	1.1675e+06	1.63197e+06	2.38391e+06	640239	1.6655e+06	1.98518e+06	866161	1.17893e+06	1.59833e+06	173571	1.3122e+06	503233	2.54871e+06	479849
YGR159C	20	1209.22	9.60137e+06	9.01799e+06	9.32167e+06	3.57199e+06	3.44044e+06	9.70878e+06	2.56597e+06	1.24412e+07	3.73981e+06	6.22257e+06	4.00962e+06	9.49183e+06	3.07422e+06	3.73867e+06	3.44091e+06	4.04969e+06	4.847e+06	5.84465e+06	6.59883e+06	6.16385e+06	5.71077e+06	8.62439e+06	5.06485e+06	5.38923e+06	3.82772e+06	5.8335e+06	5.23979e+06	4.81078e+06	5.50351e+06	5.82865e+06	4.37211e+06	5.43218e+06	4.58342e+06	4.55404e+06	4.73674e+06	5.75511e+06	5.52067e+06	4.05931e+06	5.54385e+06	4.36075e+06	2.99882e+06	4.93344e+06	5.26585e+06	4.44702e+06	4.12782e+06	6.65748e+06	5.21675e+06
YGR218W	20	1047.43	6.86533e+06	7.44767e+06	6.45242e+06	434579	429311	440413	187618	539815	924017	211576	665335	285277	687655	120170	837431	339987	832878	2.16447e+06	295795	1.37007e+06	1.40632e+06	607066	1.13492e+06	1.61026e+06	408938	1.06543e+06	1.36458e+06	674407	782133	1.97228e+06	1.59312e+06	1.14374e+06	2.98507e+06	943148	923583	2.15124e+06	624919	859015	1.26533e+06	935421	742520	1.01111e+06	183406	861004	390416	2.29443e+06	410532
YGR285C	20	1172.57	1.82367e+07	1.59637e+07	1.57173e+07	5.77678e+06	5.97077e+06	9.41649e+06	2.56946e+06	1.99449e+07	6.32625e+06	6.04177e+06	5.03292e+06	1.02893e+07	5.39787e+06	2.68163e+06	5.75702e+06	5.24325e+06	7.09123e+06	9.28573e+06	5.19002e+06	8.4923e+06	7.58939e+06	7.13962e+06	6.77388e+06	8.17938e+06	3.15177e+06	7.08952e+06	7.1612e+06	5.12453e+06	6.08698e+06	7.69974e+06	4.11332e+06	7.01022e+06	7.68831e+06	5.26335e+06	6.43002e+06	7.11093e+06	5.44013e+06	5.7356e+06	7.52151e+06	3.98183e+06	4.72122e+06	5.61198e+06	4.57618e+06	5.95179e+06	2.2596e+06	8.85592e+06	2.20038e+06
YIL125W	20	1244.7	3.60714e+06	3.28038e+06	3.64095e+06	868058	841114	476586	297700	776079	2.03595e+06	492176	1.70057e+06	824285	1.87179e+06	142394	1.96596e+06	346369	2.10934e+06	4.10767e+06	351800	4.33298e+06	4.39141e+06	668066	3.87775e+06	4.67648e+06	637493	3.39086e+06	4.43633e+06	937147	2.09434e+06	5.02266e+06	1.43227e+06	3.05213e+06	4.56287e+06	1.11989e+06	2.54057e+06	4.5794e+06	935902	2.39594e+06	3.72392e+06	1.08388e+06	1.77617e+06	3.17543e+06	231513	1.53824e+06	628953	5.3181e+06	740742
YJL026W	20	1150.95	1.50866e+07	1.39559e+07	1.22102e+07	3.28261e+06	3.0432e+06	6.89467e+06	2.09738e+06	8.12009e+06	7.14351e+06	2.04012e+06	6.49907e+06	4.05021e+06	6.69941e+06	1.1074e+06	7.03787e+06	2.12106e+06	1.01312e+07	1.52239e+07	3.40097e+06	1.624e+07	1.62638e+07	5.01333e+06	1.35374e+07	1.91327e+07	3.84743e+06	1.41198e+07	1.9277e+07	5.03932e+06	9.11428e+06	2.21018e+07	8.55001e+06	1.46321e+07	2.33596e+07	6.49443e+06	1.17328e+07	2.14412e+07	5.72754e+06	1.04851e+07	1.73652e+07	6.29223e+06	9.05275e+06	1.52304e+07	2.32463e+06	6.72961e+06	5.45275e+06	1.71125e+07	3.93332e+06
YJR145C	20	1201.29	7.106e+07	7.04878e+07	6.69564e+07	2.42978e+07	2.31079e+07	1.37368e+07	1.03393e+07	1.94981e+07	2.79999e+07	4.55938e+06	2.46083e+07	1.03274e+07	2.52434e+07	3.55368e+06	2.43187e+07	6.31384e+06	2.90888e+07	4.17666e+07	6.3629e+06	4.23126e+07	3.76577e+07	1.12237e+07	3.16525e+07	3.91109e+07	7.62298e+06	3.43202e+07	3.27442e+07	1.11194e+07	2.64464e+07	3.81429e+07	1.44978e+07	3.22826e+07	4.22458e+07	1.30775e+07	2.85297e+07	3.5898e+07	8.738e+06	2.47749e+07	2.61273e+07	1.21863e+07	2.19406e+07	2.54557e+07	3.85362e+06	2.98052e+07	7.85671e+06	4.70271e+07	1.03451e+07
YLR197W	20	1379.16	1.37075e+07	1.27273e+07	1.20972e+07	4.10109e+06	4.25969e+06	7.44377e+06	2.0696e+06	8.71812e+06	6.32034e+06	2.47296e+06	4.17964e+06	4.35342e+06	4.41075e+06	1.17193e+06	4.6574e+06	2.15245e+06	5.12118e+06	8.92505e+06	2.43912e+06	7.55249e+06	6.9308e+06	3.09792e+06	6.53397e+06	7.61455e+06	1.79454e+06	6.46417e+06	6.36165e+06	2.65518e+06	4.523e+06	6.94034e+06	3.17152e+06	6.28336e+06	7.76537e+06	3.00572e+06	5.89648e+06	6.91003e+06	2.38605e+06	4.65956e+06	5.78011e+06	3.10463e+06	3.67736e+06	4.79914e+06	2.64946e+06	5.76996e+06	1.57798e+06	8.42285e+06	1.75022e+06
YMR196W	20	1078.94	1.43269e+06	1.22989e+06	1.12912e+06	251432	275966	350504	124956	436748	793366	236332	508970	286118	577062	120739	545676	246431	666087	1.69282e+06	261000	1.68208e+06	1.58581e+06	419932	1.63423e+06	1.63582e+06	261547	1.32842e+06	1.63452e+06	512087	578683	1.78021e+06	885312	1.38817e+06	2.03033e+06	529700	972306	1.70539e+06	430087	759199	1.70594e+06	781563	687442	1.35564e+06	114818	454840	265095	1.51948e+06	319443
YNL079C	20	1140.02	1.05271e+07	6.87287e+06	6.34328e+06	2.50404e+06	2.41738e+06	5.14341e+06	2.37496e+06	1.55118e+07	2.50111e+06	7.44632e+06	2.38891e+06	9.3098e+06	1.96057e+06	5.27769e+06	2.25786e+06	5.53531e+06	4.34875e+06	4.68094e+06	6.10447e+06	5.25987e+06	3.40668e+06	1.01872e+07	4.90627e+06	6.21623e+06	7.15377e+06	3.46841e+06	5.06955e+06	8.94478e+06	3.75989e+06	5.37633e+06	9.82197e+06	3.52133e+06	4.76538e+06	1.19997e+07	3.38039e+06	4.77679e+06	8.16223e+06	3.27675e+06	4.62674e+06	1.2922e+07	3.80564e+06	3.75533e+06	4.55847e+06	2.79644e+06	7.08251e+06	5.73492e+06	1.2338e+07
YNL132W	20	1069.13	1.807e+06	1.34313e+06	1.23696e+06	439222	395924	652703	237107	165770	783638	55289.3	552483	140720	542917	31642.5	564150	89103.9	582802	1.01764e+06	89398.4	1.01357e+06	945263	156110	905415	982983	154062	788206	876966	322266	450002	865045	423525	804949	975860	286233	587850	896357	177374	530306	788222	293930	469000	691050	67137.1	722429	159581	1.18186e+06	196391
YOL058W	20	1197.98	3.88558e+07	3.0772e+07	2.63517e+07	9.99729e+06	9.56617e+06	6.61904e+06	3.90512e+06	7.22442e+06	1.09447e+07	2.64963e+06	8.15345e+06	5.10396e+06	9.31498e+06	2.05691e+06	8.94004e+06	2.92296e+06	1.21904e+07	1.83373e+07	3.85518e+06	1.63955e+07	1.51248e+07	4.94464e+06	1.4297e+07	1.57939e+07	3.28419e+06	1.24444e+07	1.32895e+07	4.55123e+06	8.06593e+06	1.26262e+07	6.60421e+06	1.17742e+07	1.39837e+07	5.62289e+06	9.45134e+06	1.33226e+07	4.0579e+06	8.99438e+06	1.07459e+07	5.48588e+06	1.06436e+07	1.04437e+07	3.67923e+06	9.95061e+06	2.81071e+06	1.44248e+07	3.68332e+06
YOR151C	20	1068.91	2.34943e+06	1.35669e+06	1.41236e+06	796449	822789	645865	463713	357742	1.02549e+06	399142	1.00231e+06	534208	1.02039e+06	171111	1.15511e+06	217579	1.4118e+06	1.97871e+06	295725	1.8431e+06	1.59855e+06	426236	1.40538e+06	1.53771e+06	299443	1.37966e+06	1.50497e+06	534320	1.04906e+06	1.36641e+06	724598	1.42152e+06	1.58488e+06	586300	1.20153e+06	1.32347e+06	496903	1.06233e+06	1.23528e+06	698369	926391	1.09473e+06	410696	1.28224e+06	402773	1.74168e+06	266637
YOR270C	20	1217.29	9.19809e+06	7.08088e+06	7.8274e+06	4.53133e+06	4.47167e+06	662748	771123	1.001e+06	3.05917e+06	569994	2.4965e+06	936595	2.75297e+06	357946	3.02307e+06	850875	3.49765e+06	6.31087e+06	588053	5.14287e+06	5.22355e+06	1.19719e+06	4.46609e+06	5.2372e+06	1.1219e+06	4.09869e+06	5.04075e+06	1.58433e+06	2.21148e+06	8.03818e+06	2.14865e+06	4.24152e+06	5.74632e+06	1.70245e+06	3.35927e+06	5.13585e+06	1.32343e+06	3.40531e+06	6.94425e+06	1.59272e+06	2.78102e+06	4.15248e+06	470010	2.89701e+06	1.00602e+06	6.15521e+06	1.19868e+06
YPL048W	20	1506.19	1.19085e+07	1.09033e+07	9.98408e+06	3.51504e+06	3.39186e+06	2.35255e+06	2.22485e+06	2.70054e+06	4.54054e+06	911185	3.77637e+06	1.7772e+06	4.15164e+06	651977	4.6164e+06	1.26363e+06	6.05565e+06	8.11237e+06	1.19767e+06	7.77178e+06	7.38357e+06	2.25815e+06	7.27748e+06	7.74748e+06	1.77362e+06	6.53987e+06	7.20051e+06	2.85342e+06	4.59742e+06	7.52011e+06	3.6923e+06	6.54833e+06	7.21951e+06	3.18687e+06	5.53682e+06	7.26473e+06	2.38476e+06	5.43795e+06	6.33738e+06	3.04135e+06	4.2571e+06	4.98621e+06	1.10414e+06	3.82416e+06	2.09089e+06	8.07579e+06	2.14377e+06
YBL015W	19	1000.48	5.81627e+06	6.52247e+06	4.21549e+06	1.30687e+06	1.10903e+06	2.99314e+06	961252	3.79046e+06	1.78767e+06	2.18047e+06	1.79765e+06	3.28064e+06	1.75891e+06	1.24503e+06	2.0348e+06	2.10021e+06	2.63382e+06	4.38206e+06	2.40837e+06	4.26011e+06	4.43207e+06	3.17097e+06	4.12863e+06	4.77465e+06	2.21222e+06	3.98332e+06	4.28246e+06	3.18069e+06	3.53769e+06	5.07393e+06	3.1065e+06	3.33372e+06	4.68216e+06	3.00155e+06	3.48046e+06	5.60542e+06	2.19521e+06	2.92473e+06	4.24607e+06	2.58594e+06	1.96392e+06	3.09042e+06	1.15066e+06	1.51784e+06	2.20715e+06	5.23535e+06	2.27802e+06
YBL045C	19	1205.3	1.08075e+07	1.07569e+07	6.58933e+06	3.06824e+06	3.21299e+06	8.18297e+06	1.51603e+06	8.13663e+06	4.46706e+06	3.19662e+06	3.91699e+06	5.22958e+06	4.66234e+06	1.24728e+06	5.0295e+06	2.50542e+06	6.40645e+06	9.71485e+06	3.09632e+06	1.07956e+07	9.60911e+06	4.76277e+06	8.71878e+06	1.07831e+07	2.67081e+06	8.12597e+06	9.15549e+06	4.36191e+06	6.53044e+06	1.02297e+07	5.74761e+06	7.49795e+06	9.29046e+06	5.12639e+06	7.71961e+06	8.94018e+06	3.92582e+06	5.97798e+06	7.72303e+06	4.50389e+06	5.54858e+06	7.24424e+06	2.71945e+06	4.51264e+06	5.04748e+06	1.11037e+07	3.09501e+06
YBR011C	19	1523.07	9.03144e+07	8.95895e+07	8.21517e+07	3.53766e+07	3.31338e+07	1.01018e+08	1.74398e+07	1.34491e+08	2.98394e+07	8.42204e+07	2.95765e+07	8.79248e+07	2.78925e+07	4.18748e+07	2.75068e+07	5.33113e+07	3.80015e+07	4.82007e+07	5.40687e+07	4.29513e+07	3.70002e+07	7.30039e+07	3.90352e+07	4.45653e+07	4.73297e+07	4.22203e+07	3.97076e+07	6.28082e+07	4.01078e+07	4.36758e+07	5.61123e+07	4.16407e+07	4.72653e+07	5.57834e+07	3.62206e+07	4.24724e+07	5.51156e+07	3.07254e+07	3.68491e+07	5.43737e+07	2.75494e+07	3.07602e+07	4.56213e+07	3.52544e+07	6.54842e+07	4.95105e+07	5.01395e+07
YDR050C	19	1674.13	1.7247e+08	1.61305e+08	1.43833e+08	4.85954e+07	4.4889e+07	1.58099e+08	3.52882e+07	1.74081e+08	8.75225e+07	1.50525e+08	9.12074e+07	1.63097e+08	7.77997e+07	7.39785e+07	8.47883e+07	9.98642e+07	9.25262e+07	1.35285e+08	9.13368e+07	1.24445e+08	1.17306e+08	1.28104e+08	1.0938e+08	1.3453e+08	7.99167e+07	1.12131e+08	1.23392e+08	1.1107e+08	8.55259e+07	1.29295e+08	1.12402e+08	9.93685e+07	1.35705e+08	1.11737e+08	8.03789e+07	1.22814e+08	8.48411e+07	7.88607e+07	1.14084e+08	1.07924e+08	6.70904e+07	9.64149e+07	6.66698e+07	9.6488e+07	1.10431e+08	1.63027e+08	8.30551e+07
YER090W	19	869.93	9.02573e+06	6.47058e+06	6.59587e+06	2.71475e+06	2.73554e+06	3.89664e+06	1.07249e+06	4.22787e+06	2.47707e+06	1.82388e+06	2.30501e+06	2.58785e+06	1.84949e+06	871651	2.17498e+06	1.23876e+06	2.44924e+06	4.44194e+06	1.76691e+06	3.94271e+06	3.89075e+06	1.92197e+06	3.32633e+06	3.9542e+06	1.23801e+06	2.90684e+06	3.59719e+06	1.64191e+06	2.01482e+06	3.73334e+06	1.88447e+06	3.11828e+06	4.03865e+06	2.00659e+06	2.33888e+06	3.63807e+06	1.82819e+06	2.11398e+06	2.87129e+06	2.075e+06	1.80079e+06	2.36894e+06	1.22864e+06	2.43533e+06	1.22173e+06	4.38007e+06	1.26735e+06
YER125W	19	892.54	2.62115e+06	3.07294e+06	2.3752e+06	893987	870146	1.05536e+06	410574	685163	1.26848e+06	520519	996427	557834	1.10867e+06	284843	1.24408e+06	436417	1.25358e+06	2.26116e+06	462408	1.97989e+06	2.02061e+06	545688	1.60134e+06	2.01257e+06	439489	1.57418e+06	1.88765e+06	711795	1.18154e+06	2.03882e+06	1.38159e+06	1.69968e+06	2.05926e+06	853142	1.50165e+06	1.8722e+06	598149	1.2593e+06	1.70579e+06	731829	1.09984e+06	1.48572e+06	356361	1.10508e+06	721476	2.20489e+06	544894
YGR088W	19	1127.09	4.70615e+06	3.80741e+06	3.09931e+06	1.13082e+06	1.01313e+06	2.3736e+06	700996	3.21416e+06	1.83312e+06	2.33942e+06	2.1665e+06	2.91551e+06	2.6405e+06	1.30788e+06	2.8223e+06	1.84985e+06	3.04449e+06	5.40406e+06	2.22585e+06	6.05542e+06	5.93235e+06	2.66338e+06	5.63288e+06	5.71051e+06	1.76545e+06	4.70055e+06	4.42603e+06	2.34834e+06	5.15861e+06	5.20514e+06	2.75618e+06	6.02247e+06	5.29379e+06	2.21496e+06	4.73172e+06	4.55354e+06	1.89554e+06	3.68855e+06	4.41576e+06	1.77932e+06	4.66792e+06	3.36396e+06	617377	1.26193e+06	2.03183e+06	6.87136e+06	1.80086e+06
YIR031C	19	1128.14	8.03325e+06	8.03916e+06	6.14821e+06	2.99118e+06	2.52487e+06	3.39646e+06	1.01797e+06	4.68524e+06	2.53929e+06	1.18285e+06	2.40788e+06	2.85253e+06	2.6484e+06	776538	2.82305e+06	1.28269e+06	3.44912e+06	5.34545e+06	1.56523e+06	4.49687e+06	4.40659e+06	2.31591e+06	3.88647e+06	4.33205e+06	1.16611e+06	3.09906e+06	3.47297e+06	1.87086e+06	2.38014e+06	3.60148e+06	2.58825e+06	3.46326e+06	3.60462e+06	2.27202e+06	2.7837e+06	3.33435e+06	1.79275e+06	2.273e+06	2.81288e+06	1.93947e+06	2.62356e+06	2.69066e+06	1.38423e+06	2.96751e+06	1.00756e+06	4.36829e+06	1.41839e+06
YKL029C	19	1215.1	9.44016e+06	8.91108e+06	7.01908e+06	3.03997e+06	2.77102e+06	2.67035e+06	931269	3.6417e+06	2.42613e+06	1.12052e+06	2.2353e+06	2.32773e+06	2.40537e+06	657688	2.68201e+06	1.29501e+06	2.90287e+06	4.24896e+06	1.03943e+06	3.3395e+06	3.43459e+06	1.76454e+06	3.04718e+06	3.50114e+06	1.02704e+06	2.57728e+06	3.2386e+06	1.54031e+06	2.16224e+06	3.26581e+06	1.86812e+06	2.43568e+06	3.56809e+06	1.57572e+06	2.32583e+06	2.98334e+06	1.3034e+06	2.10632e+06	2.73511e+06	1.4719e+06	1.84437e+06	2.48419e+06	1.46905e+06	2.36522e+06	1.05196e+06	3.57e+06	1.24843e+06
YKL085W	19	1311.34	1.2182e+07	1.05781e+07	1.05028e+07	3.7789e+06	3.7289e+06	1.62827e+07	2.13823e+06	2.0595e+07	6.58096e+06	1.38216e+07	6.48114e+06	1.60283e+07	6.16217e+06	8.00221e+06	6.31712e+06	1.14569e+07	9.20968e+06	1.23733e+07	1.2274e+07	1.36685e+07	1.28371e+07	1.80787e+07	1.27958e+07	1.50109e+07	1.10735e+07	1.20046e+07	1.23314e+07	1.53207e+07	1.15298e+07	1.40308e+07	1.34228e+07	1.09773e+07	1.2855e+07	1.36044e+07	9.13427e+06	1.367e+07	1.18163e+07	8.69913e+06	1.1318e+07	1.22911e+07	6.72045e+06	1.0111e+07	5.15087e+06	6.32744e+06	1.69087e+07	1.5999e+07	1.37445e+07
YKL152C	19	1176.46	4.77743e+08	4.0119e+08	3.73023e+08	1.12033e+08	1.12169e+08	3.56219e+08	6.77566e+07	5.01808e+08	1.22332e+08	2.77909e+08	1.44629e+08	3.19132e+08	1.22872e+08	1.3195e+08	1.3343e+08	2.19101e+08	1.76996e+08	2.4012e+08	1.79685e+08	1.94405e+08	1.72565e+08	2.63611e+08	1.69468e+08	2.11297e+08	1.63171e+08	1.89499e+08	1.99804e+08	2.54136e+08	1.66894e+08	2.31633e+08	2.22805e+08	1.87656e+08	2.37831e+08	2.06402e+08	1.65816e+08	2.3227e+08	2.12641e+08	1.53484e+08	1.90534e+08	2.06128e+08	1.24639e+08	1.51523e+08	1.58357e+08	1.42694e+08	2.29955e+08	2.38108e+08	1.96326e+08
YLR060W	19	1112.36	1.08287e+07	8.51887e+06	8.39958e+06	3.07782e+06	2.91379e+06	7.48253e+06	1.63177e+06	8.28136e+06	4.46905e+06	2.41444e+06	3.7506e+06	4.29398e+06	3.98388e+06	1.29118e+06	4.07513e+06	2.32981e+06	5.7613e+06	8.00594e+06	2.44018e+06	7.02041e+06	6.33023e+06	3.63125e+06	6.58996e+06	6.53275e+06	2.20215e+06	5.52264e+06	6.09106e+06	3.57031e+06	4.11634e+06	6.0455e+06	4.36613e+06	5.6523e+06	6.81793e+06	3.79276e+06	4.96926e+06	6.39926e+06	2.83763e+06	4.66094e+06	4.96213e+06	3.93925e+06	3.38667e+06	4.16907e+06	2.1241e+06	4.06779e+06	2.22605e+06	6.98605e+06	2.13384e+06
YLR303W;reverse_YNL203C	19	1549.44	1.59505e+08	1.44184e+08	1.41953e+08	5.4911e+07	5.18938e+07	5.31444e+07	2.12156e+07	5.74801e+07	6.03894e+07	2.23894e+07	5.07923e+07	3.42166e+07	5.23032e+07	1.16926e+07	5.1855e+07	1.8796e+07	5.88505e+07	8.87181e+07	2.63876e+07	8.2625e+07	7.71678e+07	3.19224e+07	6.93054e+07	8.30504e+07	2.24851e+07	7.41313e+07	7.46839e+07	3.19375e+07	5.18845e+07	8.31462e+07	3.87656e+07	7.12897e+07	8.70885e+07	3.64183e+07	6.68951e+07	8.5159e+07	3.18469e+07	5.58631e+07	7.14834e+07	3.41542e+07	4.79349e+07	5.96975e+07	2.39024e+07	5.45377e+07	2.25675e+07	8.91637e+07	2.25775e+07
YML128C	19	1125.96	2.33746e+06	1.27694e+06	1.32886e+06	994052	544241	4.42304e+06	1.04966e+06	8.40833e+06	2.01686e+06	4.09908e+06	2.19164e+06	4.83623e+06	2.42586e+06	2.14402e+06	2.80277e+06	3.94595e+06	3.59128e+06	5.44587e+06	3.64938e+06	5.29671e+06	5.23295e+06	5.475e+06	4.72689e+06	5.40104e+06	3.09343e+06	3.99753e+06	5.10185e+06	4.94059e+06	3.81218e+06	5.69245e+06	3.8381e+06	3.75473e+06	4.6429e+06	3.68267e+06	3.30238e+06	3.86172e+06	4.02514e+06	2.89019e+06	4.86561e+06	3.50768e+06	2.46398e+06	3.26176e+06	1.70207e+06	1.94787e+06	5.64297e+06	6.68671e+06	4.80879e+06
YMR173W	19	1398.67	2.19408e+06	2.51694e+06	1.42804e+06	754090	645865	4.54916e+06	1.1804e+06	1.3345e+07	2.12725e+06	1.30092e+07	2.2149e+06	1.32445e+07	1.6966e+06	7.2636e+06	2.31572e+06	1.412e+07	4.44674e+06	4.45616e+06	1.34982e+07	3.27558e+06	2.53754e+06	1.48409e+07	5.01202e+06	4.59669e+06	1.21596e+07	3.60032e+06	4.49007e+06	1.1572e+07	5.20251e+06	4.16144e+06	6.9943e+06	3.03163e+06	3.02512e+06	9.42419e+06	3.39348e+06	3.55493e+06	9.24099e+06	4.15162e+06	6.80151e+06	8.91101e+06	3.01368e+06	4.39433e+06	5.19828e+06	1.88893e+06	1.82798e+07	6.06566e+06	1.75996e+07
YMR309C	19	1210.26	4.72231e+06	4.2377e+06	4.06123e+06	1.30448e+06	1.19388e+06	841696	731418	1.21835e+06	3.20702e+06	612595	1.78215e+06	807327	1.81346e+06	381715	1.71577e+06	753011	2.11896e+06	3.64171e+06	606396	2.99258e+06	2.95631e+06	1.0019e+06	2.79436e+06	2.96651e+06	767757	2.56809e+06	2.86449e+06	1.26812e+06	1.47994e+06	2.98014e+06	1.59777e+06	2.65201e+06	3.38628e+06	1.21896e+06	2.30331e+06	2.91994e+06	1.01477e+06	1.98392e+06	2.68736e+06	1.37544e+06	1.51052e+06	1.99567e+06	518356	2.0434e+06	1.22729e+06	3.62032e+06	1.10661e+06
YDL055C	18	1356.25	5.06812e+07	4.63239e+07	4.23604e+07	1.30431e+07	1.24439e+07	2.54004e+07	6.69211e+06	2.87301e+07	2.11927e+07	7.54883e+06	2.08665e+07	1.63366e+07	2.33102e+07	4.0319e+06	2.66919e+07	7.47305e+06	2.90861e+07	4.57532e+07	9.05645e+06	4.14357e+07	4.17781e+07	1.4575e+07	3.45708e+07	3.8861e+07	7.97498e+06	3.41204e+07	3.73504e+07	1.39202e+07	2.45975e+07	3.77912e+07	1.67768e+07	3.37214e+07	4.03992e+07	1.45817e+07	2.80058e+07	3.62303e+07	1.2182e+07	2.47091e+07	3.02663e+07	1.41208e+07	1.7649e+07	2.51518e+07	8.26411e+06	2.35415e+07	9.04505e+06	4.63049e+07	9.09543e+06
YDL124W	18	1400.59	9.25177e+06	7.74043e+06	7.56715e+06	2.57259e+06	2.40984e+06	9.14359e+06	1.78925e+06	1.32767e+07	4.62356e+06	7.45526e+06	4.94119e+06	7.4726e+06	4.64729e+06	3.18075e+06	4.97188e+06	5.92285e+06	6.85711e+06	9.6225e+06	6.74532e+06	1.11346e+07	1.00319e+07	8.96552e+06	9.40407e+06	1.20144e+07	5.2271e+06	9.04543e+06	1.06896e+07	7.9815e+06	9.10585e+06	1.26953e+07	9.01469e+06	1.02634e+07	1.24297e+07	8.31532e+06	8.82366e+06	1.17749e+07	7.09789e+06	7.05016e+06	9.67481e+06	8.48626e+06	6.70869e+06	8.27272e+06	3.26658e+06	4.22657e+06	6.25701e+06	1.16047e+07	5.56652e+06
YDR001C;YBR001C	18	1037.44	1.81592e+06	1.64496e+06	1.2914e+06	487860	438115	581750	369544	498412	1.13512e+06	359260	1.06825e+06	501955	1.14861e+06	132973	1.27137e+06	344611	1.43916e+06	2.24573e+06	363179	2.17274e+06	2.38956e+06	531653	1.98396e+06	2.37277e+06	436026	1.73163e+06	2.03211e+06	709848	1.07269e+06	2.32964e+06	1.36847e+06	1.71657e+06	2.31293e+06	800104	1.32423e+06	2.23131e+06	597288	1.24164e+06	1.92327e+06	856038	1.08923e+06	1.70047e+06	222298	1.13698e+06	394992	2.51397e+06	463666
YGL137W	18	1036.93	5.71353e+06	4.35897e+06	4.91809e+06	1.78684e+06	1.65972e+06	806042	695313	1.7464e+06	3.03502e+06	736603	2.35028e+06	1.18794e+06	2.48713e+06	316334	2.47547e+06	607437	2.66955e+06	4.52146e+06	680795	4.1687e+06	3.9073e+06	916749	3.49681e+06	3.99864e+06	770065	3.17165e+06	3.40851e+06	1.1245e+06	2.20103e+06	3.6845e+06	1.94683e+06	3.28762e+06	3.77871e+06	1.61552e+06	2.87039e+06	3.5017e+06	1.33921e+06	2.62525e+06	3.02499e+06	1.28495e+06	2.30046e+06	2.49677e+06	380441	2.39357e+06	819020	4.14723e+06	933851
YGL156W	18	819.02	499780	672705	469846	109392	124289	254188	141861	254707	333415	81497.5	243012	368065	274799	47392.6	365131	130882	557590	730851	118663	802997	839928	208296	817303	873460	185278	733522	1.06957e+06	267479	416373	1.15165e+06	657085	883351	1.04855e+06	329623	704641	856953	280712	590661	1.20169e+06	458811	638384	836868	211980	185315	169900	856018	234269
YGL202W	18	1297.14	2.16039e+07	1.91879e+07	1.56061e+07	8.72768e+06	8.49455e+06	1.11343e+07	3.28385e+06	1.77053e+07	7.19983e+06	7.35358e+06	7.5519e+06	1.27163e+07	7.2013e+06	4.684e+06	7.75865e+06	6.94277e+06	9.4753e+06	1.39321e+07	6.36431e+06	1.15107e+07	1.10604e+07	9.51846e+06	9.89211e+06	1.12678e+07	4.98698e+06	9.42116e+06	1.00572e+07	7.39804e+06	7.07838e+06	1.07185e+07	8.23544e+06	9.01593e+06	1.09785e+07	7.30449e+06	7.99316e+06	1.02918e+07	5.768e+06	7.22869e+06	9.92694e+06	6.59527e+06	6.64413e+06	7.71011e+06	5.13013e+06	7.56647e+06	3.12285e+06	1.27537e+07	4.7254e+06
YIL041W	18	1240.25	1.43352e+07	1.51716e+07	1.4145e+07	5.03514e+06	4.79622e+06	1.67651e+07	3.54544e+06	2.17722e+07	6.02692e+06	1.14692e+07	5.74947e+06	1.62411e+07	5.74022e+06	7.66624e+06	5.71831e+06	1.00734e+07	7.26534e+06	9.57678e+06	9.53692e+06	9.51727e+06	7.54139e+06	1.38574e+07	8.06471e+06	9.35026e+06	8.17523e+06	8.67208e+06	8.04909e+06	1.03467e+07	8.4067e+06	9.307e+06	1.19094e+07	8.45973e+06	1.00559e+07	9.47642e+06	7.32108e+06	8.93583e+06	8.84272e+06	6.54979e+06	6.87983e+06	8.6196e+06	5.75818e+06	6.29651e+06	8.85416e+06	8.35761e+06	1.25185e+07	1.14957e+07	1.04525e+07
YJL172W	18	880.37	2.47193e+07	2.04879e+07	1.87254e+07	8.31555e+06	8.02408e+06	2.62006e+07	5.71334e+06	3.04036e+07	1.09076e+07	1.45894e+07	1.0152e+07	2.12287e+07	1.14883e+07	9.40196e+06	1.22147e+07	1.21584e+07	1.38485e+07	1.90939e+07	1.4762e+07	1.9762e+07	1.62772e+07	1.63135e+07	1.6059e+07	1.61973e+07	8.46399e+06	1.51948e+07	1.42059e+07	1.30709e+07	1.19312e+07	1.52665e+07	1.14121e+07	1.35125e+07	1.58542e+07	9.6127e+06	1.19102e+07	1.34468e+07	1.07107e+07	1.11137e+07	1.30632e+07	6.36353e+06	1.11147e+07	1.04249e+07	1.19246e+07	1.44753e+07	1.15523e+07	1.96999e+07	1.03137e+07
YJR105W	18	1413.43	3.23853e+07	2.46167e+07	2.45824e+07	8.60542e+06	8.03453e+06	2.88549e+07	6.28298e+06	3.3289e+07	1.08382e+07	2.38819e+07	9.26137e+06	1.91635e+07	9.14122e+06	1.28347e+07	8.59441e+06	1.05234e+07	1.21307e+07	1.70421e+07	1.32159e+07	1.52674e+07	1.40853e+07	2.08037e+07	1.37406e+07	1.62733e+07	1.28604e+07	1.38395e+07	1.45611e+07	1.63436e+07	1.25281e+07	1.42182e+07	1.26807e+07	1.34249e+07	1.55135e+07	1.4541e+07	1.11933e+07	1.49344e+07	1.19649e+07	9.83309e+06	1.11823e+07	1.13665e+07	7.74544e+06	9.1146e+06	1.38845e+07	1.23407e+07	1.42826e+07	2.19603e+07	1.44419e+07
YLR027C	18	1202.32	1.24534e+07	1.43221e+07	1.48565e+07	5.35492e+06	6.31879e+06	6.5513e+06	2.26947e+06	1.14137e+07	6.92309e+06	2.02391e+06	5.41401e+06	6.13839e+06	5.59639e+06	1.7495e+06	5.98869e+06	2.73348e+06	5.82716e+06	1.05251e+07	2.63766e+06	9.30638e+06	8.87026e+06	4.81226e+06	8.12691e+06	9.35918e+06	3.19038e+06	7.18277e+06	8.40767e+06	4.37523e+06	4.46236e+06	8.62906e+06	4.86137e+06	7.46712e+06	9.61721e+06	4.43503e+06	6.51265e+06	8.06195e+06	3.63342e+06	5.26128e+06	6.5666e+06	4.08142e+06	4.63021e+06	6.21742e+06	2.28367e+06	6.87079e+06	1.80746e+06	1.07872e+07	2.81313e+06
YLR075W	18	1134.82	4.05407e+07	4.4631e+07	4.47916e+07	1.61972e+07	1.64974e+07	7.25201e+06	7.91073e+06	1.6917e+07	2.2539e+07	3.06041e+06	1.76665e+07	8.16772e+06	1.73515e+07	1.96825e+06	1.8132e+07	3.89244e+06	2.24829e+07	3.62932e+07	3.85657e+06	3.25743e+07	2.84342e+07	8.12539e+06	2.54882e+07	3.46393e+07	5.23173e+06	2.71239e+07	2.93797e+07	8.07452e+06	2.12753e+07	3.27166e+07	1.04777e+07	2.71172e+07	3.85121e+07	1.10079e+07	2.11391e+07	3.1196e+07	5.54125e+06	1.78081e+07	2.14455e+07	9.2854e+06	1.56837e+07	1.98612e+07	2.09685e+06	2.18334e+07	4.87699e+06	4.19797e+07	4.92995e+06
YMR079W	18	1131.97	2.51424e+07	1.8407e+07	2.07621e+07	8.64365e+06	8.05621e+06	6.89351e+06	3.69114e+06	7.98566e+06	1.06235e+07	2.97029e+06	9.052e+06	5.25831e+06	9.60401e+06	1.21942e+06	9.38398e+06	3.2234e+06	1.18988e+07	1.58967e+07	3.55054e+06	1.48618e+07	1.36201e+07	5.67429e+06	1.37223e+07	1.48307e+07	4.37021e+06	1.39463e+07	1.36622e+07	5.90811e+06	9.88457e+06	1.51777e+07	7.33511e+06	1.34801e+07	1.59406e+07	6.60763e+06	1.15217e+07	1.51308e+07	5.60915e+06	1.13085e+07	1.29035e+07	6.02569e+06	8.99544e+06	1.07677e+07	2.79362e+06	8.94752e+06	4.42551e+06	1.48848e+07	4.99038e+06
YNL007C	18	1101.67	8.62327e+06	8.80366e+06	7.96544e+06	3.44672e+06	3.40717e+06	1.30863e+07	2.31913e+06	1.96622e+07	4.48355e+06	1.27412e+07	4.53015e+06	1.2915e+07	4.03819e+06	7.64865e+06	5.19905e+06	1.02381e+07	6.05284e+06	8.79919e+06	8.22783e+06	8.14081e+06	7.64104e+06	1.23351e+07	6.82565e+06	8.65353e+06	8.09775e+06	6.64266e+06	7.80223e+06	9.89175e+06	6.55695e+06	7.85242e+06	8.1874e+06	6.78104e+06	7.21313e+06	1.02103e+07	6.27916e+06	7.89107e+06	8.79755e+06	5.7351e+06	7.39607e+06	7.85049e+06	4.34153e+06	5.59668e+06	5.0515e+06	5.42338e+06	6.95163e+06	8.23486e+06	7.65284e+06
YNL178W	18	1173.97	7.78921e+07	8.93807e+07	8.30792e+07	3.27132e+07	3.0763e+07	1.7823e+07	1.39261e+07	2.29389e+07	3.75369e+07	4.95157e+06	2.98217e+07	1.14258e+07	2.93791e+07	2.88221e+06	3.1401e+07	6.48738e+06	4.07877e+07	5.7034e+07	1.07118e+07	5.00352e+07	3.85288e+07	1.57311e+07	4.32981e+07	4.83573e+07	1.13455e+07	4.7639e+07	4.18491e+07	1.49826e+07	3.04089e+07	4.33056e+07	2.15771e+07	4.86517e+07	5.04926e+07	1.67905e+07	3.42842e+07	4.30801e+07	1.59519e+07	3.57275e+07	3.61467e+07	1.38171e+07	2.68357e+07	3.19159e+07	9.50405e+06	3.6567e+07	1.21607e+07	5.44975e+07	1.49624e+07
YNR001C	18	1028.03	1.75297e+07	1.40304e+07	1.45504e+07	4.56492e+06	4.27377e+06	1.61892e+07	2.81025e+06	1.79092e+07	7.28355e+06	6.87272e+06	6.75522e+06	1.26103e+07	7.19217e+06	3.65321e+06	7.82457e+06	6.30604e+06	9.58964e+06	1.4955e+07	7.58185e+06	1.43816e+07	1.36719e+07	1.01575e+07	1.33365e+07	1.5278e+07	5.50032e+06	1.16479e+07	1.38314e+07	7.55832e+06	9.44403e+06	1.58625e+07	9.2793e+06	1.00948e+07	1.45879e+07	7.11587e+06	1.00362e+07	1.51711e+07	7.22535e+06	8.08759e+06	1.27757e+07	8.07353e+06	7.47547e+06	1.07775e+07	5.46281e+06	7.69851e+06	6.08646e+06	1.64151e+07	5.76341e+06
YOR184W	18	1313.41	3.22086e+07	2.5717e+07	2.63914e+07	6.1302e+06	6.57476e+06	1.38088e+07	2.84163e+06	1.92231e+07	6.79158e+06	6.54403e+06	5.64169e+06	9.36979e+06	5.1751e+06	3.39105e+06	5.99205e+06	4.99021e+06	7.39451e+06	1.05431e+07	4.91654e+06	8.6248e+06	8.25889e+06	7.21213e+06	7.18834e+06	8.48449e+06	3.89226e+06	7.51351e+06	8.28295e+06	6.66986e+06	6.25495e+06	9.33475e+06	6.89151e+06	7.25351e+06	8.73181e+06	6.40459e+06	6.7635e+06	8.174e+06	5.68952e+06	6.01283e+06	8.62997e+06	5.83578e+06	4.35876e+06	5.51954e+06	5.58448e+06	7.42113e+06	5.7051e+06	9.87692e+06	4.63022e+06
YOR230W	18	1213.2	1.7831e+07	1.45332e+07	1.64593e+07	4.46914e+06	4.82971e+06	1.77982e+07	5.4506e+06	2.07694e+07	1.10942e+07	1.34323e+07	1.27923e+07	1.56063e+07	1.10113e+07	9.35793e+06	1.25049e+07	1.13728e+07	1.56448e+07	2.34563e+07	1.40317e+07	2.4018e+07	2.5335e+07	1.68646e+07	2.14344e+07	2.56413e+07	1.19956e+07	2.05222e+07	2.41653e+07	1.57666e+07	1.50878e+07	2.61987e+07	1.84423e+07	1.99963e+07	2.41404e+07	1.51598e+07	1.67428e+07	2.41969e+07	1.31505e+07	1.50485e+07	2.37893e+07	1.78696e+07	1.29243e+07	2.048e+07	7.34353e+06	1.0752e+07	1.10556e+07	2.13985e+07	1.13095e+07
YOR332W;reverse_YMR126C	18	1190.19	2.21464e+07	2.10058e+07	1.81799e+07	8.51395e+06	7.92602e+06	3.18296e+07	4.84031e+06	4.84764e+07	9.74031e+06	5.25275e+07	1.01877e+07	4.65654e+07	9.08293e+06	3.04003e+07	9.83836e+06	3.77623e+07	1.44566e+07	1.83145e+07	2.81272e+07	1.6131e+07	1.18385e+07	4.13197e+07	1.42514e+07	1.74725e+07	2.74831e+07	1.65428e+07	1.57748e+07	3.22961e+07	1.5652e+07	1.78023e+07	2.53299e+07	1.52204e+07	1.90294e+07	2.75502e+07	1.14831e+07	1.75954e+07	2.7071e+07	1.22963e+07	1.52594e+07	2.2302e+07	1.01131e+07	1.39403e+07	1.7689e+07	1.13581e+07	4.48927e+07	2.05639e+07	3.34884e+07
YPL131W	18	1465.89	1.15336e+08	1.04355e+08	8.09633e+07	2.07777e+07	2.01008e+07	2.41416e+07	1.21198e+07	3.78118e+07	3.21135e+07	9.84429e+06	2.63132e+07	2.18925e+07	2.72973e+07	5.53726e+06	2.542e+07	7.76963e+06	2.87531e+07	4.6388e+07	9.81721e+06	3.36398e+07	2.84846e+07	1.66107e+07	2.86335e+07	3.4787e+07	9.14544e+06	2.92985e+07	3.13228e+07	1.67358e+07	2.46308e+07	3.57635e+07	1.49338e+07	2.73253e+07	3.86364e+07	1.78779e+07	2.41685e+07	3.20944e+07	1.22469e+07	2.47946e+07	3.05668e+07	1.33923e+07	1.79055e+07	2.31395e+07	1.26456e+07	2.78309e+07	4.93538e+06	4.60341e+07	6.97443e+06
YPR035W	18	1022.74	3.34713e+07	2.70009e+07	2.22476e+07	1.36805e+07	1.3938e+07	2.70449e+07	6.39916e+06	3.25289e+07	1.58362e+07	1.38146e+07	1.52239e+07	2.71369e+07	1.57111e+07	7.12091e+06	1.78093e+07	1.38521e+07	2.20847e+07	2.9576e+07	1.65728e+07	2.72096e+07	2.39612e+07	2.18365e+07	2.34164e+07	2.34754e+07	1.02428e+07	2.31998e+07	2.094e+07	1.6056e+07	2.10566e+07	2.03199e+07	1.68432e+07	2.17273e+07	2.45847e+07	1.41865e+07	1.91497e+07	2.46786e+07	1.60251e+07	1.8135e+07	1.78615e+07	1.72053e+07	1.5357e+07	1.61437e+07	1.46383e+07	1.81916e+07	1.03576e+07	2.92155e+07	1.22396e+07
YPR191W	18	1112.62	1.27965e+07	9.11737e+06	8.69706e+06	2.41031e+06	2.48935e+06	8.45709e+06	2.26496e+06	1.02579e+07	5.14169e+06	7.7919e+06	4.85793e+06	7.91186e+06	4.5237e+06	4.20867e+06	5.15031e+06	6.29382e+06	5.63831e+06	9.71857e+06	5.26414e+06	9.61784e+06	8.16809e+06	7.83676e+06	8.60156e+06	1.05616e+07	4.53061e+06	7.89915e+06	8.85147e+06	7.26427e+06	7.12893e+06	9.80554e+06	5.47574e+06	7.34707e+06	8.95495e+06	6.10445e+06	6.51163e+06	8.85245e+06	4.9726e+06	5.87933e+06	7.44146e+06	3.70796e+06	4.75612e+06	6.58912e+06	3.27742e+06	4.63769e+06	6.48978e+06	1.2278e+07	5.12254e+06
YAL005C	17	4253.91	3.78574e+07	2.99466e+07	2.64502e+07	9.58111e+06	9.69608e+06	4.65822e+07	1.09377e+07	5.06136e+07	2.51739e+07	3.28433e+07	2.62735e+07	3.4258e+07	2.17189e+07	1.86858e+07	2.60571e+07	2.61838e+07	3.43187e+07	5.03516e+07	2.51287e+07	5.16527e+07	4.61575e+07	3.30192e+07	4.7532e+07	5.89825e+07	2.12175e+07	3.99316e+07	5.31086e+07	2.83277e+07	3.72834e+07	6.06357e+07	3.52536e+07	4.06054e+07	5.13054e+07	3.60965e+07	3.74456e+07	4.85073e+07	2.50117e+07	2.92731e+07	4.9985e+07	3.57606e+07	3.20034e+07	4.08569e+07	1.64595e+07	2.23749e+07	2.78924e+07	5.08034e+07	2.7476e+07
YAR015W	17	831.49	2.58917e+07	2.5476e+07	2.46688e+07	8.87839e+06	8.56368e+06	1.50401e+07	3.27048e+06	1.78542e+07	5.24836e+06	1.1472e+07	5.53221e+06	1.22914e+07	5.20113e+06	4.87425e+06	5.87763e+06	7.62267e+06	7.33693e+06	9.0205e+06	6.75582e+06	6.6119e+06	5.23575e+06	9.79132e+06	5.88677e+06	7.24547e+06	6.54316e+06	6.79732e+06	6.42162e+06	9.63314e+06	7.03279e+06	6.99716e+06	9.68261e+06	6.13222e+06	7.35103e+06	1.04456e+07	6.02796e+06	6.63523e+06	8.99038e+06	6.56193e+06	6.50506e+06	9.55942e+06	4.17558e+06	4.96425e+06	7.57875e+06	6.58708e+06	8.6662e+06	7.9461e+06	7.70697e+06
YBL024W	17	843.36	2.35729e+06	2.75778e+06	1.99601e+06	917592	845862	1.09663e+06	478117	1.22901e+06	1.42242e+06	776181	1.2627e+06	1.05592e+06	1.2472e+06	233389	1.2328e+06	488728	1.41739e+06	2.163e+06	637427	1.88215e+06	1.73134e+06	675725	1.70919e+06	1.77124e+06	503686	1.50491e+06	1.53579e+06	724195	1.21424e+06	1.60405e+06	976259	1.55153e+06	1.77745e+06	804797	1.43593e+06	1.69244e+06	675938	1.18336e+06	1.26193e+06	767642	1.00796e+06	1.02872e+06	460937	1.31483e+06	500487	1.98182e+06	568771
YBR084W	17	838.98	3.16608e+06	3.30349e+06	3.41112e+06	901159	865197	682716	403232	1.06686e+06	1.11028e+06	322725	862809	641012	930950	268908	896968	306906	1.02626e+06	1.79378e+06	144060	1.60245e+06	1.59421e+06	500218	1.55998e+06	1.51548e+06	339944	1.39729e+06	1.39476e+06	556905	921145	1.57804e+06	868281	1.62047e+06	1.51733e+06	696104	1.35517e+06	1.30023e+06	516860	1.15271e+06	1.16633e+06	667097	748704	970745	219625	955474	391701	1.54144e+06	502376
YBR248C	17	890.32	8.26369e+06	8.43803e+06	8.22751e+06	2.88437e+06	2.84006e+06	5.39015e+06	1.1337e+06	6.41403e+06	2.58394e+06	3.11415e+06	2.29323e+06	3.99226e+06	2.22363e+06	1.46001e+06	2.31306e+06	2.36317e+06	2.84087e+06	4.73256e+06	2.25694e+06	4.46857e+06	4.2911e+06	3.51756e+06	3.83468e+06	4.88896e+06	1.82693e+06	3.61328e+06	3.8869e+06	3.01398e+06	2.58674e+06	4.0403e+06	2.63016e+06	3.37472e+06	4.78676e+06	2.83421e+06	2.66324e+06	4.52567e+06	2.50603e+06	2.23535e+06	2.95461e+06	2.60909e+06	2.1284e+06	2.64449e+06	1.82068e+06	2.99605e+06	1.9166e+06	4.88184e+06	1.89703e+06
YER052C	17	844.21	7.48525e+06	6.49309e+06	5.87808e+06	1.71497e+06	1.62857e+06	1.24991e+06	893507	1.2541e+06	2.16739e+06	446385	1.43118e+06	659849	1.54282e+06	352325	1.68948e+06	396403	2.01674e+06	3.58315e+06	475641	3.03849e+06	2.8606e+06	957941	2.74856e+06	2.99557e+06	696224	2.35903e+06	2.53903e+06	969441	1.25801e+06	2.46609e+06	1.3634e+06	2.21939e+06	2.75626e+06	1.10033e+06	1.68732e+06	2.55847e+06	869352	1.58899e+06	2.37906e+06	1.1161e+06	1.32543e+06	1.96086e+06	874333	1.94707e+06	817525	2.85668e+06	971347
YER086W	17	993.31	6.76197e+06	6.94882e+06	5.94292e+06	2.33711e+06	2.03719e+06	1.92345e+06	633116	2.25843e+06	2.49077e+06	791413	2.20947e+06	1.44003e+06	2.15428e+06	636390	2.34487e+06	961054	2.7344e+06	3.689e+06	945719	3.63122e+06	3.28681e+06	1.31102e+06	3.11064e+06	3.44713e+06	908565	2.89944e+06	3.10894e+06	1.35707e+06	2.35458e+06	3.16294e+06	1.70813e+06	2.93927e+06	3.77353e+06	1.68687e+06	2.72214e+06	3.3647e+06	1.28172e+06	2.44157e+06	2.96529e+06	1.54636e+06	2.02252e+06	2.41392e+06	674915	2.27263e+06	1.00733e+06	3.60242e+06	1.01872e+06
YER155C	17	850.74	476380	407296	305969	100799	100934	51849	43857.1	87980.9	319717	51020	239584	98043.3	211084	31975	257312	60753.5	254093	465317	49983.4	394219	445424	68151.2	369233	421181	59573.5	322763	388956	79155.8	161167	386117	125513	308172	408887	98388.7	244382	383707	65527.5	235257	414127	76044.6	173655	301920	27038.6	288992	54685.9	577169	51552
YFL037W	17	1086.62	1.36335e+07	1.17483e+07	1.04913e+07	3.60823e+06	3.54993e+06	1.27728e+07	2.28193e+06	1.70049e+07	4.83956e+06	1.11948e+07	4.52876e+06	1.26969e+07	4.75674e+06	6.13368e+06	4.81139e+06	9.2368e+06	6.66931e+06	8.77633e+06	7.87072e+06	8.09887e+06	7.21119e+06	1.0039e+07	7.25303e+06	7.80159e+06	6.45968e+06	7.03113e+06	7.19344e+06	8.96215e+06	6.69532e+06	7.46439e+06	7.9631e+06	7.68699e+06	7.83724e+06	8.23531e+06	6.64041e+06	7.12368e+06	6.57905e+06	6.28488e+06	6.21779e+06	8.18171e+06	4.32898e+06	5.47941e+06	4.98481e+06	5.48873e+06	8.63766e+06	8.57313e+06	6.80141e+06
YGR180C	17	1244.73	1.21444e+07	1.00762e+07	9.83503e+06	3.00509e+06	2.84933e+06	6.77614e+06	2.17383e+06	9.34258e+06	6.36935e+06	3.78841e+06	5.75293e+06	5.19071e+06	5.80048e+06	1.83981e+06	6.59725e+06	3.49112e+06	8.47031e+06	1.24974e+07	3.59532e+06	1.16566e+07	9.74356e+06	5.28526e+06	9.97206e+06	1.33467e+07	3.46969e+06	1.03483e+07	1.44618e+07	5.50242e+06	8.02591e+06	1.55257e+07	8.46383e+06	9.67266e+06	1.62693e+07	5.84303e+06	8.38316e+06	1.46293e+07	5.82928e+06	8.49956e+06	1.49491e+07	7.35144e+06	7.04399e+06	1.1357e+07	3.53344e+06	6.11765e+06	3.24851e+06	1.31617e+07	3.92626e+06
YIL094C	17	1085.55	2.03292e+07	1.32634e+07	1.31944e+07	5.65302e+06	5.19527e+06	7.74499e+06	2.4469e+06	1.33198e+07	6.88042e+06	4.61143e+06	5.00664e+06	7.61009e+06	4.93397e+06	2.56653e+06	5.29376e+06	3.57214e+06	6.96633e+06	1.08307e+07	4.11904e+06	9.89396e+06	9.21121e+06	6.67159e+06	8.66619e+06	1.03168e+07	3.81841e+06	8.20386e+06	8.9207e+06	5.63722e+06	6.20399e+06	9.57738e+06	7.01204e+06	8.03195e+06	9.77852e+06	6.05081e+06	6.7044e+06	9.73719e+06	4.65175e+06	5.23462e+06	6.88818e+06	5.87017e+06	5.07835e+06	6.33112e+06	5.23835e+06	7.08266e+06	3.9037e+06	1.04851e+07	3.96906e+06
YIL142W	17	1214.63	6.93668e+06	6.30767e+06	6.37731e+06	1.92464e+06	1.88364e+06	4.72152e+06	1.15571e+06	5.24405e+06	2.43214e+06	1.96085e+06	2.19122e+06	3.24164e+06	2.31781e+06	1.12095e+06	2.47268e+06	1.8146e+06	3.03964e+06	4.20311e+06	2.05361e+06	3.65487e+06	3.48551e+06	2.81969e+06	3.37463e+06	3.51366e+06	1.31316e+06	3.14901e+06	2.8969e+06	2.61117e+06	2.6373e+06	3.23748e+06	3.13917e+06	3.14383e+06	3.71229e+06	2.59293e+06	2.81404e+06	3.46692e+06	1.99543e+06	2.70209e+06	2.64283e+06	2.63024e+06	1.99977e+06	2.61526e+06	1.82187e+06	2.42367e+06	1.67948e+06	3.64003e+06	1.55359e+06
YKL212W	17	968.02	3.45998e+06	3.35959e+06	3.4255e+06	968845	1.00427e+06	664504	373972	961478	1.62588e+06	367475	1.58547e+06	802198	1.56118e+06	291296	1.68731e+06	503379	2.15588e+06	3.01471e+06	596667	2.59035e+06	2.73596e+06	813871	2.2669e+06	2.49887e+06	615883	2.05994e+06	2.59844e+06	909516	1.50081e+06	2.67345e+06	1.42269e+06	2.06073e+06	2.99118e+06	897299	1.9703e+06	2.62346e+06	790369	1.8578e+06	2.60882e+06	1.00416e+06	1.58005e+06	1.77988e+06	249444	1.65946e+06	643223	2.97381e+06	734376
YML070W	17	1097.11	6.8465e+06	4.32185e+06	4.09255e+06	1.62694e+06	1.52383e+06	3.01905e+06	1.0063e+06	3.31081e+06	2.71666e+06	1.70658e+06	2.64314e+06	2.28984e+06	2.85532e+06	655338	3.06059e+06	1.41928e+06	3.58553e+06	5.53263e+06	1.91965e+06	5.48302e+06	5.55362e+06	1.97363e+06	4.86342e+06	5.56582e+06	1.56729e+06	4.49408e+06	5.31063e+06	1.95996e+06	3.78383e+06	5.83851e+06	2.89986e+06	4.59771e+06	5.84366e+06	2.21222e+06	4.02775e+06	5.63773e+06	1.90141e+06	3.60665e+06	4.70044e+06	1.87277e+06	2.61671e+06	3.81983e+06	1.6165e+06	2.4444e+06	1.61596e+06	5.49106e+06	1.63437e+06
YMR300C	17	994.42	1.06872e+07	1.03873e+07	9.43004e+06	3.39626e+06	3.18762e+06	5.99569e+06	1.56459e+06	7.87016e+06	3.21529e+06	3.42751e+06	2.99839e+06	5.02851e+06	2.93575e+06	2.13393e+06	3.05844e+06	2.7424e+06	4.41918e+06	5.35927e+06	2.80851e+06	4.76746e+06	4.20497e+06	3.75613e+06	3.93297e+06	3.87773e+06	2.17705e+06	4.20798e+06	3.53365e+06	3.15747e+06	3.51779e+06	3.59933e+06	3.43399e+06	3.98585e+06	3.83792e+06	3.40602e+06	3.55854e+06	4.08658e+06	2.74193e+06	3.28087e+06	3.00181e+06	3.14878e+06	2.27761e+06	2.66625e+06	2.50375e+06	3.37479e+06	2.02267e+06	4.37256e+06	2.28062e+06
YOL086C	17	1866.79	3.15597e+08	2.87413e+08	2.75117e+08	7.34291e+07	7.04669e+07	1.48136e+08	5.04757e+07	1.2893e+08	1.45305e+08	4.65485e+07	1.47432e+08	6.95717e+07	1.47686e+08	2.57014e+07	1.64163e+08	3.8058e+07	1.70178e+08	2.78256e+08	5.86611e+07	2.45021e+08	2.53375e+08	8.17315e+07	1.9715e+08	2.45856e+08	4.84296e+07	1.94974e+08	2.34144e+08	7.9943e+07	1.25598e+08	2.41457e+08	1.18749e+08	1.72824e+08	2.52099e+08	9.68699e+07	1.40979e+08	2.45352e+08	6.84887e+07	1.27302e+08	1.9671e+08	1.08111e+08	1.09169e+08	1.79919e+08	5.01879e+07	1.40986e+08	4.91805e+07	2.80137e+08	5.38878e+07
YOR117W	17	1100.54	5.77985e+06	5.36343e+06	4.77925e+06	1.56586e+06	1.40535e+06	4.31847e+06	909899	5.4598e+06	1.81747e+06	3.19755e+06	1.50162e+06	3.76778e+06	1.54769e+06	1.02412e+06	1.58796e+06	2.20584e+06	1.99677e+06	3.01084e+06	1.92826e+06	2.79682e+06	2.6701e+06	2.86541e+06	2.32002e+06	2.74205e+06	1.43331e+06	2.28801e+06	2.36117e+06	2.3956e+06	1.75228e+06	2.67046e+06	2.53993e+06	2.112e+06	2.65695e+06	2.32984e+06	1.84632e+06	2.6049e+06	1.79131e+06	1.53689e+06	2.05345e+06	2.25636e+06	1.46454e+06	1.98185e+06	1.94911e+06	2.10651e+06	2.17634e+06	3.26642e+06	1.85039e+06
YOR326W	17	972.26	2.50451e+06	2.26464e+06	1.70882e+06	362669	354803	788386	207721	547938	846997	351522	650680	222958	663795	119972	769518	157252	1.07479e+06	1.83243e+06	178063	1.5271e+06	1.33793e+06	227276	1.14555e+06	1.44359e+06	198231	972200	1.12294e+06	366260	721359	1.19559e+06	778698	931391	1.26405e+06	514072	779983	1.13544e+06	275721	691954	1.08904e+06	591048	454028	804025	133269	818170	205496	1.28335e+06	258639
YPR033C	17	1111.38	9.32915e+06	9.46483e+06	6.81858e+06	2.04035e+06	1.9005e+06	2.66908e+06	1.09977e+06	3.92012e+06	2.89978e+06	852758	2.51173e+06	1.44274e+06	2.39572e+06	441469	2.65388e+06	866088	3.22123e+06	4.86516e+06	1.09392e+06	4.21804e+06	3.89701e+06	1.54188e+06	3.58818e+06	4.01586e+06	1.13086e+06	3.37638e+06	3.65381e+06	1.65526e+06	2.27778e+06	3.6915e+06	2.22664e+06	3.48858e+06	3.95388e+06	1.96815e+06	2.93324e+06	3.87635e+06	1.52477e+06	2.87011e+06	3.59727e+06	1.96405e+06	2.24231e+06	2.97244e+06	1.1843e+06	2.87782e+06	1.37476e+06	4.68522e+06	1.24263e+06
YPR145W	17	1366.41	9.04644e+06	7.91928e+06	7.01971e+06	2.26368e+06	2.32516e+06	1.51602e+06	821454	2.51088e+06	2.41211e+06	741179	1.89555e+06	1.39909e+06	1.63378e+06	394210	2.01833e+06	770830	2.44093e+06	3.90884e+06	917414	2.88971e+06	2.78067e+06	1.24228e+06	2.57168e+06	2.91486e+06	780741	2.1792e+06	2.70822e+06	1.22916e+06	1.31774e+06	2.62718e+06	1.49939e+06	1.97519e+06	2.6703e+06	1.18822e+06	1.67283e+06	2.52281e+06	1.04272e+06	1.58843e+06	2.28256e+06	1.27255e+06	1.5257e+06	1.98469e+06	755847	2.52175e+06	636745	3.59481e+06	944425
YPR184W	17	952.41	768954	616112	621787	114932	150972	231296	76121	214447	335197	136444	398908	148907	410875	81304.5	455036	196608	607178	1.11617e+06	187395	1.29832e+06	1.38096e+06	290548	1.12597e+06	1.38479e+06	251165	880831	1.30966e+06	390225	569978	1.49128e+06	588558	914780	1.31679e+06	426073	698849	1.27676e+06	389709	530730	1.2164e+06	450071	484618	916807	67655.1	273620	332201	1.1937e+06	346159
YBR149W;reverse_YJR052W	16	1023.65	5.47236e+06	4.46588e+06	4.50423e+06	1.24005e+06	1.19196e+06	6.01119e+06	923118	7.21228e+06	4.41986e+06	3.70469e+06	3.20208e+06	4.20235e+06	3.48829e+06	2.11512e+06	3.16575e+06	2.72868e+06	4.03101e+06	5.64087e+06	2.8539e+06	5.10154e+06	4.95633e+06	4.12087e+06	5.13152e+06	5.2331e+06	2.24433e+06	4.52817e+06	5.12098e+06	3.66266e+06	3.61261e+06	5.50678e+06	3.99052e+06	4.06113e+06	5.35793e+06	3.08197e+06	3.68278e+06	4.85872e+06	2.86209e+06	3.17367e+06	5.15348e+06	4.04032e+06	3.13811e+06	3.7828e+06	1.98899e+06	3.64831e+06	2.73141e+06	6.49415e+06	2.19135e+06
YBR177C	16	895.46	1.58941e+06	1.82063e+06	2.0188e+06	783125	589999	1.97003e+06	445698	2.11029e+06	1.26371e+06	598918	1.18814e+06	1.30146e+06	1.31024e+06	390262	1.17075e+06	632277	1.87401e+06	2.56341e+06	779055	2.44375e+06	2.03281e+06	1.16671e+06	2.19939e+06	2.31427e+06	600743	1.8813e+06	2.04319e+06	984805	1.5432e+06	2.12219e+06	1.2551e+06	1.87365e+06	2.03271e+06	1.32509e+06	1.6028e+06	1.90002e+06	808407	1.63492e+06	1.8677e+06	891528	1.18082e+06	1.34558e+06	442087	1.22768e+06	735832	2.86224e+06	661854
YBR249C	16	1146.32	1.96359e+07	1.63789e+07	1.65943e+07	8.56697e+06	7.87799e+06	1.54259e+07	2.84396e+06	2.33131e+07	7.55971e+06	1.07459e+07	6.11757e+06	1.36533e+07	6.20224e+06	5.01146e+06	7.03484e+06	8.66517e+06	8.32296e+06	1.22951e+07	8.66072e+06	1.03688e+07	1.02964e+07	9.95463e+06	9.39743e+06	1.03333e+07	5.60471e+06	8.98314e+06	9.27943e+06	8.52734e+06	7.56946e+06	9.21584e+06	9.8306e+06	9.15286e+06	1.02511e+07	1.06992e+07	8.22173e+06	1.0345e+07	7.50426e+06	7.24325e+06	8.12311e+06	9.0654e+06	5.87283e+06	7.20637e+06	7.29695e+06	8.99767e+06	6.9175e+06	1.17399e+07	5.99142e+06
YCL050C	16	852.06	1.05766e+07	7.85816e+06	6.88272e+06	2.89419e+06	2.8354e+06	1.44318e+07	2.65886e+06	1.78798e+07	4.459e+06	1.50493e+07	4.28809e+06	1.39019e+07	3.64331e+06	7.20422e+06	4.11831e+06	9.38392e+06	5.81187e+06	6.96363e+06	8.49514e+06	6.39318e+06	5.2449e+06	1.0795e+07	5.50657e+06	5.7942e+06	6.97746e+06	5.98276e+06	4.98817e+06	8.20461e+06	5.29297e+06	4.73693e+06	7.76349e+06	5.66673e+06	5.42182e+06	8.36566e+06	4.40037e+06	5.22852e+06	7.64185e+06	4.80865e+06	4.80132e+06	7.67603e+06	3.5317e+06	3.82759e+06	6.43894e+06	5.17113e+06	9.82828e+06	6.44109e+06	8.30245e+06
YDL100C	16	858.76	8.66173e+06	7.2881e+06	5.8184e+06	2.71244e+06	2.56297e+06	7.36909e+06	1.57841e+06	8.9e+06	3.62899e+06	4.35403e+06	3.08104e+06	5.91195e+06	2.98443e+06	2.03575e+06	3.40746e+06	3.23364e+06	4.42501e+06	5.77441e+06	3.30581e+06	4.9449e+06	4.49343e+06	4.64076e+06	4.43625e+06	4.7149e+06	2.787e+06	4.19586e+06	4.42196e+06	3.69535e+06	3.79564e+06	4.55966e+06	3.9991e+06	4.18758e+06	4.8228e+06	3.93221e+06	3.84991e+06	4.52075e+06	3.20673e+06	3.50744e+06	4.07421e+06	4.08807e+06	2.66857e+06	3.31431e+06	3.67002e+06	4.06466e+06	3.18842e+06	5.30268e+06	3.21686e+06
YDL174C	16	1007.1	2.3479e+06	2.37487e+06	2.098e+06	990838	1.04436e+06	2.48997e+06	570789	3.05491e+06	1.45459e+06	1.80243e+06	1.44238e+06	2.60803e+06	1.30862e+06	744210	1.52755e+06	1.27285e+06	1.86485e+06	2.52848e+06	1.53562e+06	2.50106e+06	2.30418e+06	1.89642e+06	2.02668e+06	2.31517e+06	1.31619e+06	1.75369e+06	1.92038e+06	1.65343e+06	1.6478e+06	1.94632e+06	1.49189e+06	1.65347e+06	1.91017e+06	1.38236e+06	1.54074e+06	1.76694e+06	1.19107e+06	1.43615e+06	1.54203e+06	1.33856e+06	991060	1.43268e+06	1.32249e+06	1.37695e+06	1.26364e+06	2.25346e+06	1.21589e+06
YDR170C	16	933.32	807463	620842	715376	224447	194241	370746	76148.4	374616	411492	185411	357076	154533	300756	72469.5	353718	120794	378125	802217	98892.4	689969	602008	121873	526324	708077	121038	523538	561770	167322	307029	604381	265301	466308	646604	281087	430799	579686	170025	398494	530061	214786	287397	368303	77554.7	345423	126109	792537	153183
YDR226W	16	1025.22	2.24718e+07	2.05802e+07	1.95527e+07	8.24299e+06	9.68196e+06	1.69509e+07	4.92643e+06	3.97276e+07	7.10556e+06	3.25179e+07	6.12433e+06	3.67666e+07	5.7578e+06	1.91374e+07	5.82823e+06	2.16122e+07	1.04612e+07	1.22218e+07	2.21142e+07	9.51624e+06	8.18383e+06	2.83274e+07	9.04915e+06	9.45429e+06	1.82384e+07	9.38122e+06	8.30418e+06	2.05319e+07	1.02573e+07	9.80982e+06	1.60037e+07	9.19071e+06	9.8253e+06	1.72579e+07	7.94013e+06	9.60437e+06	1.74274e+07	7.18982e+06	7.63539e+06	1.56074e+07	8.03643e+06	6.70641e+06	1.36237e+07	1.03459e+07	1.88804e+07	1.15575e+07	2.55296e+07
YDR502C	16	1989.7	2.96358e+07	2.26993e+07	2.29559e+07	5.23374e+06	5.20787e+06	1.09512e+07	3.94074e+06	1.009e+07	1.72601e+07	4.68613e+06	1.28686e+07	5.84281e+06	1.30753e+07	2.11417e+06	1.43665e+07	4.01081e+06	1.48568e+07	2.77768e+07	6.1149e+06	2.59695e+07	2.37795e+07	6.1656e+06	2.24647e+07	2.65662e+07	4.24389e+06	2.21971e+07	2.54568e+07	6.73529e+06	1.17235e+07	2.27341e+07	1.03083e+07	1.86206e+07	2.68885e+07	8.52043e+06	1.6074e+07	2.45367e+07	5.70049e+06	1.47514e+07	2.29611e+07	8.98107e+06	1.16814e+07	1.66182e+07	4.59179e+06	1.45315e+07	5.69902e+06	3.30482e+07	4.37896e+06
YER025W	16	1108.81	8.46468e+06	7.50278e+06	5.59475e+06	1.80152e+06	1.76037e+06	920474	895031	886946	2.66242e+06	272615	2.46761e+06	526334	2.27157e+06	156129	2.3303e+06	295979	2.74867e+06	4.52972e+06	468501	3.73292e+06	3.53355e+06	593687	3.21452e+06	3.56126e+06	670067	3.26324e+06	3.41059e+06	969727	2.08181e+06	3.42298e+06	1.45714e+06	3.37215e+06	3.98115e+06	1.21417e+06	2.76754e+06	3.6045e+06	752229	2.57015e+06	2.855e+06	1.04002e+06	2.17562e+06	2.4714e+06	407326	2.61138e+06	805772	4.19175e+06	668337
YFL045C	16	954.74	2.26043e+07	2.40804e+07	2.22436e+07	5.66229e+06	5.83424e+06	1.95641e+07	3.16104e+06	3.27995e+07	7.36116e+06	1.2163e+07	6.78218e+06	1.83097e+07	7.15905e+06	8.84107e+06	8.41707e+06	1.24853e+07	8.46752e+06	1.50016e+07	1.17014e+07	1.4561e+07	1.22595e+07	1.82547e+07	1.19328e+07	1.44154e+07	1.3044e+07	1.37007e+07	1.30903e+07	1.59211e+07	8.74278e+06	1.27319e+07	1.38756e+07	1.29189e+07	1.50378e+07	1.58057e+07	1.06628e+07	1.31035e+07	1.30948e+07	8.35679e+06	9.23015e+06	1.37216e+07	5.92327e+06	9.11028e+06	8.24761e+06	9.64548e+06	1.44909e+07	1.68807e+07	1.08647e+07
YGL123W	16	897.39	4.40582e+07	4.26079e+07	3.85094e+07	1.009e+07	9.09548e+06	6.05429e+06	4.67059e+06	9.34276e+06	1.6002e+07	2.32408e+06	1.28957e+07	4.09457e+06	1.21679e+07	1.2849e+06	1.16153e+07	2.26664e+06	1.5199e+07	2.23142e+07	2.91291e+06	2.01977e+07	1.87791e+07	5.28336e+06	1.94625e+07	2.03058e+07	3.81103e+06	1.94625e+07	1.93394e+07	5.80993e+06	1.12005e+07	2.08255e+07	7.9661e+06	1.95783e+07	2.61939e+07	6.65847e+06	1.46305e+07	2.03126e+07	4.7916e+06	1.30903e+07	1.54582e+07	6.64552e+06	1.06773e+07	1.4428e+07	3.14108e+06	1.6944e+07	4.93158e+06	2.81496e+07	4.60881e+06
YGL148W	16	1089.94	9.64477e+06	8.16784e+06	7.96946e+06	3.4498e+06	3.20397e+06	6.52398e+06	1.21701e+06	8.61166e+06	2.72171e+06	3.05222e+06	2.91744e+06	4.55931e+06	2.9405e+06	1.01385e+06	3.00107e+06	2.50223e+06	3.59171e+06	6.53396e+06	2.69245e+06	4.92125e+06	4.51383e+06	3.65726e+06	4.28608e+06	5.7452e+06	1.96998e+06	4.18231e+06	4.30907e+06	2.95581e+06	3.31901e+06	4.7989e+06	3.23265e+06	4.17727e+06	5.28258e+06	3.00131e+06	3.68695e+06	5.06016e+06	2.45957e+06	3.05188e+06	3.77455e+06	2.28858e+06	2.76203e+06	3.21834e+06	2.33851e+06	3.67045e+06	2.57052e+06	5.76576e+06	2.25068e+06
YGR116W	16	760.86	1.61342e+06	1.15903e+06	880733	364352	363355	325338	211923	324772	767346	390792	545192	286257	521018	216039	583914	197189	614299	1.10066e+06	140854	943164	892085	284375	898164	1.01253e+06	327696	728085	862876	333562	518785	922957	493789	773846	1.07181e+06	423414	587312	864491	246258	605898	949994	461552	544080	661789	165188	685392	390723	1.26316e+06	385410
YGR192C	16	3698.35	4.67689e+08	3.61016e+08	3.6887e+08	5.55e+07	5.47665e+07	1.34328e+08	4.89548e+07	2.07069e+08	2.13022e+08	6.59035e+07	1.74889e+08	9.25733e+07	1.60838e+08	3.4851e+07	1.7104e+08	4.97193e+07	1.71251e+08	3.34121e+08	5.38084e+07	2.51356e+08	2.38572e+08	8.70248e+07	2.60672e+08	2.89974e+08	4.79566e+07	2.36941e+08	2.9171e+08	9.08575e+07	1.1937e+08	2.70975e+08	1.15437e+08	2.1408e+08	3.07123e+08	7.76438e+07	1.51333e+08	2.58213e+08	6.15467e+07	1.47681e+08	2.34295e+08	8.46497e+07	1.21125e+08	1.88411e+08	6.31894e+07	2.13229e+08	4.86684e+07	4.51544e+08	4.25949e+07
YIR006C	16	1002.79	2.56134e+06	1.96245e+06	1.9499e+06	873038	733576	4.19289e+06	798691	4.62874e+06	1.18475e+06	2.42494e+06	858226	2.94771e+06	1.00076e+06	1.42252e+06	1.12524e+06	1.78268e+06	1.40984e+06	1.66976e+06	1.69716e+06	1.60126e+06	1.33597e+06	2.00491e+06	1.35012e+06	1.65296e+06	1.15169e+06	1.28252e+06	1.40138e+06	1.52984e+06	1.40404e+06	1.50412e+06	1.39203e+06	1.1877e+06	1.31683e+06	1.76301e+06	1.13787e+06	1.28333e+06	1.46335e+06	1.05338e+06	1.28457e+06	972037	1.01316e+06	1.03742e+06	1.20517e+06	1.25082e+06	2.72789e+06	1.77214e+06	1.47467e+06
YIR034C	16	1146.66	2.19721e+07	1.94585e+07	1.74523e+07	3.75283e+06	3.58439e+06	4.88023e+06	1.65176e+06	4.70371e+06	8.16828e+06	1.20991e+06	5.7604e+06	2.11621e+06	5.45901e+06	657820	5.85094e+06	1.44718e+06	6.51857e+06	1.08461e+07	1.44064e+06	1.03251e+07	9.85561e+06	2.59255e+06	9.33853e+06	1.08241e+07	1.40024e+06	7.95991e+06	8.64786e+06	2.57221e+06	4.59027e+06	9.27698e+06	3.94902e+06	7.15659e+06	9.74109e+06	3.30888e+06	5.95208e+06	8.68407e+06	1.7747e+06	5.04712e+06	7.14074e+06	3.40413e+06	4.83458e+06	6.66343e+06	951074	7.12609e+06	1.075e+06	1.09732e+07	1.25983e+06
YJL008C	16	973.25	5.33742e+06	5.2055e+06	4.96073e+06	1.5433e+06	1.53979e+06	1.1552e+06	604920	1.18817e+06	1.70608e+06	408443	1.3453e+06	931792	1.47964e+06	222101	1.71931e+06	422477	2.10198e+06	3.35832e+06	476873	2.81653e+06	2.65549e+06	834140	2.51667e+06	2.6918e+06	554284	2.36324e+06	2.1527e+06	1.06953e+06	1.72856e+06	2.31792e+06	1.34306e+06	2.45704e+06	2.96353e+06	1.26584e+06	2.11448e+06	2.51762e+06	971877	2.04378e+06	2.02957e+06	1.01331e+06	1.49158e+06	1.68917e+06	435262	1.81469e+06	844095	2.87886e+06	868311
YJL041W	16	850.76	2.47166e+06	2.73604e+06	2.64209e+06	1.12924e+06	950520	3.15371e+06	592837	3.94811e+06	1.27292e+06	2.20799e+06	1.23264e+06	2.22753e+06	1.11315e+06	875930	1.41955e+06	1.40491e+06	1.57989e+06	2.04253e+06	998750	1.81112e+06	1.62133e+06	1.50324e+06	1.67055e+06	1.96396e+06	1.02722e+06	1.42937e+06	1.56167e+06	1.52592e+06	1.50169e+06	1.73372e+06	1.47882e+06	1.57566e+06	1.59151e+06	1.56852e+06	1.54265e+06	1.41108e+06	1.20757e+06	1.40903e+06	1.37582e+06	1.10509e+06	1.23926e+06	1.16754e+06	1.20826e+06	1.41128e+06	1.64535e+06	1.87811e+06	1.59494e+06
YJL111W	16	912.78	3.58214e+06	2.85937e+06	2.50989e+06	937687	834143	1.29849e+06	416748	1.62187e+06	1.25618e+06	401230	901060	855196	1.01807e+06	319921	1.10644e+06	755955	1.20771e+06	2.12116e+06	809576	1.93418e+06	1.84306e+06	925868	1.57996e+06	1.99864e+06	651199	1.46596e+06	1.72002e+06	819839	928526	1.81896e+06	1.08822e+06	1.5516e+06	2.06954e+06	948429	1.35608e+06	1.73452e+06	805048	1.17354e+06	1.43215e+06	1.03912e+06	897484	1.22138e+06	501015	1.08269e+06	644769	2.16474e+06	657094
YKL142W	16	987.62	8.28063e+06	6.58432e+06	6.33427e+06	1.82009e+06	1.92331e+06	9.02616e+06	1.5344e+06	1.25367e+07	3.2636e+06	8.92997e+06	3.09674e+06	9.348e+06	3.03151e+06	5.06321e+06	3.75834e+06	6.90177e+06	5.02652e+06	6.71076e+06	5.98426e+06	5.44458e+06	4.50677e+06	8.90315e+06	4.89328e+06	6.52706e+06	6.4933e+06	5.32377e+06	5.51148e+06	9.01394e+06	5.13951e+06	6.38177e+06	9.10866e+06	4.83807e+06	6.01772e+06	9.88492e+06	4.20155e+06	5.73414e+06	7.26477e+06	4.39255e+06	5.85266e+06	8.75264e+06	3.93208e+06	5.28686e+06	3.87408e+06	3.81045e+06	9.73857e+06	6.26372e+06	7.78507e+06
YLL001W	16	1006.3	1.30598e+06	1.21911e+06	1.02056e+06	443117	448691	998351	273889	1.42192e+06	866755	362237	626749	728592	695898	153958	809758	320029	1.00589e+06	1.37398e+06	326179	1.24882e+06	1.14998e+06	566961	1.22617e+06	1.33616e+06	337356	976526	1.12821e+06	685093	776914	1.06363e+06	747000	897952	1.09792e+06	689765	795552	935316	459587	833136	939244	648804	685778	776711	290050	809198	355820	1.3765e+06	487865
YLL024C	16	4153.81	7.25841e+07	7.91992e+07	6.702e+07	2.02595e+07	1.95395e+07	4.8481e+07	8.07422e+06	4.92132e+07	2.67739e+07	2.54583e+07	2.2088e+07	3.49884e+07	1.94668e+07	1.59593e+07	2.41833e+07	1.90945e+07	2.53924e+07	3.3598e+07	1.55492e+07	2.88803e+07	2.45803e+07	2.20135e+07	2.62043e+07	3.35583e+07	1.28999e+07	2.45238e+07	2.78512e+07	1.74659e+07	2.35004e+07	3.11307e+07	2.37452e+07	2.71185e+07	3.10825e+07	2.4223e+07	2.54038e+07	2.6455e+07	1.63241e+07	2.15362e+07	2.66825e+07	2.25092e+07	1.93359e+07	2.20294e+07	2.08075e+07	2.19646e+07	2.06108e+07	3.36697e+07	1.6792e+07
YLR429W	16	797.52	1.72422e+06	2.02775e+06	1.99402e+06	942686	873164	1.19725e+06	575606	1.91629e+06	1.09429e+06	796691	1.00308e+06	1.2693e+06	1.06314e+06	435648	1.07491e+06	829014	1.07612e+06	2.15212e+06	920908	1.80031e+06	1.92055e+06	1.38748e+06	1.74567e+06	1.91221e+06	842080	1.39858e+06	1.70675e+06	1.24881e+06	1.23168e+06	1.82871e+06	980644	1.39332e+06	1.74126e+06	1.07802e+06	1.34464e+06	1.76007e+06	1.28008e+06	955620	1.39097e+06	986266	983501	1.12264e+06	688577	1.24868e+06	1.03851e+06	1.93937e+06	1.10284e+06
YML008C	16	891.56	1.49125e+07	1.21727e+07	1.15716e+07	4.25141e+06	4.26999e+06	7.03358e+06	1.74793e+06	7.35601e+06	4.99548e+06	2.76083e+06	3.83277e+06	4.62858e+06	3.88384e+06	1.50252e+06	3.93189e+06	2.59923e+06	4.63078e+06	7.36024e+06	3.03319e+06	6.98424e+06	6.15422e+06	4.01638e+06	5.58769e+06	6.97601e+06	2.18567e+06	5.69324e+06	5.98291e+06	3.48276e+06	5.00578e+06	6.42917e+06	4.07917e+06	5.82044e+06	6.91914e+06	3.6645e+06	4.79143e+06	6.53349e+06	3.19644e+06	4.38934e+06	5.52488e+06	4.13107e+06	3.78938e+06	4.6639e+06	2.74542e+06	4.63832e+06	2.07841e+06	6.45453e+06	2.44704e+06
YMR116C	16	1275.91	5.39286e+07	4.9254e+07	4.88313e+07	1.44866e+07	1.48335e+07	2.26777e+07	7.75922e+06	4.16004e+07	2.56349e+07	1.42178e+07	2.15824e+07	1.82919e+07	1.83734e+07	6.90578e+06	2.16741e+07	1.4018e+07	2.57803e+07	4.15848e+07	1.026e+07	3.02515e+07	2.89395e+07	1.73068e+07	2.46791e+07	2.91617e+07	8.09373e+06	2.52223e+07	3.04644e+07	1.50734e+07	1.76049e+07	3.29225e+07	1.88573e+07	2.7575e+07	4.10737e+07	1.32492e+07	2.0509e+07	3.01717e+07	1.27641e+07	2.21022e+07	3.29989e+07	1.85061e+07	1.82878e+07	2.15452e+07	7.84584e+06	2.48594e+07	1.03236e+07	4.36608e+07	8.54174e+06
YMR226C	16	1125.78	1.18035e+07	9.5419e+06	8.23923e+06	3.1143e+06	2.74032e+06	6.8034e+06	1.54033e+06	9.01172e+06	4.68155e+06	3.53589e+06	4.45529e+06	6.23512e+06	3.74829e+06	1.37742e+06	4.37847e+06	3.7507e+06	5.42001e+06	8.76265e+06	2.87397e+06	6.22057e+06	5.34643e+06	4.51324e+06	5.49745e+06	7.55736e+06	2.19754e+06	5.68685e+06	6.24903e+06	3.69171e+06	4.28629e+06	6.59713e+06	4.40705e+06	5.39276e+06	7.27475e+06	3.92401e+06	4.44756e+06	6.1054e+06	3.34258e+06	4.25344e+06	5.66618e+06	3.60344e+06	3.68768e+06	5.38681e+06	2.24779e+06	4.88408e+06	2.98982e+06	8.92852e+06	2.40662e+06
YMR250W	16	962.73	3.51181e+06	1.63489e+06	1.58144e+06	440073	413003	445483	303857	328312	1.04973e+06	98515.2	1.10145e+06	325204	1.10825e+06	209618	1.18549e+06	150521	1.28504e+06	2.07076e+06	237737	2.3108e+06	2.6163e+06	398113	2.12499e+06	2.79587e+06	415406	1.712e+06	2.34364e+06	622038	1.16379e+06	2.44821e+06	747973	1.6418e+06	2.61952e+06	683168	1.33681e+06	2.20431e+06	540659	1.18644e+06	1.99218e+06	623172	1.3325e+06	1.78175e+06	177289	734878	535188	2.41426e+06	463963
YNL071W	16	787.61	1.46112e+07	1.341e+07	1.18774e+07	4.60458e+06	3.73229e+06	1.50057e+07	2.49566e+06	1.65555e+07	5.26599e+06	8.46857e+06	5.50432e+06	1.05417e+07	5.2179e+06	4.82983e+06	5.8114e+06	7.37144e+06	7.01401e+06	9.61111e+06	7.25907e+06	8.67439e+06	8.32559e+06	1.01953e+07	7.36118e+06	9.10578e+06	6.11503e+06	7.06505e+06	8.06945e+06	7.99332e+06	7.23159e+06	9.17588e+06	7.40946e+06	6.93063e+06	9.04127e+06	8.2092e+06	7.00826e+06	9.01057e+06	6.6938e+06	5.69778e+06	7.37045e+06	6.18663e+06	4.90208e+06	5.60785e+06	5.90936e+06	5.34833e+06	7.14669e+06	9.22558e+06	6.63671e+06
YNL104C	16	1518.67	8.32946e+06	7.01825e+06	7.07681e+06	2.63157e+06	2.62733e+06	3.10277e+06	1.16561e+06	4.49803e+06	3.35912e+06	1.24096e+06	3.1527e+06	2.06843e+06	3.05691e+06	506615	3.43874e+06	1.25118e+06	3.65766e+06	6.29312e+06	1.24724e+06	5.21551e+06	4.96362e+06	2.0419e+06	4.16747e+06	5.50912e+06	1.33242e+06	3.74324e+06	5.2624e+06	2.14592e+06	3.18021e+06	5.29416e+06	2.69649e+06	3.61399e+06	5.24849e+06	2.24693e+06	3.5302e+06	4.58051e+06	1.79362e+06	3.37255e+06	4.66675e+06	2.28737e+06	2.89345e+06	3.78118e+06	1.35916e+06	4.01285e+06	1.27144e+06	6.22193e+06	1.57417e+06
YNL112W	16	909.98	4.43215e+06	4.29658e+06	4.69588e+06	2.05844e+06	1.99892e+06	2.60036e+06	983691	3.0243e+06	3.05168e+06	970164	2.19689e+06	2.51993e+06	2.22787e+06	544320	2.25716e+06	1.26522e+06	2.97868e+06	3.65232e+06	1.85128e+06	3.40997e+06	2.98667e+06	1.63342e+06	2.89769e+06	2.99049e+06	1.03767e+06	3.08819e+06	2.64308e+06	1.73662e+06	3.15872e+06	2.76611e+06	2.21831e+06	3.19134e+06	2.81024e+06	2.17482e+06	2.91067e+06	2.77915e+06	1.5699e+06	2.52997e+06	2.18302e+06	1.97773e+06	2.13688e+06	2.14366e+06	1.3039e+06	2.77774e+06	963138	3.48392e+06	962273
YOR128C	16	876.91	1.81433e+07	1.65724e+07	1.36529e+07	4.70546e+06	4.39874e+06	1.63872e+06	1.39869e+06	2.46052e+06	3.99215e+06	1.5476e+06	3.10558e+06	1.71848e+06	3.20916e+06	804970	3.28491e+06	1.18147e+06	3.91614e+06	5.465e+06	1.29695e+06	4.98233e+06	4.40737e+06	1.9383e+06	4.48937e+06	4.5725e+06	1.74899e+06	4.26289e+06	4.09828e+06	2.28145e+06	2.82694e+06	4.06063e+06	2.94442e+06	4.3701e+06	4.68534e+06	2.7959e+06	3.31641e+06	4.18408e+06	2.02108e+06	3.38419e+06	3.40725e+06	2.35699e+06	2.77766e+06	3.28114e+06	1.01459e+06	3.92104e+06	2.30982e+06	5.45798e+06	2.26198e+06
YPL004C	16	1055.71	1.77809e+07	1.54893e+07	1.28192e+07	5.87954e+06	5.32784e+06	2.78225e+07	4.78684e+06	5.39311e+07	8.29679e+06	3.50111e+07	8.57975e+06	3.55469e+07	8.14773e+06	1.87923e+07	8.43794e+06	2.61493e+07	1.16687e+07	1.55253e+07	2.34514e+07	1.40619e+07	1.22277e+07	3.03159e+07	1.26223e+07	1.46336e+07	1.93093e+07	1.30197e+07	1.3161e+07	2.3527e+07	1.38971e+07	1.38718e+07	1.80152e+07	1.28416e+07	1.34384e+07	2.07677e+07	1.0511e+07	1.22318e+07	2.12248e+07	1.064e+07	1.14627e+07	1.84433e+07	9.42008e+06	1.00644e+07	1.79027e+07	1.17938e+07	3.3937e+07	1.77906e+07	2.49747e+07
YPL260W	16	887.72	3.37979e+06	2.85315e+06	1.94984e+06	690809	778143	3.27521e+06	980734	4.52019e+06	1.03349e+06	3.18799e+06	1.19009e+06	2.7383e+06	1.20271e+06	1.96393e+06	1.37972e+06	2.2342e+06	1.87028e+06	2.31263e+06	2.11165e+06	2.17147e+06	2.22726e+06	2.92185e+06	2.22948e+06	2.46266e+06	1.87995e+06	2.12795e+06	2.1954e+06	2.66599e+06	1.86964e+06	2.31065e+06	2.4248e+06	1.84661e+06	2.15231e+06	2.55571e+06	1.69791e+06	2.13924e+06	2.41108e+06	1.65584e+06	1.94655e+06	2.31352e+06	1.18087e+06	1.75189e+06	2.06528e+06	1.57368e+06	2.50478e+06	2.37134e+06	2.91392e+06
YPR041W	16	737.3	6.60263e+06	5.347e+06	4.56365e+06	2.45906e+06	2.27286e+06	6.85738e+06	1.52451e+06	1.09926e+07	2.69391e+06	5.53459e+06	2.56086e+06	7.52143e+06	2.4357e+06	2.82561e+06	2.6644e+06	4.56121e+06	3.19003e+06	3.84416e+06	4.13269e+06	3.59351e+06	3.09995e+06	6.08167e+06	3.36522e+06	3.65168e+06	3.46976e+06	3.47806e+06	3.0298e+06	4.75719e+06	3.26044e+06	3.27373e+06	4.05303e+06	3.37752e+06	3.72584e+06	4.44821e+06	3.03153e+06	3.07002e+06	4.08663e+06	2.50704e+06	2.47926e+06	4.28166e+06	2.13849e+06	2.47883e+06	3.1439e+06	4.36726e+06	4.49766e+06	4.26805e+06	3.90301e+06
YBR086C	15	879.18	2.30609e+06	2.4987e+06	2.02481e+06	933914	748346	317836	401459	511259	1.13532e+06	572137	744511	551598	877966	278044	888897	280944	938427	1.71436e+06	270465	1.67131e+06	1.65854e+06	485296	1.6292e+06	1.62197e+06	460888	1.57189e+06	1.52131e+06	491835	1.05719e+06	1.65692e+06	769371	1.55748e+06	1.44225e+06	665570	1.39593e+06	1.44946e+06	547782	1.2081e+06	1.30685e+06	627912	881955	1.09384e+06	403115	837372	336475	1.58658e+06	450399
YBR169C	15	1101.94	1.39844e+06	2.65457e+06	2.2854e+06	400141	303686	524114	278726	528324	795774	352084	783868	400796	715279	218839	987029	232186	1.12571e+06	1.95557e+06	327368	2.01221e+06	2.07768e+06	487391	1.92203e+06	2.07977e+06	342917	1.59962e+06	2.24412e+06	517666	1.06474e+06	2.25242e+06	777145	1.60059e+06	2.03326e+06	638100	1.42924e+06	1.97569e+06	606942	1.07083e+06	2.083e+06	616210	1.04052e+06	1.69139e+06	212009	887562	492145	2.24233e+06	465064
YBR263W	15	913.52	1.40772e+07	8.14516e+06	6.85568e+06	2.56594e+06	2.35269e+06	4.09645e+06	1.30716e+06	6.40586e+06	2.88787e+06	1.58447e+06	2.3142e+06	3.64955e+06	2.3571e+06	1.13426e+06	3.0823e+06	1.77575e+06	3.68607e+06	4.7978e+06	2.12624e+06	4.40809e+06	3.94498e+06	3.00084e+06	3.90017e+06	4.26247e+06	1.44747e+06	3.45157e+06	3.77216e+06	2.68948e+06	3.17818e+06	4.19612e+06	2.92291e+06	3.8824e+06	4.50781e+06	2.67571e+06	3.51636e+06	3.5634e+06	1.90377e+06	3.00986e+06	3.19879e+06	2.53161e+06	2.4115e+06	2.57371e+06	1.39356e+06	2.64441e+06	1.53666e+06	4.35794e+06	1.51655e+06
YDL014W	15	696.21	9.48075e+06	8.90525e+06	7.99471e+06	3.07076e+06	3.10783e+06	2.09133e+06	1.84412e+06	3.58937e+06	4.39449e+06	1.07228e+06	3.16918e+06	2.14723e+06	3.00195e+06	763132	3.14911e+06	1.09708e+06	4.05309e+06	6.19428e+06	1.34564e+06	6.25546e+06	5.50712e+06	1.8745e+06	4.90414e+06	6.1006e+06	1.27124e+06	4.69282e+06	4.33803e+06	1.87122e+06	3.80854e+06	5.42926e+06	2.89021e+06	4.77962e+06	6.18398e+06	2.46204e+06	4.25192e+06	5.49855e+06	1.66288e+06	3.31317e+06	3.65853e+06	2.58193e+06	3.03347e+06	3.88381e+06	943322	3.97624e+06	1.20806e+06	6.23343e+06	1.63035e+06
YDR172W	15	854.91	4.71677e+06	3.88203e+06	4.74097e+06	2.16212e+06	1.19454e+06	679110	719981	2.01502e+06	1.62032e+06	486855	1.47399e+06	536248	1.42067e+06	269855	1.64901e+06	339425	2.24238e+06	2.96585e+06	513577	2.63838e+06	2.5638e+06	603603	2.43501e+06	2.4095e+06	619801	2.27146e+06	2.24162e+06	786933	1.62717e+06	2.32337e+06	1.28555e+06	2.32271e+06	2.57706e+06	987071	1.93782e+06	2.34718e+06	632614	2.14254e+06	1.89907e+06	885314	1.26997e+06	1.57744e+06	373310	1.72142e+06	698963	2.92941e+06	657856
YDR516C	15	996.68	3.06306e+06	3.0764e+06	2.45174e+06	686064	688509	1.22401e+06	471187	1.11505e+06	1.28194e+06	657067	1.33287e+06	1.02864e+06	1.43636e+06	338691	1.54607e+06	797514	1.88173e+06	2.69982e+06	1.04617e+06	2.97611e+06	2.83871e+06	1.1878e+06	2.60842e+06	2.89713e+06	778398	2.25665e+06	2.72791e+06	1.1398e+06	1.33068e+06	2.87847e+06	1.85671e+06	2.0136e+06	2.79928e+06	1.2517e+06	1.73976e+06	3.14847e+06	1.02841e+06	1.58424e+06	2.70341e+06	1.36193e+06	1.12995e+06	2.26086e+06	485348	901225	763584	2.90919e+06	873758
YER003C	15	819.02	7.66479e+06	6.17968e+06	5.85311e+06	2.24125e+06	2.00542e+06	5.71563e+06	1.07615e+06	1.0777e+07	2.66652e+06	5.6172e+06	2.19624e+06	6.23333e+06	2.34488e+06	2.41486e+06	2.62195e+06	4.20252e+06	3.13597e+06	5.15027e+06	4.66201e+06	5.44523e+06	4.59483e+06	5.36125e+06	5.23105e+06	5.45316e+06	3.0752e+06	5.18557e+06	5.07604e+06	5.23594e+06	3.42086e+06	5.20564e+06	4.92729e+06	4.97876e+06	5.7662e+06	5.14344e+06	4.23991e+06	4.85844e+06	4.7748e+06	3.15183e+06	3.97398e+06	4.41865e+06	2.64416e+06	3.69214e+06	3.13579e+06	3.11757e+06	4.70048e+06	6.05911e+06	4.06761e+06
YER103W	15	2107.38	5.67577e+06	6.94305e+06	6.18699e+06	623289	584531	5.16982e+06	1.05074e+06	5.33343e+06	2.34919e+06	3.50723e+06	2.20233e+06	3.31467e+06	2.2431e+06	2.74782e+06	4.72125e+06	2.98751e+06	5.15908e+06	1.08321e+07	2.80178e+06	7.64012e+06	7.83656e+06	4.15219e+06	6.51604e+06	8.47512e+06	2.84909e+06	4.41041e+06	6.68917e+06	3.63886e+06	4.3008e+06	6.3133e+06	2.96594e+06	4.71738e+06	5.79528e+06	3.70962e+06	3.89132e+06	5.5575e+06	2.90791e+06	2.94137e+06	5.45388e+06	2.86319e+06	2.76826e+06	3.91336e+06	2.17504e+06	2.80206e+06	3.8011e+06	7.78131e+06	3.64487e+06
YER136W	15	775.52	3.33761e+06	3.67834e+06	3.52593e+06	816534	805959	2.3607e+06	411103	2.98653e+06	1.93546e+06	763056	1.71571e+06	1.40529e+06	1.7499e+06	288335	1.95272e+06	835589	2.21336e+06	3.235e+06	1.08845e+06	3.17254e+06	3.09719e+06	1.12986e+06	2.62825e+06	3.2083e+06	590671	2.76239e+06	2.75071e+06	1.56328e+06	1.77432e+06	2.6822e+06	1.65036e+06	2.61483e+06	3.69099e+06	1.60757e+06	2.05483e+06	2.69038e+06	1.37654e+06	2.07547e+06	2.61698e+06	1.58108e+06	1.16884e+06	1.98767e+06	710340	2.0741e+06	1.0334e+06	3.62754e+06	693675
YGR019W	15	932.73	3.13332e+06	3.13072e+06	2.92242e+06	866280	861390	1.64315e+06	1.9343e+06	1.63381e+06	1.99567e+06	664900	1.6784e+06	1.2655e+06	1.73957e+06	389863	1.93585e+06	910676	2.79493e+06	4.84154e+06	1.06701e+06	4.08452e+06	4.23644e+06	1.32587e+06	3.86206e+06	4.7847e+06	982208	3.07964e+06	4.15929e+06	1.69468e+06	2.12844e+06	4.92493e+06	2.74891e+06	3.38285e+06	5.60041e+06	1.92154e+06	2.67561e+06	5.00738e+06	1.38331e+06	2.34026e+06	4.20004e+06	2.53684e+06	2.19109e+06	4.61827e+06	607844	1.75802e+06	660721	3.34825e+06	1.08433e+06
YGR086C	15	1044.55	3.57354e+07	2.92044e+07	2.95994e+07	1.34771e+07	1.27907e+07	4.60606e+07	8.18784e+06	6.88032e+07	1.35448e+07	3.99287e+07	1.43197e+07	5.28444e+07	1.42644e+07	2.01998e+07	1.59442e+07	3.38314e+07	2.01638e+07	2.81472e+07	3.30515e+07	2.36421e+07	2.23046e+07	4.15465e+07	2.02925e+07	2.35093e+07	2.28574e+07	2.14736e+07	2.18362e+07	3.28217e+07	2.41452e+07	2.3316e+07	2.48747e+07	2.09362e+07	2.33705e+07	2.5549e+07	1.97379e+07	1.91798e+07	2.69335e+07	1.95627e+07	2.0736e+07	2.32387e+07	1.48041e+07	1.77077e+07	2.31937e+07	1.98842e+07	3.57719e+07	2.91391e+07	2.55018e+07
YGR124W	15	1185.45	5.8432e+06	5.91349e+06	5.35323e+06	1.65417e+06	1.44091e+06	1.56507e+06	637360	2.60763e+06	2.05364e+06	836755	1.44866e+06	1.27657e+06	1.53472e+06	589994	1.76968e+06	887160	2.106e+06	3.46046e+06	843136	2.33717e+06	2.28368e+06	1.17642e+06	2.15586e+06	2.2574e+06	795788	1.88972e+06	1.99869e+06	1.21806e+06	1.05075e+06	1.89651e+06	1.25792e+06	1.80477e+06	2.17178e+06	1.08378e+06	1.5354e+06	2.05172e+06	1.11936e+06	1.44207e+06	1.87334e+06	1.07098e+06	1.13153e+06	1.29361e+06	754706	1.9597e+06	897045	2.6849e+06	883431
YGR185C	15	953.67	5.81171e+06	5.3026e+06	4.81685e+06	1.72638e+06	1.55283e+06	3.99935e+06	737631	4.93361e+06	2.3464e+06	1.3308e+06	2.1034e+06	2.92481e+06	1.96328e+06	634119	2.27333e+06	1.40034e+06	2.50548e+06	4.01641e+06	1.53886e+06	3.34958e+06	3.16434e+06	1.86125e+06	2.88842e+06	3.47656e+06	1.04129e+06	2.81504e+06	3.17725e+06	1.5288e+06	2.16504e+06	3.46457e+06	2.05484e+06	2.63671e+06	3.98386e+06	1.67051e+06	2.39388e+06	3.36871e+06	1.52526e+06	2.28043e+06	2.8611e+06	1.50885e+06	1.52184e+06	2.16052e+06	1.12899e+06	2.56715e+06	942271	4.20632e+06	940346
YGR211W	15	914.04	3.8302e+06	3.36085e+06	3.01498e+06	1.08621e+06	1.01988e+06	4.72086e+06	681510	5.73322e+06	1.48368e+06	3.07105e+06	1.46483e+06	3.24731e+06	1.19413e+06	2.42021e+06	1.66515e+06	2.6997e+06	1.79971e+06	2.67355e+06	2.28992e+06	2.17756e+06	1.94675e+06	3.09726e+06	1.81482e+06	2.16622e+06	1.92951e+06	1.83085e+06	1.84611e+06	2.58224e+06	1.52367e+06	1.82442e+06	2.38528e+06	1.75779e+06	2.04432e+06	2.60229e+06	1.61922e+06	1.73867e+06	2.15535e+06	1.44237e+06	1.49689e+06	2.32793e+06	1.1129e+06	1.44857e+06	1.98659e+06	1.90573e+06	2.60855e+06	2.41764e+06	2.17173e+06
YGR244C	15	799.95	2.38375e+06	1.89139e+06	1.69321e+06	898228	819417	1.50457e+06	520757	1.2953e+06	1.36223e+06	715700	1.15166e+06	780196	1.39604e+06	305090	1.57265e+06	549376	1.80501e+06	2.89647e+06	627286	2.40838e+06	2.32977e+06	959265	1.88351e+06	2.28408e+06	624991	1.60375e+06	1.97602e+06	916707	1.2857e+06	2.36777e+06	1.345e+06	1.58365e+06	2.05043e+06	1.294e+06	1.35014e+06	2.01097e+06	1.06194e+06	1.39384e+06	2.11735e+06	1.27932e+06	1.1815e+06	1.56472e+06	656841	1.20569e+06	691243	2.74215e+06	742340
YHR104W	15	827.93	4.39288e+06	5.19106e+06	6.37552e+06	1.34042e+06	1.39616e+06	4.1661e+06	986221	5.84408e+06	2.26005e+06	2.72475e+06	2.39833e+06	3.61674e+06	2.36692e+06	1.16251e+06	2.65695e+06	2.27959e+06	3.30758e+06	4.88284e+06	2.42148e+06	5.34185e+06	5.19256e+06	3.16266e+06	4.65169e+06	5.33684e+06	1.99857e+06	4.53224e+06	5.07039e+06	2.96096e+06	3.96569e+06	5.4215e+06	2.7271e+06	3.9e+06	5.0734e+06	2.86376e+06	3.80575e+06	4.57837e+06	2.4239e+06	3.65541e+06	4.72627e+06	2.53121e+06	2.76415e+06	3.7056e+06	1.25987e+06	1.82078e+06	2.03789e+06	6.32406e+06	2.13357e+06
YIL109C	15	900.92	2.42213e+06	1.7683e+06	1.74222e+06	569698	520473	257648	294104	383096	1.00429e+06	497619	920547	270316	878026	88442.1	984256	171611	1.181e+06	1.88216e+06	210090	1.78858e+06	1.74554e+06	393380	1.59575e+06	1.70829e+06	340780	1.39697e+06	1.54354e+06	487472	954121	1.46744e+06	823812	1.41432e+06	1.7107e+06	676217	1.20452e+06	1.44327e+06	470674	1.10897e+06	1.26655e+06	644196	883149	998564	133461	1.08046e+06	406396	1.89795e+06	474167
YJL012C	15	855.53	3.36622e+06	3.41529e+06	3.3312e+06	819578	1.07021e+06	574329	411869	592409	1.28716e+06	251599	889063	428651	1.00114e+06	127291	1.11937e+06	203444	1.39115e+06	1.97395e+06	410843	1.9215e+06	1.67233e+06	523061	1.65963e+06	1.56287e+06	383020	1.50915e+06	1.46845e+06	601033	734447	1.42265e+06	848302	1.24695e+06	1.29506e+06	667825	1.217e+06	1.29339e+06	627982	966317	1.12932e+06	742537	724507	894524	146967	907683	351481	1.60175e+06	369944
YJL020C	15	883.16	1.66582e+06	1.47934e+06	1.03526e+06	342646	392728	684425	353826	828772	1.21549e+06	756330	920044	706494	869767	383436	943979	534155	1.10919e+06	1.56686e+06	417718	1.40179e+06	1.30677e+06	607103	1.3978e+06	1.45721e+06	585602	1.16117e+06	1.32298e+06	669058	898054	1.37155e+06	703707	1.09038e+06	1.22701e+06	783893	989321	1.1813e+06	565090	987425	1.32964e+06	588349	763748	985586	308584	1.00118e+06	666469	1.51085e+06	680215
YKR080W	15	760.46	6.92924e+06	5.96422e+06	5.74677e+06	1.12069e+06	1.2392e+06	2.74738e+06	561111	3.50479e+06	1.16925e+06	1.91556e+06	1.10064e+06	2.53829e+06	1.08278e+06	1.10101e+06	1.25115e+06	1.66045e+06	1.12107e+06	1.91561e+06	1.47277e+06	1.56156e+06	1.4092e+06	1.97447e+06	1.34112e+06	1.73017e+06	1.12041e+06	1.35962e+06	1.43747e+06	1.6945e+06	1.07994e+06	1.36968e+06	1.46451e+06	1.2801e+06	1.60992e+06	1.60199e+06	1.07068e+06	1.53036e+06	1.47607e+06	973996	1.20734e+06	1.36483e+06	873508	1.06446e+06	1.11489e+06	1.42244e+06	1.36633e+06	1.79471e+06	1.12135e+06
YLR028C	15	1465.89	4.92497e+06	4.32007e+06	4.33214e+06	1.25888e+06	1.17322e+06	1.76365e+06	532837	1.88084e+06	2.31043e+06	920786	1.85258e+06	1.64184e+06	1.97139e+06	498582	2.11171e+06	910810	2.68179e+06	3.83061e+06	817223	3.92945e+06	3.71316e+06	1.32628e+06	3.2978e+06	3.75634e+06	880586	3.22451e+06	3.32379e+06	1.46002e+06	2.19035e+06	3.78765e+06	1.88813e+06	3.12196e+06	3.94167e+06	1.42315e+06	2.54361e+06	3.61219e+06	1.1809e+06	2.38398e+06	3.03264e+06	1.33124e+06	1.8063e+06	2.52854e+06	636953	1.96462e+06	834890	3.98625e+06	895785
YLR106C	15	783.31	1.19162e+06	810790	718033	202444	144569	87134.7	92612.4	103083	280974	157001	198927	77753.4	201407	96486.1	205358	69149.5	230573	374426	29984	361973	366603	73866.6	345094	338098	78014.8	345598	318433	111378	217879	378893	156105	354300	448546	166194	259603	300168	54903.9	269949	272406	121604	139658	235706	74821.6	233519	113276	435327	103084
YLR175W	15	860.09	9.4517e+06	4.57131e+06	3.88932e+06	1.11756e+06	1.06569e+06	420716	547109	467311	2.10004e+06	281943	1.54583e+06	312311	1.47081e+06	128671	1.57115e+06	163427	2.00346e+06	3.06424e+06	220206	2.87671e+06	2.70213e+06	371589	2.42361e+06	2.74861e+06	439977	2.44877e+06	2.6465e+06	549820	1.53422e+06	2.62407e+06	921148	2.57975e+06	3.16905e+06	694760	1.9791e+06	2.41418e+06	482839	1.86907e+06	1.98864e+06	512013	1.36079e+06	1.74732e+06	261445	2.45923e+06	522999	3.85064e+06	582915
YLR347C	15	897.03	2.52852e+06	1.7344e+06	1.72542e+06	430197	390806	1.51813e+06	187295	1.01121e+06	978325	181602	740852	538715	671653	326377	888933	373466	1.05754e+06	1.60833e+06	356954	1.38166e+06	1.39731e+06	540867	1.38756e+06	1.282e+06	428958	1.1456e+06	1.38958e+06	513256	679467	1.31057e+06	630685	1.08417e+06	1.43446e+06	495737	946403	1.24733e+06	419820	869306	1.26432e+06	511775	624512	1.02555e+06	296122	814238	295570	1.70687e+06	362324
YML026C	15	977.05	6.46869e+07	5.83253e+07	5.09623e+07	2.80135e+07	2.71089e+07	3.04513e+07	7.3758e+06	6.03987e+07	2.05166e+07	1.55204e+07	2.02053e+07	4.07414e+07	1.83851e+07	8.52189e+06	2.22658e+07	2.09161e+07	3.05521e+07	3.90179e+07	1.26213e+07	2.61864e+07	1.78632e+07	3.02423e+07	1.99628e+07	3.01275e+07	1.38046e+07	2.40736e+07	2.46342e+07	2.2469e+07	2.87176e+07	3.18307e+07	2.44419e+07	2.40363e+07	3.373e+07	2.2435e+07	2.18542e+07	2.81868e+07	2.34916e+07	2.34237e+07	2.40419e+07	2.42789e+07	1.79793e+07	1.85405e+07	1.25651e+07	2.2708e+07	1.03713e+07	3.3393e+07	1.27829e+07
YMR125W	15	684.97	1.20995e+06	1.01176e+06	1.11576e+06	344669	418897	300503	192159	304600	804792	336219	553458	316269	574555	166792	673282	243388	759814	1.26591e+06	244874	1.00479e+06	1.08057e+06	291787	865048	1.09301e+06	285374	759380	937093	367161	522458	1.01917e+06	726509	847263	1.18721e+06	402536	717788	927181	511753	663963	850603	365285	530852	752691	211216	656981	379100	1.2923e+06	317757
YNL241C	15	1079.88	8.80855e+06	8.79833e+06	7.66308e+06	2.24696e+06	2.35502e+06	3.37299e+06	1.30243e+06	4.19602e+06	3.68073e+06	1.0266e+06	2.77456e+06	1.89229e+06	2.81493e+06	628621	2.96104e+06	1.06936e+06	3.58995e+06	5.84015e+06	1.41509e+06	5.1815e+06	4.82998e+06	1.80379e+06	4.24468e+06	4.91022e+06	910381	3.85392e+06	4.21362e+06	1.68558e+06	2.63216e+06	4.85452e+06	2.46676e+06	3.96086e+06	4.70446e+06	2.03123e+06	3.3028e+06	4.152e+06	1.43966e+06	2.98902e+06	4.13946e+06	1.98975e+06	2.78271e+06	3.19361e+06	1.127e+06	3.43142e+06	1.159e+06	5.63807e+06	1.08682e+06
YNL243W	15	1091.51	3.06378e+06	2.43477e+06	2.15196e+06	634744	544411	823512	243462	654304	1.10718e+06	506824	791787	457189	831341	617775	923754	432914	1.02721e+06	1.78588e+06	248943	1.72535e+06	1.66028e+06	455694	1.56257e+06	1.78946e+06	358889	2.00253e+06	1.74597e+06	605462	1.13345e+06	1.98353e+06	914880	1.44015e+06	2.43834e+06	778047	1.41931e+06	1.69441e+06	515169	1.13351e+06	1.2367e+06	603956	897888	1.01187e+06	247650	1.05882e+06	535772	1.94649e+06	511435
YNR043W	15	862.42	7.52865e+06	7.65116e+06	6.09419e+06	2.015e+06	1.98213e+06	2.64576e+06	811620	2.99601e+06	2.68106e+06	844610	2.01027e+06	1.6327e+06	2.16124e+06	530919	2.26121e+06	968182	2.31447e+06	3.48382e+06	1.21472e+06	3.26489e+06	2.59832e+06	1.54237e+06	2.98968e+06	3.25016e+06	991533	2.59933e+06	3.0557e+06	1.42954e+06	2.03015e+06	3.08115e+06	1.68762e+06	2.8543e+06	3.36949e+06	1.59451e+06	2.26592e+06	2.83774e+06	1.52223e+06	2.14782e+06	2.72969e+06	1.64858e+06	1.96655e+06	2.25829e+06	994484	2.39804e+06	1.34132e+06	3.49226e+06	1.32688e+06
YOL140W	15	813.56	3.54571e+06	3.32525e+06	3.22448e+06	1.14716e+06	1.21639e+06	2.27271e+06	983979	3.02302e+06	2.03122e+06	1.3691e+06	1.82168e+06	2.59083e+06	1.72875e+06	1.07578e+06	1.65418e+06	1.27599e+06	2.17866e+06	3.05342e+06	1.51363e+06	2.90546e+06	2.60077e+06	2.00867e+06	2.70185e+06	2.72556e+06	1.11424e+06	2.60338e+06	2.36091e+06	1.91713e+06	2.27422e+06	2.40337e+06	2.07393e+06	2.65795e+06	3.24727e+06	1.54448e+06	2.14345e+06	2.64896e+06	1.41053e+06	2.12188e+06	2.33547e+06	1.43258e+06	2.05197e+06	1.82922e+06	943229	1.74447e+06	1.02902e+06	2.90255e+06	713745
YOL151W	15	816.97	3.24458e+06	2.67483e+06	3.00741e+06	285275	359026	2.12804e+06	390289	1.59025e+06	1.1922e+06	628046	704199	876764	776099	325252	1.12309e+06	459905	1.15672e+06	1.82854e+06	369538	2.05608e+06	1.45969e+06	779959	1.59987e+06	1.74685e+06	628309	1.60314e+06	1.57867e+06	963253	1.26282e+06	1.76898e+06	1.03584e+06	2.05486e+06	2.37713e+06	1.10839e+06	1.89348e+06	2.05142e+06	1.0172e+06	1.28405e+06	1.26184e+06	1.08901e+06	1.21791e+06	1.26312e+06	723415	1.16192e+06	439857	3.12267e+06	330418
YOR153W;YDR406W;YOR328W	15	819.31	1.82479e+06	1.69829e+06	1.92443e+06	605727	532914	605875	507632	980588	1.11404e+06	261260	400922	493469	683979	218588	615296	225518	848770	1.1726e+06	216258	889119	846585	318155	880323	755224	265306	1.03344e+06	815792	421966	773565	938746	686742	1.09307e+06	1.10431e+06	639145	890967	837404	343646	689786	642942	525183	660025	683412	188426	1.08988e+06	439507	1.54032e+06	293169
YOR310C	15	849.3	8.70925e+06	8.08656e+06	7.92487e+06	2.06542e+06	2.41117e+06	1.49447e+06	879620	1.31029e+06	2.54202e+06	912753	2.19393e+06	940963	2.35228e+06	566837	2.18208e+06	760739	2.62612e+06	4.8255e+06	644000	4.08344e+06	3.76886e+06	1.04234e+06	3.6007e+06	3.82497e+06	804678	3.70189e+06	3.60681e+06	1.23544e+06	2.18604e+06	3.76453e+06	2.04236e+06	3.78255e+06	4.03312e+06	1.53927e+06	3.2125e+06	3.50882e+06	1.12541e+06	3.19096e+06	2.99153e+06	1.4602e+06	1.79466e+06	2.56036e+06	2.08903e+06	2.32403e+06	1.07398e+06	4.3716e+06	1.21817e+06
YOR323C	15	1345.85	1.0693e+07	1.02308e+07	9.50619e+06	3.17457e+06	3.49393e+06	6.96578e+06	1.85289e+06	1.14335e+07	4.15523e+06	5.69283e+06	3.58506e+06	6.70748e+06	3.34247e+06	2.83918e+06	3.74779e+06	4.29863e+06	4.46934e+06	7.20873e+06	4.34506e+06	5.88006e+06	5.50854e+06	6.57596e+06	4.915e+06	6.40406e+06	3.09966e+06	4.82352e+06	5.54909e+06	5.23356e+06	4.11542e+06	5.91185e+06	5.02869e+06	4.58378e+06	5.75789e+06	4.68605e+06	4.14531e+06	5.47482e+06	4.15005e+06	3.5127e+06	4.90465e+06	5.24965e+06	3.32967e+06	3.68092e+06	3.5137e+06	4.11061e+06	3.45705e+06	5.99413e+06	3.7163e+06
YPL028W	15	975.83	1.46603e+07	1.15907e+07	1.08828e+07	3.30264e+06	3.13252e+06	6.90025e+06	2.15907e+06	5.74444e+06	5.06184e+06	1.68406e+06	4.62621e+06	3.15428e+06	4.27789e+06	857532	4.56559e+06	1.51681e+06	5.63298e+06	8.35523e+06	2.30606e+06	7.34121e+06	7.51239e+06	3.01571e+06	6.27428e+06	7.32203e+06	1.67841e+06	5.76478e+06	6.85939e+06	2.90281e+06	4.87905e+06	7.78958e+06	4.07582e+06	6.10116e+06	7.98841e+06	3.65389e+06	5.50686e+06	6.88795e+06	2.44485e+06	4.93352e+06	6.15768e+06	3.50861e+06	4.11892e+06	4.74252e+06	2.43354e+06	5.02861e+06	1.7233e+06	8.15945e+06	1.86941e+06
YPL262W	15	775.63	7.69706e+06	6.03886e+06	6.0532e+06	1.97554e+06	2.20373e+06	4.83129e+06	1.91435e+06	6.48833e+06	3.23461e+06	2.92781e+06	2.95014e+06	4.79911e+06	2.95116e+06	1.92067e+06	2.90592e+06	2.78474e+06	3.38549e+06	4.75679e+06	2.7355e+06	4.88496e+06	4.58938e+06	4.17006e+06	4.95011e+06	5.05466e+06	2.37142e+06	4.73799e+06	4.45914e+06	3.98817e+06	3.82014e+06	4.58073e+06	3.49905e+06	4.0954e+06	4.84948e+06	3.69739e+06	3.47518e+06	4.93306e+06	2.9601e+06	3.2451e+06	3.82528e+06	3.60731e+06	2.92335e+06	3.77043e+06	3.09205e+06	3.23334e+06	2.82439e+06	5.7768e+06	2.4543e+06
YAL016W	14	782.25	1.62472e+06	1.65304e+06	1.2971e+06	453982	419657	744592	264776	886279	656323	289793	684129	482936	798852	232605	706587	272657	727721	1.39048e+06	473353	1.42406e+06	1.22687e+06	547214	1.28209e+06	1.46471e+06	327673	1.37386e+06	1.31565e+06	466908	827675	1.34299e+06	687795	1.16313e+06	1.28324e+06	462598	766075	1.14165e+06	494762	670474	1.04632e+06	552380	626952	945911	417842	834382	482489	1.68e+06	401401
YBR072W	14	856.19	7.07195e+06	6.21897e+06	4.67628e+06	1.01388e+06	923887	9.72171e+06	1.39127e+06	1.85925e+07	4.07673e+06	2.73519e+07	1.05112e+07	2.82605e+07	1.11103e+07	2.51041e+07	1.72308e+07	3.60994e+07	2.79312e+07	3.64393e+07	6.10806e+07	4.7246e+07	4.99368e+07	7.4629e+07	4.79361e+07	6.87585e+07	7.04568e+07	4.30361e+07	6.44336e+07	8.30009e+07	5.58189e+07	7.69005e+07	6.81819e+07	4.99837e+07	6.32038e+07	8.03597e+07	4.31914e+07	6.6676e+07	7.56879e+07	3.61837e+07	6.92654e+07	1.08026e+08	4.84526e+07	6.40476e+07	2.9916e+06	2.63612e+06	9.55571e+07	4.81885e+07	1.04517e+08
YDR019C	14	854.02	1.19998e+07	1.15232e+07	1.02748e+07	2.9664e+06	2.81431e+06	2.7304e+06	764582	3.33226e+06	1.76656e+06	1.18626e+06	1.59108e+06	1.98374e+06	1.69558e+06	615675	1.70656e+06	918729	1.9002e+06	2.82068e+06	717343	2.15312e+06	2.04164e+06	1.37936e+06	1.69278e+06	2.07185e+06	785054	1.78462e+06	1.78859e+06	1.20104e+06	1.59084e+06	1.96302e+06	1.97398e+06	1.9807e+06	2.08947e+06	1.53962e+06	1.72038e+06	1.68686e+06	1.15436e+06	1.48578e+06	1.49496e+06	1.44658e+06	1.25295e+06	1.35206e+06	1.2277e+06	1.70066e+06	743529	1.98717e+06	804322
YDR212W	14	816.56	3.36275e+06	2.57644e+06	2.40374e+06	943781	894747	1.30179e+06	521202	1.29044e+06	1.46544e+06	591501	1.25867e+06	731603	1.27902e+06	221363	1.31714e+06	445262	1.56731e+06	2.38322e+06	487571	2.09411e+06	1.82213e+06	754381	1.77938e+06	1.83454e+06	581415	1.62834e+06	1.68511e+06	748095	1.23073e+06	1.74003e+06	861977	1.70801e+06	2.00136e+06	728308	1.47355e+06	1.73742e+06	684143	1.37351e+06	1.4484e+06	845198	1.03816e+06	1.34689e+06	523312	1.55916e+06	613539	2.27232e+06	622886
YDR233C	14	907.29	1.29844e+07	1.70249e+07	1.23687e+07	4.67924e+06	3.82865e+06	3.47073e+06	2.25681e+06	7.60921e+06	5.40058e+06	1.26895e+06	4.50118e+06	4.48548e+06	4.66615e+06	995485	4.2835e+06	1.75974e+06	5.7952e+06	9.03469e+06	1.92524e+06	8.58378e+06	7.46776e+06	3.75314e+06	6.30514e+06	8.06379e+06	2.24565e+06	6.75909e+06	7.11742e+06	2.67223e+06	5.44021e+06	9.24574e+06	3.08325e+06	7.90185e+06	8.04123e+06	2.97781e+06	6.3667e+06	7.78007e+06	3.22436e+06	6.0738e+06	7.39792e+06	1.86405e+06	3.73586e+06	3.93232e+06	2.82312e+06	4.61195e+06	1.89405e+06	1.01126e+07	3.17247e+06
YER036C	14	1078.74	7.31962e+06	4.23493e+06	3.90531e+06	1.68728e+06	1.63332e+06	731863	767404	1.14289e+06	2.17699e+06	822109	1.60273e+06	978157	1.75899e+06	246051	1.54688e+06	618914	1.79482e+06	3.00032e+06	690650	2.74912e+06	2.53766e+06	976022	2.26655e+06	2.66023e+06	809598	2.82728e+06	2.85552e+06	1.04206e+06	1.43827e+06	2.76028e+06	1.01953e+06	2.62023e+06	2.63309e+06	998886	1.87069e+06	2.30878e+06	864948	1.75725e+06	2.26839e+06	1.00859e+06	1.45013e+06	1.67143e+06	337638	1.84002e+06	723781	2.74595e+06	817907
YER073W	14	817.46	4.8384e+06	5.69365e+06	5.83538e+06	2.41169e+06	2.31738e+06	2.72159e+06	738442	3.01158e+06	1.82287e+06	1.09008e+06	1.59692e+06	2.01094e+06	1.49979e+06	540413	1.62368e+06	1.03439e+06	2.00387e+06	2.76059e+06	994879	2.44147e+06	2.51764e+06	1.45792e+06	2.11787e+06	2.72523e+06	793250	1.87e+06	2.11759e+06	1.43621e+06	1.41344e+06	2.15163e+06	1.7292e+06	1.69117e+06	2.33325e+06	1.6825e+06	1.54965e+06	2.06018e+06	1.16977e+06	1.22236e+06	1.46983e+06	1.83692e+06	1.26583e+06	1.76894e+06	1.05679e+06	2.17809e+06	916216	2.5438e+06	919175
YFL014W	14	916.93	7.47533e+06	6.65743e+06	9.80756e+06	1.70972e+06	1.56207e+06	1.12937e+07	2.58278e+06	1.70888e+07	3.07465e+06	1.86869e+07	3.42e+06	1.63075e+07	3.35667e+06	1.21347e+07	3.51867e+06	1.62599e+07	4.99716e+06	6.02437e+06	2.34388e+07	8.775e+06	8.6119e+06	4.05411e+07	9.60111e+06	1.17062e+07	3.03584e+07	7.221e+06	9.07672e+06	3.67166e+07	8.19875e+06	1.06837e+07	2.7567e+07	9.34692e+06	1.06119e+07	3.36163e+07	6.1281e+06	8.30214e+06	2.76294e+07	5.91305e+06	8.94684e+06	4.3554e+07	1.06344e+07	1.57419e+07	6.042e+06	3.41894e+06	3.89234e+07	9.53424e+06	4.79802e+07
YGL008C	14	2830.9	4.94375e+07	4.34296e+07	4.17456e+07	1.38495e+07	1.24042e+07	2.81898e+06	5.52523e+06	3.69389e+06	1.90957e+07	1.61444e+06	1.55698e+07	3.36457e+06	1.68399e+07	687999	1.51313e+07	2.28461e+06	2.13296e+07	3.07807e+07	2.00642e+06	2.82981e+07	2.56866e+07	4.11662e+06	2.51105e+07	2.73559e+07	4.30025e+06	2.431e+07	2.68704e+07	6.2743e+06	1.47198e+07	2.76616e+07	9.73239e+06	2.24216e+07	2.75615e+07	7.24409e+06	1.86643e+07	2.67558e+07	5.37949e+06	1.94153e+07	2.33463e+07	7.12924e+06	1.54549e+07	1.93349e+07	1.75474e+06	1.71861e+07	4.46843e+06	2.86187e+07	5.30003e+06
YGL062W	14	2172.34	5.32957e+06	6.20733e+06	4.80848e+06	2.23674e+06	2.25792e+06	1.26763e+06	636834	1.38244e+06	2.42295e+06	861116	1.74044e+06	1.14626e+06	1.69723e+06	546039	1.88943e+06	605015	2.18687e+06	3.66472e+06	613740	3.03026e+06	3.28614e+06	1.23158e+06	2.77084e+06	3.42052e+06	1.04597e+06	2.7233e+06	3.38976e+06	1.49554e+06	1.65248e+06	3.14597e+06	1.62284e+06	2.29475e+06	3.40233e+06	1.44778e+06	1.854e+06	3.2315e+06	1.35961e+06	2.06064e+06	3.64234e+06	1.44641e+06	1.3846e+06	2.37172e+06	560010	3.08329e+06	976926	4.2631e+06	991135
YGL135W	14	1003.72	2.42795e+07	2.545e+07	1.85449e+07	7.08246e+06	6.46273e+06	2.97675e+06	3.69697e+06	4.30758e+06	1.25758e+07	1.20924e+06	9.22996e+06	2.26913e+06	8.48292e+06	822035	8.58176e+06	1.35643e+06	1.0772e+07	1.73711e+07	1.85456e+06	1.45203e+07	1.1095e+07	3.35306e+06	1.32741e+07	1.62343e+07	2.96851e+06	1.30442e+07	1.42402e+07	4.28819e+06	8.69673e+06	1.55003e+07	5.80943e+06	1.2335e+07	1.71956e+07	4.8908e+06	9.50772e+06	1.48106e+07	3.15942e+06	9.70537e+06	1.1297e+07	4.09506e+06	7.94253e+06	9.52974e+06	1.51603e+06	1.08885e+07	3.27676e+06	2.07102e+07	3.62377e+06
YGR193C	14	785.57	2.56512e+06	1.77121e+06	1.66173e+06	852070	1.03412e+06	1.52217e+06	543274	2.76624e+06	1.07305e+06	1.96487e+06	1.03668e+06	2.11896e+06	861531	930581	842289	1.41378e+06	1.09005e+06	1.51889e+06	1.43052e+06	1.22645e+06	1.17863e+06	2.03644e+06	1.19323e+06	1.50544e+06	1.35226e+06	1.30982e+06	1.35641e+06	1.9295e+06	1.18091e+06	1.39074e+06	1.4927e+06	1.07469e+06	1.45495e+06	1.5693e+06	1.00234e+06	1.42905e+06	1.53187e+06	965774	1.21632e+06	1.60908e+06	987678	977756	1.05121e+06	1.26005e+06	1.62041e+06	1.6292e+06	1.6682e+06
YHR037W	14	770.62	1.52964e+06	1.76178e+06	1.97987e+06	856783	1.0644e+06	2.19032e+06	536910	1.84891e+06	1.56189e+06	592338	1.73896e+06	1.13487e+06	1.93563e+06	304980	1.28554e+06	458889	1.35138e+06	2.38484e+06	391143	1.88797e+06	1.99744e+06	953095	1.49296e+06	2.04496e+06	457393	1.44607e+06	1.698e+06	536557	1.1586e+06	1.88491e+06	795065	1.30265e+06	1.64983e+06	908335	1.14843e+06	1.35516e+06	535880	1.41544e+06	1.47716e+06	982816	1.20803e+06	1.10031e+06	667084	2.02851e+06	459740	2.43504e+06	382033
YJL014W	14	759.72	3.07624e+06	2.78987e+06	3.25147e+06	1.54026e+06	1.57276e+06	2.15618e+06	736192	3.46692e+06	1.86017e+06	1.03492e+06	1.13078e+06	1.95579e+06	1.24279e+06	804258	1.47815e+06	983359	2.03766e+06	2.30589e+06	1.35534e+06	2.24034e+06	1.82e+06	1.48909e+06	2.23765e+06	2.25949e+06	997334	2.10916e+06	1.96737e+06	1.87935e+06	1.7933e+06	1.93796e+06	1.77067e+06	2.18449e+06	2.52682e+06	2.30188e+06	1.98428e+06	1.97151e+06	1.441e+06	1.59088e+06	1.58423e+06	1.66652e+06	1.53282e+06	1.73379e+06	1.13163e+06	1.32004e+06	2.07709e+06	2.17409e+06	1.01235e+06
YJL060W	14	778.69	7.6558e+06	6.81203e+06	6.84105e+06	2.03906e+06	1.92494e+06	2.24018e+06	1.3069e+06	2.86894e+06	3.83868e+06	540932	3.11855e+06	1.39176e+06	3.27597e+06	365763	3.53766e+06	773988	4.47517e+06	6.63074e+06	906985	5.90686e+06	5.44419e+06	1.528e+06	5.1776e+06	5.69178e+06	1.05539e+06	4.62328e+06	5.15523e+06	1.75648e+06	2.92993e+06	4.90076e+06	2.78579e+06	4.64744e+06	5.18246e+06	2.35792e+06	3.77881e+06	5.21682e+06	1.58598e+06	3.3445e+06	4.22674e+06	1.82346e+06	3.20649e+06	3.48316e+06	846679	3.50313e+06	1.34896e+06	5.6255e+06	1.37452e+06
YJL109C	14	721.04	644398	557921	603276	239165	218633	73603.4	112020	107997	377950	140816	260381	242312	272416	41146.4	290558	75567.9	278730	583384	91599.9	527781	453912	123314	490837	550468	160468	426494	437205	190317	261434	466305	258085	423620	572372	185633	354300	426317	149213	309237	346271	167579	255578	324657	41933.1	465271	122885	623431	128101
YKL080W	14	693.78	8.84403e+06	9.51392e+06	7.12808e+06	2.33369e+06	1.96089e+06	3.2181e+06	1.12428e+06	4.02415e+06	3.09894e+06	1.93626e+06	2.57476e+06	3.34973e+06	2.928e+06	976836	3.33369e+06	1.57931e+06	3.9116e+06	5.9072e+06	2.18633e+06	5.17281e+06	4.9101e+06	2.92309e+06	4.77354e+06	5.105e+06	1.94286e+06	4.27833e+06	5.10705e+06	2.40352e+06	3.17285e+06	5.73663e+06	3.57183e+06	4.39802e+06	6.17195e+06	2.55872e+06	3.79951e+06	5.45332e+06	2.27924e+06	3.45186e+06	4.98669e+06	2.67437e+06	3.11971e+06	3.92845e+06	1.28194e+06	2.73514e+06	1.41657e+06	5.68035e+06	1.6225e+06
YKL081W	14	1045.91	2.64821e+07	2.45676e+07	2.46011e+07	6.86432e+06	7.16916e+06	3.74619e+06	2.88462e+06	4.65715e+06	8.06135e+06	1.1411e+06	5.81784e+06	2.38109e+06	6.55493e+06	597520	7.08631e+06	1.42492e+06	8.26911e+06	1.29579e+07	1.72258e+06	1.12564e+07	1.05028e+07	2.96369e+06	1.03853e+07	1.10977e+07	2.19795e+06	9.78996e+06	9.92841e+06	3.37505e+06	6.26434e+06	1.03531e+07	4.24557e+06	1.02729e+07	1.18139e+07	3.90352e+06	8.44425e+06	9.92197e+06	3.08414e+06	7.36508e+06	8.14134e+06	3.26527e+06	5.75381e+06	7.33805e+06	1.66906e+06	6.89175e+06	2.53672e+06	1.09597e+07	3.21873e+06
YML017W	14	637.95	1.25707e+06	1.31473e+06	1.10454e+06	330038	415556	896737	322306	1.57277e+06	463509	887868	605880	1.0614e+06	546177	319331	491798	682966	559193	822670	506798	834168	728090	758323	581505	821980	471345	692494	594107	759768	635796	774942	684891	679800	730636	623933	633761	694109	692398	514502	657037	639868	420845	457858	492704	442925	546540	744891	386324
YMR186W	14	3893.08	2.43229e+07	2.13645e+07	2.34428e+07	8.50335e+06	8.29856e+06	7.32871e+06	3.43782e+06	7.72733e+06	1.22684e+07	3.02609e+06	8.04727e+06	5.59682e+06	8.35978e+06	1.77303e+06	9.5051e+06	3.08222e+06	1.07987e+07	1.79739e+07	3.35972e+06	1.47861e+07	1.45225e+07	4.93106e+06	1.52654e+07	1.6593e+07	4.03297e+06	1.24237e+07	1.42229e+07	5.2781e+06	7.82345e+06	1.47121e+07	7.12453e+06	1.2751e+07	1.67816e+07	5.86827e+06	1.10856e+07	1.49139e+07	4.53298e+06	8.8323e+06	1.16552e+07	6.00194e+06	8.47003e+06	1.18512e+07	2.95197e+06	1.08354e+07	3.19253e+06	1.82957e+07	4.26236e+06
YMR235C	14	726.53	5.25988e+06	4.38443e+06	4.28494e+06	1.3061e+06	1.39552e+06	2.69753e+06	843980	3.21158e+06	2.27219e+06	1.02271e+06	2.04207e+06	2.09576e+06	1.79571e+06	488939	2.16234e+06	953191	2.39298e+06	3.44056e+06	1.17969e+06	2.84821e+06	2.73862e+06	1.66369e+06	2.41227e+06	2.91442e+06	978080	2.55563e+06	2.5212e+06	1.81512e+06	2.28438e+06	2.52165e+06	1.92429e+06	2.45911e+06	2.7912e+06	1.75167e+06	2.41997e+06	2.89137e+06	1.29239e+06	2.25491e+06	2.60393e+06	1.73006e+06	1.82712e+06	2.24116e+06	1.01858e+06	2.0541e+06	851787	2.97848e+06	870748
YMR290C	14	715.18	2.15749e+06	1.62317e+06	1.56722e+06	1.26259e+06	1.23062e+06	1.68597e+06	633193	1.22722e+06	994644	1.7992e+06	1.05639e+06	1.09459e+06	1.08306e+06	319465	1.01576e+06	1.08288e+06	1.27304e+06	1.33827e+06	1.15018e+06	1.37349e+06	1.24847e+06	1.09313e+06	1.25587e+06	1.30767e+06	938839	1.26085e+06	1.17494e+06	1.02574e+06	1.2898e+06	1.29549e+06	917290	1.23314e+06	1.49544e+06	977933	1.29963e+06	1.37801e+06	1.26451e+06	1.27719e+06	1.17125e+06	693217	963149	1.40299e+06	817246	1.31495e+06	1.26285e+06	1.83658e+06	1.15357e+06
YMR307W	14	957.09	1.00879e+07	8.76661e+06	7.74125e+06	2.37507e+06	2.30301e+06	1.46444e+07	2.33344e+06	1.58717e+07	4.09339e+06	1.21872e+07	4.24217e+06	1.48655e+07	4.29692e+06	7.14565e+06	4.07753e+06	9.33106e+06	6.53186e+06	7.97164e+06	9.05856e+06	7.71853e+06	6.78247e+06	1.0622e+07	6.35077e+06	6.22727e+06	7.09955e+06	6.70495e+06	5.3787e+06	8.90381e+06	6.60152e+06	5.73509e+06	8.41043e+06	6.05391e+06	6.46248e+06	7.78789e+06	5.70908e+06	5.74665e+06	7.07943e+06	5.62897e+06	4.85466e+06	7.29397e+06	3.61615e+06	3.83682e+06	4.71996e+06	4.52818e+06	1.21635e+07	7.7959e+06	7.15996e+06
YNL037C	14	877.49	1.06685e+07	8.86198e+06	9.28044e+06	4.2908e+06	4.10649e+06	1.17773e+07	2.28866e+06	1.29555e+07	4.8072e+06	7.35076e+06	4.55547e+06	8.30913e+06	4.43303e+06	3.08383e+06	5.03901e+06	4.90228e+06	5.61319e+06	7.84038e+06	5.24883e+06	6.22643e+06	6.35744e+06	6.3903e+06	5.71348e+06	6.30094e+06	3.61467e+06	4.86292e+06	5.63599e+06	5.47215e+06	4.34985e+06	6.01786e+06	4.97588e+06	4.66165e+06	5.71314e+06	5.68526e+06	4.15553e+06	5.74541e+06	4.63594e+06	4.23178e+06	5.65747e+06	4.95625e+06	3.50977e+06	4.85221e+06	5.12325e+06	5.44915e+06	3.76583e+06	7.51766e+06	3.74948e+06
YNL189W	14	870.63	4.65694e+06	3.47308e+06	3.43047e+06	962338	862049	2.60731e+06	769570	3.55838e+06	2.35049e+06	966350	1.73697e+06	1.84035e+06	1.69948e+06	682773	1.78486e+06	1.13249e+06	2.26395e+06	3.43102e+06	1.46408e+06	2.96356e+06	2.95629e+06	1.56618e+06	2.63336e+06	2.98611e+06	973893	2.36097e+06	2.46496e+06	1.85533e+06	1.88616e+06	2.5724e+06	2.56847e+06	2.48756e+06	2.94172e+06	1.63096e+06	1.99355e+06	2.69134e+06	1.40422e+06	1.99186e+06	2.14699e+06	1.58031e+06	1.38973e+06	1.68706e+06	1.17655e+06	1.91511e+06	1.233e+06	3.13982e+06	1.02879e+06
YNL274C	14	783.77	3.05014e+06	2.50077e+06	2.82497e+06	804178	751244	3.3464e+06	519827	5.00334e+06	1.51733e+06	3.51649e+06	1.63723e+06	3.67819e+06	1.45814e+06	1.67538e+06	1.72466e+06	2.93602e+06	2.07876e+06	3.05698e+06	3.07294e+06	2.78541e+06	2.65687e+06	3.67898e+06	2.39805e+06	3.00042e+06	2.2515e+06	2.21646e+06	2.63217e+06	2.9427e+06	1.91519e+06	2.92881e+06	2.3566e+06	2.12583e+06	2.75659e+06	2.35432e+06	1.89687e+06	2.70574e+06	2.45388e+06	1.75887e+06	2.50745e+06	2.42248e+06	1.51858e+06	2.20265e+06	1.1781e+06	1.14293e+06	3.30099e+06	2.99668e+06	2.51192e+06
YOL097C	14	784.69	4.81068e+06	3.59004e+06	3.70388e+06	1.24468e+06	1.06935e+06	1.06338e+07	756547	2.8633e+06	1.79518e+06	1.26229e+06	1.37429e+06	1.89513e+06	1.50891e+06	609670	1.6835e+06	1.09119e+06	1.9898e+06	2.85991e+06	1.08223e+06	2.5901e+06	2.45056e+06	1.51419e+06	2.21628e+06	2.59727e+06	689640	2.19525e+06	2.30668e+06	1.21862e+06	1.68976e+06	2.28802e+06	1.35244e+06	2.06153e+06	2.32765e+06	1.26628e+06	1.89982e+06	2.25417e+06	1.14276e+06	1.60388e+06	1.94877e+06	1.33137e+06	1.40925e+06	1.73552e+06	1.07028e+06	2.02149e+06	741381	2.49989e+06	778869
YOR046C	14	753.97	3.72886e+06	3.47319e+06	3.08843e+06	1.03481e+06	913050	1.31545e+06	355415	2.14311e+06	1.2778e+06	699143	872132	897753	1.03388e+06	708541	1.17162e+06	642727	1.38854e+06	2.53505e+06	784022	2.26871e+06	2.11796e+06	1.08051e+06	1.81745e+06	2.2505e+06	783844	2.01166e+06	2.06178e+06	921855	1.31725e+06	2.11801e+06	1.15047e+06	1.90353e+06	2.09586e+06	938786	1.68512e+06	2.08855e+06	899418	1.25111e+06	1.64214e+06	990308	1.10303e+06	1.2999e+06	632421	1.24236e+06	753052	2.10603e+06	709170
YPL012W	14	709.16	1.20173e+06	1.1928e+06	1.08575e+06	198907	213211	98112.7	121417	132128	548762	41663.2	323252	67132.6	306316	79347	333957	60009.8	372974	793862	72745.4	645415	594822	79926.4	629383	689677	78608.2	549828	611487	165022	256780	654179	242882	547479	762422	184586	427050	565273	81629.1	342207	556312	150550	317866	456772	42890.2	582953	87414.4	876523	91439.9
YPR069C	14	831.81	1.45461e+07	1.25734e+07	1.291e+07	3.34927e+06	3.07309e+06	9.67393e+06	1.51036e+06	1.22008e+07	4.72313e+06	4.50445e+06	3.76198e+06	6.1171e+06	3.87264e+06	2.3678e+06	4.02638e+06	3.94054e+06	4.62919e+06	7.01343e+06	3.6683e+06	5.30146e+06	4.57552e+06	5.74732e+06	5.26488e+06	5.65224e+06	2.96579e+06	4.76107e+06	5.17314e+06	5.08202e+06	3.90581e+06	5.69665e+06	5.12523e+06	4.98687e+06	6.33388e+06	3.93483e+06	4.00787e+06	5.08192e+06	3.57939e+06	4.11567e+06	4.55188e+06	4.44595e+06	3.58843e+06	3.58289e+06	3.625e+06	5.53683e+06	3.60856e+06	7.33348e+06	2.56044e+06
YPR183W	14	724.9	8.7293e+06	7.55779e+06	6.66591e+06	2.17675e+06	1.93871e+06	2.33659e+06	1.13296e+06	3.02278e+06	2.96609e+06	1.17794e+06	2.58423e+06	1.52711e+06	2.78838e+06	614467	2.61281e+06	736219	3.43466e+06	5.44465e+06	1.38483e+06	4.59334e+06	3.70841e+06	1.52975e+06	4.12221e+06	5.00115e+06	1.40989e+06	4.37811e+06	4.32789e+06	1.79976e+06	3.17037e+06	4.77537e+06	2.29098e+06	4.35671e+06	5.04898e+06	1.65615e+06	3.30109e+06	4.99278e+06	1.72257e+06	3.43835e+06	3.63116e+06	1.47554e+06	2.76229e+06	3.00048e+06	861625	2.93555e+06	1.94472e+06	5.13891e+06	1.27154e+06
YBL017C;YIL173W;YNR065C	13	721.36	1.3062e+06	919974	1.06079e+06	254715	382333	185309	230595	217556	520998	1.04045e+06	410076	217345	417729	104239	456741	115719	543622	742360	110817	767740	692903	160245	684398	665423	271396	623574	644310	230211	433453	606759	442674	608871	799420	323808	583740	664290	187704	548382	597561	300898	368114	393131	114611	431721	514175	675867	163282
YBL058W	13	812.16	1.21212e+06	1.14208e+06	1.18383e+06	603866	698550	1.36937e+06	402576	3.68044e+06	626666	1.8344e+06	498660	2.45443e+06	560464	1.17339e+06	613887	1.55094e+06	843076	1.15318e+06	1.4275e+06	1.02721e+06	934260	1.93127e+06	1.0192e+06	1.00325e+06	1.11684e+06	931255	834295	1.56322e+06	825389	887988	1.26171e+06	959227	870575	1.51722e+06	873715	930435	1.30339e+06	576744	765039	1.06644e+06	590228	708924	1.41103e+06	891113	1.30856e+06	1.13581e+06	1.94801e+06
YBR143C	13	793.52	5.17808e+06	5.17133e+06	4.71309e+06	2.11347e+06	1.83499e+06	3.59153e+06	959601	3.92758e+06	2.45521e+06	938442	2.27216e+06	2.11442e+06	2.40546e+06	498080	2.74092e+06	1.0324e+06	3.12497e+06	4.43981e+06	1.70521e+06	3.95141e+06	3.57551e+06	2.1062e+06	3.21555e+06	3.62074e+06	1.24573e+06	3.33709e+06	3.24338e+06	1.71994e+06	2.70695e+06	3.40942e+06	1.8521e+06	3.29463e+06	3.78342e+06	1.82087e+06	3.15652e+06	3.22179e+06	1.70096e+06	2.70119e+06	3.1224e+06	1.67771e+06	2.03851e+06	2.68012e+06	1.45081e+06	2.55425e+06	1.17315e+06	4.21632e+06	1.09154e+06
YBR245C;YOR304W	13	619.61	603769	580268	554104	173130	160843	108244	71780.5	137152	245345	126225	223731	94293.7	259712	38230	230795	61601.1	253293	504249	33957.8	465491	435744	122278	416418	407453	86720.1	364817	393282	121439	191845	415050	198316	359969	453804	170117	313746	362179	143797	289961	339958	168676	228782	257724	31446	320865	88557.6	550613	68803.5
YCR030C	13	686.26	7.00917e+06	1.5754e+06	1.86028e+06	694779	630066	1.00076e+06	352947	1.10834e+06	919738	978622	894032	1.20146e+06	793500	264623	789953	652269	1.03212e+06	1.45412e+06	654012	1.44741e+06	1.33282e+06	826252	1.33364e+06	1.58624e+06	703457	1.14176e+06	1.22304e+06	918447	1.05043e+06	1.45839e+06	1.27112e+06	1.18899e+06	1.38493e+06	1.04495e+06	1.03221e+06	1.43011e+06	693783	974016	1.15817e+06	1.14033e+06	836300	1.01727e+06	452343	831921	634652	1.42303e+06	590196
YDL022W	13	800.79	1.07921e+07	7.83447e+06	7.03761e+06	2.45412e+06	2.26005e+06	1.06305e+07	2.42877e+06	1.3766e+07	5.92205e+06	4.69643e+06	5.83344e+06	8.69271e+06	5.73213e+06	2.51562e+06	6.11166e+06	4.52808e+06	7.73033e+06	1.08075e+07	5.77977e+06	1.09474e+07	1.03127e+07	8.18687e+06	9.64769e+06	1.10923e+07	4.29953e+06	8.63407e+06	9.81214e+06	6.95889e+06	7.7881e+06	1.13594e+07	6.55536e+06	8.00828e+06	1.02608e+07	5.73863e+06	7.01367e+06	9.54962e+06	5.8646e+06	7.09972e+06	8.56881e+06	6.35453e+06	5.58946e+06	7.61773e+06	3.7133e+06	5.26297e+06	4.64199e+06	1.10684e+07	4.72226e+06
YDL083C	13	738.42	2.75555e+07	2.53924e+07	2.51719e+07	1.23182e+07	1.13242e+07	6.10493e+06	3.77836e+06	1.07237e+07	9.3566e+06	2.42028e+06	7.59233e+06	6.17232e+06	7.36581e+06	1.28791e+06	7.42907e+06	2.67403e+06	9.85406e+06	1.53277e+07	3.28983e+06	1.35415e+07	1.07754e+07	6.06542e+06	1.01137e+07	1.44039e+07	3.64311e+06	1.25588e+07	1.11753e+07	6.32667e+06	1.04824e+07	1.4937e+07	7.74954e+06	1.26042e+07	1.74976e+07	7.82605e+06	7.91709e+06	1.41013e+07	5.13087e+06	9.744e+06	9.78421e+06	6.8059e+06	7.71396e+06	9.4055e+06	2.82046e+06	9.83968e+06	3.69102e+06	2.16275e+07	5.46091e+06
YDL204W	13	783.11	860491	601083	616620	290369	285410	695422	157798	952003	494814	576348	547019	653943	645927	233862	705099	503837	899068	1.52075e+06	544837	1.79479e+06	1.78577e+06	699496	1.68509e+06	2.22497e+06	566177	1.3167e+06	1.87674e+06	811303	1.11817e+06	2.31336e+06	825349	1.44683e+06	1.96398e+06	666793	1.08828e+06	2.03514e+06	583000	990671	1.63201e+06	629559	1.00593e+06	1.54376e+06	387920	418095	758976	2.04162e+06	751332
YDL215C	13	618	975075	1.16074e+06	1.03555e+06	258959	231756	101242	56315.3	96970.6	248765	86341	196664	376324	186263	48418	189244	61054.7	220513	435789	93783.9	439497	435956	123628	382124	562834	129727	417647	511370	178413	256969	618953	316759	383394	562825	190424	270724	509650	147655	262233	546093	260443	223240	445156	42812.7	214950	125051	468624	179623
YDR168W	13	875.41	4.0031e+06	3.86984e+06	3.95359e+06	1.12274e+06	1.06832e+06	4.16304e+06	862394	4.58337e+06	1.84184e+06	2.23528e+06	1.51038e+06	3.34605e+06	1.35294e+06	1.3682e+06	1.22099e+06	2.32513e+06	1.84892e+06	2.25095e+06	2.05337e+06	2.22393e+06	1.89265e+06	2.97461e+06	1.99555e+06	2.26768e+06	1.75292e+06	2.02181e+06	1.87465e+06	2.57791e+06	2.03051e+06	2.07166e+06	2.72915e+06	1.94833e+06	2.04247e+06	2.63129e+06	1.63549e+06	1.86218e+06	1.61761e+06	1.58893e+06	1.70882e+06	2.3687e+06	1.21057e+06	1.46366e+06	1.73047e+06	1.71486e+06	2.33183e+06	2.32417e+06	1.83289e+06
YDR188W	13	767.83	3.75773e+06	3.22608e+06	2.87569e+06	648851	644381	1.13166e+06	259895	1.03135e+06	1.08541e+06	375497	881377	603203	824810	169372	954200	388030	1.13671e+06	1.8193e+06	1.68661e+06	1.6973e+06	1.43182e+06	570085	1.5838e+06	1.6837e+06	422817	1.38868e+06	1.43255e+06	551527	887189	1.53486e+06	825813	1.41222e+06	1.74607e+06	636273	1.12976e+06	1.54721e+06	504133	1.06917e+06	1.18278e+06	635663	678086	1.13583e+06	258358	967779	403798	1.89249e+06	421229
YDR487C	13	768.4	1.81756e+06	1.51872e+06	2.02391e+06	979717	923370	1.38707e+06	827982	4.18135e+06	1.73636e+06	3.68596e+06	1.40487e+06	3.30351e+06	1.15304e+06	2.62382e+06	1.20363e+06	2.27914e+06	2.01082e+06	2.20131e+06	2.25632e+06	1.90591e+06	1.70282e+06	2.81632e+06	2.04402e+06	2.06132e+06	2.07666e+06	1.72419e+06	1.63722e+06	2.16479e+06	1.35952e+06	1.52728e+06	1.94366e+06	1.47006e+06	1.80821e+06	2.11475e+06	1.00127e+06	1.87463e+06	1.90598e+06	1.13047e+06	1.41111e+06	2.46042e+06	1.18784e+06	1.65735e+06	1.66831e+06	1.82218e+06	2.44072e+06	2.11709e+06	2.09679e+06
YER006W;YGR168C	13	678.91	2.89135e+06	2.58398e+06	2.80977e+06	735127	704227	1.817e+06	284385	2.88967e+06	773867	502490	596303	982921	624186	278042	561793	478470	678206	1.12615e+06	306184	827023	836738	512287	717186	858473	257468	828540	750598	460580	626955	834381	437107	825097	1.13426e+06	502938	781838	864432	335295	895729	604459	508899	481515	517159	616880	673541	392863	1.10673e+06	441177
YER055C	13	760.97	5.72527e+06	5.71176e+06	5.3651e+06	1.74629e+06	1.62153e+06	1.09016e+06	673705	1.38766e+06	2.69425e+06	441120	1.5546e+06	621738	1.70337e+06	298249	1.65643e+06	597146	2.05186e+06	3.29024e+06	612764	2.5758e+06	2.24238e+06	830577	2.11602e+06	2.638e+06	640918	2.03885e+06	2.14614e+06	837007	1.32745e+06	2.22707e+06	1.28713e+06	2.26928e+06	2.87674e+06	1.22203e+06	1.47044e+06	2.45143e+06	892340	1.56075e+06	1.66566e+06	907498	1.3667e+06	1.72025e+06	743674	2.36522e+06	721540	3.86879e+06	684074
YFR010W	13	774.92	3.28016e+06	2.80238e+06	2.70856e+06	782569	737705	1.77309e+06	419854	1.92292e+06	1.08586e+06	798820	888531	1.05313e+06	954249	428721	1.02297e+06	634503	1.25906e+06	1.94106e+06	692498	1.74487e+06	1.5747e+06	923556	1.54575e+06	1.70198e+06	555679	1.37144e+06	1.67993e+06	765928	1.09194e+06	1.60539e+06	1.11028e+06	1.50508e+06	1.76226e+06	939596	1.22357e+06	1.48149e+06	768597	1.17203e+06	1.50003e+06	903080	924395	1.17933e+06	566501	1.09585e+06	612392	1.70889e+06	559513
YFR016C	13	747.65	406463	344903	354336	281548	213465	236859	112805	605249	254981	367944	181210	498651	131365	225841	235380	441593	218427	392568	219007	295426	286912	332882	338108	385014	259491	301585	328724	297854	236275	346768	391526	283037	357697	484430	237155	373524	240727	202324	372302	327055	158032	357373	243787	199061	271262	347729	452801
YGL238W	13	604.56	692115	518815	1.02484e+06	184231	223735	200023	90359.5	197462	393617	101916	291139	72480	299572	61371.6	331960	53318.9	384694	628875	109933	597714	555682	145444	520679	566520	103635	492013	531604	164317	293460	533326	248626	456995	546017	187896	375810	461730	160074	344629	426933	204306	270809	361550	53326.7	370657	378364	573780	181721
YGR135W	13	754.63	1.98292e+06	2.38122e+06	2.03375e+06	1.19108e+06	1.08316e+06	2.51931e+06	743313	3.73988e+06	1.36196e+06	1.47684e+06	1.03673e+06	1.86017e+06	1.18159e+06	660492	1.31017e+06	1.09642e+06	1.51602e+06	2.10968e+06	1.41279e+06	2.03654e+06	1.83079e+06	1.66205e+06	1.59661e+06	1.92619e+06	939021	1.55765e+06	1.61883e+06	1.42403e+06	1.58777e+06	1.7244e+06	1.53694e+06	1.73039e+06	1.73008e+06	1.55106e+06	1.40875e+06	1.64456e+06	1.35397e+06	1.44728e+06	1.53671e+06	1.53086e+06	1.0666e+06	1.31214e+06	1.13678e+06	1.36584e+06	1.02083e+06	2.00352e+06	1.09072e+06
YHR074W	13	812.92	1.01609e+06	995877	774944	235366	234254	254586	125050	325144	655235	367330	628444	247917	560673	126203	694324	197724	612596	1.37483e+06	167703	1.1539e+06	1.18269e+06	280356	1.0945e+06	1.23002e+06	282359	896001	1.06722e+06	323135	407513	1.01299e+06	494248	829465	1.17422e+06	372144	687579	1.04368e+06	282120	612590	861294	321990	485690	773494	56215.5	698088	263554	1.42024e+06	214267
YIL033C	13	688.27	2.04809e+06	1.98734e+06	1.88663e+06	981121	890846	2.49369e+06	716946	2.97633e+06	1.13391e+06	1.66189e+06	1.20357e+06	1.87624e+06	1.25885e+06	858163	1.33833e+06	1.49822e+06	1.49266e+06	1.98454e+06	1.78744e+06	2.03857e+06	2.10159e+06	2.26512e+06	1.83096e+06	2.14704e+06	1.43725e+06	1.78114e+06	2.0176e+06	1.95903e+06	1.71981e+06	2.1631e+06	2.14712e+06	1.90228e+06	2.16059e+06	2.1278e+06	1.64733e+06	2.01067e+06	1.70463e+06	1.40978e+06	2.03145e+06	1.75885e+06	1.2718e+06	1.7922e+06	1.12758e+06	1.15174e+06	1.72909e+06	2.17133e+06	1.42461e+06
YJL123C	13	726.7	4.77249e+06	2.90583e+06	3.18276e+06	843867	1.0142e+06	3.06076e+06	611460	3.6999e+06	973394	1.82172e+06	844858	2.30372e+06	893505	1.19182e+06	1.01088e+06	1.70139e+06	1.19679e+06	1.75017e+06	1.60294e+06	1.87791e+06	1.86198e+06	2.33214e+06	1.62993e+06	2.01199e+06	1.35044e+06	1.61371e+06	1.71093e+06	1.9131e+06	1.36234e+06	1.96656e+06	1.7459e+06	1.61132e+06	2.01248e+06	1.77515e+06	1.45539e+06	1.93865e+06	1.55634e+06	1.07052e+06	1.49888e+06	1.38091e+06	1.02094e+06	1.30085e+06	1.06946e+06	1.15343e+06	1.7471e+06	2.05414e+06	1.47968e+06
YJL167W	13	888.31	1.20644e+07	1.18694e+07	1.11488e+07	4.48789e+06	4.25533e+06	6.65134e+06	2.24065e+06	9.73201e+06	4.6799e+06	3.59874e+06	4.45259e+06	6.93773e+06	4.68732e+06	1.44075e+06	4.99743e+06	2.93305e+06	6.56824e+06	1.01126e+07	3.31877e+06	8.69844e+06	7.70506e+06	4.77784e+06	7.35436e+06	8.95896e+06	3.10091e+06	8.51762e+06	8.22132e+06	4.37348e+06	7.27013e+06	9.5835e+06	6.82254e+06	8.0528e+06	9.75801e+06	4.54004e+06	7.39662e+06	8.52816e+06	4.41357e+06	6.17353e+06	7.14127e+06	4.46159e+06	5.46733e+06	5.57444e+06	3.99371e+06	5.32887e+06	2.64106e+06	9.75812e+06	3.41322e+06
YJR123W	13	921.88	6.73179e+07	6.10175e+07	5.2639e+07	1.37312e+07	1.32903e+07	4.48137e+07	9.33561e+06	7.70301e+07	1.91847e+07	3.09666e+07	1.84972e+07	4.37419e+07	1.71715e+07	1.52649e+07	1.82102e+07	2.34985e+07	2.42377e+07	3.29568e+07	2.31261e+07	3.15939e+07	2.38969e+07	3.30365e+07	2.50056e+07	3.15537e+07	1.62247e+07	2.8954e+07	2.47591e+07	2.56617e+07	2.78779e+07	3.24008e+07	2.46152e+07	2.83727e+07	3.63506e+07	2.80343e+07	2.24573e+07	2.84693e+07	2.08347e+07	2.22825e+07	2.12059e+07	2.33169e+07	1.59903e+07	2.01837e+07	1.96648e+07	2.28361e+07	1.65784e+07	3.51887e+07	1.38268e+07
YKL056C	13	655.55	4.61421e+07	3.04669e+07	2.41865e+07	9.61624e+06	8.54943e+06	3.65253e+07	4.67804e+06	4.77959e+07	6.34112e+06	3.41448e+07	6.33373e+06	3.44412e+07	4.79816e+06	2.09695e+07	4.84229e+06	2.31939e+07	8.69277e+06	1.09905e+07	2.171e+07	1.0317e+07	8.05955e+06	3.27238e+07	7.57029e+06	1.13162e+07	2.47404e+07	7.14255e+06	7.55317e+06	3.03277e+07	8.60924e+06	9.80367e+06	2.46494e+07	7.62569e+06	1.00019e+07	3.18464e+07	6.03938e+06	1.02574e+07	2.77618e+07	5.77169e+06	7.59753e+06	2.6759e+07	5.62922e+06	6.94751e+06	1.41132e+07	5.63513e+06	3.33101e+07	1.24629e+07	3.23856e+07
YKL103C	13	596.21	7.28055e+06	6.25384e+06	5.21825e+06	1.77797e+06	1.6605e+06	4.06354e+06	1.01983e+06	5.02846e+06	2.05374e+06	1.29504e+06	2.18458e+06	4.41084e+06	2.95962e+06	767288	2.87182e+06	2.06952e+06	4.4895e+06	5.58227e+06	3.52866e+06	6.10344e+06	5.85442e+06	4.04482e+06	4.91725e+06	5.4952e+06	2.13254e+06	4.45093e+06	5.19539e+06	3.68476e+06	3.84657e+06	5.71284e+06	3.1898e+06	4.51688e+06	6.07096e+06	2.89863e+06	4.28105e+06	6.32465e+06	3.20838e+06	3.85077e+06	5.10333e+06	2.37881e+06	3.62938e+06	3.94668e+06	1.45336e+06	1.94053e+06	1.98978e+06	5.08999e+06	2.26441e+06
YKL150W	13	819.65	2.99508e+06	2.4357e+06	2.63798e+06	965829	834317	5.17774e+06	878432	7.01769e+06	1.9958e+06	2.68093e+06	2.13663e+06	4.06268e+06	2.14799e+06	1.94444e+06	2.22534e+06	2.42492e+06	3.09966e+06	4.12515e+06	2.39228e+06	4.32895e+06	4.19265e+06	4.00758e+06	4.21639e+06	4.7164e+06	2.61228e+06	3.54867e+06	3.72625e+06	4.01353e+06	4.23994e+06	4.22815e+06	3.73836e+06	3.7099e+06	4.35804e+06	3.87086e+06	3.08856e+06	4.03132e+06	2.9208e+06	2.81726e+06	3.44965e+06	3.46307e+06	2.84487e+06	3.08555e+06	1.61387e+06	2.03776e+06	3.74428e+06	5.35418e+06	2.73447e+06
YKR048C	13	958.09	6.54604e+06	4.11385e+06	4.07247e+06	1.09398e+06	1.13052e+06	5.73731e+06	987906	8.38122e+06	1.94015e+06	4.61486e+06	1.89997e+06	5.01837e+06	1.80678e+06	2.58117e+06	2.10355e+06	3.78854e+06	2.6531e+06	3.51797e+06	3.0954e+06	3.22556e+06	2.80383e+06	4.39265e+06	2.69036e+06	2.97594e+06	2.49203e+06	2.65436e+06	2.57285e+06	3.71536e+06	2.3491e+06	2.73832e+06	3.31301e+06	2.51005e+06	2.95919e+06	3.18094e+06	2.14312e+06	2.61835e+06	3.11944e+06	2.22785e+06	2.57752e+06	2.61648e+06	1.52024e+06	1.85535e+06	2.57976e+06	2.55343e+06	4.61202e+06	3.62444e+06	3.54011e+06
YLL040C	13	674.37	845730	392318	367587	106466	119380	68369.4	48567.1	81118.4	211173	54402.6	156614	42883.9	139023	26444.7	162564	36657.7	188572	371195	42275.9	318946	274099	60116.7	258449	294411	37242	237894	248426	76186.5	155507	273734	119405	267221	280365	105874	212506	241652	82643.5	190304	250528	61362	141950	181255	20408.4	142094	59013.4	329870	48518.5
YLR048W;YGR214W	13	848.06	1.36492e+08	1.11e+08	1.1236e+08	3.42256e+07	3.35138e+07	9.08972e+07	1.29407e+07	1.44467e+08	2.7337e+07	6.9735e+07	2.6903e+07	8.39585e+07	2.41418e+07	3.19755e+07	2.81235e+07	5e+07	3.25693e+07	4.6921e+07	4.1064e+07	3.89137e+07	2.81333e+07	6.40323e+07	3.48005e+07	4.53012e+07	3.35567e+07	4.81891e+07	3.5967e+07	5.25298e+07	3.44506e+07	4.06139e+07	4.537e+07	3.92839e+07	4.55178e+07	4.9627e+07	3.09559e+07	3.96707e+07	4.36008e+07	2.80288e+07	2.74405e+07	3.70942e+07	2.26488e+07	2.67225e+07	4.0241e+07	3.11138e+07	4.29544e+07	4.55089e+07	3.33867e+07
YLR109W	13	966.38	1.20797e+08	9.67469e+07	8.74913e+07	2.24281e+07	2.2329e+07	1.00073e+08	2.26399e+07	1.46802e+08	3.98104e+07	8.74687e+07	3.13494e+07	7.67658e+07	2.39651e+07	4.5135e+07	2.43693e+07	5.76034e+07	3.49294e+07	4.79424e+07	4.90115e+07	4.13146e+07	3.58776e+07	6.78159e+07	3.63348e+07	4.40472e+07	4.60202e+07	3.35755e+07	3.69423e+07	5.96417e+07	3.2611e+07	4.02896e+07	5.57375e+07	3.58781e+07	4.36099e+07	5.74561e+07	2.48413e+07	3.90461e+07	4.78659e+07	2.59436e+07	3.13478e+07	6.79075e+07	2.79585e+07	3.2399e+07	5.71603e+07	4.51674e+07	6.80724e+07	5.89245e+07	6.13427e+07
YLR340W	13	820.19	8.67075e+07	8.00169e+07	7.73677e+07	2.20011e+07	2.16931e+07	4.48749e+07	1.01387e+07	6.36837e+07	2.34859e+07	1.78211e+07	2.10874e+07	3.30251e+07	2.15845e+07	1.06389e+07	2.30948e+07	1.904e+07	2.84792e+07	4.40523e+07	1.96767e+07	3.74527e+07	3.11892e+07	2.7658e+07	2.79256e+07	3.41277e+07	1.20105e+07	3.16019e+07	3.10597e+07	2.15451e+07	2.73851e+07	3.49171e+07	2.16115e+07	3.02394e+07	3.70044e+07	2.11717e+07	2.82147e+07	3.24602e+07	1.95449e+07	2.59169e+07	2.74284e+07	1.92834e+07	1.85561e+07	2.17523e+07	2.03074e+07	2.59529e+07	1.38923e+07	4.04643e+07	1.30396e+07
YLR342W;YMR306W	13	1622.78	4.22536e+06	5.31021e+06	4.8466e+06	1.54784e+06	1.45765e+06	549591	366454	353324	1.9907e+06	233969	1.61968e+06	378099	1.9128e+06	155750	1.92108e+06	270506	2.2463e+06	2.93137e+06	373677	2.55163e+06	2.13974e+06	463929	2.45736e+06	1.90286e+06	419973	2.51844e+06	1.80883e+06	564741	1.58948e+06	1.91742e+06	905338	2.40096e+06	2.22689e+06	633368	2.21468e+06	1.75146e+06	525348	2.03709e+06	1.97053e+06	646528	1.46496e+06	1.46786e+06	145017	1.52097e+06	408623	2.46759e+06	348837
YML126C	13	698.17	7.8659e+06	7.21759e+06	7.11776e+06	2.15244e+06	2.11201e+06	4.13167e+06	1.27914e+06	4.95821e+06	3.97761e+06	1.07323e+06	3.36619e+06	2.6529e+06	3.40669e+06	1.12274e+06	3.56769e+06	1.17777e+06	4.38122e+06	6.79777e+06	1.80988e+06	6.33673e+06	5.98408e+06	2.46327e+06	5.64754e+06	6.07336e+06	1.39606e+06	5.13455e+06	5.65626e+06	2.63717e+06	3.96417e+06	6.20579e+06	3.2979e+06	5.19542e+06	7.05551e+06	3.18682e+06	4.67073e+06	6.31568e+06	2.67382e+06	3.85664e+06	4.59599e+06	3.27355e+06	3.23863e+06	3.81131e+06	1.07006e+06	4.22235e+06	1.468e+06	7.02067e+06	1.72236e+06
YMR083W	13	884.18	1.14607e+07	1.19234e+07	1.28643e+07	3.70684e+06	3.67062e+06	6.69626e+06	2.25782e+06	6.05347e+06	4.76243e+06	2.02925e+06	4.35378e+06	3.03887e+06	4.37136e+06	1.37696e+06	4.85784e+06	1.73568e+06	5.27861e+06	7.35983e+06	2.41865e+06	6.90007e+06	7.20663e+06	3.73185e+06	5.67324e+06	7.24102e+06	2.13782e+06	5.39677e+06	6.24995e+06	3.35052e+06	4.5187e+06	6.47509e+06	3.43403e+06	5.16506e+06	6.4385e+06	3.91641e+06	4.55389e+06	6.89669e+06	2.76292e+06	3.79012e+06	4.58025e+06	3.77586e+06	3.14356e+06	4.6273e+06	2.37054e+06	4.85966e+06	1.88935e+06	7.81386e+06	1.94774e+06
YMR092C	13	702.53	1.22205e+06	930002	1.00121e+06	307608	281835	290774	200156	481987	680326	153732	511765	262910	586713	226354	634531	236512	876221	1.24956e+06	306703	1.05143e+06	1.09432e+06	371556	1.02129e+06	997805	251336	796676	988295	378934	533748	955783	680288	902821	1.09105e+06	424226	767460	907595	391827	683557	804442	556325	623076	702005	135291	774751	226956	1.14537e+06	337611
YMR315W	13	832.45	5.15942e+06	4.85086e+06	3.95687e+06	1.23588e+06	1.19375e+06	3.85671e+06	1.08459e+06	4.11026e+06	2.77107e+06	2.08603e+06	2.8611e+06	2.557e+06	2.39475e+06	955306	2.78714e+06	1.45879e+06	2.77802e+06	4.91895e+06	2.05561e+06	4.32911e+06	4.71562e+06	2.26446e+06	3.1419e+06	4.6569e+06	919612	3.2942e+06	4.4468e+06	1.95241e+06	2.5469e+06	5.17898e+06	2.29609e+06	2.94927e+06	4.70153e+06	2.00541e+06	2.74825e+06	4.48313e+06	1.74938e+06	2.31973e+06	4.19097e+06	1.98476e+06	2.08639e+06	3.15418e+06	1.61445e+06	2.60205e+06	1.50436e+06	5.06617e+06	1.46565e+06
YNL064C	13	890.09	1.38278e+07	1.13591e+07	1.09354e+07	3.3639e+06	2.97598e+06	1.0992e+07	2.08768e+06	1.05002e+07	5.04646e+06	3.17848e+06	4.35283e+06	5.82067e+06	3.9776e+06	1.91725e+06	4.39596e+06	2.54361e+06	4.79713e+06	7.483e+06	2.66116e+06	6.87917e+06	6.60453e+06	4.44409e+06	5.45975e+06	7.29286e+06	2.07745e+06	5.36262e+06	5.63095e+06	4.29129e+06	5.04705e+06	6.29935e+06	5.64898e+06	5.32315e+06	6.96642e+06	5.27637e+06	4.83285e+06	6.32742e+06	3.12864e+06	3.89947e+06	4.70577e+06	4.75636e+06	3.62276e+06	4.29021e+06	3.36343e+06	6.13806e+06	1.31866e+06	7.88059e+06	1.43775e+06
YNL134C;YCR102C	13	720.43	1.24252e+07	5.72921e+06	5.3945e+06	1.092e+06	1.00453e+06	5.13112e+06	922811	6.75845e+06	2.56951e+06	2.11553e+06	2.36865e+06	3.186e+06	2.18459e+06	1.2084e+06	2.66353e+06	2.01699e+06	2.80596e+06	4.51699e+06	2.62619e+06	5.66068e+06	5.65598e+06	3.41358e+06	3.76655e+06	4.83283e+06	1.67195e+06	4.23377e+06	5.19691e+06	2.78787e+06	4.18841e+06	6.10293e+06	3.66399e+06	6.68126e+06	8.11767e+06	2.64586e+06	6.43425e+06	6.23071e+06	3.37507e+06	4.52151e+06	5.42775e+06	2.10475e+06	3.02633e+06	3.46302e+06	1.80344e+06	2.52001e+06	2.5849e+06	7.69074e+06	2.16946e+06
YNL138W	13	722.31	6.44556e+06	6.38365e+06	6.00442e+06	1.11155e+06	1.14224e+06	3.04275e+06	698117	4.26615e+06	2.19102e+06	1.55267e+06	1.60169e+06	2.78276e+06	1.47889e+06	808490	1.96638e+06	1.54188e+06	2.4304e+06	4.04174e+06	1.41737e+06	3.45573e+06	3.21674e+06	1.99791e+06	2.66039e+06	2.98273e+06	1.08148e+06	2.66693e+06	2.84114e+06	1.81087e+06	2.18701e+06	3.60214e+06	1.72406e+06	2.66053e+06	3.73709e+06	1.75188e+06	2.47586e+06	3.47329e+06	1.59567e+06	2.29638e+06	2.56226e+06	1.27048e+06	1.69544e+06	1.76463e+06	1.44641e+06	1.93545e+06	1.65541e+06	3.65039e+06	1.4509e+06
YOL059W	13	815.89	4.6896e+06	3.13458e+06	3.38821e+06	956029	912213	1.72243e+06	538716	2.31708e+06	1.45035e+06	881993	1.46371e+06	1.56103e+06	1.25966e+06	429995	1.43161e+06	859890	1.37273e+06	2.87753e+06	823328	2.23217e+06	2.30376e+06	1.22887e+06	1.69579e+06	2.45259e+06	601809	1.67253e+06	2.24906e+06	1.07474e+06	1.19019e+06	2.15812e+06	1.77265e+06	1.67683e+06	2.45499e+06	1.04429e+06	1.36087e+06	2.24146e+06	1.07296e+06	1.19098e+06	1.8544e+06	1.37928e+06	994122	1.5068e+06	747211	1.67284e+06	647286	2.63091e+06	876769
YOR136W	13	764.74	1.40016e+07	1.15824e+07	1.11046e+07	3.62321e+06	3.70028e+06	9.69379e+06	2.08817e+06	9.71285e+06	5.47147e+06	2.7255e+06	6.35542e+06	4.78612e+06	5.78121e+06	1.19284e+06	6.29897e+06	2.47436e+06	6.77798e+06	1.0529e+07	2.99936e+06	8.65365e+06	8.6053e+06	4.30223e+06	6.9583e+06	8.65578e+06	2.12428e+06	6.66542e+06	7.69176e+06	3.70838e+06	5.76807e+06	8.42131e+06	4.17694e+06	6.47643e+06	8.32386e+06	4.17052e+06	5.94292e+06	8.07325e+06	3.3907e+06	5.50125e+06	7.50051e+06	3.79315e+06	4.42539e+06	5.73197e+06	3.24776e+06	6.19223e+06	2.65378e+06	9.93641e+06	2.69081e+06
YOR142W	13	986.38	5.4861e+06	4.20704e+06	3.87519e+06	1.54726e+06	1.51478e+06	6.55325e+06	1.3663e+06	7.32872e+06	2.22648e+06	3.75087e+06	2.39726e+06	4.77657e+06	2.35975e+06	1.95752e+06	2.65782e+06	2.99594e+06	3.04892e+06	3.70169e+06	3.01556e+06	3.83983e+06	3.49898e+06	3.98618e+06	3.05815e+06	3.43253e+06	2.32411e+06	3.03066e+06	3.02185e+06	3.35142e+06	3.33586e+06	3.16489e+06	2.97008e+06	2.94275e+06	3.46271e+06	3.08545e+06	2.92029e+06	3.17367e+06	2.83141e+06	2.86428e+06	2.71111e+06	2.77059e+06	1.99652e+06	2.4465e+06	2.50016e+06	2.82573e+06	2.85476e+06	4.50403e+06	2.51651e+06
YOR165W	13	608.05	1.08699e+06	868914	1.03932e+06	357390	331555	158884	95074.5	142482	728302	44737	606502	116919	347132	81878.6	437725	212437	528043	680423	241572	556901	557861	156635	471907	577977	159078	447331	577600	329093	286472	581274	555855	513371	723067	268050	400402	586270	351705	434725	560233	371834	411068	405206	133463	326123	121466	642224	241803
YOR187W	13	817.57	2.80644e+06	2.86953e+06	2.53617e+06	632940	669668	1.52394e+06	549732	1.32803e+06	1.28415e+06	652502	1.07779e+06	1.04577e+06	1.16137e+06	378613	1.31434e+06	737381	1.50173e+06	2.21645e+06	871310	2.58822e+06	2.4192e+06	1.17526e+06	2.25785e+06	2.35904e+06	711762	2.15141e+06	2.17112e+06	1.1243e+06	1.27817e+06	2.27062e+06	1.27748e+06	1.9167e+06	2.57257e+06	1.16839e+06	1.50454e+06	2.26895e+06	907410	1.393e+06	1.77995e+06	1.16963e+06	1.22698e+06	1.81739e+06	448130	1.19699e+06	988051	2.85653e+06	803882
YOR209C	13	664.09	2.56219e+06	3.07705e+06	2.94884e+06	770610	803700	1.3997e+06	660416	1.51612e+06	1.79091e+06	467031	1.47144e+06	959889	1.35431e+06	385872	1.40214e+06	753330	2.07654e+06	2.86782e+06	1.05692e+06	2.8538e+06	2.60648e+06	1.10939e+06	2.76092e+06	3.0884e+06	644773	2.38723e+06	2.72354e+06	1.00542e+06	1.64532e+06	2.91034e+06	1.17978e+06	2.21955e+06	2.77555e+06	1.07428e+06	2.01913e+06	2.76126e+06	771398	1.7246e+06	2.31006e+06	1.13227e+06	1.50662e+06	2.16105e+06	602398	1.48286e+06	716050	2.70699e+06	906753
YPL145C	13	690.11	3.19766e+06	4.33534e+06	2.6008e+06	1.74389e+06	1.62976e+06	1.48639e+06	992640	2.41179e+06	1.63876e+06	979358	1.47249e+06	1.54688e+06	1.29037e+06	953674	1.55583e+06	949126	1.65685e+06	3.02161e+06	1.0467e+06	3.1016e+06	2.98538e+06	1.5681e+06	2.30113e+06	2.93108e+06	843329	2.49404e+06	2.6041e+06	1.28299e+06	1.75434e+06	2.62374e+06	1.50837e+06	2.26694e+06	2.83941e+06	1.32795e+06	1.9951e+06	2.80951e+06	1.44412e+06	1.38418e+06	2.15877e+06	1.04251e+06	1.49891e+06	1.89994e+06	1.12874e+06	1.81465e+06	892285	2.89398e+06	1.10113e+06
YPL154C	13	967.45	1.04947e+07	9.44158e+06	8.49189e+06	3.07462e+06	3.00363e+06	1.44853e+07	2.42697e+06	2.36253e+07	6.037e+06	1.7908e+07	5.36229e+06	1.60386e+07	5.85757e+06	8.1165e+06	5.81773e+06	1.41244e+07	7.9624e+06	1.09164e+07	1.53462e+07	1.09363e+07	1.07628e+07	1.75879e+07	9.88344e+06	1.164e+07	1.28134e+07	8.97111e+06	1.02105e+07	1.71005e+07	8.15329e+06	1.17967e+07	1.61839e+07	9.32509e+06	1.20374e+07	1.52898e+07	7.79523e+06	1.12574e+07	1.51905e+07	7.20808e+06	1.03353e+07	1.95195e+07	7.17762e+06	8.98899e+06	6.49116e+06	6.35597e+06	1.51106e+07	1.32707e+07	1.33112e+07
YPR004C	13	652.37	4.4864e+06	3.55161e+06	2.9101e+06	861476	876211	2.232e+06	482444	2.26939e+06	1.24391e+06	1.14239e+06	1.03735e+06	684295	1.12372e+06	398302	1.17252e+06	350328	1.52787e+06	2.17156e+06	613149	1.93894e+06	1.85232e+06	696145	1.63809e+06	1.91112e+06	523866	1.61457e+06	1.58743e+06	779687	1.22816e+06	1.64912e+06	940137	1.63153e+06	1.80691e+06	917962	1.45552e+06	1.65288e+06	620520	1.31449e+06	1.31228e+06	749448	969917	1.13373e+06	559621	1.14368e+06	554437	2.22498e+06	439891
YPR108W	13	620.19	396679	572081	509239	317093	294190	484396	232701	345934	618984	129685	490257	304748	506649	138045	518921	262371	628294	775776	288740	755319	648497	395509	617430	750480	262163	571451	636716	407358	527416	613244	495175	668494	771736	516079	491329	608147	341395	499106	611214	461521	490791	482481	224674	535530	313168	843131	290740
YPR127W	13	715.14	1.89776e+06	1.42516e+06	1.3872e+06	606779	594722	5.85607e+06	309606	1.69511e+06	845672	955420	948040	1.18552e+06	994547	519621	1.00556e+06	1.08789e+06	1.43798e+06	2.48431e+06	1.16277e+06	2.32987e+06	2.36013e+06	1.57587e+06	2.17931e+06	2.61527e+06	1.07935e+06	1.91852e+06	2.32181e+06	1.50518e+06	1.71758e+06	2.71384e+06	1.86921e+06	2.02821e+06	2.63658e+06	1.45574e+06	1.6872e+06	2.7336e+06	1.2412e+06	1.28383e+06	2.2264e+06	1.31413e+06	1.63977e+06	1.8668e+06	425503	748740	996633	2.36661e+06	963162
YAL003W	12	871.35	3.0759e+07	2.63348e+07	2.46688e+07	6.99735e+06	6.48032e+06	1.73774e+07	5.16406e+06	2.90463e+07	1.11072e+07	2.85093e+07	9.67603e+06	2.14101e+07	7.57218e+06	1.38467e+07	7.72515e+06	2.14415e+07	1.19451e+07	1.99441e+07	1.76958e+07	1.40484e+07	1.03268e+07	2.33278e+07	1.32115e+07	1.77575e+07	1.91487e+07	1.5029e+07	1.72613e+07	2.61768e+07	1.13811e+07	1.96033e+07	2.63626e+07	1.34092e+07	2.07621e+07	1.96442e+07	9.40049e+06	1.7183e+07	1.919e+07	1.06139e+07	1.53443e+07	2.48971e+07	9.43427e+06	1.23297e+07	1.32253e+07	1.4907e+07	3.23236e+07	2.49798e+07	2.54743e+07
YAL023C;YOR321W	12	722.29	1.16709e+06	1.35036e+06	2.51756e+06	889275	624323	1.17163e+06	299002	388651	1.00027e+06	365663	550076	334293	778100	94594.8	1.42217e+06	248801	1.2914e+06	1.59564e+06	227152	1.52436e+06	1.2402e+06	979171	1.69451e+06	1.45494e+06	565307	1.2733e+06	1.43507e+06	2.02509e+06	1.86748e+06	1.51734e+06	1.5878e+06	1.7889e+06	1.4429e+06	989301	1.48966e+06	1.3297e+06	361019	442655	982493	762292	1.01455e+06	1.24233e+06	294771	913790	717057	1.42604e+06	262610
YBL007C	12	606.41	1.91413e+06	1.86132e+06	1.98467e+06	918335	995565	908235	341577	1.23488e+06	1.09822e+06	521191	949577	797999	832773	226679	1.00994e+06	512764	1.13338e+06	1.43931e+06	394136	1.25547e+06	1.15458e+06	762406	1.21396e+06	1.3122e+06	497235	1.16551e+06	1.19168e+06	873249	1.11258e+06	1.25612e+06	817988	1.23442e+06	1.26311e+06	767229	1.1575e+06	1.23002e+06	665536	978165	1.08864e+06	932046	932521	929879	445441	1.12866e+06	506214	1.48664e+06	573930
YBL050W	12	889.43	1.83917e+06	2.12738e+06	1.87933e+06	621183	599254	1.95941e+06	355965	3.10913e+06	923259	2.03751e+06	931437	2.49182e+06	763668	746512	999101	1.80142e+06	1.36712e+06	1.72553e+06	1.3383e+06	1.25619e+06	977063	1.99277e+06	1.17554e+06	1.48813e+06	1.18236e+06	1.26761e+06	1.2277e+06	1.80719e+06	1.44716e+06	1.35609e+06	1.67844e+06	1.14057e+06	1.37436e+06	1.70441e+06	1.04684e+06	1.15223e+06	1.39144e+06	1.16573e+06	1.25342e+06	1.59985e+06	899515	959384	1.30538e+06	1.27731e+06	1.89668e+06	1.52177e+06	1.5176e+06
YBR056W	12	530.48	1.80309e+06	2.09281e+06	1.18549e+06	936442	791095	1.08365e+06	573416	1.3425e+06	1.16219e+06	730758	947679	887119	888381	365150	944708	622583	1.36664e+06	1.75774e+06	676120	1.68512e+06	1.60551e+06	943835	1.57272e+06	1.56584e+06	402966	1.49233e+06	1.63404e+06	1.00154e+06	1.28895e+06	1.71742e+06	1.32662e+06	1.75948e+06	1.87588e+06	1.03963e+06	1.27054e+06	1.31217e+06	722704	1.44098e+06	1.9204e+06	1.07156e+06	1.22056e+06	1.13453e+06	804913	1.03092e+06	791236	1.90017e+06	613260
YBR286W	12	734	6.44808e+06	5.68269e+06	6.19418e+06	2.84573e+06	2.49654e+06	5.77983e+06	1.69253e+06	5.64646e+06	4.11052e+06	3.33435e+06	3.83521e+06	4.04652e+06	3.60716e+06	2.19335e+06	4.24811e+06	2.5188e+06	4.39164e+06	5.9706e+06	4.49888e+06	7.18033e+06	6.60318e+06	3.6693e+06	5.77825e+06	6.21753e+06	2.35498e+06	5.02151e+06	5.42973e+06	3.8276e+06	4.42979e+06	6.45164e+06	4.306e+06	4.90683e+06	6.03818e+06	3.37804e+06	4.04195e+06	4.82012e+06	4.09291e+06	4.18676e+06	4.66996e+06	3.8769e+06	3.5778e+06	4.06646e+06	3.57469e+06	4.40132e+06	3.35921e+06	7.55305e+06	4.12657e+06
YCL037C	12	788.02	5.72559e+06	4.40424e+06	4.00769e+06	1.35177e+06	1.224e+06	3.84181e+06	646001	5.8466e+06	1.38352e+06	2.27472e+06	1.16211e+06	3.84907e+06	1.10015e+06	1.23043e+06	1.31352e+06	2.22324e+06	1.82501e+06	2.39816e+06	1.60085e+06	2.07826e+06	1.90104e+06	2.75906e+06	1.80805e+06	1.87576e+06	1.07602e+06	1.85399e+06	1.73364e+06	2.09416e+06	1.59328e+06	2.06518e+06	1.60977e+06	1.76999e+06	2.13703e+06	1.81814e+06	1.58951e+06	1.88037e+06	1.4215e+06	1.58438e+06	1.48613e+06	1.34932e+06	970066	1.2203e+06	1.29938e+06	1.55228e+06	883283	2.23411e+06	737166
YCL057W	12	594.48	1.83631e+06	1.59727e+06	1.42254e+06	419669	394480	717941	185946	913965	817065	204079	590184	451684	609128	125876	675341	269295	772590	1.37517e+06	302211	1.22426e+06	1.23171e+06	454208	1.05118e+06	1.22183e+06	321331	884068	1.10134e+06	598483	547774	1.1459e+06	750895	856221	1.2108e+06	696825	723932	1.15179e+06	418633	596980	1.02358e+06	667792	583652	888260	216955	592494	328590	1.25028e+06	337723
YCR093W	12	620.74	1.41284e+06	1.15411e+06	971071	241432	235521	225924	99528.3	431386	516661	102063	298752	224962	315400	62941.9	297553	82978.4	425823	638934	72117.6	576627	573262	129378	522373	678861	84283.9	487344	546946	156703	357467	653167	306310	498920	724760	220157	380094	591186	127130	359554	452361	190794	282831	401193	40429.6	332619	110602	712386	126933
YDL078C	12	843.43	3.01696e+06	2.63877e+06	2.42879e+06	720223	671408	2.33772e+06	493926	2.73072e+06	1.44036e+06	1.24702e+06	1.17779e+06	1.4759e+06	1.17049e+06	518628	1.26698e+06	955619	1.5443e+06	2.47934e+06	1.08372e+06	2.34583e+06	2.32663e+06	1.45845e+06	2.23608e+06	2.70144e+06	667528	2.01815e+06	2.3629e+06	1.41493e+06	1.68254e+06	2.52978e+06	1.58858e+06	2.07231e+06	2.78693e+06	1.36584e+06	1.67876e+06	2.38632e+06	1.04482e+06	1.69528e+06	1.75753e+06	1.24105e+06	1.19982e+06	1.65381e+06	656810	1.25437e+06	728505	2.86333e+06	771596
YDL095W	12	572.22	2.28776e+06	1.73371e+06	1.72433e+06	483381	415771	520621	279354	261676	895938	370506	696204	328602	957317	160648	802192	168622	820293	1.51847e+06	248092	1.38619e+06	1.28055e+06	171707	1.24635e+06	1.26717e+06	218153	1.09031e+06	1.30549e+06	353392	653472	1.38712e+06	564176	1.23512e+06	1.47001e+06	411905	1.03038e+06	1.25597e+06	281367	826031	1.14055e+06	500935	744330	878029	186665	822651	351093	1.6041e+06	250692
YDR091C	12	586.67	5.12633e+06	3.89618e+06	3.30956e+06	1.29858e+06	1.18135e+06	1.34538e+06	513403	961093	1.92146e+06	387773	1.42332e+06	925786	1.49983e+06	269526	1.50345e+06	533309	1.91673e+06	2.8778e+06	445183	2.62636e+06	2.45058e+06	904607	2.24463e+06	2.42892e+06	629985	2.40254e+06	2.11888e+06	910080	1.46637e+06	2.44329e+06	1.67087e+06	2.32854e+06	2.74242e+06	1.16462e+06	2.05239e+06	2.47161e+06	931545	1.76239e+06	1.96134e+06	1.15924e+06	1.37915e+06	1.63487e+06	312590	1.48785e+06	860872	2.44872e+06	710975
YER023W	12	657.72	1.06715e+07	7.99103e+06	7.9362e+06	2.43718e+06	2.18207e+06	6.91756e+06	1.68785e+06	8.1549e+06	3.20183e+06	5.01013e+06	3.32796e+06	5.81604e+06	3.18643e+06	2.01425e+06	3.4067e+06	3.68729e+06	4.4781e+06	6.4082e+06	3.61489e+06	5.13154e+06	4.40355e+06	4.42383e+06	3.87245e+06	4.82867e+06	2.62753e+06	4.04441e+06	3.95386e+06	3.50494e+06	3.89195e+06	4.44791e+06	3.26496e+06	3.7823e+06	4.90535e+06	2.8432e+06	3.377e+06	4.0849e+06	2.82401e+06	3.65274e+06	3.97677e+06	2.26582e+06	2.53494e+06	2.70491e+06	3.30124e+06	3.84571e+06	3.27829e+06	5.865e+06	2.9405e+06
YER048C	12	652.9	3.40594e+06	2.65428e+06	2.6722e+06	705734	799615	2.32508e+06	500256	2.55014e+06	1.16199e+06	1.68001e+06	1.15887e+06	1.91335e+06	1.23105e+06	893431	1.26047e+06	1.52658e+06	1.52896e+06	1.93522e+06	1.40274e+06	1.96223e+06	1.83251e+06	1.71312e+06	1.53563e+06	2.05254e+06	1.1278e+06	1.62486e+06	1.90512e+06	1.53144e+06	1.39262e+06	2.01944e+06	1.82483e+06	1.52954e+06	2.16054e+06	1.97409e+06	1.3509e+06	1.92093e+06	1.26793e+06	1.08397e+06	1.44061e+06	1.39909e+06	967095	1.44179e+06	1.01191e+06	1.19959e+06	1.85853e+06	2.13792e+06	1.37771e+06
YER080W	12	573.02	1.82759e+06	2.26627e+06	1.9063e+06	967659	925500	1.74496e+06	272976	1.9925e+06	967848	736830	766926	1.32215e+06	710412	230233	814247	627997	1.14079e+06	1.67848e+06	597206	1.60103e+06	1.54556e+06	941463	1.26675e+06	1.55057e+06	643102	1.15382e+06	1.35532e+06	911232	1.00745e+06	1.61677e+06	920879	1.13572e+06	1.50965e+06	879096	962665	1.3812e+06	654428	935677	1.22888e+06	805380	716207	940568	486427	757654	673949	1.49219e+06	632506
YGL011C	12	603.53	2.71183e+06	2.67567e+06	2.47737e+06	995264	1.13492e+06	1.89616e+06	580240	2.54334e+06	1.3929e+06	985833	1.20327e+06	1.27343e+06	1.06317e+06	547941	1.20682e+06	883922	1.49168e+06	2.43158e+06	891010	2.1812e+06	2.08061e+06	1.31092e+06	1.73553e+06	2.06706e+06	680018	1.74694e+06	1.91324e+06	918806	1.32143e+06	2.16705e+06	1.37884e+06	1.79359e+06	2.51744e+06	1.23737e+06	1.42404e+06	1.87165e+06	948774	1.22597e+06	1.79738e+06	1.48245e+06	1.18723e+06	1.54155e+06	740871	1.47467e+06	599055	2.60437e+06	711620
YGL157W	12	625.57	2.84461e+06	3.64237e+06	2.08278e+06	839474	685244	2.07182e+06	537827	3.06539e+06	1.10552e+06	1.138e+06	1.09917e+06	1.74606e+06	941674	586391	1.02347e+06	976752	1.43841e+06	1.712e+06	1.04301e+06	2.20172e+06	1.54988e+06	1.73191e+06	1.5244e+06	1.22285e+06	794025	1.68329e+06	1.59055e+06	1.02794e+06	1.44808e+06	1.49455e+06	1.60464e+06	1.69123e+06	1.29857e+06	1.65549e+06	1.29246e+06	1.40998e+06	1.1021e+06	1.26065e+06	1.26599e+06	1.2841e+06	919145	995350	803081	1.3792e+06	877131	2.93963e+06	801830
YGR043C	12	814.56	700424	871392	752016	301343	328244	945688	98572.7	665585	332210	511966	345450	380668	338561	252689	420017	523585	600278	1.15494e+06	921853	1.29707e+06	1.36891e+06	546370	1.17319e+06	1.66383e+06	432108	1.01359e+06	1.34907e+06	575909	827133	1.81224e+06	735395	1.20726e+06	1.76527e+06	494426	916323	1.33607e+06	501980	743797	1.09686e+06	548031	991604	1.29059e+06	313181	388756	495534	1.46184e+06	524056
YGR090W	12	593.88	816286	690345	666951	184175	168002	134078	109158	117681	348974	91387.6	241905	77542	249205	31700.5	276738	49180.9	258061	468048	64435.1	458328	404191	55002.4	417336	445257	96039.3	342477	450035	94685.4	203968	452844	158650	357695	444179	163018	290922	349338	119155	278144	387934	104875	202252	293589	27130.5	287612	127722	471134	89290
YGR175C	12	568.57	2.70882e+06	2.7384e+06	2.09196e+06	710821	593384	862510	234820	656746	661931	406393	592253	528387	892358	218138	895342	294188	1.80325e+06	2.31974e+06	387585	2.89753e+06	2.34655e+06	639151	2.27369e+06	2.60339e+06	475993	2.20523e+06	2.1523e+06	693902	1.60785e+06	2.83777e+06	1.64673e+06	2.48781e+06	3.2116e+06	940762	1.88122e+06	2.76133e+06	664815	1.66831e+06	2.27359e+06	965245	1.47045e+06	1.89369e+06	253002	550861	330688	1.73888e+06	360241
YGR253C	12	672.68	5.58768e+06	5.01047e+06	4.35138e+06	2.48768e+06	1.94262e+06	4.4495e+06	3.36192e+06	7.87941e+06	2.10245e+06	4.86049e+06	2.33089e+06	6.07095e+06	1.89387e+06	2.18025e+06	2.26879e+06	3.97161e+06	2.63578e+06	3.45423e+06	3.19956e+06	2.61447e+06	2.35075e+06	4.83264e+06	2.06878e+06	2.91749e+06	2.6571e+06	2.80241e+06	2.60111e+06	4.13124e+06	2.77564e+06	2.92428e+06	3.69676e+06	2.45817e+06	3.21437e+06	3.90314e+06	2.08455e+06	2.79362e+06	3.43796e+06	2.28107e+06	2.65891e+06	3.59794e+06	1.87428e+06	2.26451e+06	2.7554e+06	2.8409e+06	4.51967e+06	3.7481e+06	3.69214e+06
YHL021C;YML104C	12	825.51	1.82652e+06	1.84737e+06	2.02092e+06	722842	661564	4.35759e+06	1.36887e+06	4.8928e+06	2.29196e+06	2.34805e+06	2.77102e+06	2.96507e+06	2.15919e+06	1.23321e+06	2.45946e+06	2.1779e+06	2.71837e+06	4.80431e+06	1.95603e+06	3.95273e+06	4.42821e+06	3.37363e+06	3.27384e+06	4.48612e+06	1.66412e+06	2.6527e+06	4.03921e+06	2.73531e+06	1.99344e+06	4.07464e+06	2.18183e+06	2.31993e+06	3.77121e+06	2.6336e+06	1.90313e+06	3.97012e+06	2.35455e+06	1.89078e+06	3.56189e+06	2.38486e+06	1.501e+06	2.87957e+06	1.42112e+06	2.38206e+06	1.85012e+06	4.87219e+06	2.07864e+06
YHL034C	12	773.38	6.80627e+06	7.38206e+06	6.88607e+06	1.71443e+06	1.60941e+06	6.90268e+06	1.42055e+06	8.7132e+06	3.44067e+06	6.86539e+06	3.61419e+06	6.17642e+06	3.23489e+06	4.04814e+06	3.77315e+06	5.5175e+06	4.29936e+06	6.48304e+06	4.5245e+06	6.02821e+06	5.41491e+06	6.17907e+06	5.30724e+06	6.382e+06	4.63139e+06	5.57804e+06	5.64742e+06	6.8269e+06	4.6307e+06	5.83471e+06	8.34337e+06	5.13518e+06	5.8779e+06	8.03108e+06	3.78895e+06	5.79545e+06	4.43283e+06	4.70543e+06	4.76504e+06	8.62465e+06	3.58202e+06	4.45521e+06	3.53697e+06	4.78315e+06	7.61716e+06	7.29665e+06	5.2036e+06
YHR063C	12	663.91	2.40976e+06	2.08096e+06	1.39116e+06	592128	607390	359334	299327	875138	807535	293790	553395	452477	475304	223174	617170	309435	730434	1.08477e+06	288694	1.03446e+06	834150	455709	788834	1.04378e+06	278337	793984	894610	321942	693934	970546	448583	666489	1.02509e+06	530414	651668	810128	488813	656222	835049	429864	485851	598272	304136	757145	124130	1.28244e+06	402366
YIL018W;reverse_YJL131C	12	1024.81	6.23011e+07	4.61405e+07	4.613e+07	1.1955e+07	1.21846e+07	1.38434e+07	7.20323e+06	1.94992e+07	2.3691e+07	4.31057e+06	1.86169e+07	1.08836e+07	1.87374e+07	2.05263e+06	1.86344e+07	4.52412e+06	1.9983e+07	3.36165e+07	4.79102e+06	3.18553e+07	3.11527e+07	8.2989e+06	2.38207e+07	3.06669e+07	4.4673e+06	2.58757e+07	2.66334e+07	7.19318e+06	1.63783e+07	2.97357e+07	1.00165e+07	2.33433e+07	3.21054e+07	9.42142e+06	1.99605e+07	2.92922e+07	5.46034e+06	1.76534e+07	2.52115e+07	8.61614e+06	1.49666e+07	1.9027e+07	2.75742e+06	2.15017e+07	3.93763e+06	3.60179e+07	4.90728e+06
YIL053W	12	1075.14	5.3379e+07	3.84048e+07	3.3093e+07	1.58305e+07	1.5766e+07	3.81594e+07	7.64305e+06	3.80136e+07	1.34499e+07	2.5402e+07	1.36027e+07	2.43524e+07	1.14729e+07	1.11212e+07	1.22946e+07	1.54912e+07	1.49339e+07	2.18533e+07	1.18836e+07	1.65849e+07	1.52088e+07	1.7269e+07	1.35169e+07	1.81168e+07	1.12647e+07	1.56364e+07	1.62793e+07	1.7531e+07	1.41707e+07	1.71605e+07	1.97116e+07	1.3836e+07	1.86983e+07	1.98581e+07	1.14855e+07	1.69949e+07	1.30138e+07	1.22833e+07	1.41608e+07	1.74478e+07	7.92616e+06	1.12579e+07	1.46653e+07	1.54904e+07	1.18726e+07	2.26342e+07	1.0662e+07
YJL088W	12	694.5	4.15575e+06	3.72024e+06	3.51603e+06	1.27227e+06	1.2735e+06	2.02386e+06	631350	2.12784e+06	1.85867e+06	640746	1.56374e+06	1.14982e+06	1.729e+06	356549	1.87641e+06	604560	1.84511e+06	2.71787e+06	674079	2.01981e+06	1.73865e+06	1.0272e+06	1.68331e+06	1.71548e+06	539596	1.63126e+06	1.78894e+06	883680	1.5028e+06	1.73427e+06	1.22436e+06	1.81999e+06	1.81642e+06	1.00909e+06	1.69497e+06	1.70734e+06	856455	1.60304e+06	1.57688e+06	921791	1.32297e+06	1.21112e+06	989184	2.22507e+06	577393	2.41314e+06	636050
YJR077C	12	803.95	6.68623e+06	6.02951e+06	5.25007e+06	1.45286e+06	1.3848e+06	1.32055e+06	1.09114e+06	1.73649e+06	2.59177e+06	760889	2.57943e+06	1.10459e+06	2.61172e+06	268483	2.90641e+06	693257	3.76991e+06	4.78191e+06	1.22184e+06	5.08738e+06	4.2764e+06	1.31366e+06	4.53058e+06	4.68256e+06	1.31003e+06	4.92376e+06	4.24982e+06	1.79941e+06	2.99552e+06	4.09175e+06	1.96486e+06	4.29349e+06	4.7044e+06	1.64964e+06	3.19028e+06	4.28495e+06	1.32627e+06	4.04354e+06	3.48755e+06	1.47815e+06	2.49293e+06	3.04791e+06	920596	2.93544e+06	1.41996e+06	6.29924e+06	1.42739e+06
YJR104C	12	784.43	5.21436e+07	5.73355e+07	5.66493e+07	2.21804e+07	1.9684e+07	7.12031e+07	1.74494e+07	1.24744e+08	2.02574e+07	9.07414e+07	2.27928e+07	8.0046e+07	1.61829e+07	4.56838e+07	1.63385e+07	5.67698e+07	2.5083e+07	3.3594e+07	6.5589e+07	3.13191e+07	3.0101e+07	7.78119e+07	2.97207e+07	3.57419e+07	5.49363e+07	2.35111e+07	2.32979e+07	6.84824e+07	2.54914e+07	2.69662e+07	3.91276e+07	2.06443e+07	2.20449e+07	5.32683e+07	1.55692e+07	2.63219e+07	4.74787e+07	1.66856e+07	1.85208e+07	3.3385e+07	1.50107e+07	1.84354e+07	3.19385e+07	1.85498e+07	9.25748e+07	3.42966e+07	7.96554e+07
YLR257W	12	702.64	743958	1.09483e+06	956910	528178	520332	2.03446e+06	222042	2.27086e+06	382641	2.28329e+06	430300	2.2481e+06	397115	793363	517550	1.70244e+06	589141	767218	1.91994e+06	882022	717715	2.49234e+06	727567	881767	1.64221e+06	813915	825055	2.20245e+06	871676	945247	1.37425e+06	646812	840499	1.63564e+06	567288	799383	1.71446e+06	607519	710335	1.51567e+06	618580	697935	981391	660860	2.6763e+06	896772	2.36831e+06
YLR314C	12	688.22	2.84863e+06	2.47573e+06	2.33196e+06	558620	551133	1.72603e+06	235934	2.14139e+06	1.16644e+06	1.15868e+06	930242	1.6005e+06	745592	587425	774076	924422	994893	1.47521e+06	765215	1.26208e+06	1.08429e+06	1.13948e+06	1.16666e+06	1.19218e+06	653278	1.0803e+06	1.02026e+06	982709	855799	1.07476e+06	856712	1.02552e+06	1.28528e+06	916073	867267	1.04649e+06	724437	887966	948129	866927	668281	742261	691159	1.04104e+06	766416	1.33588e+06	664367
YLR410W	12	468.05	2.94775e+06	752732	713949	250275	243507	221392	61313.6	92280.6	310598	104090	259483	152476	275212	61123.7	264475	71665.5	300057	606003	102806	513738	576490	101822	415776	550114	94398.9	367310	453092	136536	219136	458223	204361	353692	445297	211728	303786	440599	137618	316995	424612	190858	230501	375937	88940.2	250695	72818.8	544726	145030
YML010W	12	478.06	657902	821992	924695	392366	303384	173807	170232	286013	550816	95325.6	492708	140519	413313	117785	476813	96984.9	771755	1.09004e+06	80424.5	881246	746429	173625	725439	741176	145457	620499	667661	216885	398686	664796	339943	613893	671690	284678	525008	618918	201709	521245	599761	256028	384003	510291	34198.4	582873	152948	834773	230008
YML048W	12	603.11	1.43664e+06	1.65463e+06	1.6449e+06	821651	786449	1.51234e+06	465292	1.89025e+06	831479	479979	793521	958095	835023	330884	954869	445525	998304	1.45164e+06	471882	1.20519e+06	1.1267e+06	682313	866327	1.07814e+06	395754	933885	1.02771e+06	599787	916870	1.27368e+06	777712	928607	1.13308e+06	681401	984649	970960	708365	843049	1.00738e+06	667341	622582	765604	711785	1.01976e+06	487653	1.43994e+06	484070
YML069W	12	774.21	1.23441e+06	959278	1.0333e+06	443240	443529	484918	411870	988928	816057	937729	678278	958744	616392	393862	666434	691908	686527	1.2244e+06	721569	1.14693e+06	1.14134e+06	1.10145e+06	993007	1.13615e+06	592547	902801	1.13986e+06	708647	626180	1.11447e+06	1.15656e+06	892930	1.25839e+06	803957	842623	963596	596178	677193	1.02698e+06	883087	609827	877944	472573	834600	346753	1.46688e+06	322315
YMR109W	12	854.68	737299	835232	927209	193002	186030	59319.8	81708.3	544713	322384	55364.5	228022	83267.8	228980	30303.9	257652	64325.3	383025	766811	90499.6	664644	678224	112526	591068	788471	104926	519232	591924	127551	284455	795084	231777	515568	782223	201134	398920	801968	118483	340308	457372	163567	258878	437750	28664.2	345098	109917	785998	125485
YMR142C;YDL082W	12	726.33	6.09218e+07	4.60596e+07	4.29107e+07	1.86859e+07	1.97991e+07	7.69766e+06	7.41285e+06	2.67654e+07	1.55123e+07	4.37348e+06	1.33952e+07	1.40954e+07	1.45626e+07	1.85553e+06	1.55247e+07	5.73177e+06	1.88347e+07	3.16748e+07	5.01987e+06	2.32368e+07	1.82259e+07	1.00563e+07	1.84959e+07	2.36737e+07	5.46259e+06	1.90381e+07	1.91951e+07	8.84504e+06	1.82986e+07	2.39574e+07	8.66814e+06	1.84644e+07	2.57273e+07	8.67328e+06	1.85756e+07	2.17642e+07	6.71193e+06	1.44269e+07	1.75215e+07	6.26212e+06	1.25848e+07	1.40007e+07	3.4884e+06	1.43932e+07	6.5487e+06	2.46433e+07	7.8069e+06
YMR146C	12	855.31	2.00268e+06	2.91177e+06	2.95831e+06	852318	856304	2.94002e+06	726666	3.38717e+06	1.5704e+06	1.09962e+06	1.43908e+06	2.29488e+06	1.32041e+06	831304	1.56833e+06	1.29935e+06	1.66695e+06	2.75641e+06	1.31605e+06	2.18557e+06	2.13933e+06	1.66438e+06	1.98989e+06	2.06607e+06	996650	1.86715e+06	2.15223e+06	1.65225e+06	1.20919e+06	1.97961e+06	2.38973e+06	1.8592e+06	2.51985e+06	1.55354e+06	1.68027e+06	2.24565e+06	1.3694e+06	1.34706e+06	1.83472e+06	2.26174e+06	1.12548e+06	1.49981e+06	1.06913e+06	1.77952e+06	1.55562e+06	2.94824e+06	1.07174e+06
YMR246W	12	894.11	1.42479e+06	1.49987e+06	1.48312e+06	452556	494931	303140	224013	358890	718379	153512	821855	311637	805336	117349	870472	281251	1.13345e+06	1.76804e+06	329755	1.75001e+06	1.74815e+06	430917	1.38334e+06	1.5576e+06	345323	1.171e+06	1.85423e+06	487729	716232	1.70696e+06	1.07129e+06	1.43389e+06	1.86911e+06	617616	1.14864e+06	1.61024e+06	570861	1.0447e+06	1.67398e+06	615107	845014	1.3316e+06	158799	749631	398439	1.47176e+06	570237
YMR261C	12	666.56	3.18132e+06	3.18232e+06	1.79991e+06	607129	498459	1.11529e+06	287226	825845	1.19201e+06	680870	935204	1.32445e+06	908625	323119	1.05235e+06	766643	1.20691e+06	2.42238e+06	596226	2.11721e+06	1.98275e+06	1.43733e+06	1.81823e+06	2.0791e+06	641942	1.41948e+06	1.82149e+06	1.38453e+06	1.06461e+06	1.84124e+06	1.26534e+06	1.38808e+06	2.13589e+06	1.32871e+06	1.14541e+06	1.85053e+06	721589	957034	1.57324e+06	1.00285e+06	995699	1.26468e+06	304690	799541	860426	2.20909e+06	814970
YMR318C	12	774.64	7.50329e+06	5.63671e+06	5.41702e+06	1.29202e+06	1.2668e+06	3.92654e+06	643610	4.37503e+06	2.12159e+06	1.36184e+06	1.8748e+06	2.32861e+06	1.68546e+06	643441	1.94341e+06	1.1309e+06	2.47412e+06	3.83971e+06	1.16621e+06	3.46149e+06	3.31196e+06	1.95295e+06	2.53305e+06	3.21499e+06	1.07732e+06	2.20789e+06	2.71752e+06	1.65292e+06	1.88227e+06	2.91124e+06	1.92032e+06	2.54715e+06	3.28852e+06	1.77897e+06	2.28189e+06	2.89109e+06	1.42071e+06	1.85439e+06	2.31355e+06	1.74204e+06	1.56709e+06	2.02191e+06	1.27369e+06	2.56822e+06	905182	3.94148e+06	881326
YNL010W	12	613.63	4.18482e+06	4.38316e+06	4.31081e+06	1.53249e+06	1.52366e+06	7.74941e+06	1.57862e+06	9.85946e+06	2.01826e+06	6.39444e+06	2.1596e+06	7.10385e+06	2.20579e+06	3.81962e+06	2.18567e+06	4.533e+06	2.95342e+06	3.95295e+06	4.54438e+06	3.85113e+06	3.28463e+06	6.48734e+06	3.01263e+06	3.70746e+06	4.69899e+06	3.54968e+06	3.14308e+06	5.97453e+06	3.64026e+06	3.30405e+06	5.04173e+06	3.42934e+06	4.28518e+06	5.78983e+06	3.00599e+06	3.73195e+06	4.9704e+06	2.80396e+06	2.48025e+06	5.26011e+06	2.12459e+06	2.39082e+06	4.01622e+06	2.87236e+06	5.00127e+06	5.04068e+06	5.68064e+06
YNL098C	12	966.53	2.71064e+06	2.34334e+06	2.23148e+06	910148	871458	2.26547e+06	607601	4.22535e+06	1.62356e+06	2.03622e+06	1.27288e+06	3.32201e+06	1.25934e+06	1.04296e+06	1.66931e+06	1.62956e+06	1.82935e+06	2.61249e+06	1.595e+06	2.1902e+06	1.90032e+06	2.12805e+06	2.20295e+06	2.29382e+06	1.12988e+06	1.82995e+06	2.11235e+06	1.4954e+06	1.77911e+06	2.16273e+06	1.74724e+06	1.83921e+06	2.30492e+06	1.71e+06	1.74981e+06	1.81525e+06	1.13035e+06	1.4529e+06	1.88747e+06	1.379e+06	1.49308e+06	1.47821e+06	1.5629e+06	1.80858e+06	1.12971e+06	2.63739e+06	1.24864e+06
YOL064C	12	556.2	2.55619e+06	2.04606e+06	2.07698e+06	810367	761388	1.05495e+06	330774	1.7093e+06	734386	539703	683840	886636	670785	365044	673349	635471	891991	1.27149e+06	748147	1.026e+06	986792	827098	903297	975522	477130	894391	979390	669373	635145	1.06143e+06	633684	856662	1.19572e+06	604048	808839	1.04592e+06	638302	696078	1.04674e+06	720358	642580	708074	638678	728454	526507	1.10307e+06	420118
YOR109W;YNL106C	12	604.52	840928	522092	644343	173121	154842	207353	98619.9	248982	307832	91635	227733	1.02252e+06	189435	62453	242800	415250	290341	613935	50478.4	473441	515520	362375	358854	496615	89731.5	338649	425880	192140	183695	385011	153537	259864	515481	256324	274622	435450	93271.4	213002	305183	116801	183443	264507	45490.2	241080	143883	576897	103889
YOR120W	12	668.34	2.41789e+06	1.24265e+06	1.11848e+06	315033	268032	1.06236e+06	285441	2.47194e+06	790662	1.16103e+06	833483	1.30392e+06	742791	532989	875451	1.03571e+06	1.14601e+06	1.93751e+06	945419	2.04396e+06	2.10281e+06	1.58285e+06	1.95522e+06	2.61307e+06	851840	1.44329e+06	2.19993e+06	1.52647e+06	1.32672e+06	2.4583e+06	1.81911e+06	1.49391e+06	2.25723e+06	1.63069e+06	1.20052e+06	2.40364e+06	1.17316e+06	1.08192e+06	2.1264e+06	1.57648e+06	929364	1.69924e+06	323450	479669	796227	1.91498e+06	1.11811e+06
YOR176W	12	689.48	3.42848e+06	3.10755e+06	2.9294e+06	621963	656535	2.57099e+06	566776	3.17482e+06	1.8198e+06	1.60154e+06	1.83373e+06	2.23738e+06	1.64426e+06	837199	1.90995e+06	1.61971e+06	2.29926e+06	3.52496e+06	1.72975e+06	3.28781e+06	3.11467e+06	2.50173e+06	3.19469e+06	3.71164e+06	1.33486e+06	2.97395e+06	3.58256e+06	2.65619e+06	1.97036e+06	4.02766e+06	3.6114e+06	2.92803e+06	4.43401e+06	2.07479e+06	2.3463e+06	3.71602e+06	1.89239e+06	2.18146e+06	3.25288e+06	3.02999e+06	2.02136e+06	2.71089e+06	976821	1.67863e+06	2.00648e+06	4.22031e+06	1.72013e+06
YOR298C-A	12	611.69	1.37806e+07	1.02115e+07	1.46916e+07	4.54428e+06	4.58377e+06	9.8178e+06	2.14689e+06	1.52233e+07	2.75951e+06	9.82061e+06	3.24489e+06	1.14257e+07	2.92595e+06	7.74678e+06	3.20693e+06	7.98598e+06	2.98936e+06	4.87034e+06	8.19187e+06	5.48775e+06	5.3876e+06	1.43153e+07	4.24857e+06	6.59152e+06	8.19642e+06	4.72448e+06	5.06648e+06	1.04788e+07	4.14455e+06	6.45117e+06	6.57459e+06	4.5813e+06	5.09026e+06	9.75482e+06	3.51152e+06	4.83804e+06	7.86267e+06	3.27673e+06	4.51786e+06	7.0478e+06	3.72525e+06	4.68483e+06	3.95053e+06	3.22356e+06	6.14114e+06	5.18726e+06	6.27802e+06
YOR361C	12	585.32	2.68717e+06	2.35289e+06	2.44962e+06	831520	822142	748172	328347	645506	1.48753e+06	257809	1.14617e+06	385789	965501	134357	1.13408e+06	249122	1.45083e+06	2.13703e+06	279391	1.76527e+06	1.78606e+06	471752	1.63303e+06	1.66068e+06	392556	1.46273e+06	1.55327e+06	577919	997598	1.60101e+06	823081	1.50718e+06	1.58101e+06	699065	1.31135e+06	1.41702e+06	572076	1.27587e+06	1.47934e+06	814598	1.01192e+06	1.0623e+06	268099	1.30523e+06	352477	1.77251e+06	507102
YPL090C	12	653.35	4.52206e+07	4.92916e+07	4.76742e+07	2.37996e+07	2.32977e+07	1.29035e+07	8.07223e+06	3.04032e+07	1.51479e+07	3.24401e+06	1.54418e+07	1.70526e+07	1.6284e+07	2.14901e+06	1.61608e+07	6.43517e+06	2.05392e+07	3.00078e+07	4.61745e+06	2.67529e+07	2.11866e+07	1.22559e+07	1.74293e+07	2.54301e+07	5.07564e+06	1.82275e+07	2.03537e+07	9.23382e+06	2.39931e+07	2.56684e+07	1.11579e+07	1.79573e+07	2.5841e+07	1.18963e+07	2.15791e+07	2.51851e+07	7.28266e+06	1.5857e+07	1.7777e+07	1.02781e+07	1.32878e+07	1.36706e+07	2.56872e+06	1.79741e+07	5.36119e+06	2.97821e+07	6.39726e+06
YAL060W	11	665.17	3.01234e+06	2.9032e+06	2.29657e+06	399647	690175	397157	121632	375790	873874	216528	614798	318101	632117	61666.7	601536	108393	780895	1.2678e+06	117612	1.38308e+06	1.50084e+06	327078	1.2174e+06	1.31506e+06	159147	1.16955e+06	1.25276e+06	363875	725079	1.14804e+06	995402	1.35903e+06	1.41826e+06	418294	925035	1.43731e+06	345516	825344	1.26323e+06	626992	685425	867094	103985	731932	211450	2.22511e+06	258552
YBR039W	11	706.87	5.42624e+06	3.75508e+06	3.9426e+06	1.99382e+06	2.07706e+06	4.72409e+06	1.33793e+06	6.22591e+06	2.90394e+06	3.9094e+06	2.74117e+06	6.29858e+06	2.58994e+06	2.02279e+06	2.93756e+06	3.21928e+06	4.02329e+06	4.48323e+06	3.63126e+06	4.86434e+06	3.62955e+06	3.94913e+06	3.98987e+06	4.84359e+06	2.65132e+06	4.20312e+06	4.13207e+06	4.14826e+06	4.12894e+06	4.68246e+06	3.26374e+06	4.04521e+06	4.2706e+06	3.5442e+06	3.6343e+06	4.2153e+06	3.13377e+06	3.97745e+06	3.92419e+06	3.17857e+06	3.01227e+06	3.42577e+06	2.60125e+06	2.86845e+06	3.63031e+06	4.9074e+06	3.04055e+06
YBR052C	11	597.29	1.28164e+06	1.19189e+06	940601	416456	412288	683744	232387	1.3618e+06	930180	474119	790549	710973	834327	248110	950641	484463	1.21665e+06	1.95628e+06	576775	1.51551e+06	1.51848e+06	889021	1.15707e+06	1.5769e+06	421078	1.13562e+06	1.38077e+06	723817	829746	1.25122e+06	686792	1.06784e+06	1.42587e+06	604500	952171	1.50312e+06	664627	1.20031e+06	1.19311e+06	703757	812543	909629	533382	887911	682498	1.93105e+06	565789
YBR088C	11	688.03	3.76693e+06	2.86424e+06	3.05214e+06	1.15515e+06	1.09662e+06	2.78012e+06	962721	3.66423e+06	1.7021e+06	2.0026e+06	1.42344e+06	3.02416e+06	1.66665e+06	1.0851e+06	1.87872e+06	2.07465e+06	2.64523e+06	2.8261e+06	1.23761e+06	2.64465e+06	1.94084e+06	2.55128e+06	1.81477e+06	2.56821e+06	1.61372e+06	2.44318e+06	2.17861e+06	2.45464e+06	2.65379e+06	2.14243e+06	2.92504e+06	2.45383e+06	2.61099e+06	2.1349e+06	1.66226e+06	2.15984e+06	2.13128e+06	2.12856e+06	1.67781e+06	2.06417e+06	1.52026e+06	1.554e+06	1.58935e+06	2.04236e+06	1.78992e+06	2.47387e+06	1.55092e+06
YBR247C	11	535.59	587983	607816	425970	170166	182397	362214	109061	403569	299766	296188	187181	249770	174128	100660	166507	140367	214765	333820	134196	290687	218745	179543	229306	287251	123594	240658	226633	198842	208623	233109	176944	266177	249708	202069	232240	162123	142622	179131	210693	230638	192269	173698	115045	248070	90782.1	307802	135026
YCR009C;reverse_YEL065W	11	577.46	5.0268e+06	4.87987e+06	4.757e+06	1.32687e+06	1.29927e+06	4.71731e+06	718266	7.47174e+06	1.74238e+06	4.13951e+06	1.79635e+06	4.90722e+06	1.49663e+06	2.03165e+06	1.76338e+06	3.54378e+06	2.22391e+06	3.56748e+06	2.48994e+06	2.84717e+06	2.42427e+06	4.32914e+06	2.38268e+06	3.53297e+06	2.68851e+06	2.75279e+06	2.7884e+06	3.9231e+06	2.58019e+06	3.08298e+06	4.0169e+06	2.85151e+06	3.78489e+06	3.88175e+06	2.11303e+06	3.19676e+06	3.24482e+06	2.23356e+06	2.46908e+06	2.96954e+06	1.70212e+06	1.88618e+06	2.46392e+06	2.09673e+06	4.14638e+06	3.3516e+06	3.62513e+06
YDL226C	11	622.33	3.47052e+06	2.88051e+06	2.18597e+06	1.05324e+06	1.00563e+06	2.41679e+06	566924	3.78774e+06	1.4794e+06	2.03078e+06	1.21821e+06	3.0062e+06	1.0329e+06	1.00993e+06	1.11858e+06	1.6274e+06	1.6792e+06	2.15148e+06	1.32049e+06	1.858e+06	1.49805e+06	2.19914e+06	1.85448e+06	2.21429e+06	1.22116e+06	1.82611e+06	1.34044e+06	1.80668e+06	1.35913e+06	1.45903e+06	1.89645e+06	1.68244e+06	1.95566e+06	1.68708e+06	1.38057e+06	1.53623e+06	1.51208e+06	1.29761e+06	1.40191e+06	2.13554e+06	1.07283e+06	1.24261e+06	1.40253e+06	1.56103e+06	1.60162e+06	2.42388e+06	1.33382e+06
YDR035W	11	813.2	2.50883e+06	2.73915e+06	2.36457e+06	492974	640519	1.02801e+06	248782	1.86189e+06	842221	1.16147e+06	879943	2.40786e+06	944066	639162	707850	894111	1.31378e+06	1.6666e+06	1.02431e+06	1.39017e+06	1.41387e+06	1.06262e+06	1.23728e+06	1.62738e+06	720092	1.09741e+06	1.16548e+06	1.00983e+06	842159	1.17159e+06	1.15523e+06	967949	1.39489e+06	1.12724e+06	794205	1.45758e+06	982107	712805	770901	1.05067e+06	731211	982157	656958	933817	599034	1.56789e+06	714410
YDR135C	11	482.5	1.23423e+06	1.02296e+06	910396	222465	264385	148942	87320.6	138628	429824	77336.3	213257	119588	311968	34849.9	391945	73444.8	471243	774753	53759.4	714495	590083	184957	602073	650139	215290	518304	585400	195577	326825	601893	304838	653162	627231	242472	507276	546755	183038	475650	569987	214365	330316	464573	125423	389473	161199	667844	125825
YDR148C	11	474.92	3.62532e+06	2.74415e+06	2.75304e+06	1.05225e+06	1.03671e+06	3.73513e+06	826157	3.89872e+06	1.90336e+06	2.27748e+06	1.94634e+06	2.95823e+06	1.92197e+06	1.31028e+06	2.19347e+06	1.93243e+06	2.75006e+06	4.17269e+06	2.03054e+06	4.39353e+06	3.60677e+06	2.92501e+06	3.93801e+06	4.08014e+06	1.78232e+06	3.59587e+06	3.62472e+06	2.83499e+06	3.41535e+06	3.87497e+06	2.99786e+06	3.47219e+06	3.58571e+06	3.26196e+06	3.27728e+06	3.18465e+06	2.01725e+06	3.32858e+06	3.90322e+06	2.45506e+06	2.19104e+06	2.75105e+06	1.3333e+06	1.83058e+06	2.03018e+06	4.34648e+06	1.91113e+06
YDR272W	11	732.47	1.12074e+06	905088	925432	285127	308307	1.22227e+06	342874	2.25583e+06	717473	1.0037e+06	579827	1.52757e+06	564445	401075	566954	930824	734978	1.21569e+06	940501	1.09195e+06	1.09288e+06	1.269e+06	1.02661e+06	1.29606e+06	765846	1.00449e+06	1.10775e+06	1.16797e+06	789168	1.02594e+06	1.147e+06	904174	1.18972e+06	1.16637e+06	800070	1.03651e+06	1.08543e+06	567704	798230	1.32809e+06	646828	767795	708727	694378	1.2321e+06	1.39375e+06	946896
YDR368W	11	767.66	5.878e+06	4.48339e+06	4.51888e+06	1.60904e+06	1.40169e+06	4.87548e+06	798236	4.45283e+06	2.57986e+06	1.58548e+06	2.21138e+06	2.75001e+06	2.30481e+06	697089	2.66024e+06	1.58566e+06	3.53601e+06	5.7078e+06	1.68803e+06	5.26766e+06	5.37931e+06	2.38348e+06	4.33065e+06	5.37849e+06	1.14641e+06	3.98495e+06	4.70918e+06	2.1642e+06	2.76931e+06	5.66192e+06	2.38325e+06	4.2357e+06	5.71818e+06	2.14733e+06	3.34169e+06	5.5774e+06	1.61248e+06	2.9311e+06	4.61797e+06	2.27141e+06	2.73839e+06	3.67597e+06	1.08033e+06	1.90527e+06	1.35693e+06	5.04451e+06	1.13564e+06
YDR454C	11	650.29	1.21186e+07	1.09364e+07	9.94659e+06	4.29445e+06	3.89688e+06	1.37757e+07	2.63173e+06	1.78454e+07	4.26753e+06	1.65927e+07	4.45756e+06	1.44991e+07	3.89564e+06	8.41459e+06	4.3191e+06	1.20153e+07	5.86011e+06	7.05213e+06	1.10105e+07	6.65403e+06	6.24949e+06	1.37996e+07	5.77121e+06	7.10937e+06	8.68418e+06	6.15816e+06	5.61221e+06	1.20247e+07	6.56626e+06	7.30095e+06	9.66087e+06	6.35901e+06	7.09017e+06	1.1205e+07	4.82787e+06	6.88237e+06	9.4492e+06	5.03685e+06	5.43923e+06	1.00723e+07	4.11559e+06	4.84662e+06	6.95189e+06	4.94664e+06	1.20645e+07	7.10644e+06	1.0123e+07
YDR457W	11	494.67	517728	489986	399333	111233	157632	74590.8	122049	38368.7	323661	26992.5	185246	45300.6	201955	72652.4	353850	56459.6	204489	325598	20715.7	315065	310713	36853.1	328174	378498	32934.2	283825	309853	110621	208715	260719	98263.1	266464	336181	93578.6	239064	341083	65554.5	183349	323920	87463.4	234136	259502	15413.9	212114	44941.6	367124	35999.3
YEL011W	11	538.13	651839	394946	509071	175914	160971	140447	195490	191189	607453	223545	539819	247350	508484	194135	619647	181141	878088	1.59032e+06	207718	1.53001e+06	1.70065e+06	352149	1.60602e+06	1.79454e+06	262851	1.11984e+06	1.47219e+06	449692	634963	1.59575e+06	986720	1.08764e+06	1.55208e+06	514508	801317	1.40547e+06	410840	757380	1.06267e+06	603418	801025	1.08773e+06	111635	372942	367571	1.40661e+06	410024
YEL037C	11	686.01	8.75149e+06	3.5419e+06	3.32535e+06	1.56707e+06	1.54015e+06	5.83957e+06	914412	6.97205e+06	1.77781e+06	4.3981e+06	1.51164e+06	4.92462e+06	1.4165e+06	1.93226e+06	1.46036e+06	3.08853e+06	1.86494e+06	2.39146e+06	3.34558e+06	2.46716e+06	2.06023e+06	3.79561e+06	2.22629e+06	2.76846e+06	2.47978e+06	2.20818e+06	1.83642e+06	3.21305e+06	2.28509e+06	2.11685e+06	2.76493e+06	2.1455e+06	2.24891e+06	3.14942e+06	1.84402e+06	2.28596e+06	2.64973e+06	1.81114e+06	1.75125e+06	2.58128e+06	1.44709e+06	1.67028e+06	2.36252e+06	1.94958e+06	3.5926e+06	2.30237e+06	2.92491e+06
YGL055W	11	613.4	2.10102e+06	2.05029e+06	1.56704e+06	508676	358013	407195	293288	439485	883624	426642	1.01205e+06	456093	936613	291451	1.19435e+06	124617	1.26376e+06	2.51974e+06	212598	2.20661e+06	2.49511e+06	529497	2.04705e+06	2.88393e+06	338601	1.61693e+06	2.70027e+06	432673	866180	2.7785e+06	869766	1.78324e+06	2.98885e+06	505815	1.07173e+06	2.26517e+06	404836	1.16721e+06	2.1275e+06	632098	914212	1.66658e+06	126098	1.08918e+06	314362	3.19208e+06	275772
YGL106W	11	544.79	2.39811e+06	2.1991e+06	1.96647e+06	517188	518555	1.56141e+06	324707	1.44843e+06	1.17841e+06	1.7883e+06	1.01824e+06	2.25524e+06	753061	605483	824744	1.4875e+06	1.03359e+06	1.73455e+06	1.27489e+06	1.1997e+06	1.52071e+06	2.55479e+06	1.24454e+06	1.86864e+06	2.32236e+06	1.26816e+06	1.74332e+06	3.53236e+06	826776	1.9533e+06	2.8539e+06	1.21418e+06	2.20279e+06	2.77879e+06	788851	1.95607e+06	2.61583e+06	951071	1.6323e+06	2.59425e+06	786667	1.62589e+06	571507	1.29564e+06	3.62599e+06	2.79625e+06	3.31827e+06
YGL125W	11	660.86	7.65043e+06	7.22424e+06	7.96426e+06	1.40152e+06	1.31595e+06	1.14775e+06	571305	1.36629e+06	1.32125e+06	500476	1.18646e+06	912325	1.12661e+06	306283	1.24762e+06	468239	1.49093e+06	2.10805e+06	632061	1.84559e+06	1.71595e+06	772540	1.52359e+06	1.54876e+06	477059	1.52693e+06	1.7763e+06	715078	1.06015e+06	1.84707e+06	888673	1.59586e+06	1.79063e+06	688513	1.55015e+06	1.46139e+06	625426	1.24927e+06	1.6096e+06	701675	967025	1.13624e+06	392275	1.10286e+06	465972	2.00131e+06	448167
YGL221C	11	602.8	1.91729e+06	1.49051e+06	1.87643e+06	351808	428064	1.55772e+06	171130	1.97592e+06	558056	816054	481470	1.05783e+06	519091	300585	470450	566470	599639	1.21123e+06	561830	1.00576e+06	914777	1.05667e+06	765993	1.11754e+06	395144	842013	898927	798257	622156	955364	976384	852120	1.19299e+06	753454	664113	985292	507828	573558	640672	699379	340719	559795	593777	583165	546614	1.16774e+06	549975
YGR103W	11	539.54	1.25246e+06	759478	934014	436742	507572	76963.4	242780	116505	522745	55979.9	481880	91517.6	411871	45983.7	307316	176645	415530	677583	51993.3	579452	480506	86259.2	553858	538437	622029	543794	464855	181978	278834	520883	258237	500803	486550	152041	466605	471486	151886	363000	422705	187283	348437	326229	75344.4	362000	85448.1	522547	109907
YGR157W	11	620.15	1.16592e+06	1.15743e+06	1.03627e+06	263167	280581	352556	98980.5	71128.3	521429	156412	472016	101010	544396	26187	532626	83543.1	681003	1.03499e+06	61768.9	1.07481e+06	917300	341030	929613	849795	130148	838769	886461	162392	424105	861318	393540	855966	845636	187939	780443	900910	123430	632583	813404	216897	481990	572134	38422.9	453090	169591	1.15598e+06	154513
YGR167W	11	414.68	2.45021e+06	1.80809e+06	1.72014e+06	922122	832426	3.03222e+06	536732	4.10156e+06	764333	3.67307e+06	780967	3.35269e+06	751197	1.8723e+06	707440	2.75809e+06	1.06001e+06	1.39382e+06	2.30321e+06	1.45196e+06	1.32957e+06	2.83232e+06	1.24654e+06	1.37021e+06	2.22233e+06	1.18407e+06	1.37849e+06	2.86015e+06	1.09429e+06	1.47999e+06	2.21337e+06	1.12169e+06	1.3343e+06	2.34993e+06	881470	1.3295e+06	2.23824e+06	987173	1.43211e+06	2.40943e+06	886804	1.23563e+06	1.74993e+06	1.05799e+06	3.50733e+06	2.0035e+06	3.30475e+06
YHR049W	11	817.42	4.24382e+06	3.36569e+06	3.10332e+06	862915	842315	3.63068e+06	746367	3.83979e+06	1.25902e+06	2.98671e+06	1.24702e+06	2.81941e+06	1.19684e+06	1.66356e+06	1.42234e+06	2.18644e+06	1.65657e+06	2.13872e+06	2.07956e+06	1.97747e+06	1.6746e+06	2.77467e+06	1.76542e+06	2.05234e+06	2.06977e+06	1.91452e+06	1.62746e+06	2.95282e+06	1.68038e+06	1.97857e+06	2.45837e+06	1.73096e+06	1.96257e+06	2.7382e+06	1.55469e+06	1.95621e+06	2.22877e+06	1.61371e+06	1.67623e+06	2.30318e+06	1.0452e+06	1.39497e+06	1.36317e+06	1.17548e+06	2.33552e+06	1.88924e+06	1.89197e+06
YHR208W	11	726.52	1.87789e+07	1.42723e+07	1.04888e+07	3.23762e+06	3.10453e+06	6.37484e+06	1.55181e+06	9.06582e+06	4.35849e+06	3.30151e+06	4.23863e+06	4.70662e+06	4.06588e+06	1.61386e+06	4.59181e+06	2.90061e+06	5.79548e+06	8.54757e+06	2.80707e+06	6.49155e+06	6.71217e+06	3.7566e+06	5.80978e+06	6.54392e+06	2.11623e+06	5.41813e+06	6.50447e+06	3.55397e+06	4.13982e+06	6.68983e+06	3.92719e+06	5.37864e+06	7.58008e+06	3.54904e+06	5.10126e+06	7.46689e+06	3.01685e+06	4.34952e+06	5.89076e+06	3.80969e+06	3.64248e+06	4.49967e+06	2.28361e+06	4.41497e+06	1.89223e+06	7.7771e+06	1.90493e+06
YIL069C	11	594.08	3.2415e+07	2.89327e+07	3.0383e+07	1.36916e+07	1.29718e+07	7.40163e+06	6.62195e+06	1.70118e+07	1.82519e+07	2.47653e+06	1.40308e+07	9.51253e+06	1.59963e+07	1.33733e+06	1.49424e+07	3.94215e+06	2.12599e+07	2.5434e+07	2.05964e+06	2.22663e+07	1.73931e+07	9.12712e+06	1.62261e+07	2.34671e+07	3.68982e+06	1.71652e+07	1.70352e+07	5.34239e+06	1.67424e+07	2.12815e+07	8.62508e+06	1.54507e+07	2.24538e+07	5.13876e+06	1.12429e+07	2.12229e+07	3.14669e+06	1.31418e+07	1.57121e+07	6.81564e+06	1.18239e+07	1.54869e+07	2.09935e+06	1.35346e+07	2.3124e+06	2.29311e+07	3.02269e+06
YIL116W	11	702.95	1.50077e+07	8.63953e+06	7.5642e+06	2.71455e+06	2.74585e+06	2.77032e+06	961590	2.72308e+06	2.84134e+06	794777	2.06426e+06	1.53286e+06	2.26807e+06	443328	2.56045e+06	788694	2.89968e+06	4.48997e+06	1.04851e+06	3.50139e+06	2.96051e+06	1.45846e+06	2.88715e+06	3.23808e+06	798919	2.82866e+06	2.88275e+06	1.35903e+06	2.00227e+06	2.68233e+06	2.31191e+06	2.78571e+06	3.84996e+06	1.84227e+06	2.16436e+06	2.98186e+06	1.18175e+06	2.3298e+06	2.76801e+06	1.66543e+06	1.65937e+06	2.2243e+06	864531	2.3678e+06	1.03304e+06	3.49873e+06	1.10885e+06
YIL124W	11	628.64	7.27208e+06	5.74022e+06	4.96763e+06	812668	771499	1.07605e+06	584130	1.07507e+06	2.37704e+06	456207	2.13618e+06	634227	2.12629e+06	113126	2.05754e+06	335299	2.19682e+06	4.85252e+06	401631	4.3444e+06	4.43486e+06	746001	3.55781e+06	4.6053e+06	520755	3.52624e+06	4.29617e+06	741004	1.91704e+06	4.74732e+06	1.51151e+06	3.38402e+06	4.86111e+06	1.06246e+06	2.44887e+06	4.55844e+06	715220	1.56477e+06	2.57977e+06	1.16795e+06	1.89331e+06	2.47687e+06	363377	2.43444e+06	444597	5.33472e+06	562639
YIL155C	11	480.08	948030	633055	549838	189539	234464	294699	144910	334913	477599	89228.3	478655	158143	407360	32211	488844	75021.7	498904	940936	79056.8	879813	926105	196811	774606	837301	152314	686566	782851	252993	503739	801901	321663	662021	793103	275836	517450	660586	195012	492736	595007	246313	445610	489593	70879.5	480313	167788	1.0753e+06	176031
YJL076W	11	405.9	651102	530606	601398	257282	207317	818806	164266	855167	346989	313724	309819	594541	229686	207844	259947	297789	311958	438246	264635	487135	381388	456356	386485	446110	336823	343682	340007	361875	368689	363581	424969	421195	447551	403817	365970	306645	280386	266013	298128	322810	224158	258236	301958	377751	350849	427250	321759
YJR065C	11	808.18	4.5975e+06	3.70112e+06	4.44252e+06	1.43057e+06	1.41563e+06	1.95586e+06	667027	2.58583e+06	2.01311e+06	1.05127e+06	1.92653e+06	1.8409e+06	1.97569e+06	550898	2.00521e+06	1.02752e+06	2.16524e+06	3.35722e+06	1.16409e+06	3.33649e+06	2.8765e+06	1.55785e+06	2.66039e+06	2.82524e+06	947985	2.23175e+06	2.49312e+06	1.34064e+06	1.67261e+06	3.04855e+06	1.59833e+06	2.40285e+06	2.74244e+06	1.29893e+06	2.09005e+06	2.79275e+06	1.2555e+06	1.96359e+06	2.50395e+06	1.25159e+06	1.75504e+06	2.09508e+06	987914	2.03439e+06	1.06544e+06	3.38613e+06	966028
YKL040C	11	577.57	1.54293e+06	1.47802e+06	1.25438e+06	510921	475976	1.84819e+06	418832	2.3575e+06	706352	3.1513e+06	698381	2.04699e+06	652380	2.14489e+06	661215	2.02337e+06	813046	1.10313e+06	1.47076e+06	999524	824479	1.82117e+06	906006	1.06591e+06	1.37826e+06	895882	966559	1.86505e+06	1.19316e+06	1.06279e+06	1.62822e+06	1.01075e+06	1.08262e+06	1.94205e+06	883636	1.1509e+06	1.67771e+06	835322	705947	1.69618e+06	728982	826866	1.08683e+06	832889	2.38898e+06	1.27959e+06	1.98058e+06
YKL148C;YJL045W	11	724.38	1.60157e+06	1.17535e+06	1.87664e+06	322559	279677	718997	318219	612944	789399	357567	704381	284949	743078	233904	839427	355393	974549	1.71342e+06	374605	1.85984e+06	1.98576e+06	570969	1.68087e+06	2.08075e+06	585700	1.59952e+06	1.97846e+06	797482	986731	1.9825e+06	849102	1.3611e+06	1.90952e+06	765615	1.18282e+06	1.77257e+06	552826	1.08602e+06	1.5067e+06	617048	797418	1.34785e+06	163636	669941	531562	2.55691e+06	608520
YKL211C	11	621.32	2.83004e+06	2.04341e+06	2.06458e+06	600709	627367	2.17807e+06	318619	750204	790444	317513	571630	310334	542048	216102	726861	299014	709064	1.0854e+06	859010	1.24678e+06	1.20612e+06	473150	885147	1.15961e+06	360775	764005	1.07916e+06	410257	555146	1.0915e+06	566613	865246	1.19422e+06	480744	688215	1.09137e+06	375118	690375	782403	620138	567422	646378	589937	810873	572630	1.20163e+06	319741
YKR066C	11	560.5	5.4025e+06	4.14725e+06	3.32488e+06	880482	870298	2.88296e+06	489379	4.45126e+06	1.8321e+06	2.89643e+06	1.99103e+06	2.80578e+06	1.7688e+06	1.4575e+06	1.86033e+06	2.10099e+06	2.45535e+06	3.50053e+06	1.90291e+06	3.03128e+06	2.93972e+06	3.07694e+06	2.73142e+06	3.52006e+06	1.93504e+06	2.5291e+06	3.23488e+06	3.02903e+06	2.47552e+06	3.5961e+06	3.67889e+06	2.81007e+06	3.38832e+06	3.42879e+06	2.28767e+06	3.58638e+06	2.19211e+06	2.24304e+06	3.24377e+06	3.57107e+06	1.946e+06	2.87489e+06	1.27908e+06	1.70339e+06	2.00187e+06	3.43524e+06	2.53235e+06
YKR097W	11	749.24	797014	688296	703358	344960	296678	246377	108669	336894	291534	160700	244419	198580	276104	143751	271912	133559	226071	569497	206991	846256	1.13954e+06	356694	1.15765e+06	1.55906e+06	358920	831007	1.6424e+06	537269	771955	1.56602e+06	387772	626363	882939	448449	594783	862838	334157	590766	967086	456705	374830	815157	245985	277941	216474	1.20119e+06	522375
YLR089C	11	658.16	4.62523e+06	3.71784e+06	3.51765e+06	1.02489e+06	987689	3.31147e+06	831035	4.8253e+06	1.58158e+06	2.09387e+06	1.53974e+06	2.33891e+06	1.27849e+06	887138	1.34941e+06	1.46798e+06	1.72494e+06	2.88349e+06	1.41658e+06	2.21309e+06	2.21736e+06	2.07742e+06	1.97962e+06	2.75705e+06	1.08076e+06	1.92229e+06	2.18958e+06	1.88427e+06	1.48364e+06	2.15258e+06	1.92569e+06	1.80112e+06	2.62786e+06	1.79639e+06	1.48192e+06	2.39259e+06	1.8345e+06	1.35983e+06	1.86418e+06	1.29098e+06	1.09774e+06	1.4424e+06	1.58176e+06	1.8172e+06	1.37741e+06	2.90342e+06	1.51373e+06
YLR180W	11	1478.45	4.90094e+07	4.22621e+07	4.03943e+07	8.51728e+06	8.38734e+06	1.12954e+07	4.64367e+06	1.17221e+07	1.32219e+07	4.15491e+06	9.93902e+06	6.5076e+06	1.00065e+07	2.53087e+06	1.16812e+07	4.06432e+06	1.16245e+07	1.80997e+07	4.82224e+06	1.44027e+07	1.39474e+07	5.56145e+06	1.17883e+07	1.47196e+07	3.23418e+06	1.17779e+07	1.27138e+07	5.71536e+06	8.59658e+06	1.42692e+07	7.50616e+06	1.12654e+07	1.53343e+07	6.56314e+06	1.07914e+07	1.32216e+07	4.53871e+06	9.97592e+06	1.23381e+07	7.56196e+06	8.63598e+06	1.02822e+07	6.44182e+06	1.24833e+07	4.37857e+06	1.79651e+07	4.1434e+06
YLR195C	11	496.06	860585	821314	867655	343652	373606	293802	111806	340315	466075	117013	332154	186221	389998	106590	368837	94748.7	443128	721595	115353	713031	670414	162144	642246	673039	115763	608685	704492	203299	384296	736592	283775	580368	781113	319069	438111	677026	185302	427945	577090	208258	432983	444043	85111.8	482207	82415.1	697801	168134
YLR216C	11	611.84	5.43296e+06	4.6043e+06	4.09584e+06	1.8264e+06	1.6893e+06	5.17165e+06	1.45481e+06	8.72143e+06	2.58488e+06	3.36514e+06	2.44689e+06	4.70522e+06	2.37457e+06	1.70407e+06	2.97142e+06	2.66514e+06	3.61297e+06	5.69089e+06	3.01175e+06	4.59896e+06	4.32176e+06	3.98283e+06	3.99479e+06	4.82666e+06	2.58473e+06	3.80933e+06	4.09469e+06	3.07927e+06	3.57564e+06	4.26302e+06	3.55686e+06	3.89558e+06	4.63022e+06	3.65389e+06	3.68332e+06	4.2261e+06	3.21863e+06	3.08443e+06	3.6378e+06	3.59687e+06	2.5302e+06	3.15332e+06	3.25442e+06	3.10493e+06	1.86997e+06	4.74954e+06	2.25767e+06
YLR258W	11	897.83	744376	790197	916979	234860	227150	350355	206504	204948	1.05173e+06	151433	918147	169468	969908	77089.3	1.04771e+06	125299	1.25986e+06	2.30418e+06	134660	2.2319e+06	2.22894e+06	260286	2.10005e+06	2.40672e+06	265163	1.63454e+06	2.26382e+06	403701	895617	2.47646e+06	1.03641e+06	1.50763e+06	2.40512e+06	535056	1.12685e+06	2.3954e+06	295233	1.08646e+06	2.37378e+06	508077	944078	1.7304e+06	94009.8	769736	238628	2.76057e+06	268730
YLR270W	11	685.82	1.46619e+06	1.77002e+06	1.40431e+06	303697	295669	2.03063e+07	217006	858472	769446	367256	673762	634888	758825	230659	856374	359349	921711	1.8111e+06	393514	1.53331e+06	1.61845e+06	468910	1.24477e+06	1.7347e+06	435565	1.03908e+06	1.78662e+06	564383	811442	2.16903e+06	859330	1.13978e+06	2.09645e+06	536120	991650	1.99482e+06	461561	860186	1.44449e+06	772179	816153	1.07624e+06	234396	626057	478477	1.89749e+06	338507
YLR300W	11	784.61	2.34609e+06	3.07137e+06	2.75656e+06	894980	758897	2.30214e+06	493009	2.56941e+06	1.22776e+06	1.63191e+06	1.26381e+06	2.27761e+06	1.3828e+06	1.04816e+06	1.0752e+06	2.56987e+06	1.63523e+06	2.35869e+06	1.64212e+06	2.09355e+06	1.67348e+06	2.94277e+06	1.7128e+06	1.60748e+06	3.1534e+06	1.78661e+06	1.60674e+06	4.06805e+06	1.54156e+06	1.80769e+06	6.11085e+06	1.88439e+06	2.29955e+06	6.92276e+06	1.63601e+06	1.59881e+06	3.87027e+06	1.55604e+06	1.70071e+06	5.46074e+06	1.49254e+06	1.2039e+06	773234	1.32871e+06	1.78476e+06	2.30429e+06	2.24802e+06
YLR301W	11	579.14	3.91579e+06	3.31584e+06	3.16443e+06	1.54223e+06	1.40755e+06	4.91324e+06	926306	6.90729e+06	1.91587e+06	2.95123e+06	1.82676e+06	3.3653e+06	1.4846e+06	1.42268e+06	1.6934e+06	2.26932e+06	2.16223e+06	2.18876e+06	2.10866e+06	2.35953e+06	1.88477e+06	3.26077e+06	2.37383e+06	1.85267e+06	2.06081e+06	2.56863e+06	2.4161e+06	3.25853e+06	2.34125e+06	2.17794e+06	3.16337e+06	2.70215e+06	2.23601e+06	2.90103e+06	2.67717e+06	1.91983e+06	2.56836e+06	2.40978e+06	2.70322e+06	2.68655e+06	1.76014e+06	1.93865e+06	1.8621e+06	2.22271e+06	3.04099e+06	2.36262e+06	2.5352e+06
YML024W	11	645.99	6.91004e+07	5.15004e+07	4.86067e+07	1.8394e+07	1.77479e+07	1.59313e+07	8.21699e+06	4.61194e+07	1.85686e+07	9.56994e+06	1.79089e+07	3.21301e+07	1.48782e+07	4.03369e+06	1.56413e+07	1.64842e+07	2.48351e+07	2.78465e+07	6.41797e+06	2.26229e+07	1.43702e+07	2.24303e+07	1.73342e+07	2.77114e+07	6.51365e+06	2.29763e+07	1.8738e+07	1.43676e+07	2.52828e+07	2.24933e+07	9.33313e+06	2.21356e+07	2.61395e+07	1.50066e+07	1.6665e+07	2.3466e+07	6.29092e+06	1.87969e+07	1.4946e+07	1.30799e+07	1.43232e+07	1.39587e+07	2.88609e+06	1.60238e+07	5.37787e+06	2.28737e+07	6.56591e+06
YML028W	11	959.04	8.11498e+07	8.27007e+07	7.85872e+07	1.55808e+07	1.53152e+07	5.56292e+07	1.52945e+07	7.99558e+07	3.04513e+07	4.88086e+07	2.77156e+07	4.29344e+07	2.03318e+07	2.28815e+07	2.16201e+07	3.69037e+07	2.47609e+07	4.271e+07	2.48346e+07	2.94873e+07	2.50888e+07	4.1137e+07	2.54751e+07	3.93516e+07	2.56574e+07	3.20809e+07	3.34435e+07	4.01921e+07	2.41192e+07	3.92814e+07	4.4527e+07	2.6867e+07	3.97842e+07	3.89298e+07	2.41392e+07	3.72275e+07	3.06709e+07	2.12514e+07	2.76934e+07	4.57664e+07	2.32208e+07	2.50049e+07	2.82449e+07	3.67798e+07	3.34223e+07	4.32099e+07	3.01467e+07
YML054C	11	497.02	642382	582689	539851	213498	215785	260745	88457.7	418046	229829	222922	245355	321899	268206	114441	357625	234270	350295	600019	275817	855147	737336	320285	798487	807833	184955	627261	602572	319570	475172	681026	427591	488579	481596	273303	417506	408974	217138	409057	570335	192155	245157	449775	121132	186009	209459	912467	242133
YML120C	11	479.85	1.24807e+06	998836	817358	187250	163483	445988	143120	526576	596817	79504.5	613860	262096	640055	146334	743872	68700.4	854280	1.68888e+06	221238	1.70115e+06	1.76433e+06	336840	1.53435e+06	1.78344e+06	146715	1.30146e+06	1.41766e+06	323145	731138	1.75911e+06	660964	1.0577e+06	1.58098e+06	320552	912954	1.51595e+06	336905	807869	1.30283e+06	321105	743611	992189	72787.2	627858	215937	2.16012e+06	192825
YMR099C	11	641.97	3.81793e+06	3.61252e+06	2.98795e+06	1.16341e+06	1.11097e+06	1.93504e+06	533877	2.60029e+06	1.54263e+06	914347	1.30742e+06	1.55999e+06	1.25956e+06	365683	1.47922e+06	1.01263e+06	1.81461e+06	2.93001e+06	1.13142e+06	2.53025e+06	2.30427e+06	1.64511e+06	2.01058e+06	2.54119e+06	820315	2.14191e+06	2.30303e+06	1.0317e+06	1.78194e+06	2.62919e+06	1.20943e+06	2.21374e+06	2.54007e+06	1.01061e+06	1.93719e+06	2.28808e+06	1.12878e+06	1.82331e+06	1.95655e+06	804093	1.31191e+06	1.39778e+06	806029	1.60377e+06	757292	2.7073e+06	984389
YMR314W	11	643.1	1.39119e+06	805997	913779	486162	499849	1.59367e+06	429215	1.66017e+06	900870	610861	775850	659656	764663	450746	777666	594443	786553	1.17708e+06	553848	1.00918e+06	1.06403e+06	828233	824025	1.10337e+06	338442	793890	1.06947e+06	649665	858114	1.24204e+06	674126	755683	1.18567e+06	743715	841132	1.03668e+06	465543	781841	901203	969291	825268	792272	544707	1.11175e+06	411957	1.46486e+06	381436
YNL118C	11	511.09	709744	528389	434576	204118	171785	379574	143607	436819	406585	184536	313234	296386	178698	92075.8	218756	140254	372746	616835	137857	512993	508219	226614	377016	437268	132662	634143	452119	208497	279250	417057	232463	516519	382841	238071	261987	386055	148364	213616	304904	296759	187038	297874	110832	225835	152032	485119	83813.3
YNR035C	11	588.68	2.2403e+06	1.08669e+06	1.09526e+06	462200	456704	262629	272306	347078	1.10917e+06	92115.7	738416	186107	737843	103697	945975	117846	1.10462e+06	1.46402e+06	277167	1.22942e+06	1.12328e+06	259312	1.18017e+06	1.30856e+06	233116	1.05247e+06	1.16183e+06	379740	686391	1.22777e+06	683301	1.06718e+06	1.41497e+06	451911	828853	1.10082e+06	340684	939365	1.39409e+06	416426	765771	1.08777e+06	163609	903279	353267	1.66039e+06	279477
YOL027C	11	623.55	1.4854e+06	1.42573e+06	1.45896e+06	376933	377654	648468	282068	711358	611834	448750	544788	527654	556554	293666	546213	400333	783306	1.23169e+06	435476	1.0412e+06	828237	577053	903373	1.06843e+06	343233	869610	779816	447623	622717	864221	463656	733376	876336	554692	734506	814911	378913	554953	730615	380722	514344	730295	430248	528362	259339	1.08113e+06	393067
YOL109W	11	691.42	2.37239e+06	2.54768e+06	2.07078e+06	961702	1.00456e+06	2.16193e+06	787134	9.2401e+06	938251	6.42012e+06	985042	7.24431e+06	774353	2.44981e+06	512370	6.67552e+06	1.23211e+06	1.29324e+06	4.91732e+06	1.14153e+06	1.42151e+06	7.92428e+06	1.21542e+06	1.62941e+06	5.12496e+06	807613	986241	5.27141e+06	814578	989014	3.0182e+06	715847	767245	5.36141e+06	872145	1.22646e+06	3.96942e+06	544283	934044	3.10669e+06	723647	916907	2.11361e+06	567159	4.20922e+06	921369	5.16271e+06
YOR086C	11	664.34	2.79828e+06	1.67629e+06	1.45283e+06	289646	263147	152971	150218	228840	579719	177152	517046	166828	464809	87314.4	564945	199082	636507	1.05574e+06	145506	986872	973526	194102	910075	958863	200173	750114	872011	222536	503486	927508	277978	797733	1.01492e+06	270235	656982	924209	271387	627550	844328	242435	425265	540684	115379	473356	271428	1.10106e+06	285908
YOR254C	11	515.42	2.82762e+06	3.18581e+06	2.49966e+06	786146	794989	671745	363443	605058	1.19847e+06	303996	841271	408363	898370	131649	1.05484e+06	265370	1.12896e+06	1.64847e+06	354010	1.57824e+06	1.57332e+06	487068	1.56663e+06	1.75512e+06	312776	1.28967e+06	1.33382e+06	601696	840856	1.58746e+06	807977	1.34607e+06	1.87513e+06	624475	1.14715e+06	1.49829e+06	514467	1.08002e+06	1.25988e+06	740366	870366	1.01761e+06	247006	1.0485e+06	331659	1.79688e+06	392255
YPL091W	11	737.94	3.64727e+06	2.84995e+06	2.93743e+06	946960	852376	1.55267e+06	406758	1.82293e+06	1.73317e+06	848926	1.3987e+06	1.1497e+06	1.3782e+06	605832	1.55739e+06	836948	1.74283e+06	2.74945e+06	837523	2.53513e+06	2.42966e+06	1.08578e+06	2.19286e+06	2.51495e+06	785096	2.08682e+06	2.25482e+06	1.09326e+06	1.2433e+06	2.32321e+06	1.04422e+06	2.07986e+06	2.533e+06	1.03713e+06	1.7005e+06	2.29424e+06	981857	1.5203e+06	1.99983e+06	883183	1.16925e+06	1.58856e+06	745938	1.68878e+06	886945	2.78134e+06	888183
YAL062W	10	1445.3	793880	531404	561857	289667	296155	214728	73465.4	174665	204953	116777	115310	123832	196694	43210.4	201031	142062	305748	441860	148770	664908	687279	277010	587605	735804	205297	607958	954323	315280	413736	1.01537e+06	473462	683183	947531	297230	468716	889565	259757	467142	842240	366750	377782	726935	78703.1	250549	170855	555977	278534
YBL004W	10	424.94	254519	260375	229170	67725.9	71304.4	7067.8	13697.7	13167.4	119371	12670.9	53108.1	4099.3	71327.5	3219.51	69475.1	4048.07	86401.6	145047	6257.19	117268	114408	9136.63	119589	113195	10715.8	108405	107010	22663	59872.5	116003	68225.6	114995	148208	36453.1	85863.7	110338	17244.4	80893.7	74235.7	22388	61426.9	78540.1	1440.34	102504	14518	167486	16273.2
YBL027W	10	676.57	6.51303e+07	5.046e+07	5.83397e+07	1.50149e+07	1.49759e+07	5.17441e+06	4.85744e+06	1.81177e+07	1.37157e+07	2.52756e+06	1.12981e+07	9.63715e+06	1.24967e+07	1.18542e+06	1.28393e+07	2.70613e+06	1.78416e+07	2.62167e+07	3.67897e+06	2.2274e+07	1.8351e+07	7.08728e+06	1.76518e+07	2.42182e+07	4.49609e+06	2.00448e+07	2.04498e+07	6.09064e+06	1.84355e+07	2.46186e+07	6.56821e+06	1.96675e+07	2.38174e+07	5.94865e+06	1.80564e+07	2.34998e+07	4.63438e+06	1.46732e+07	1.8261e+07	3.89854e+06	1.14071e+07	1.24617e+07	2.32808e+06	1.24358e+07	3.48958e+06	2.54166e+07	7.50693e+06
YBL032W	10	643.61	1.62711e+06	1.7346e+06	1.43869e+06	585302	572654	972735	321804	897277	693860	455255	644799	736227	761946	289225	640014	536937	606005	1.40031e+06	463657	1.32686e+06	1.33813e+06	732663	979845	1.25756e+06	405808	1.01e+06	1.19288e+06	624305	606806	1.14809e+06	1.1001e+06	1.12848e+06	1.39272e+06	748037	748156	1.29615e+06	587127	658530	919956	781831	604409	794772	535615	835243	478143	1.55145e+06	541979
YBL039C	10	855.92	1.57448e+06	1.3772e+06	1.25217e+06	172763	164753	89781.8	234599	145765	571417	57574.3	361555	58698.2	351424	15701.1	296392	18539.2	391516	1.0325e+06	52100.8	851588	712026	77119.4	698177	857277	72050.4	723185	813276	73491.5	171636	860615	183759	675723	1.00085e+06	79458.4	429869	810533	65064.7	290099	690021	107602	351747	464899	35760.2	576062	66648.5	1.16374e+06	59585.2
YBL072C	10	630.63	4.84253e+07	3.90938e+07	3.64295e+07	1.44549e+07	1.30398e+07	3.17568e+06	5.7818e+06	6.11797e+06	1.58432e+07	2.09585e+06	1.33909e+07	4.00748e+06	1.26689e+07	1.23974e+06	1.38131e+07	2.84599e+06	1.67261e+07	2.37063e+07	3.52433e+06	2.12353e+07	1.83827e+07	5.64196e+06	1.77085e+07	2.14433e+07	5.68595e+06	1.99645e+07	1.91977e+07	7.16416e+06	1.29682e+07	1.9985e+07	9.63004e+06	2.04739e+07	2.45488e+07	8.24778e+06	1.53244e+07	1.96424e+07	5.55712e+06	1.51693e+07	1.58761e+07	7.25779e+06	1.1568e+07	1.4241e+07	2.57564e+06	1.58209e+07	7.00565e+06	2.67715e+07	6.44035e+06
YBR080C	10	495.63	4.00256e+06	1.48321e+06	1.40746e+06	1.03426e+06	911537	1.0019e+06	466585	665673	629475	255624	698585	423350	895675	189744	1.0276e+06	293806	1.22134e+06	1.10631e+06	355956	919463	976595	432597	876433	943793	239580	850370	874212	387896	877367	916993	535267	693731	991724	433205	755082	903134	323692	773829	845322	463156	779727	762364	179124	584220	254744	1.00359e+06	282398
YBR214W	10	582.66	389094	369136	299342	94265.2	111510	260027	155388	266521	484612	116619	459751	149740	390803	68216.7	401445	117932	491536	866108	93041	711175	765441	138488	721135	894076	116497	546518	838815	195323	370638	895624	311691	507591	844442	209286	367678	820390	115192	422427	781361	243713	346361	554685	73431.1	312563	144815	1.15145e+06	108908
YBR218C	10	1757.02	1.51641e+06	1.96373e+06	2.10623e+06	900580	819500	2.22471e+06	274769	933385	793771	274573	836759	471089	708897	159115	774833	401451	921009	1.42561e+06	340971	1.36865e+06	1.24308e+06	585952	1.07539e+06	1.27242e+06	379427	988941	1.19193e+06	559837	807584	1.05379e+06	823653	1.06311e+06	1.23631e+06	715967	960303	928441	441304	782435	980696	727918	871270	834270	156874	872972	298296	1.45809e+06	436928
YCL009C	10	767.35	6.8603e+06	6.35103e+06	6.3082e+06	1.84304e+06	1.73677e+06	4.71335e+06	917108	5.46693e+06	4.25924e+06	2.27268e+06	3.51109e+06	3.67216e+06	3.39772e+06	1.20574e+06	3.21468e+06	2.08941e+06	3.33608e+06	6.01939e+06	1.88692e+06	4.92587e+06	4.61739e+06	3.31222e+06	3.85107e+06	5.14792e+06	1.73166e+06	4.05272e+06	4.44731e+06	3.22571e+06	2.96173e+06	4.44889e+06	6.07092e+06	3.93298e+06	6.1987e+06	3.49426e+06	2.99525e+06	4.82378e+06	2.11763e+06	3.18629e+06	3.90966e+06	4.4234e+06	2.86591e+06	3.53774e+06	1.80096e+06	3.63258e+06	1.94498e+06	5.43891e+06	1.54623e+06
YCL011C	10	481.17	1.87466e+06	1.25532e+06	1.12717e+06	481290	446075	2.43169e+06	322169	2.64108e+06	551296	1.59265e+06	451829	1.69302e+06	423153	993820	464102	1.2299e+06	620684	856643	1.10194e+06	711919	624956	1.37555e+06	737372	749541	729563	658933	567881	1.02142e+06	546241	578927	822883	580829	564644	887828	475518	554781	906766	441907	488093	1.0051e+06	377387	475434	1.03681e+06	507863	1.50562e+06	719448	884741
YCR004C	10	783.37	3.75657e+06	4.52995e+06	4.28987e+06	1.64314e+06	1.44682e+06	3.24468e+06	1.03985e+06	5.00074e+06	3.05284e+06	1.39023e+06	2.34815e+06	2.32562e+06	1.80352e+06	918580	2.71798e+06	1.59559e+06	3.04438e+06	4.55851e+06	1.15834e+06	3.59525e+06	3.74335e+06	2.15603e+06	3.25447e+06	3.41383e+06	962180	2.99471e+06	3.28958e+06	2.36418e+06	2.6656e+06	3.52604e+06	1.99478e+06	3.05498e+06	3.23083e+06	1.61949e+06	2.40414e+06	2.75912e+06	1.92039e+06	2.33871e+06	3.08703e+06	1.48512e+06	2.43893e+06	2.31559e+06	1.37977e+06	2.39058e+06	2.09282e+06	4.05588e+06	1.36516e+06
YCR005C	10	666.9	1.86878e+06	2.07251e+06	2.5271e+06	851131	887776	1.32373e+06	274246	1.60436e+06	940944	646176	721665	1.02224e+06	709435	281863	823078	459870	896126	1.47743e+06	463432	1.1938e+06	1.15522e+06	740437	982816	1.41784e+06	460948	1.10886e+06	1.41561e+06	856368	996019	1.67687e+06	987019	1.05535e+06	1.55894e+06	858072	994553	1.24968e+06	723953	970686	1.36741e+06	865195	678082	897574	538379	851052	625105	1.48433e+06	574127
YDL029W	10	452.89	6.05131e+06	3.89441e+06	3.6736e+06	1.52426e+06	1.47507e+06	2.66456e+06	772484	3.0362e+06	2.24656e+06	1.39553e+06	1.53457e+06	2.25849e+06	1.68241e+06	875717	1.6988e+06	1.37073e+06	2.2797e+06	2.9836e+06	1.28063e+06	2.61796e+06	2.41294e+06	1.69491e+06	2.31835e+06	2.75189e+06	974497	2.057e+06	2.35427e+06	1.48205e+06	1.85384e+06	2.5123e+06	1.46884e+06	2.23761e+06	2.6011e+06	1.42825e+06	1.81662e+06	2.50876e+06	1.42458e+06	2.14093e+06	2.02753e+06	1.17603e+06	1.48947e+06	1.52852e+06	1.46886e+06	1.69394e+06	1.66643e+06	2.81414e+06	1.20259e+06
YDL040C;reverse_YPR083W	10	472.56	623247	464078	368851	125832	110177	88933.8	98812.1	63560.4	377950	34445.8	268022	84547.4	211949	28440.4	198153	51747.8	268653	437247	76716.9	373888	366598	98911.2	288012	408373	68944.2	265828	308491	104861	199934	302267	180581	301729	303457	167364	220776	375430	92550.7	240003	288634	136907	188522	222219	57208.7	268179	45454.2	437599	72164.9
YDL136W	10	594.34	2.40388e+07	2.86849e+07	2.35564e+07	9.03451e+06	7.9179e+06	1.69428e+06	3.69493e+06	6.15027e+06	9.0739e+06	1.28426e+06	9.14066e+06	1.97218e+06	8.38556e+06	803613	8.05427e+06	1.43322e+06	1.02553e+07	1.88001e+07	1.50036e+06	1.2315e+07	7.00851e+06	2.22926e+06	9.38281e+06	1.7011e+07	2.06442e+06	1.01074e+07	1.21831e+07	3.12528e+06	1.06267e+07	1.50363e+07	3.58319e+06	9.36949e+06	1.6634e+07	2.81995e+06	7.38421e+06	1.44065e+07	2.69144e+06	6.82532e+06	1.05253e+07	2.99625e+06	7.36373e+06	9.93102e+06	1.28709e+06	7.52462e+06	3.05428e+06	1.63846e+07	2.76647e+06
YDL143W	10	540.29	2.47508e+06	2.54731e+06	2.32269e+06	548870	567329	627895	319902	740551	838517	398677	754547	493123	554679	141595	741991	260613	855530	1.75191e+06	442592	1.58234e+06	1.43053e+06	462712	1.10106e+06	1.29378e+06	304015	1.20026e+06	1.21611e+06	325734	671540	1.40063e+06	673880	1.28028e+06	1.42123e+06	689615	1.05045e+06	1.07091e+06	339192	1.04019e+06	1.16411e+06	513169	510580	875808	299728	783104	319384	1.45276e+06	272094
YDR002W	10	584.35	3.92404e+06	4.59791e+06	4.04307e+06	1.30252e+06	1.24745e+06	2.69217e+06	968765	4.39815e+06	2.27461e+06	3.69024e+06	1.58631e+06	3.98023e+06	1.58048e+06	1.75071e+06	1.23917e+06	2.53674e+06	2.1407e+06	4.02729e+06	2.13874e+06	3.37041e+06	2.30399e+06	2.45581e+06	2.81334e+06	3.91033e+06	2.36783e+06	2.72678e+06	2.89453e+06	2.40325e+06	1.82482e+06	2.99968e+06	3.26122e+06	2.79002e+06	3.23825e+06	2.53621e+06	2.00244e+06	3.4896e+06	2.08064e+06	1.57833e+06	2.41505e+06	3.02769e+06	1.46343e+06	2.39773e+06	2.13671e+06	2.25084e+06	2.78637e+06	4.07741e+06	2.20351e+06
YDR044W	10	560.77	2.87333e+06	1.14861e+06	1.07975e+06	258851	276559	581829	231104	845909	452783	753994	813381	802486	907661	488470	1.08239e+06	724240	1.67033e+06	2.44128e+06	944916	2.60757e+06	3.07354e+06	1.09801e+06	2.14946e+06	3.25591e+06	804090	2.28669e+06	3.89084e+06	1.25366e+06	1.42229e+06	4.15522e+06	2.53646e+06	2.39566e+06	4.29664e+06	1.43913e+06	1.51731e+06	4.68804e+06	1.26577e+06	1.60089e+06	4.92011e+06	2.31302e+06	1.46651e+06	3.23588e+06	263444	434292	539131	1.915e+06	641456
YDR071C	10	613.18	7.61297e+06	6.19911e+06	5.55835e+06	1.46167e+06	1.453e+06	5.57694e+06	1.314e+06	9.44762e+06	2.51765e+06	6.23589e+06	2.55035e+06	7.6471e+06	2.14939e+06	3.08781e+06	2.29431e+06	4.45772e+06	3.12304e+06	4.18174e+06	3.59057e+06	3.26577e+06	2.612e+06	5.40553e+06	2.84869e+06	3.83937e+06	3.04046e+06	2.95779e+06	2.97916e+06	4.33941e+06	2.90338e+06	3.4271e+06	4.33071e+06	2.80125e+06	3.86985e+06	5.07561e+06	2.12844e+06	3.55944e+06	4.13091e+06	2.24231e+06	2.99868e+06	4.0284e+06	1.77749e+06	2.41066e+06	2.85196e+06	2.61973e+06	4.3358e+06	4.65763e+06	3.85513e+06
YDR171W	10	580.34	1.1204e+06	736007	719140	299593	335702	769361	371408	2.94741e+06	645817	3.04452e+06	511791	1.73161e+06	607308	1.16836e+06	651655	2.31101e+06	993167	1.66806e+06	2.91065e+06	1.48324e+06	1.59673e+06	2.97833e+06	1.48382e+06	2.01086e+06	3.23945e+06	1.4793e+06	1.58129e+06	2.8134e+06	1.27703e+06	1.42472e+06	1.39149e+06	1.29801e+06	1.32139e+06	2.43373e+06	1.00282e+06	1.83288e+06	2.385e+06	879550	1.31622e+06	1.66583e+06	856395	1.12258e+06	1.20913e+06	681047	3.77577e+06	1.94289e+06	2.67817e+06
YDR177W	10	597.17	6.8127e+06	4.23263e+06	3.37454e+06	902004	975939	3.31822e+06	637827	4.96027e+06	1.84513e+06	3.28971e+06	1.5799e+06	3.77413e+06	1.22697e+06	1.51634e+06	1.36619e+06	2.40425e+06	1.94015e+06	3.04602e+06	2.00976e+06	2.54671e+06	2.30779e+06	3.42953e+06	2.0737e+06	2.87285e+06	1.75791e+06	2.28337e+06	2.60575e+06	2.7395e+06	1.67852e+06	2.92652e+06	2.97311e+06	2.19014e+06	2.83847e+06	2.95319e+06	1.84495e+06	2.55751e+06	2.40557e+06	1.73583e+06	2.84541e+06	3.12231e+06	1.23832e+06	2.02111e+06	1.31409e+06	1.73142e+06	2.50632e+06	3.03938e+06	2.34796e+06
YDR190C	10	471.12	2.06004e+06	1.4609e+06	1.24426e+06	422761	434379	920407	204512	916181	739873	201548	534817	487724	630501	145336	742288	210046	798046	1.2324e+06	381833	1.14996e+06	1.04719e+06	469564	946411	1.09516e+06	212163	965241	994865	543422	737063	1.00358e+06	614400	1.00516e+06	1.07909e+06	488444	879908	1.01576e+06	382644	795675	867163	467907	592010	799448	334082	689827	251206	1.20466e+06	251759
YDR211W	10	546.85	982179	1.15021e+06	1.00334e+06	274255	297535	347506	141303	314411	632377	191255	352026	169675	396390	45120	470493	114873	409644	786111	115112	703067	673618	239930	647943	777433	164439	547455	608769	242721	356802	727022	300239	575447	818387	288572	471284	700481	195306	392896	556899	299775	323851	571954	103741	501960	164101	894565	152119
YDR298C	10	721.52	9.0367e+06	6.97814e+06	6.3975e+06	2.47897e+06	2.04053e+06	5.45561e+06	1.11112e+06	8.56446e+06	2.11268e+06	4.54863e+06	2.42771e+06	5.92177e+06	2.24843e+06	2.33975e+06	2.59536e+06	4.32149e+06	3.40988e+06	4.62789e+06	4.30281e+06	4.71999e+06	3.64936e+06	6.16327e+06	3.89419e+06	4.93669e+06	4.36935e+06	4.69745e+06	4.58385e+06	6.49036e+06	5.2575e+06	5.60438e+06	5.64304e+06	4.36563e+06	5.40646e+06	5.88272e+06	4.05342e+06	4.5314e+06	4.94848e+06	3.50275e+06	3.68532e+06	5.49575e+06	3.26549e+06	3.79259e+06	2.4187e+06	2.83373e+06	5.98649e+06	5.84056e+06	5.4804e+06
YDR388W	10	645.42	6.17927e+06	3.64542e+06	3.50448e+06	857378	840345	1.73153e+06	463162	2.2349e+06	1.51564e+06	877630	1.20382e+06	1.23729e+06	1.19536e+06	495394	1.21019e+06	671578	1.34652e+06	2.42798e+06	829750	2.3052e+06	2.04932e+06	1.09871e+06	1.89569e+06	2.23878e+06	683758	1.81909e+06	2.00218e+06	1.18818e+06	1.41091e+06	2.16812e+06	1.19193e+06	1.89403e+06	2.35041e+06	1.11194e+06	1.68647e+06	2.15166e+06	735752	1.39424e+06	1.62146e+06	949577	1.16872e+06	1.28781e+06	1.01618e+06	1.45994e+06	762514	2.53054e+06	840692
YDR394W	10	702.58	1.6737e+06	1.49095e+06	1.53886e+06	545054	583468	1.26051e+06	472943	1.3954e+06	918159	625730	915429	880049	802834	384994	886534	546547	934053	1.39114e+06	550869	1.2906e+06	1.28692e+06	829242	1.22045e+06	1.3129e+06	462842	1.18716e+06	1.19409e+06	629920	824179	1.31075e+06	801205	1.13942e+06	1.31226e+06	755366	921041	1.28095e+06	569652	818969	1.10435e+06	793287	774661	958123	471649	964538	493962	1.47575e+06	486402
YDR427W	10	503.99	3.08052e+06	1.59693e+06	1.59378e+06	481936	512215	1.12255e+06	356837	1.2193e+06	854398	971720	763233	847991	724033	425225	810718	626789	881103	1.33662e+06	569128	1.24261e+06	1.07528e+06	838190	960938	1.21611e+06	527665	1.04546e+06	1.15101e+06	835428	813619	1.26584e+06	987581	1.01106e+06	1.38274e+06	772744	838218	1.20485e+06	754746	757303	1.09968e+06	921377	631923	899541	671177	804711	477859	1.3204e+06	543255
YDR432W	10	592.57	7.78257e+06	7.46158e+06	6.62928e+06	2.98281e+06	2.8006e+06	9.63048e+06	1.79005e+06	1.57117e+07	3.1723e+06	8.69407e+06	3.01674e+06	9.53646e+06	2.49588e+06	5.15174e+06	3.13634e+06	7.33717e+06	4.16399e+06	4.86579e+06	6.74905e+06	4.76506e+06	3.9718e+06	8.52371e+06	4.06396e+06	4.49803e+06	5.52641e+06	4.15527e+06	4.03922e+06	7.36546e+06	4.02642e+06	4.07673e+06	6.11853e+06	4.03556e+06	4.48309e+06	6.96449e+06	3.84304e+06	3.73071e+06	6.16528e+06	3.3102e+06	3.45312e+06	6.30658e+06	2.65323e+06	3.13761e+06	5.05494e+06	4.09862e+06	8.71763e+06	5.09992e+06	6.63381e+06
YEL013W	10	515.78	1.2811e+06	819350	1.05067e+06	299522	375617	758643	220410	1.07313e+06	734262	312802	630240	832318	586288	118823	749599	413385	903858	1.29844e+06	457612	1.34668e+06	1.11857e+06	553276	1.09242e+06	1.23123e+06	468133	991050	1.17272e+06	646334	751704	993520	913109	836301	1.13603e+06	847773	1.0019e+06	1.1927e+06	689604	844524	1.17872e+06	779355	776059	810770	342858	739426	364723	1.32738e+06	422446
YEL054C	10	847.26	6.55527e+07	6.45328e+07	6.08558e+07	2.4122e+07	2.38032e+07	5.91912e+07	1.21656e+07	8.74051e+07	2.45393e+07	5.22595e+07	2.11498e+07	6.59568e+07	1.99839e+07	2.33119e+07	1.99278e+07	4.5028e+07	2.90368e+07	3.87005e+07	3.90009e+07	3.27524e+07	2.45655e+07	5.45727e+07	2.88838e+07	3.34501e+07	2.62186e+07	3.08686e+07	2.84064e+07	3.75742e+07	2.84442e+07	3.11061e+07	2.59963e+07	3.04296e+07	3.39525e+07	3.37825e+07	2.5164e+07	2.95251e+07	3.12277e+07	2.89329e+07	2.43311e+07	2.24086e+07	1.8057e+07	2.33149e+07	2.8577e+07	2.44957e+07	2.93131e+07	3.97832e+07	2.55749e+07
YER065C	10	506.55	87623.3	122178	108248	97339.2	103156	129267	109952	148573	346681	67545.6	192264	98642.5	165832	145635	149495	143738	168867	231281	115747	352442	329075	262603	504398	521742	194029	445930	605386	297753	435621	469634	160863	333897	633642	335027	386346	267902	235882	286053	315765	289546	233984	210989	70445.5	109226	178042	451245	169742
YER120W	10	626.46	9.82732e+06	9.26504e+06	9.10392e+06	4.52153e+06	4.35132e+06	1.5242e+07	2.90093e+06	2.71982e+07	4.32106e+06	1.70283e+07	5.2877e+06	1.77013e+07	4.59533e+06	9.46293e+06	4.87952e+06	1.12163e+07	6.65574e+06	7.13304e+06	9.52307e+06	7.15359e+06	6.49283e+06	1.35139e+07	5.99431e+06	7.08041e+06	7.50739e+06	5.94014e+06	5.72796e+06	1.01324e+07	6.70968e+06	6.92158e+06	7.30636e+06	5.77672e+06	6.31892e+06	8.65516e+06	5.79002e+06	5.91924e+06	8.8286e+06	4.58601e+06	5.50855e+06	7.22232e+06	4.76943e+06	4.88759e+06	9.94174e+06	6.45571e+06	1.15732e+07	7.6705e+06	8.52962e+06
YFL004W	10	490.78	1.96915e+06	981984	1.00066e+06	499326	521774	389431	207587	473581	601672	250855	550684	404788	488830	120072	501432	187285	615139	899630	283030	927996	850142	490520	741807	893697	302471	678365	631034	482361	653123	654646	543955	642444	671533	580459	654165	761558	385371	493319	541244	569144	451894	542364	150897	435900	276753	742372	238923
YFR006W	10	503.49	436043	531135	607606	309382	400678	475861	90071.2	584499	170682	209686	134615	217229	166996	170398	211075	269557	195838	534571	352685	425589	373090	362041	306712	475955	115623	279165	430815	327190	118738	453515	256761	295981	476489	294684	283897	389421	200674	250650	626439	184646	179971	384391	188532	216581	336790	467344	197943
YFR009W	10	428.79	1.40051e+06	1.34904e+06	1.17441e+06	281420	259893	335940	135552	354751	731033	88979.9	482096	211542	568918	57223.7	675038	178500	615966	1.10383e+06	234303	987182	953893	214957	887063	1.03661e+06	149158	755920	905779	290521	433845	974487	576753	781448	1.27508e+06	373080	631391	908185	274901	481888	934656	371491	515242	797504	76164.4	648179	231444	1.12811e+06	216575
YFR037C	10	648.34	1.14435e+06	1.65764e+06	2.1398e+06	578316	507199	1.1221e+06	354058	1.30223e+06	654143	606380	608928	911283	622049	368851	561588	622545	660840	1.03313e+06	537207	778271	935168	724875	702498	954717	443406	694217	857940	613663	627890	820092	628262	613568	915272	578029	624748	819816	535600	551672	702270	699496	479000	727499	560672	625333	462906	1.22673e+06	443453
YGL022W	10	357.23	544933	520456	456703	240522	199184	260019	69453.3	198474	288794	82831.5	235793	82629.2	247717	49330.5	324730	118462	335845	591319	113681	424796	444305	161340	396466	411050	86842.2	339526	449283	195838	182603	511924	217649	316246	481194	130422	356008	367300	198236	267339	464843	189147	276187	277201	39898.3	357790	146094	655650	123862
YGL037C	10	608.68	5.50698e+06	3.36119e+06	3.46426e+06	1.62155e+06	1.68206e+06	5.08896e+06	389434	7.60116e+06	2.82842e+06	4.2032e+06	2.67715e+06	4.32291e+06	2.72925e+06	1.9299e+06	3.10471e+06	3.0734e+06	3.84579e+06	6.4225e+06	3.37415e+06	5.79381e+06	5.54664e+06	4.97665e+06	5.67648e+06	7.43023e+06	3.13587e+06	5.07253e+06	6.9915e+06	5.15428e+06	4.75738e+06	7.51021e+06	5.46085e+06	5.33076e+06	7.31676e+06	5.1824e+06	4.11732e+06	7.00033e+06	4.20451e+06	3.89953e+06	6.2311e+06	4.55408e+06	3.77248e+06	5.18862e+06	2.22691e+06	3.25767e+06	5.06857e+06	8.8836e+06	4.23807e+06
YGL256W	10	502.02	2.94621e+06	1.8029e+06	1.64013e+06	284187	208751	419044	176548	394178	193952	184654	404460	321713	302953	91259.8	260592	177323	320641	629844	161814	499072	507874	362668	403793	646494	290415	1.02778e+06	737399	806365	2.22946e+06	1.9881e+06	1.27159e+06	4.6894e+06	4.22939e+06	807989	4.23994e+06	2.31581e+06	967497	3.18624e+06	2.20576e+06	856738	3.31597e+06	1.80562e+06	112779	232436	253457	616926	283676
YGR032W	10	1325.2	838724	405503	658343	180642	162237	182285	105829	173543	587712	101248	463316	120358	560930	32112.1	649194	112291	747224	1.19113e+06	126329	1.15864e+06	1.11744e+06	153741	975880	1.09764e+06	195441	978576	1.16426e+06	257396	550580	1.09559e+06	341645	821141	1.02076e+06	283950	765928	962573	214551	795445	962528	206777	456831	751731	60508.2	380563	195639	979669	227496
YGR132C	10	565.93	2.12236e+06	1.56903e+06	1.80292e+06	612971	587090	2.11623e+06	354455	3.45321e+06	727777	2.09537e+06	689181	2.39576e+06	629820	794280	701020	1.76957e+06	1.18178e+06	1.18472e+06	1.56232e+06	1.25162e+06	1.12307e+06	1.90848e+06	1.17037e+06	1.28084e+06	1.04996e+06	1.12161e+06	1.10445e+06	1.62557e+06	1.20432e+06	1.18191e+06	1.02641e+06	1.03927e+06	1.02725e+06	1.25076e+06	900167	1.04299e+06	1.34093e+06	882812	959573	1.00845e+06	718852	912831	952235	805684	1.33788e+06	1.35772e+06	1.08389e+06
YGR178C;reverse_YNL271C	10	624.2	793593	943661	1.59449e+06	367228	437992	503868	170539	796278	407555	419938	415492	915869	494417	353763	410367	564606	554500	594211	411820	633700	624998	406373	580415	530041	432286	476113	550659	574863	523657	507140	520115	510438	539239	560311	574580	468885	478647	422787	471926	491421	459097	381778	359234	465929	494987	571047	424874
YHL015W	10	603.49	4.501e+07	4.11331e+07	3.75414e+07	1.33414e+07	1.24452e+07	2.073e+07	4.29339e+06	5.69199e+07	1.35312e+07	3.80606e+07	1.13971e+07	3.41141e+07	8.29405e+06	1.41899e+07	6.80591e+06	2.88584e+07	1.47379e+07	1.89909e+07	1.75835e+07	1.71881e+07	1.4634e+07	3.51027e+07	1.48459e+07	1.9754e+07	1.6844e+07	1.15705e+07	1.25222e+07	2.27516e+07	1.16286e+07	1.55615e+07	2.04927e+07	1.2229e+07	1.56461e+07	2.74405e+07	7.4339e+06	1.46888e+07	1.93875e+07	7.58355e+06	1.14466e+07	2.94906e+07	8.31344e+06	9.78337e+06	1.57969e+07	7.35662e+06	2.23035e+07	1.72039e+07	1.64249e+07
YHL030W	10	616.19	531895	416946	444334	107251	95382.6	41214.8	54197.3	28066.2	269597	17079.7	198029	26575.7	173104	7028.73	202630	14133.9	192740	355814	18280.8	322403	309014	36649.8	301478	312767	31147.6	226136	262586	43856.7	118690	261808	153480	225455	318290	121940	172828	253208	28338.4	160923	197798	252715	146116	244142	16580.9	230782	45253.5	356138	70216.5
YHR008C	10	517.47	2.32837e+06	2.05753e+06	1.96987e+06	718464	524097	1.98611e+06	312072	3.58404e+06	909160	1.42803e+06	957919	1.55069e+06	985204	642707	962893	1.43572e+06	1.36374e+06	1.98531e+06	1.32232e+06	1.93087e+06	1.80286e+06	1.90785e+06	1.94636e+06	2.19549e+06	1.16889e+06	1.93145e+06	2.37714e+06	1.63238e+06	1.12547e+06	2.8087e+06	1.67497e+06	1.7466e+06	2.73777e+06	1.10592e+06	1.8318e+06	1.96173e+06	1.30051e+06	1.37476e+06	1.94759e+06	1.54308e+06	1.46251e+06	1.47378e+06	848499	1.14091e+06	1.75473e+06	3.04021e+06	1.45818e+06
YHR039C-A	10	794.69	3.0904e+06	3.42122e+06	2.6452e+06	841872	782457	4.60573e+06	743761	5.94274e+06	1.47713e+06	4.12081e+06	1.30555e+06	4.10655e+06	909979	2.21408e+06	1.05538e+06	4.19253e+06	1.65091e+06	2.67063e+06	3.10829e+06	2.41877e+06	1.59842e+06	5.02335e+06	2.37437e+06	3.93579e+06	3.28808e+06	1.84494e+06	2.32076e+06	4.11755e+06	1.53889e+06	2.60903e+06	5.24226e+06	1.77921e+06	2.85017e+06	4.65291e+06	1.27097e+06	2.71497e+06	3.24138e+06	925412	2.15639e+06	5.35674e+06	1.49658e+06	2.37203e+06	1.06686e+06	903777	4.52579e+06	2.04468e+06	3.651e+06
YHR098C	10	593.91	2.09284e+06	1.5232e+06	1.31851e+06	466135	448139	507356	175143	626604	500792	303982	491456	350950	566212	111608	590014	311050	633929	959895	347081	960541	832660	409997	728779	805457	249652	714904	705935	449668	598436	763843	637975	772189	881783	513061	669240	767936	353773	600946	817544	428016	549392	635682	200498	571251	313896	930596	373204
YHR107C	10	521.21	948533	1.34003e+06	992911	394276	401547	922115	208374	959296	464166	185238	519531	486274	612186	184953	524993	348651	567970	986102	345469	840111	893496	451832	879693	810194	347886	839644	836494	401878	606267	910032	467087	794805	977101	410807	771561	879296	344160	529033	643388	439562	459798	564309	325872	589571	255668	1.06831e+06	253119
YHR108W	10	542.85	1.50384e+06	1.4942e+06	1.24463e+06	374387	532867	1.11102e+06	323658	1.14667e+06	929828	524175	591234	748386	635567	385809	699573	315564	745504	1.34082e+06	397772	1.17785e+06	1.10625e+06	551171	1.0026e+06	1.20435e+06	492637	976860	872046	629649	708690	1.05557e+06	1.18512e+06	1.03618e+06	1.23891e+06	688495	884754	944637	565341	778725	821982	825813	615758	706254	332972	668911	386390	1.1607e+06	402894
YIL034C	10	546.46	2.95128e+06	1.67491e+06	1.50515e+06	465763	494192	4.46235e+06	465110	4.30406e+06	1.16919e+06	5.49314e+06	1.12461e+06	3.63541e+06	906163	3.05375e+06	1.22088e+06	2.84332e+06	1.43582e+06	1.96704e+06	2.38752e+06	1.61465e+06	1.45147e+06	2.84365e+06	1.57638e+06	1.77651e+06	1.70796e+06	1.35072e+06	1.48907e+06	2.49757e+06	1.41367e+06	1.60596e+06	1.90122e+06	1.29325e+06	1.59235e+06	2.10728e+06	1.15722e+06	1.42921e+06	1.61517e+06	1.19427e+06	1.40853e+06	2.20213e+06	972579	1.33608e+06	2.03543e+06	1.36096e+06	5.78436e+06	2.0613e+06	2.69714e+06
YJL191W;YCR031C	10	786.07	2.80977e+07	2.42639e+07	2.50235e+07	9.78774e+06	1.09963e+07	5.07298e+06	4.23295e+06	1.61744e+07	1.0727e+07	3.35621e+06	9.76285e+06	1.03267e+07	8.93956e+06	2.0298e+06	1.0004e+07	4.01989e+06	1.42027e+07	1.92979e+07	3.34068e+06	1.45008e+07	1.16504e+07	8.72239e+06	1.08054e+07	1.52718e+07	4.3283e+06	1.21486e+07	1.19353e+07	7.41462e+06	1.16324e+07	1.45738e+07	9.39546e+06	1.26269e+07	1.76334e+07	8.45928e+06	9.01403e+06	1.48701e+07	5.65316e+06	9.68839e+06	1.12222e+07	1.08049e+07	8.75785e+06	1.02736e+07	2.71938e+06	1.00724e+07	2.07801e+06	1.84122e+07	4.65163e+06
YJR007W	10	583.8	3.27018e+06	3.05314e+06	3.15006e+06	1.14894e+06	1.12888e+06	1.56121e+06	553415	2.1197e+06	1.36554e+06	605600	1.14392e+06	1.07601e+06	1.27938e+06	440817	1.31978e+06	551086	1.4082e+06	1.9328e+06	790928	2.02578e+06	1.66775e+06	1.06664e+06	1.9881e+06	2.19766e+06	662875	1.85011e+06	1.96772e+06	1.06924e+06	1.64816e+06	1.96725e+06	1.32442e+06	1.87489e+06	2.23273e+06	1.1346e+06	1.56943e+06	1.95235e+06	903203	1.90446e+06	1.43827e+06	1.15789e+06	1.37904e+06	1.56068e+06	931986	1.70839e+06	662550	2.37737e+06	865362
YJR064W	10	539.54	1.07514e+06	967809	991702	533116	561789	878875	391789	886934	810467	316006	645826	554908	636713	212979	718485	335171	666754	854634	329361	987841	826522	379039	795124	987581	357293	871228	727243	506278	758593	727788	636934	871958	819279	604473	769697	854912	430032	745288	563632	517333	588578	608944	404550	681896	318291	938392	301886
YJR070C	10	745.12	4.86553e+06	5.62241e+06	5.46752e+06	1.46782e+06	1.47077e+06	3.70962e+06	1.82937e+06	4.63709e+06	2.00535e+06	3.34441e+06	2.34561e+06	3.88204e+06	1.78892e+06	2.02832e+06	2.77564e+06	2.50809e+06	2.76419e+06	3.49044e+06	2.25633e+06	3.67995e+06	2.49058e+06	4.11012e+06	2.73355e+06	3.87823e+06	2.49062e+06	3.16609e+06	3.3219e+06	3.27801e+06	2.65008e+06	3.82764e+06	4.67977e+06	2.74774e+06	3.66074e+06	4.37468e+06	2.38503e+06	3.25395e+06	2.70895e+06	2.11982e+06	3.72314e+06	4.4128e+06	2.31883e+06	2.53597e+06	2.04666e+06	2.58484e+06	3.41626e+06	3.6026e+06	3.51811e+06
YJR096W	10	448.61	455661	490940	646301	158947	147584	764760	162856	1.02899e+06	511755	672538	422153	473579	486549	214668	628545	476204	497558	764898	368549	779280	631303	520744	802257	792990	529200	617504	747621	636783	601991	732037	601197	613852	617051	487261	514280	594305	532971	477826	799746	683629	532616	716074	279566	351042	622812	796284	505722
YJR103W	10	606.73	567267	595892	708230	166392	125084	180961	146656	125056	414174	53130.7	321357	58879.7	345779	105787	344334	108222	486805	968133	116924	869047	847670	196859	822466	878659	84565.1	556037	886066	216991	279029	1.00014e+06	583301	603576	1.04808e+06	267399	464621	975668	195503	328871	902095	326897	483612	722556	77601.2	362134	165835	928767	158105
YKL054C	10	662.15	1.89159e+06	2.36427e+06	1.95536e+06	570695	550798	1.63054e+06	606790	2.50845e+06	965520	2.67636e+06	1.00901e+06	1.99976e+06	736065	1.47998e+06	838174	1.66045e+06	1.19091e+06	1.62714e+06	1.18359e+06	1.36664e+06	999467	1.49737e+06	992836	1.49991e+06	1.38665e+06	1.1855e+06	1.34767e+06	1.49994e+06	1.49015e+06	1.36941e+06	1.60783e+06	1.01724e+06	1.29305e+06	1.79957e+06	1.31062e+06	1.14493e+06	1.44567e+06	1.27047e+06	1.93849e+06	1.44364e+06	876636	912106	1.20495e+06	1.19818e+06	1.73143e+06	1.8095e+06	1.73612e+06
YKL195W	10	480.84	527473	621874	667376	411615	476097	899141	215131	1.83413e+06	384503	1.15611e+06	402949	905762	255439	603408	393311	643439	424082	564212	675694	475010	475163	1.23203e+06	496680	573212	790737	450245	520838	1.05556e+06	603892	501438	709356	446164	485220	745329	390778	431947	930961	453935	375817	720931	384669	422952	574809	388934	1.1714e+06	582154	1.351e+06
YKR016W	10	548.1	350229	387838	375649	130555	103354	225424	168617	258575	236445	76033.1	223197	113256	201631	39572.9	236030	72310.2	231288	360440	82026	391443	337378	126738	306646	367175	80130.6	297914	358861	129110	233159	390695	186424	311185	366975	211321	300991	263150	121100	270313	317516	163174	215456	199352	103927	208961	106118	359887	107835
YKR039W	10	495.49	6.38686e+06	6.71318e+06	5.80623e+06	1.5012e+06	1.48415e+06	849844	301215	604522	1.58917e+06	443970	1.9353e+06	818571	3.57377e+06	241774	2.27755e+06	369594	4.3794e+06	5.57444e+06	589584	6.91726e+06	4.32133e+06	726686	5.22633e+06	3.87669e+06	662199	5.46814e+06	3.68848e+06	855721	3.70431e+06	3.82509e+06	1.16853e+06	5.8406e+06	4.8874e+06	830884	5.09447e+06	2.98359e+06	784372	4.98069e+06	2.78896e+06	541209	3.61345e+06	2.07757e+06	256431	654675	972089	5.40567e+06	1.0284e+06
YKR046C	10	516.97	2.73841e+06	2.62202e+06	2.15109e+06	638221	662001	1.85518e+06	346518	2.84645e+06	824269	1.75409e+06	821173	1.45667e+06	836655	705225	973091	1.29984e+06	1.14362e+06	1.73228e+06	1.28717e+06	1.5896e+06	1.3432e+06	2.03492e+06	1.44356e+06	1.54043e+06	939697	1.39536e+06	1.28382e+06	1.42166e+06	1.53165e+06	1.44389e+06	1.21224e+06	1.41226e+06	1.41798e+06	1.16246e+06	1.31145e+06	1.34903e+06	1.26008e+06	1.01015e+06	1.04791e+06	883975	1.034e+06	984041	859277	849754	940638	1.56794e+06	979650
YLR155C	10	766.42	5.63301e+06	2.76768e+06	2.56932e+06	1.11398e+06	1.0358e+06	3.48284e+06	584185	5.14593e+06	1.30346e+06	5.34823e+06	1.93839e+06	1.09078e+07	2.6137e+06	3.94653e+06	2.15962e+06	6.5657e+06	4.52516e+06	4.11998e+06	5.3084e+06	4.21763e+06	2.80714e+06	7.29981e+06	3.24072e+06	3.14301e+06	6.09173e+06	3.11123e+06	2.93167e+06	5.54268e+06	2.52376e+06	2.47347e+06	6.58368e+06	2.84571e+06	3.24144e+06	5.33619e+06	2.04267e+06	3.25015e+06	5.81188e+06	2.69816e+06	2.82144e+06	6.22263e+06	3.5571e+06	2.8451e+06	1.10197e+06	1.25494e+06	6.41276e+06	3.40074e+06	4.7601e+06
YLR192C	10	488.92	5.40933e+06	3.45547e+06	3.46707e+06	1.2316e+06	1.25643e+06	4.54468e+06	661909	5.39661e+06	1.15185e+06	3.92375e+06	1.03411e+06	3.90537e+06	986759	1.92788e+06	1.12362e+06	2.90554e+06	1.4138e+06	1.88924e+06	2.77874e+06	1.64183e+06	1.53388e+06	3.46181e+06	1.33885e+06	1.6859e+06	2.32412e+06	1.70511e+06	1.59312e+06	3.24687e+06	1.37595e+06	1.7013e+06	2.393e+06	1.56504e+06	1.93337e+06	3.00205e+06	1.33914e+06	1.70152e+06	2.57429e+06	1.34882e+06	1.56275e+06	2.43228e+06	887088	1.34086e+06	1.80154e+06	1.56851e+06	3.5069e+06	2.36327e+06	2.48449e+06
YLR447C	10	765.05	6.3515e+06	6.01108e+06	5.67514e+06	1.67846e+06	1.95038e+06	4.21378e+06	872550	5.97953e+06	2.56076e+06	2.16557e+06	2.44761e+06	2.91445e+06	2.75101e+06	1.15775e+06	2.6964e+06	1.93779e+06	3.57569e+06	5.05615e+06	2.23047e+06	4.64521e+06	3.68655e+06	2.31871e+06	3.81796e+06	4.32452e+06	1.36105e+06	3.94245e+06	4.1971e+06	2.35566e+06	3.13424e+06	4.32132e+06	2.58842e+06	3.79668e+06	4.57714e+06	2.39568e+06	3.24391e+06	4.22992e+06	2.07419e+06	3.34265e+06	3.82135e+06	1.84343e+06	2.47248e+06	3.02503e+06	1.8984e+06	2.59143e+06	1.42807e+06	5.19161e+06	1.28273e+06
YML086C	10	533.75	3.0905e+06	2.83789e+06	2.69711e+06	844328	847632	1.56875e+06	444485	686330	1.32987e+06	445897	1.17799e+06	605825	1.3864e+06	529190	1.23491e+06	342133	1.4947e+06	2.49104e+06	411037	1.99808e+06	1.97485e+06	644314	1.81211e+06	1.80794e+06	385401	1.58711e+06	1.70229e+06	870114	1.04469e+06	1.70257e+06	1.06784e+06	1.58508e+06	1.85644e+06	767972	1.27752e+06	1.73623e+06	562535	1.31205e+06	1.62398e+06	881732	1.05638e+06	1.37742e+06	404410	1.28007e+06	426709	2.07287e+06	480805
YML106W	10	838.67	3.05548e+06	2.28568e+06	1.93174e+06	894117	840584	1.52499e+06	440437	1.22846e+06	1.34928e+06	393225	943880	704332	961942	175999	1.14551e+06	478997	1.2097e+06	2.0563e+06	537136	1.78535e+06	1.52856e+06	866464	1.05713e+06	1.97182e+06	494298	1.25613e+06	1.76474e+06	824240	1.1888e+06	2.07918e+06	1.35991e+06	1.27743e+06	2.28707e+06	894963	1.18516e+06	1.87067e+06	891509	978098	1.89245e+06	927588	855631	1.4796e+06	481491	1.48568e+06	618786	2.45412e+06	512111
YML130C	10	563.56	721565	959168	930005	388826	264162	939647	211430	991942	604847	324205	395177	888983	437945	152426	432254	290647	606715	955399	544150	905839	810379	529130	934441	796403	251069	787787	754849	391724	643485	751238	680495	845581	826693	596389	665847	720679	412822	674626	745872	426161	401333	622567	371242	570356	323007	990175	477684
YMR072W	10	347.01	2.38903e+06	1.94532e+06	2.50312e+06	1.59216e+06	1.56978e+06	1.71429e+06	524837	4.04068e+06	979649	4.21611e+06	877626	4.80571e+06	828171	1.6998e+06	800511	2.22899e+06	1.06556e+06	1.60259e+06	2.78789e+06	2.05479e+06	1.68673e+06	3.7808e+06	1.46365e+06	2.19055e+06	3.5774e+06	1.75233e+06	1.96746e+06	4.94388e+06	2.1528e+06	2.50053e+06	3.08209e+06	1.99866e+06	2.37844e+06	4.33874e+06	1.53922e+06	2.3094e+06	3.00919e+06	1.22393e+06	1.64272e+06	2.87476e+06	1.21297e+06	1.78048e+06	1.4928e+06	1.47803e+06	1.32279e+06	2.96858e+06	1.78809e+06
YMR169C	10	1053.37	1.50667e+06	1.03533e+06	1.0546e+06	301731	219717	1.20522e+06	341803	1.40208e+06	1.00523e+06	564419	1.30829e+06	899915	1.20357e+06	301725	1.36801e+06	652095	1.67897e+06	3.07619e+06	896383	4.0861e+06	3.86326e+06	1.1117e+06	3.63809e+06	3.76548e+06	692470	2.79377e+06	3.29553e+06	986892	2.53445e+06	3.81809e+06	1.21223e+06	3.17405e+06	3.46105e+06	955149	2.02638e+06	2.77839e+06	717959	2.07625e+06	2.47724e+06	971186	1.78113e+06	2.21243e+06	353721	761480	1.08637e+06	5.0888e+06	1.00134e+06
YMR242C	10	531.55	2.2193e+07	2.68372e+07	2.51182e+07	8.80127e+06	8.68967e+06	2.99116e+06	4.61032e+06	5.53408e+06	9.81914e+06	1.8304e+06	1.00152e+07	3.2497e+06	9.06211e+06	1.17399e+06	9.38835e+06	2.48249e+06	1.33206e+07	1.85755e+07	3.17757e+06	1.65711e+07	1.31562e+07	4.6436e+06	1.21055e+07	1.62635e+07	3.15386e+06	1.42902e+07	1.29329e+07	4.78543e+06	1.01331e+07	1.67556e+07	6.63933e+06	1.46733e+07	1.73635e+07	5.70058e+06	1.10362e+07	1.54905e+07	4.50094e+06	1.26211e+07	1.32338e+07	5.57802e+06	8.75649e+06	1.0319e+07	2.11919e+06	1.32354e+07	5.73948e+06	2.08834e+07	5.43914e+06
YNL123W	10	579.6	733036	497679	559728	197186	201476	244749	88835.2	112981	485555	50884.3	266480	52093.8	267302	31863.7	229720	82902.2	299521	513547	52809.4	422852	453017	82406.5	422754	448359	74161.7	351178	361744	139409	211674	393564	158176	357732	395031	145208	331989	375948	89094.7	313097	300367	114866	207788	299118	68460.9	375784	79585.8	563402	90125.9
YNL216W	10	591.77	655550	510476	667787	304365	275758	530880	140818	1.1439e+06	357665	355776	254409	730012	260904	192231	335078	324525	417194	799684	431326	626774	572506	503353	498997	704063	273800	479507	528107	326060	407152	574977	345888	460592	543979	383214	372033	581907	245206	313351	400214	384328	340841	345085	248295	392698	250965	689557	240983
YNL239W	10	681.73	7.51286e+06	4.89453e+06	4.57198e+06	1.44553e+06	1.3163e+06	2.25684e+06	490159	1.18392e+06	1.75656e+06	711673	1.43198e+06	870992	1.75856e+06	172835	2.12526e+06	608099	1.94501e+06	3.18754e+06	636839	3.04e+06	2.59033e+06	1.05765e+06	2.64524e+06	2.89794e+06	768904	2.67805e+06	2.75126e+06	1.25741e+06	1.83893e+06	3.13094e+06	1.57547e+06	2.78205e+06	3.39261e+06	1.62701e+06	2.54895e+06	2.9176e+06	1.12297e+06	2.11441e+06	3.1466e+06	847208	1.96488e+06	2.12064e+06	519669	1.65492e+06	883393	2.95866e+06	1.02183e+06
YOL061W	10	559	1.87379e+06	1.50468e+06	1.37555e+06	614324	543043	939140	354866	890001	697787	243788	604855	557777	581835	204853	655347	282430	794938	1.11618e+06	364930	1.10428e+06	1.05948e+06	507893	950637	1.01859e+06	313412	973052	954196	534224	796749	1.07267e+06	579247	900675	1.09666e+06	548454	886127	911979	438734	698886	837965	550301	581533	722468	366340	808323	357756	1.29544e+06	410943
YOL121C	10	562.62	4.73874e+07	4.11365e+07	3.99752e+07	1.57711e+07	1.59794e+07	3.23076e+07	6.7343e+06	5.58556e+07	9.00188e+06	3.29239e+07	9.05824e+06	4.46054e+07	8.32237e+06	1.5673e+07	9.28883e+06	2.77616e+07	1.52838e+07	1.86833e+07	2.21754e+07	1.5176e+07	1.14352e+07	3.81838e+07	1.14959e+07	1.90857e+07	2.04646e+07	1.1569e+07	1.33896e+07	3.12391e+07	1.59215e+07	1.79813e+07	2.57859e+07	1.16345e+07	1.7952e+07	2.78664e+07	9.51417e+06	1.7503e+07	2.7472e+07	9.42894e+06	1.31069e+07	2.30732e+07	8.90283e+06	1.12298e+07	1.55153e+07	1.07863e+07	2.68716e+07	2.07089e+07	2.62136e+07
YOL145C	10	427.03	571105	512678	474251	102104	103346	89736.5	41392.4	170195	239521	61845.2	163815	84090.9	159490	29331.7	163656	54886.6	196386	347672	56605.7	334519	378860	83427.9	291905	351665	59276.5	257351	342684	101157	165330	380868	209509	275636	402548	133054	245941	334171	77118.6	208934	287439	121981	139710	247785	40997	223439	71754	513970	82175.7
YOR259C	10	626.89	1.76559e+06	1.69117e+06	1.51125e+06	485955	492452	2.07216e+06	336054	1.55619e+06	743226	437099	727960	845473	746805	268660	672568	416213	851735	1.35941e+06	479223	1.27932e+06	1.34304e+06	692678	1.16545e+06	1.27211e+06	430074	1.02279e+06	1.09782e+06	618396	697726	1.15227e+06	1.36376e+06	1.03859e+06	1.53179e+06	916506	816466	1.20105e+06	498113	755498	915947	712543	546814	991472	411682	881809	276915	1.47281e+06	294578
YOR261C	10	670.86	2.64968e+06	2.47708e+06	2.11259e+06	646888	533775	3.18823e+06	520679	3.2182e+06	1.42169e+06	2.16148e+06	1.10932e+06	2.14734e+06	958779	1.16578e+06	1.14703e+06	1.68915e+06	1.37649e+06	1.96762e+06	1.41673e+06	1.69689e+06	1.67825e+06	1.63897e+06	1.58628e+06	1.85736e+06	1.05272e+06	1.56797e+06	1.79748e+06	1.55061e+06	1.16032e+06	1.70123e+06	1.56846e+06	1.43177e+06	1.77275e+06	1.6327e+06	1.13033e+06	1.55968e+06	1.25958e+06	1.15892e+06	1.8593e+06	1.49455e+06	841355	1.35557e+06	1.1844e+06	1.64207e+06	1.40393e+06	2.3834e+06	999011
YOR369C	10	670.03	4.66831e+06	4.88383e+06	5.65614e+06	1.31865e+06	1.29399e+06	3.50633e+06	907437	6.34472e+06	1.34187e+06	4.60369e+06	1.33015e+06	6.31096e+06	1.05332e+06	2.13791e+06	1.13447e+06	4.65103e+06	1.74605e+06	1.8895e+06	3.98278e+06	2.64372e+06	1.63099e+06	8.85549e+06	1.89622e+06	4.07939e+06	8.37844e+06	3.49394e+06	2.94205e+06	1.20044e+07	2.70264e+06	4.53878e+06	1.71205e+07	2.9065e+06	6.47787e+06	1.42118e+07	1.32064e+06	4.14209e+06	1.13797e+07	2.06646e+06	2.36691e+06	1.426e+07	2.85034e+06	4.32619e+06	1.80367e+06	3.05897e+06	1.13335e+07	4.09162e+06	1.03252e+07
YPL078C	10	590.89	1.00903e+07	8.89826e+06	6.59416e+06	1.37491e+06	989873	3.43311e+06	551838	7.35185e+06	1.39905e+06	3.27824e+06	1.53963e+06	4.28042e+06	1.59737e+06	1.26559e+06	1.99226e+06	2.86549e+06	2.24199e+06	3.90059e+06	1.93725e+06	2.98927e+06	2.25033e+06	3.91621e+06	2.30725e+06	3.67802e+06	2.27194e+06	2.67171e+06	3.13339e+06	3.39678e+06	2.9144e+06	3.9063e+06	4.21463e+06	2.59663e+06	3.81239e+06	2.84389e+06	2.53967e+06	3.83688e+06	2.83655e+06	2.22729e+06	2.64089e+06	2.57168e+06	1.84231e+06	2.31802e+06	2.24533e+06	1.81409e+06	2.75238e+06	4.15246e+06	2.52707e+06
YPL085W	10	502.09	749890	622558	560861	215320	162036	202294	54705.7	165680	143166	120590	156241	160588	135844	36838.8	191700	123818	287838	334675	94402.2	292738	320543	215256	313876	295171	89385.5	283014	279559	133964	175021	300262	144279	297054	263660	177334	293133	216843	130643	257626	277004	86570.3	170404	188460	48062.7	167580	106429	289400	153128
YPL212C	10	443.37	883074	511773	824402	273240	290680	308149	77742.5	419018	285228	140923	253359	270714	288907	54123.6	371304	98275.1	296772	694717	197501	569236	513142	219508	446951	516865	130690	511447	525129	178542	337039	582615	342611	502680	529837	304547	412016	485722	235125	324333	517179	248333	255640	368692	114414	366305	82969.4	498406	120467
YPL237W	10	628.94	8.44947e+06	7.23277e+06	6.57543e+06	1.74895e+06	1.99163e+06	2.17257e+06	779450	3.70514e+06	1.97051e+06	680305	1.57927e+06	1.725e+06	1.67686e+06	326508	1.84591e+06	640866	2.20561e+06	3.39018e+06	698551	2.74032e+06	2.64756e+06	1.18905e+06	2.31794e+06	2.795e+06	584114	2.45694e+06	2.26232e+06	734590	2.30023e+06	2.51398e+06	1.20538e+06	2.46827e+06	2.57561e+06	1.10784e+06	2.31008e+06	2.26839e+06	682259	1.93128e+06	2.08488e+06	942523	1.34602e+06	1.66143e+06	740519	1.77866e+06	835364	3.11269e+06	834401
YPR060C	10	414.59	1.65295e+06	1.36552e+06	1.32479e+06	314710	281211	1.17111e+06	281297	1.54206e+06	687599	674524	562589	1.12353e+06	570393	346853	631361	526009	682528	963240	432436	897047	754560	1.05219e+06	854352	985183	576441	783641	900002	994046	666692	936237	826112	728675	1.08348e+06	970796	627668	828974	692825	590530	793248	853070	428966	621601	574439	794602	652885	1.05983e+06	567298
YBL036C	9	470.78	577067	618407	732361	328668	223102	415225	232992	1.09313e+06	307575	555999	392674	635883	338542	332207	354129	522639	447537	591311	433144	379309	275716	655961	335448	421638	355068	406065	466937	525055	519370	446271	533778	361253	455528	313380	359457	372488	299088	288156	466686	384784	304917	281537	538030	465744	308259	450439	457646
YBL091C	9	453.65	1.34305e+06	1.35971e+06	1.04931e+06	411998	312415	1.49263e+06	186664	2.13391e+06	394001	1.21464e+06	344478	1.2925e+06	340546	350334	370022	659333	512559	743053	683397	698409	637254	819304	625895	700225	531233	737090	669061	645004	525476	772246	558913	668023	852906	670629	586236	804980	488212	431675	668175	512089	341465	530847	482794	453082	611086	866197	526141
YBR009C	9	575.53	2.30396e+07	1.96766e+07	1.44299e+07	9.81724e+06	8.75954e+06	3.17626e+06	2.53056e+06	1.62914e+07	8.04315e+06	2.26923e+06	7.55048e+06	8.56746e+06	5.55657e+06	902382	6.41738e+06	3.69705e+06	1.13341e+07	1.61931e+07	1.5446e+06	1.13887e+07	5.72501e+06	7.20279e+06	7.32103e+06	1.50288e+07	3.23154e+06	8.64736e+06	7.71936e+06	6.15299e+06	8.99441e+06	1.21361e+07	5.2214e+06	8.20268e+06	1.28001e+07	5.52053e+06	4.78762e+06	1.18596e+07	4.55123e+06	6.85515e+06	6.45551e+06	4.79713e+06	5.82461e+06	6.33881e+06	1.004e+06	6.12351e+06	2.6135e+06	1.32983e+07	3.1345e+06
YBR026C	9	448.14	1.32349e+06	1.21451e+06	1.2792e+06	523751	464478	1.62695e+06	463807	1.43681e+06	906409	1.0927e+06	864998	1.06885e+06	885970	454669	1.0218e+06	684677	1.2862e+06	1.42076e+06	829874	1.37591e+06	1.36104e+06	1.03546e+06	1.71132e+06	1.41378e+06	704205	1.2495e+06	1.2891e+06	942562	1.12348e+06	1.37789e+06	1.16607e+06	1.36868e+06	1.45098e+06	1.17376e+06	1.14766e+06	1.24934e+06	1.42621e+06	882625	1.2994e+06	1.13436e+06	886977	1.26213e+06	472600	676519	653921	1.45075e+06	578623
YBR035C	9	490	3.27074e+06	2.24358e+06	2.04657e+06	1.13345e+06	979707	2.50568e+06	424210	2.7677e+06	979298	1.40237e+06	989791	1.43358e+06	958016	526409	1.00013e+06	1.16325e+06	1.27934e+06	1.99367e+06	990226	1.69303e+06	1.45003e+06	1.39911e+06	1.46094e+06	1.9008e+06	685208	1.66763e+06	2.08428e+06	1.39839e+06	1.41484e+06	2.31396e+06	1.82545e+06	1.67017e+06	2.26187e+06	1.273e+06	1.59664e+06	2.06575e+06	1.27367e+06	1.21621e+06	1.92155e+06	1.8828e+06	1.41108e+06	1.44477e+06	674617	1.3987e+06	839904	2.36179e+06	945199
YBR101C	9	476.72	2.05466e+06	1.6675e+06	1.50328e+06	635882	458383	2.17736e+06	455977	2.62479e+06	714996	1.72023e+06	777179	1.42088e+06	619634	721366	937895	1.29633e+06	789706	1.2898e+06	956831	977779	875752	1.55975e+06	784694	1.31445e+06	994257	917638	1.01781e+06	1.49566e+06	718104	1.08222e+06	1.35931e+06	694606	1.21838e+06	1.32426e+06	593261	1.15282e+06	1.18186e+06	563434	932366	1.30084e+06	530642	824566	914479	1.06782e+06	1.39253e+06	1.24986e+06	1.1807e+06
YBR117C	9	525.36	387583	211594	217834	55312.3	91276.5	119323	122902	154207	181997	35513	157610	95247.2	156885	26279.3	178728	119053	274235	365774	123605	522491	523785	185493	563010	583763	108766	466447	565832	175620	442387	732833	194949	683798	603809	211543	459529	487006	134386	424057	619268	317741	542588	578494	60128	104396	201715	566443	125902
YCR084C	9	497.42	192999	244827	565397	404451	212558	436465	176438	543179	299756	797093	362619	393473	333796	410810	447999	350035	564581	692598	324300	499030	592341	437638	390072	485354	291021	425517	355218	303093	526531	484488	325749	342888	462116	367103	425766	492867	259411	372411	448853	320626	354755	343918	179567	466448	237676	632070	330775
YDL007W	9	594.32	4.72644e+06	2.88639e+06	2.23964e+06	1.7134e+06	1.52416e+06	4.33761e+06	791698	4.93548e+06	1.72131e+06	1.92383e+06	1.41241e+06	3.50782e+06	1.48029e+06	911269	1.60278e+06	1.4692e+06	1.91579e+06	2.82343e+06	1.26036e+06	2.35221e+06	2.01925e+06	2.39474e+06	1.96166e+06	2.54717e+06	1.27543e+06	2.01629e+06	2.10158e+06	2.07166e+06	2.13493e+06	2.22366e+06	1.72601e+06	2.1565e+06	2.60613e+06	2.00433e+06	1.80359e+06	2.24968e+06	1.51304e+06	1.71036e+06	2.10574e+06	2.13228e+06	1.45036e+06	1.68703e+06	1.21085e+06	1.98077e+06	1.24477e+06	2.80431e+06	1.1456e+06
YDL051W	9	580.89	2.12013e+06	1.63797e+06	647052	830543	844446	2.01627e+06	496633	2.24871e+06	774834	1.3631e+06	906073	1.58634e+06	636788	474787	737620	1.01919e+06	783985	999836	861311	787580	761990	1.17388e+06	658055	868519	890228	632663	722072	1.18966e+06	875655	910095	1.48693e+06	669450	821817	1.66513e+06	664619	719873	1.06577e+06	637295	621083	1.4885e+06	489743	649208	1.00798e+06	977192	1.01103e+06	1.00915e+06	893911
YDL103C	9	494.68	1.58002e+06	1.16681e+06	1.14806e+06	441320	382932	774445	162583	1.13714e+06	476505	374067	435501	321731	391992	134438	548567	308439	558499	898148	324926	842227	831847	436561	706556	853393	269160	727207	747571	536193	535231	962219	585712	749540	983702	416384	609436	864616	345385	554919	820119	511008	397958	641169	198925	592484	145858	1.17307e+06	263477
YDL147W	9	560.66	1.29211e+06	1.21906e+06	1.37845e+06	437582	616368	869244	223653	1.30375e+06	489986	390441	414841	878796	361167	361537	495994	347541	474015	857704	187331	789288	639618	367654	688745	880629	365333	710569	750486	620373	691156	859227	527801	722560	899034	611599	822227	858634	563111	565943	679087	404714	539879	672134	339555	692330	609068	1.08943e+06	454510
YDL160C	9	592.74	2.7289e+07	1.75603e+07	1.63701e+07	6.38249e+06	1.20921e+06	1.04024e+07	344999	8.81076e+06	2.02807e+06	249646	1.36533e+06	9.43218e+06	2.11739e+06	124406	1.91676e+06	241999	3.89455e+06	1.41813e+07	4.79882e+06	1.39504e+07	1.25597e+07	689437	1.06045e+07	1.47737e+07	425016	7.64441e+06	1.30713e+07	4.80956e+06	1.07127e+07	1.50175e+07	8.08554e+06	8.69283e+06	1.46551e+07	9.06547e+06	9.35082e+06	1.60379e+07	2.57376e+06	5.07616e+06	1.37926e+07	4.53217e+06	7.71941e+06	1.07302e+07	208508	1.79317e+06	430935	1.22119e+07	1.11079e+06
YDR028C	9	380.92	338802	267681	127807	109013	107998	306551	72443	322721	93277.8	237495	95506	303785	101057	105510	118751	117928	142997	182073	107034	124012	157221	257472	170798	149411	202786	116713	132681	267410	140332	152080	186343	100735	134894	147712	143692	155593	215146	88417.7	151342	167341	95072.8	133707	138843	123239	410700	154563	249344
YDR032C	9	623.54	1.509e+07	1.12974e+07	1.09923e+07	2.25735e+06	2.30534e+06	8.90187e+06	1.92883e+06	1.14966e+07	6.12209e+06	5.12219e+06	5.48839e+06	5.61907e+06	4.54033e+06	2.41487e+06	5.05166e+06	3.70048e+06	5.95624e+06	1.09374e+07	4.07752e+06	9.84647e+06	8.17298e+06	6.0336e+06	8.63119e+06	1.09599e+07	2.99191e+06	7.78852e+06	8.95553e+06	5.68524e+06	5.71569e+06	9.7713e+06	5.63806e+06	7.51375e+06	1.03506e+07	5.30005e+06	5.44094e+06	8.96703e+06	3.68789e+06	6.58863e+06	9.66547e+06	5.24167e+06	4.76655e+06	7.05572e+06	2.56648e+06	5.12797e+06	4.08129e+06	1.30124e+07	3.44452e+06
YDR155C	9	753.3	5.79488e+07	3.91663e+07	4.1789e+07	2.2643e+07	2.46943e+07	7.64252e+07	1.44015e+07	9.1085e+07	2.61076e+07	9.57146e+07	2.66266e+07	7.95714e+07	2.1e+07	4.41588e+07	2.12249e+07	4.95911e+07	2.58987e+07	3.57781e+07	5.9249e+07	3.82816e+07	3.78806e+07	8.07537e+07	3.24036e+07	4.73044e+07	6.2265e+07	3.34188e+07	3.5573e+07	8.48077e+07	3.86052e+07	4.48939e+07	6.35831e+07	3.57491e+07	4.35153e+07	7.62473e+07	2.69925e+07	4.13591e+07	6.71586e+07	2.59901e+07	3.551e+07	9.82972e+07	2.66785e+07	4.05305e+07	3.35308e+07	2.7645e+07	3.5634e+07	5.07178e+07	7.96544e+07
YDR335W	9	344.41	331107	253717	262438	84533.6	79935.1	90193.3	76702	86011.3	184234	36029	119550	73177.7	121713	22154.4	173271	36448.7	206430	254930	111867	217590	202837	83326.7	192616	206200	55189.3	198363	194103	92935.3	102079	200845	125752	198265	203396	83540.5	151441	185961	62962.6	158486	183657	58545.5	98596.5	150225	27466.6	174875	51302.7	294814	64424.3
YDR354W	9	445.99	886672	691862	677324	278250	261892	591939	141413	684686	291588	316762	257648	400761	263007	219473	329213	292791	399004	503567	348333	455980	449641	352839	390820	479656	218712	360381	371101	357834	298165	401739	361689	353174	389485	317554	312120	372046	232991	284083	312155	269231	263954	282418	234514	331513	181616	372841	195750
YDR429C	9	487.88	1.53626e+06	1.36249e+06	1.49388e+06	1.14811e+06	1.182e+06	2.70367e+06	447575	4.09941e+06	796852	1.80478e+06	716335	2.98067e+06	610390	1.12695e+06	708703	1.24492e+06	972025	1.52918e+06	1.25138e+06	1.07128e+06	1.08917e+06	1.78184e+06	883871	1.14871e+06	862467	953637	1.02852e+06	1.16013e+06	1.10085e+06	1.15556e+06	1.29705e+06	891485	1.21504e+06	1.32459e+06	939366	1.15222e+06	1.16912e+06	724511	873377	1.3735e+06	724268	787309	1.58226e+06	1.19457e+06	860367	1.67249e+06	1.01392e+06
YDR533C	9	487.39	1.78809e+06	1.01605e+06	978787	277279	248622	1.92923e+06	425645	3.98548e+06	666545	2.11195e+06	638582	1.70767e+06	536309	873012	704132	1.812e+06	957645	1.50938e+06	1.89266e+06	1.74226e+06	1.59443e+06	2.45806e+06	1.62267e+06	1.81886e+06	1.62185e+06	1.59503e+06	1.84036e+06	2.76893e+06	1.63201e+06	2.2618e+06	2.20654e+06	2.21878e+06	2.53994e+06	2.19272e+06	1.64755e+06	1.86587e+06	2.03503e+06	1.55407e+06	1.76326e+06	1.88048e+06	1.09316e+06	1.42001e+06	499590	574249	3.20824e+06	2.41686e+06	2.50296e+06
YEL002C	9	447.97	2.84277e+06	2.59013e+06	2.29596e+06	702076	713299	3.07387e+06	426502	1.39493e+06	1.13764e+06	395442	867943	655124	951636	210164	810609	308115	1.01338e+06	1.62608e+06	546230	1.59417e+06	1.44651e+06	660629	1.29328e+06	1.46895e+06	351556	1.3503e+06	1.30319e+06	600822	891650	1.47257e+06	783869	1.28099e+06	1.43601e+06	740215	1.08349e+06	1.38906e+06	533930	961015	1.19708e+06	669531	826038	925754	563053	1.24344e+06	443393	1.79719e+06	452635
YEL034W	9	795.33	1.33468e+07	1.13518e+07	9.43243e+06	1.60929e+06	1.44043e+06	5.04707e+06	1.80768e+06	2.91928e+06	4.32142e+06	2.38157e+06	3.41119e+06	2.91283e+06	2.51085e+06	2.78153e+06	2.17594e+06	1.62197e+06	3.35814e+06	6.7123e+06	2.49672e+06	7.13061e+06	6.29403e+06	1.57116e+06	5.69819e+06	8.9262e+06	1.49509e+06	4.69883e+06	6.43695e+06	2.0485e+06	2.85016e+06	7.07315e+06	8.84057e+06	3.96793e+06	7.45207e+06	4.53771e+06	2.29278e+06	6.93545e+06	1.66864e+06	2.30846e+06	4.67454e+06	6.18933e+06	2.46983e+06	4.91977e+06	929737	4.16483e+06	2.0626e+06	1.21154e+07	1.57355e+06
YER049W	9	453.1	617378	558237	472297	168325	192161	192155	89525.8	216157	375358	205939	331087	153431	277591	94397.3	321315	123063	305343	634993	90997	508616	466341	176601	466292	531329	100667	473163	468247	158423	243864	460117	343195	489945	552411	152983	381349	458023	125634	292564	408983	232068	246346	315720	70527.9	406085	93146.8	664560	84895.9
YER067W	9	439.26	931626	1.6541e+06	1.27887e+06	830896	806230	503142	501927	3.41772e+06	889498	3.37497e+06	1.07538e+06	3.35286e+06	913515	2.09463e+06	1.04113e+06	4.44849e+06	1.40101e+06	2.57066e+06	4.09647e+06	1.68623e+06	1.62812e+06	6.15589e+06	1.65023e+06	2.94062e+06	4.27295e+06	1.56258e+06	2.45251e+06	4.37931e+06	1.5872e+06	2.66365e+06	2.10976e+06	1.35212e+06	2.64426e+06	2.60096e+06	1.11206e+06	2.83375e+06	2.8028e+06	979360	2.40512e+06	2.64319e+06	898575	2.15996e+06	801273	643375	6.73545e+06	3.55195e+06	5.00274e+06
YER122C	9	430.66	554283	559985	442425	300202	206652	315979	142185	627473	334693	124905	228537	185056	281820	113276	292836	179607	378759	493736	184386	405814	295076	293548	445123	390435	221860	354505	320425	188979	352943	316855	256075	393717	420081	412596	321108	298315	220182	346495	345518	257479	291626	242106	171311	355614	141506	435341	276522
YER133W	9	479.57	1.57471e+06	981150	865035	625274	592760	1.95828e+06	914786	2.16222e+06	1.39469e+06	1.58247e+06	1.16966e+06	1.36218e+06	1.39072e+06	920048	1.3207e+06	1.09674e+06	1.72302e+06	2.21695e+06	893449	2.08678e+06	1.70548e+06	1.07455e+06	1.81644e+06	1.87064e+06	1.3477e+06	1.7491e+06	1.43208e+06	1.18661e+06	1.59367e+06	1.21418e+06	1.19196e+06	1.60984e+06	1.98887e+06	1.11888e+06	1.52108e+06	1.8866e+06	880987	1.62814e+06	1.13239e+06	1.26869e+06	1.16843e+06	981401	989817	1.57809e+06	1.25679e+06	2.20518e+06	674759
YFR004W	9	515.49	2.37206e+06	2.23528e+06	2.14977e+06	772547	685125	2.1581e+06	384948	2.67299e+06	937294	1.07217e+06	835686	1.656e+06	775801	471115	814586	899653	1.03625e+06	1.65423e+06	922712	1.52563e+06	1.34416e+06	1.31561e+06	1.27468e+06	1.50597e+06	656477	1.1762e+06	1.26962e+06	1.05483e+06	965759	1.41474e+06	1.17841e+06	1.08976e+06	1.44895e+06	1.07803e+06	1.01276e+06	1.30854e+06	886745	817091	922510	1.10595e+06	733441	867322	777423	1.03501e+06	738666	1.67359e+06	632163
YFR024C-A	9	561.09	1.275e+06	1.48442e+06	1.30659e+06	405223	415250	754496	142988	400771	565768	221787	567119	288666	410269	91466.9	553810	120823	545151	740440	138709	709253	707613	265461	687183	783912	294550	591565	618976	283255	389843	784750	371979	614788	763228	295607	477929	744362	276561	550204	633880	277196	456488	532521	186217	583322	231005	848677	289792
YGL048C	9	738.87	2.1321e+06	1.96594e+06	1.66379e+06	600042	538961	639693	349025	719969	860743	439888	582254	370032	727932	150736	670896	532913	870705	1.28709e+06	315578	1.21979e+06	1.05296e+06	603898	1.10248e+06	1.17634e+06	390051	949909	1.02261e+06	521670	724003	1.08207e+06	929817	1.09178e+06	1.3286e+06	761247	793936	1.15366e+06	581357	763095	907070	735316	624956	802264	226968	861415	328593	1.35714e+06	414843
YGL112C	9	523.48	913217	530334	477708	138076	169129	454905	106855	544284	270692	117502	218534	305406	263607	59034.5	287597	136032	364670	570359	180287	449900	411116	270508	416860	492058	140802	418247	439271	199205	246164	534151	281930	343011	455741	285259	298107	397080	202386	325284	428505	237412	236258	333212	261903	252441	174413	479448	122458
YGL122C	9	428.54	1.09e+06	905090	698027	487058	490817	557124	200479	1.56857e+06	427268	552533	390586	919452	347826	321323	395182	522833	461647	467522	383911	459547	387189	602208	517298	434434	320289	479884	468611	494562	597617	417297	424452	508016	392150	537688	516789	436425	434645	408503	436700	492341	417914	369775	361724	642000	127492	532549	202068
YGR054W	9	414.71	1.85823e+06	1.11555e+06	1.32294e+06	349467	412203	336403	427554	379029	940562	350080	754848	438298	555074	223958	641933	325813	819968	1.12692e+06	470026	1.08859e+06	1.04541e+06	393048	1.02628e+06	1.06181e+06	283721	934094	998393	432617	885185	1.02425e+06	696796	950193	1.1195e+06	510395	799788	1.02452e+06	328862	765305	748831	491578	564293	687730	257303	722570	467668	1.1244e+06	419568
YGR207C	9	506.53	4.4681e+06	2.95504e+06	4.81402e+06	830490	795494	4.44837e+06	623048	5.4632e+06	1.03344e+06	3.99549e+06	1.12749e+06	2.98359e+06	1.00451e+06	1.23134e+06	970781	1.7979e+06	1.2403e+06	2.12265e+06	1.77648e+06	1.78189e+06	1.59016e+06	2.82701e+06	1.5459e+06	2.10849e+06	1.61694e+06	1.54359e+06	1.57161e+06	2.41593e+06	1.37904e+06	1.8003e+06	2.59743e+06	1.62319e+06	2.56673e+06	2.62906e+06	1.18212e+06	1.79606e+06	1.85145e+06	1.11483e+06	1.33479e+06	1.97595e+06	943913	1.27688e+06	1.1118e+06	1.19459e+06	2.92982e+06	2.09643e+06	1.82281e+06
YGR234W	9	547.86	4.74381e+06	4.22569e+06	3.9125e+06	600113	556784	3.42944e+06	618409	4.0893e+06	1.2287e+06	1.29485e+06	1.12312e+06	2.61808e+06	1.07537e+06	782040	1.21527e+06	1.37362e+06	1.57199e+06	1.89777e+06	1.71114e+06	2.3641e+06	1.87058e+06	2.01821e+06	1.89932e+06	1.94672e+06	1.16642e+06	1.77229e+06	1.64353e+06	1.84334e+06	1.40886e+06	1.73598e+06	1.71317e+06	1.74609e+06	1.86484e+06	1.8051e+06	2.13449e+06	2.02209e+06	1.79372e+06	1.61458e+06	1.56698e+06	1.91881e+06	1.3722e+06	1.57661e+06	832197	826872	1.5564e+06	2.01908e+06	1.18941e+06
YGR256W	9	1058.12	516422	282881	238814	65355	54711.1	135754	66546.7	251501	141120	169934	124640	91417.4	154319	46573.5	259436	113688	331225	481604	174686	820471	864334	170630	783770	888244	150637	692761	861268	253570	567086	1.13205e+06	342687	958913	1.14155e+06	241063	625239	944566	231478	486414	883567	258211	577631	844648	31659.1	98231.2	162260	733760	173278
YGR282C	9	565.29	7.43379e+06	1.27888e+07	1.14479e+07	3.0296e+06	3.06761e+06	1.0317e+07	2.10152e+06	1.59602e+07	4.9006e+06	7.6279e+06	4.36446e+06	1.41923e+07	3.60806e+06	6.75744e+06	5.37949e+06	1.1975e+07	6.77133e+06	8.72613e+06	9.99021e+06	8.02699e+06	7.86412e+06	1.53803e+07	7.50104e+06	8.97293e+06	1.04326e+07	6.88934e+06	8.28628e+06	1.23687e+07	6.41517e+06	1.00835e+07	1.19798e+07	6.91367e+06	9.75465e+06	1.38131e+07	6.37264e+06	9.74169e+06	1.14232e+07	5.25361e+06	8.26466e+06	1.24035e+07	5.6984e+06	9.42074e+06	4.47272e+06	3.35261e+06	1.20651e+07	8.76631e+06	1.00586e+07
YGR286C	9	390.57	1.59563e+06	1.20653e+06	1.17185e+06	262452	268554	390976	184700	396749	284797	152201	272903	448219	333776	166446	339908	231559	855845	1.2768e+06	402924	1.51895e+06	1.08623e+06	488157	1.47734e+06	1.30973e+06	249699	1.59262e+06	1.61373e+06	453876	1.02126e+06	1.75472e+06	769427	1.25461e+06	1.68512e+06	381888	1.12156e+06	1.4898e+06	437068	1.13781e+06	1.46178e+06	473427	701253	841647	197259	450412	315271	1.69146e+06	287716
YHR025W	9	538.93	6.20076e+06	4.53092e+06	4.27135e+06	1.4195e+06	1.16225e+06	2.45857e+06	547497	2.9746e+06	1.49644e+06	1.29762e+06	1.22992e+06	1.52963e+06	1.08296e+06	655904	1.22434e+06	1.34129e+06	1.4812e+06	2.54426e+06	1.01645e+06	1.98411e+06	1.78422e+06	1.22377e+06	1.84784e+06	2.1596e+06	764484	1.71588e+06	1.77827e+06	1.13945e+06	890592	1.92499e+06	1.20038e+06	1.70373e+06	2.30927e+06	1.13744e+06	1.42564e+06	2.01173e+06	942725	1.32849e+06	1.72625e+06	1.09575e+06	1.08556e+06	1.44624e+06	943643	1.36139e+06	764052	2.50877e+06	750654
YHR146W	9	457.23	2.11075e+06	1.95101e+06	1.72125e+06	753247	776310	2.80251e+06	455153	1.49182e+06	894278	1.44519e+06	728288	1.1421e+06	710933	634821	1.03355e+06	818754	1.0537e+06	1.54318e+06	775735	1.36472e+06	1.18507e+06	626223	1.19376e+06	1.28009e+06	513688	1.27129e+06	1.16657e+06	620185	1.14984e+06	1.33247e+06	716987	1.19031e+06	1.34692e+06	515878	1.1299e+06	1.32842e+06	478308	959631	1.06916e+06	553322	804556	903933	1.03502e+06	888529	857756	1.32036e+06	522059
YHR163W	9	510.13	3.37603e+06	3.19025e+06	3.06287e+06	1.57026e+06	1.44014e+06	3.93207e+06	677026	4.88225e+06	1.54486e+06	3.28685e+06	1.53596e+06	4.2028e+06	1.41499e+06	1.62205e+06	1.45033e+06	2.57006e+06	1.81638e+06	2.19653e+06	2.51918e+06	2.01789e+06	1.80781e+06	3.32495e+06	1.75817e+06	2.10788e+06	2.06906e+06	1.96819e+06	1.79336e+06	2.43145e+06	1.69112e+06	1.90967e+06	1.90377e+06	1.87348e+06	2.24275e+06	2.23623e+06	1.55141e+06	1.99641e+06	2.17584e+06	1.66255e+06	1.53144e+06	1.67578e+06	1.04465e+06	1.47093e+06	1.68293e+06	1.4932e+06	2.97191e+06	2.79687e+06	2.07172e+06
YHR190W	9	500.28	2.6448e+06	1.43046e+06	893552	471595	464300	695994	337819	1.50465e+06	878518	380124	700714	597851	625266	179725	792813	217856	1.02066e+06	1.1521e+06	449883	1.11364e+06	713979	438868	829796	1.26371e+06	458662	942958	1.2272e+06	587925	1.08461e+06	1.40444e+06	856572	1.02762e+06	1.23576e+06	653998	705107	1.1389e+06	564695	854844	941697	758790	649251	772192	509322	1.00021e+06	694305	1.54982e+06	558619
YHR200W	9	486.05	1.72849e+06	1.93275e+06	1.75488e+06	872435	800038	1.35381e+06	375331	2.94477e+06	744854	1.79094e+06	697789	1.58893e+06	707142	1.01579e+06	811761	1.20998e+06	1.05147e+06	1.45149e+06	1.11931e+06	1.36705e+06	1.17506e+06	2.11376e+06	1.14548e+06	1.36985e+06	944290	1.05043e+06	1.08983e+06	1.46954e+06	877302	1.19549e+06	1.05966e+06	996291	1.35879e+06	1.19853e+06	936777	1.10763e+06	1.3438e+06	818722	1.0972e+06	1.20362e+06	586194	890358	1.40802e+06	977161	1.41228e+06	1.51392e+06	1.52355e+06
YIL043C	9	473.02	1.67396e+06	1.30666e+06	1.57524e+06	552095	540578	897270	239885	993674	938616	439814	772645	521767	724270	219215	773174	515178	1.05988e+06	1.81247e+06	490585	1.73902e+06	1.7132e+06	748409	1.59861e+06	1.76279e+06	356541	1.41345e+06	1.7141e+06	623878	807956	1.89886e+06	1.28404e+06	1.44444e+06	2.00446e+06	626385	1.15651e+06	1.62807e+06	523661	933679	1.53418e+06	798553	683833	1.31529e+06	452896	1.0651e+06	422075	2.20264e+06	426307
YIL118W	9	543.35	2.94814e+06	2.81227e+06	3.43117e+06	685020	638184	2.32821e+06	436793	3.51615e+06	919611	2.45475e+06	854906	3.1223e+06	886836	1.3646e+06	820046	1.91069e+06	1.1539e+06	1.50434e+06	1.72237e+06	1.42789e+06	994196	1.83669e+06	1.28852e+06	1.40559e+06	1.19509e+06	1.41185e+06	1.29552e+06	1.7535e+06	1.33055e+06	1.23134e+06	1.52908e+06	1.35148e+06	1.42844e+06	1.7143e+06	1.078e+06	2.26463e+06	1.4458e+06	1.01579e+06	1.01148e+06	1.43836e+06	844100	869713	1.28616e+06	1.02122e+06	1.83288e+06	1.49812e+06	1.54692e+06
YIL137C	9	411.76	1.46433e+06	1.04971e+06	973241	153156	200666	98663.4	88157.5	74102	412335	63540.1	253504	68699.8	252252	37774.5	246885	49191.4	286564	617905	57500.9	608036	543346	79082.5	577803	616158	83972.8	506718	497901	121975	219327	538832	209351	511195	590867	147508	331431	514006	84786.9	316678	412070	111924	219509	334118	28192.2	330384	85821.4	674945	78679.3
YIL138C;reverse_YJL047C	9	442.33	390997	194497	131684	106846	83121.7	727789	149084	493127	181903	360343	141273	279743	95276.8	224001	124461	436997	195900	239532	278896	206112	141618	468109	204404	328770	286522	138478	255534	422913	160282	216345	520237	140024	217891	564746	159164	147652	434131	118141	213302	624979	198662	228375	202927	133715	642804	217669	494153
YJR148W	9	651.97	3.81402e+06	3.06538e+06	2.7656e+06	539945	557832	2.20996e+06	535958	2.53456e+06	1.0168e+06	596701	952092	1.44313e+06	658907	553306	749945	660589	663035	1.20212e+06	698540	1.07139e+06	1.13755e+06	805472	812876	1.12243e+06	687916	739323	1.07802e+06	790958	572005	949773	911258	678748	1.13548e+06	960687	547766	1.12407e+06	644729	715010	980298	1.13446e+06	542228	666285	857710	1.03495e+06	593792	1.48429e+06	543551
YKL067W	9	566.61	4.58578e+06	3.87387e+06	3.53799e+06	1.25115e+06	1.15369e+06	4.87245e+06	586664	7.26044e+06	1.45831e+06	2.99627e+06	1.77886e+06	4.88442e+06	1.59573e+06	1.54394e+06	1.70859e+06	3.06072e+06	2.60859e+06	3.51259e+06	2.61564e+06	3.41083e+06	2.87469e+06	4.5047e+06	2.6506e+06	4.2264e+06	2.53262e+06	3.40666e+06	3.8884e+06	4.23151e+06	3.50106e+06	5.03261e+06	3.58185e+06	3.40514e+06	4.67586e+06	3.50141e+06	2.94963e+06	4.56298e+06	3.91415e+06	2.86117e+06	3.29895e+06	3.0318e+06	2.15773e+06	2.81972e+06	1.90797e+06	1.72466e+06	3.75897e+06	4.42978e+06	3.71521e+06
YKL073W	9	457.21	1.1166e+06	957972	621476	177204	179998	733862	118408	655886	230222	274874	214509	444923	238641	163885	286649	278383	309440	538060	289557	477410	426576	388370	496204	559944	250747	454419	426149	357234	358294	574861	434951	479190	591980	363561	427755	538206	304537	347659	436142	325908	267279	313213	189925	201563	275920	476087	201884
YKL096W	9	543.15	2.47873e+06	2.98509e+06	2.61991e+06	1.7068e+06	1.60285e+06	1.79608e+06	1.85227e+06	2.70899e+06	3.77037e+06	1.82358e+06	3.39645e+06	4.45158e+06	3.49791e+06	1.44977e+06	4.16795e+06	1.8748e+06	4.4234e+06	6.19818e+06	1.19769e+06	4.82731e+06	4.81574e+06	1.79404e+06	3.88019e+06	3.97431e+06	1.59283e+06	2.98737e+06	3.38665e+06	2.14606e+06	3.3974e+06	3.90783e+06	2.40986e+06	3.00515e+06	3.92096e+06	2.11459e+06	2.68863e+06	2.92048e+06	2.37263e+06	2.45253e+06	3.31569e+06	2.07398e+06	2.4871e+06	3.61017e+06	713017	4.20677e+06	2.67323e+06	5.59428e+06	2.2824e+06
YKL126W;YMR104C	9	467.76	873088	1.0168e+06	879919	249055	303331	251506	178604	246600	512867	136590	304597	197428	393997	71195.1	394392	52623.8	514619	780361	134963	888126	634159	236912	741968	830519	156724	613433	713594	225152	382867	716651	446502	597769	715342	379257	504086	610363	230758	483860	610573	337739	402929	561671	134857	408720	212273	813778	266078
YKL145W	9	403.5	2.38678e+06	2.28582e+06	2.07261e+06	702168	740668	1.85783e+06	418036	917403	1.01005e+06	484548	750433	839713	757521	278995	946899	412691	949598	1.77597e+06	486806	1.31096e+06	1.28491e+06	481915	1.06393e+06	1.21207e+06	351682	1.0014e+06	1.06602e+06	508783	730387	1.08218e+06	494009	1.02174e+06	1.13733e+06	491598	969870	1.04665e+06	379092	833954	1.05038e+06	503468	673190	988410	448951	761038	1.68906e+06	1.18462e+06	391086
YKL181W	9	441.43	1.13719e+06	873030	818344	538570	497516	795690	257655	801289	607731	276194	462700	607905	512476	183482	634836	369799	658595	944228	486056	915845	834386	581269	765133	852300	315467	724839	720241	523652	643721	836943	773381	794898	810408	627748	736054	690248	464549	707654	780882	634024	482283	585228	305070	501576	339657	707748	301123
YKL193C	9	413.78	995096	1.0439e+06	913230	304738	276021	1.33475e+06	100167	1.61339e+06	424754	609797	373330	1.07474e+06	317056	292697	374859	493035	489939	764928	709820	662752	588081	828405	580146	756652	389434	524456	628721	844483	531925	847143	738842	468702	853567	669774	479405	699636	528595	413197	815124	660978	426034	539099	328505	413285	509469	833107	381595
YKL196C	9	537.77	4.18214e+06	3.52545e+06	3.41568e+06	1.49276e+06	1.39328e+06	3.07125e+06	717773	4.41524e+06	1.59461e+06	2.01691e+06	1.32524e+06	2.848e+06	1.28208e+06	968186	1.4143e+06	1.64806e+06	1.87899e+06	2.42013e+06	1.77212e+06	2.17295e+06	1.98722e+06	2.70903e+06	1.74529e+06	2.0178e+06	1.27977e+06	1.79678e+06	1.75988e+06	1.59533e+06	1.68743e+06	2.01216e+06	2.06567e+06	1.8496e+06	1.91842e+06	1.87009e+06	1.55543e+06	1.73639e+06	2.77698e+06	1.53383e+06	1.73409e+06	2.00585e+06	1.21063e+06	1.48767e+06	1.52105e+06	1.61404e+06	1.36687e+06	2.19616e+06	1.36885e+06
YKL215C	9	488.49	740378	692687	564383	165367	155290	180545	101034	268272	353047	87668.2	285712	115835	298887	37257.1	325787	125789	278496	476474	76848.5	483480	490327	167418	428441	470133	181779	383201	422326	324639	252594	445366	163063	520972	361693	886660	363078	356087	340483	390981	328076	291376	300417	307588	44100.7	300093	229787	361973	126558
YKR043C	9	578.53	3.29936e+06	2.55411e+06	2.61581e+06	1.00392e+06	990800	2.2609e+06	595920	3.32801e+06	1.23345e+06	1.24685e+06	1.01852e+06	1.9238e+06	983013	759335	1.13943e+06	1.14779e+06	1.3937e+06	1.90322e+06	1.18993e+06	1.68085e+06	1.43133e+06	1.47489e+06	1.30365e+06	1.75706e+06	724614	1.34052e+06	1.47439e+06	1.18045e+06	1.24713e+06	1.77102e+06	1.56157e+06	1.30913e+06	1.88183e+06	1.23236e+06	1.23849e+06	1.43827e+06	1.09777e+06	1.09939e+06	1.44685e+06	1.26639e+06	910509	1.05128e+06	1.11191e+06	1.22755e+06	1.0351e+06	1.91508e+06	858228
YLL021W	9	583.67	1.73546e+06	1.40552e+06	1.48683e+06	131072	113245	100157	95946.9	97199.1	135769	67579.3	104962	97418.8	102386	36034.8	161140	85132.2	173106	320553	116297	215434	173799	103958	188115	226917	89713.9	172094	189330	119172	126596	223846	151027	171138	257372	127808	138134	195338	96025.3	122745	138872	117574	93547.5	133832	35787.6	165659	90540.6	213349	71047.7
YLR133W	9	428.93	625134	799718	571194	174907	177651	443049	94208.7	675802	186297	356119	184085	377902	196217	82398.4	267929	253920	383703	506058	238935	485374	480180	355112	374962	507276	193912	385137	508136	324267	403811	549446	320352	443229	483632	286069	390132	492829	323119	307259	430098	393238	292492	315267	130951	232801	166396	554618	160015
YLR179C	9	516	6.88511e+06	6.05037e+06	5.85547e+06	1.73122e+06	1.8256e+06	3.4889e+06	1.15528e+06	7.94539e+06	2.21846e+06	5.42431e+06	1.84501e+06	5.92979e+06	1.50947e+06	2.3859e+06	2.12289e+06	3.71101e+06	2.12624e+06	3.13184e+06	2.97208e+06	3.40372e+06	2.41323e+06	4.99447e+06	2.48961e+06	3.81929e+06	2.68882e+06	2.66869e+06	2.87466e+06	3.82951e+06	2.47304e+06	3.2666e+06	3.28775e+06	2.53707e+06	4.09525e+06	3.54859e+06	2.09794e+06	3.34348e+06	3.48901e+06	2.18875e+06	2.95335e+06	3.83297e+06	1.63676e+06	2.36156e+06	1.97268e+06	2.03674e+06	4.08427e+06	4.21789e+06	3.83127e+06
YLR196W	9	510.55	946616	1.2116e+06	1.04128e+06	878112	805951	1.26713e+06	290788	1.50557e+06	614388	435555	510813	923938	401457	310963	517579	410063	582675	755844	702499	729579	601220	1.19155e+06	583385	713018	882913	617253	522767	1.04586e+06	724707	658149	4.55415e+06	997446	1.88828e+06	1.64037e+06	636935	655946	995172	411085	446624	1.69867e+06	795212	463667	441883	714122	794731	701887	633902
YLR208W	9	618.92	4.63303e+06	4.09902e+06	3.23578e+06	834130	562321	1.58403e+06	457468	2.1376e+06	859202	645674	1.46553e+06	1.13172e+06	1.00712e+06	360198	1.03205e+06	819830	1.28665e+06	2.33333e+06	900531	1.90664e+06	2.02033e+06	1.21634e+06	1.78346e+06	1.88053e+06	330559	1.72906e+06	1.90938e+06	921378	952867	2.24293e+06	1.35096e+06	1.65983e+06	2.60931e+06	773124	1.63224e+06	1.99651e+06	784935	1.2142e+06	1.73217e+06	1.12173e+06	974758	1.35519e+06	588651	1.27169e+06	577842	2.61248e+06	748933
YLR330W	9	559.55	695046	675168	628813	158801	127012	254997	89329.5	181386	315134	120614	321908	119651	380294	36586.7	438629	116195	426074	720585	93180.2	530062	547850	124168	471319	722371	90521	433770	568026	141458	297923	562557	296978	382455	643652	187598	392469	562569	132397	378783	516605	139085	322431	371415	57447.1	408322	109319	600582	177781
YMR047C	9	406.19	654067	676115	487816	147695	114703	298720	156978	468060	246139	273816	310766	351172	188484	165391	204059	203592	277392	430909	162256	509117	402699	242826	337318	484901	237267	356752	361346	201982	337005	445477	254596	366805	418524	254785	309169	387431	155375	206095	325973	190066	207277	229715	157418	220107	344491	443323	224553
YMR145C	9	454.84	1.09785e+06	940051	892377	241692	235741	71998.7	101325	174692	342320	34733.6	264374	108733	270467	21079	297951	87336.2	409800	517020	100556	362659	463172	140623	454743	411755	186234	332443	366023	191114	290657	401414	221904	255549	318860	187592	374059	262025	142029	164148	232244	138545	326550	264161	61290.8	482038	172479	571385	236400
YMR295C	9	523.92	1.5671e+06	1.16102e+06	1.30218e+06	357381	296251	1.15134e+06	239206	1.66047e+06	650889	1.24971e+06	545342	1.04128e+06	512554	692171	596655	959209	755776	1.17537e+06	737466	886932	727083	839106	747534	934144	660083	903393	844261	903392	720091	913634	1.08186e+06	862990	1.08519e+06	792534	668999	740126	669541	771829	815398	810062	526888	540281	522581	730672	1.23024e+06	1.35862e+06	859298
YNL307C	9	426.49	2.64399e+06	2.37274e+06	2.71225e+06	619280	647698	703373	344660	773460	1.16007e+06	227217	870719	450583	1.02591e+06	153139	968958	315195	1.18645e+06	1.9073e+06	407249	1.64712e+06	1.35014e+06	432209	1.34049e+06	1.64187e+06	301637	1.46527e+06	1.47255e+06	495902	937905	1.38173e+06	734632	1.55406e+06	1.66852e+06	694669	1.25116e+06	1.54101e+06	413616	1.06835e+06	1.29755e+06	562632	827492	970266	221791	911501	346344	1.78853e+06	399820
YOL123W	9	708.84	6.50905e+06	5.48949e+06	5.27375e+06	1.32715e+06	1.37938e+06	4.68687e+06	846048	5.70986e+06	2.59227e+06	2.98535e+06	2.06913e+06	3.7568e+06	1.95138e+06	1.74685e+06	2.15782e+06	2.59302e+06	3.14936e+06	4.0954e+06	2.23003e+06	4.0885e+06	3.79374e+06	3.88791e+06	3.30062e+06	3.88487e+06	2.28664e+06	3.07184e+06	3.26815e+06	3.07545e+06	2.87417e+06	3.49582e+06	3.18102e+06	3.00226e+06	3.4619e+06	3.33492e+06	2.46649e+06	3.47339e+06	2.29222e+06	2.40522e+06	3.14873e+06	3.3114e+06	1.92731e+06	2.20407e+06	2.34192e+06	2.69094e+06	3.3336e+06	4.33378e+06	2.98574e+06
YOL139C	9	612.41	6.0008e+06	7.22438e+06	7.72867e+06	2.09264e+06	2.226e+06	6.68083e+06	1.61891e+06	5.4565e+06	3.14497e+06	4.69758e+06	3.58462e+06	3.77247e+06	3.097e+06	2.48693e+06	2.97705e+06	1.9403e+06	3.16612e+06	4.50164e+06	2.24459e+06	4.32152e+06	3.45097e+06	3.23033e+06	3.95197e+06	4.68102e+06	2.80097e+06	4.10425e+06	3.94064e+06	3.88848e+06	3.38612e+06	4.17691e+06	5.70178e+06	4.10354e+06	4.30774e+06	5.93255e+06	4.06821e+06	3.50469e+06	3.51555e+06	3.73956e+06	3.64439e+06	8.44289e+06	2.75077e+06	3.3907e+06	4.03269e+06	3.87765e+06	4.7667e+06	4.78129e+06	4.02518e+06
YOR021C	9	425.16	1.90254e+06	1.9579e+06	1.87085e+06	734484	680018	1.86974e+06	218130	2.9086e+06	784439	1.44746e+06	641073	1.70478e+06	566436	538687	713008	1.20412e+06	937821	1.23852e+06	621408	1.01083e+06	797343	1.57132e+06	856625	1.35506e+06	995713	1.02727e+06	992733	1.34812e+06	976235	1.25956e+06	1.26025e+06	960327	1.25042e+06	1.18835e+06	661973	1.16814e+06	1.19116e+06	751284	803173	1.16711e+06	612250	798790	1.06121e+06	935177	982584	1.34257e+06	1.15227e+06
YOR051C	9	468	2.23472e+06	3.30536e+06	2.79062e+06	666813	615044	1.73982e+06	428833	2.16683e+06	693910	1.38554e+06	707871	1.44581e+06	709096	554675	650483	847881	838490	1.05805e+06	939711	1.22402e+06	851741	1.7609e+06	961944	1.07429e+06	1.19449e+06	1.08944e+06	964171	1.85044e+06	1.08725e+06	1.19597e+06	1.97496e+06	1.0873e+06	1.34988e+06	1.85243e+06	1.00636e+06	1.26574e+06	1.20878e+06	923901	872020	1.71481e+06	719470	947527	847187	908869	1.24364e+06	1.33447e+06	1.14815e+06
YOR096W	9	725.91	2.86102e+07	2.73518e+07	2.38923e+07	7.71241e+06	7.35118e+06	1.58734e+07	3.79238e+06	2.25775e+07	9.8748e+06	6.8481e+06	8.73987e+06	1.21037e+07	9.00633e+06	2.47578e+06	9.68824e+06	6.22609e+06	1.07432e+07	1.74734e+07	5.57347e+06	1.38475e+07	9.44984e+06	9.64034e+06	1.07562e+07	1.40908e+07	4.31238e+06	1.30734e+07	1.27372e+07	8.50798e+06	1.12708e+07	1.53213e+07	1.05032e+07	1.21419e+07	1.76713e+07	8.41938e+06	1.0653e+07	1.48065e+07	6.94653e+06	9.60995e+06	1.09093e+07	9.29797e+06	7.15895e+06	8.9789e+06	5.01855e+06	1.04124e+07	3.11366e+06	1.68694e+07	3.54577e+06
YOR232W	9	510.17	3.60404e+06	2.55967e+06	2.0306e+06	1.10939e+06	1.1041e+06	1.37982e+06	603043	2.57647e+06	773687	1.93808e+06	601662	3.07605e+06	545999	1.33833e+06	694492	1.5719e+06	1.16123e+06	1.60448e+06	1.57745e+06	1.4684e+06	1.36295e+06	1.96567e+06	1.18252e+06	1.88327e+06	2.23613e+06	1.32926e+06	1.47924e+06	2.8722e+06	1.28003e+06	2.09368e+06	2.19512e+06	1.23974e+06	1.5543e+06	2.96137e+06	991105	1.65392e+06	1.63136e+06	813626	1.24779e+06	1.48629e+06	1.05008e+06	1.09841e+06	1.17276e+06	1.25088e+06	3.27584e+06	2.31342e+06	3.13242e+06
YOR239W	9	458.13	455914	395447	453249	190563	162788	279619	103402	381706	317366	166774	202381	251795	247440	419249	189284	267603	246016	410649	236667	447525	314455	249696	351377	344396	265372	323877	303555	240903	185050	316410	270914	335670	277158	246138	204475	235109	237006	216518	389704	301453	167597	172252	133147	238581	364246	353270	296483
YOR303W	9	465.47	2.69774e+06	1.91821e+06	3.45975e+06	2.30737e+06	2.35193e+06	1.50196e+06	494311	1.4428e+06	1.10396e+06	429544	815883	1.09716e+06	872792	379072	865306	399010	1.37195e+06	1.29306e+06	577803	1.24918e+06	815064	798100	1.15242e+06	786906	386563	1.19094e+06	705576	620794	1.11302e+06	773467	876026	1.45134e+06	1.13534e+06	889068	1.34686e+06	769375	738897	1.34122e+06	740278	689787	863020	750853	577571	1.3204e+06	411634	1.06284e+06	562724
YPL019C	9	484.6	771324	628421	760662	317982	300360	201109	123396	274168	443716	98337.5	239841	236359	298054	70220.5	271943	126703	349166	604087	138238	490557	410238	197582	428909	444671	131909	395777	373585	178798	186835	319138	221789	270403	249649	289324	256313	234882	175719	254650	278926	230303	160236	179949	79327.1	255023	124583	340486	138034
YPL117C	9	735.6	2.99036e+06	2.92549e+06	2.64636e+06	962370	982049	3.97032e+06	667116	6.12854e+06	1.54398e+06	4.16023e+06	1.42762e+06	4.34947e+06	1.22488e+06	1.75519e+06	1.31741e+06	2.62285e+06	2.00711e+06	2.32133e+06	2.19194e+06	2.03508e+06	1.35597e+06	2.69646e+06	1.90549e+06	2.07877e+06	1.77244e+06	1.82058e+06	1.52847e+06	2.40792e+06	1.60818e+06	1.52482e+06	2.30054e+06	1.67482e+06	1.84189e+06	2.24463e+06	1.45096e+06	1.55935e+06	1.87876e+06	1.32624e+06	1.43002e+06	2.29917e+06	1.16126e+06	1.26888e+06	2.2807e+06	1.93869e+06	3.24179e+06	2.33264e+06	2.32273e+06
YPR110C	9	471.45	4.41546e+06	4.65751e+06	3.62138e+06	1.21659e+06	1.20784e+06	4.09332e+06	738073	4.39821e+06	1.07881e+06	1.80136e+06	1.25727e+06	2.33223e+06	896637	1.01354e+06	1.12481e+06	1.41218e+06	1.25164e+06	1.61672e+06	1.36344e+06	1.62691e+06	1.43129e+06	1.7093e+06	1.39083e+06	1.46986e+06	1.15838e+06	1.62859e+06	1.28097e+06	1.52629e+06	1.34651e+06	1.25606e+06	1.45751e+06	1.48756e+06	1.37919e+06	1.66881e+06	1.18527e+06	1.29131e+06	1.19659e+06	1.13164e+06	1.03388e+06	1.62972e+06	910029	1.05884e+06	1.38296e+06	1.39071e+06	1.47205e+06	1.47548e+06	1.08268e+06
YPR129W	9	518.48	227588	436064	448737	256941	243360	923754	115641	1.16404e+06	218040	945089	214000	845378	195256	488020	217858	696965	345211	410960	471927	354686	290328	705216	311865	366602	433833	361184	343361	653724	354135	450376	508560	368038	377469	640592	317901	367191	485885	334269	361301	616006	227024	247089	289193	264126	545115	360317	402232
YPR133C	9	533.83	1.65647e+06	1.47171e+06	1.46391e+06	460297	411043	1.20391e+06	192149	1.86464e+06	544615	638038	465505	1.05336e+06	449355	361914	438851	785614	561178	938943	649250	789024	698870	982726	633442	809139	553662	663408	640806	700356	591481	743055	926909	693480	715754	844591	653027	707392	693430	563668	610834	642048	402764	409635	568459	609423	386817	948281	409368
YPR165W	9	591.97	4.37328e+06	4.98988e+06	4.66417e+06	2.06981e+06	3.90413e+06	6.14395e+06	1.61564e+06	7.62021e+06	2.97999e+06	6.64649e+06	3.9834e+06	7.2245e+06	3.44922e+06	2.70227e+06	4.5204e+06	4.69051e+06	3.75036e+06	5.93093e+06	4.87903e+06	5.96936e+06	5.93774e+06	7.25356e+06	3.82624e+06	6.29752e+06	4.20007e+06	4.58507e+06	5.33228e+06	8.33051e+06	5.19923e+06	6.07761e+06	6.8843e+06	4.52653e+06	6.29114e+06	8.85225e+06	5.00432e+06	5.59186e+06	5.8913e+06	3.63713e+06	5.61802e+06	7.39347e+06	3.37984e+06	4.61032e+06	3.3852e+06	4.36871e+06	5.79563e+06	7.37964e+06	5.48636e+06
YBL064C	8	377.27	3.50659e+06	2.26425e+06	2.30314e+06	630281	678184	4.43263e+06	885266	7.4341e+06	1.85821e+06	5.02037e+06	2.02902e+06	4.46038e+06	1.69344e+06	1.99755e+06	1.49864e+06	3.99239e+06	2.0165e+06	3.18656e+06	3.75847e+06	3.1525e+06	2.66285e+06	5.60373e+06	2.82981e+06	3.84282e+06	3.79654e+06	2.58834e+06	3.01282e+06	5.12866e+06	2.7159e+06	3.79482e+06	3.72506e+06	2.59519e+06	3.2639e+06	4.44801e+06	2.06281e+06	3.36079e+06	3.7291e+06	1.92837e+06	2.87752e+06	4.06277e+06	1.65422e+06	2.64588e+06	1.64222e+06	1.48683e+06	6.42112e+06	4.00699e+06	5.24568e+06
YBL079W	8	458.96	522758	521560	484228	143875	174477	155481	169276	210185	144563	29026.5	148809	128022	144848	75925	170730	25327.3	237372	348000	25397.2	370812	265532	99911.2	263405	366060	30747.1	260018	268793	114524	152947	343201	195738	255640	402049	316285	178432	197152	111258	251364	345896	162940	150240	204692	12186.5	187678	62515.9	432432	71036.4
YBR006W	8	464.65	1.02153e+06	588453	419087	129689	137123	240312	84985.2	219440	292294	141345	236193	158497	232450	82929.7	334535	133042	532233	878582	152898	763367	777388	232941	791475	1.00678e+06	198770	621018	849220	304173	405179	920795	532828	732846	1.17001e+06	369431	488526	1.08469e+06	285670	485764	829973	406596	482998	1.10557e+06	67289.4	208590	140072	494883	240641
YBR106W	8	375.3	4.54863e+06	5.98746e+06	5.59079e+06	3.01121e+06	3.23094e+06	2.84165e+06	1.22849e+06	6.43804e+06	2.7653e+06	2.1638e+06	2.19111e+06	5.3675e+06	1.96003e+06	1.25696e+06	1.92157e+06	2.5871e+06	2.96146e+06	4.1449e+06	1.48662e+06	2.92118e+06	1.95145e+06	3.98377e+06	2.50686e+06	2.9838e+06	1.94823e+06	3.03522e+06	2.42758e+06	2.57041e+06	3.03719e+06	3.24455e+06	3.13838e+06	2.83197e+06	3.54493e+06	2.18109e+06	2.11277e+06	3.63958e+06	2.62971e+06	2.30774e+06	1.86968e+06	2.38497e+06	2.08478e+06	1.86468e+06	3.15143e+06	3.33063e+06	2.51835e+06	3.73978e+06	2.37615e+06
YDL021W	8	459.85	397324	483130	418840	166110	148194	728047	131111	974052	320986	485088	353425	775450	381398	412494	325986	384664	483620	719647	424010	574406	642251	932551	528226	702432	383192	556534	682981	717966	436123	761435	637256	519145	712952	621154	450276	781062	601560	467570	619865	579066	259640	435094	157482	271820	374098	718186	391676
YDL086W	8	392	1.04624e+06	899895	940469	235398	239748	774467	227684	1.14068e+06	1.10869e+06	296850	964481	452735	761969	148946	948161	286175	763622	1.70158e+06	367100	1.35876e+06	1.26284e+06	475122	1.0839e+06	1.12843e+06	220948	1.14851e+06	1.08883e+06	397252	639017	946830	486422	797728	1.26988e+06	474118	648699	1.14515e+06	312106	622999	1.09144e+06	443670	692800	665375	257005	916379	183907	1.83502e+06	212303
YDL097C	8	437.54	1.2944e+06	1.32099e+06	1.07184e+06	346588	352400	1.05104e+06	165788	1.20649e+06	744831	440634	572791	708922	589554	185113	579196	307632	709574	1.19081e+06	312943	893689	739455	492638	756334	922758	313455	811713	845937	458821	621085	853163	631319	729062	939796	606593	676363	864791	381760	646388	874372	599526	467610	657278	278192	656862	344540	1.03341e+06	316849
YDL166C	8	448.38	417196	289294	250411	64447.6	175030	424289	110020	673106	204806	412814	158742	584735	190745	251627	231389	425902	212811	240146	338612	215442	165537	419076	206382	190044	274425	208197	162166	436555	192273	127354	402154	166249	232501	404270	119088	165882	349860	216485	145496	384528	184082	235079	221881	222630	494247	244713	342989
YDL182W	8	1765.79	1.37979e+07	1.14923e+07	1.06698e+07	2.23634e+06	2.80365e+06	2.90799e+06	1.57338e+06	3.25366e+06	3.36147e+06	931172	1.88608e+06	1.6289e+06	2.35305e+06	531085	2.01839e+06	924336	2.52138e+06	3.96952e+06	752149	3.43967e+06	2.47351e+06	1.09324e+06	3.08238e+06	3.26589e+06	740840	2.68277e+06	2.48335e+06	1.05962e+06	1.88459e+06	2.74362e+06	1.27723e+06	2.92605e+06	2.86733e+06	1.26882e+06	2.40549e+06	2.5772e+06	978740	2.26744e+06	2.17706e+06	959634	1.80716e+06	1.73001e+06	1.203e+06	2.58275e+06	902808	3.01226e+06	706941
YDL190C;YDR197W	8	287.66	581087	318214	724683	87069.6	91554.4	72172.9	58068.4	71380.3	231593	46625.4	161405	92046.5	216125	19726.4	227332	40532.5	189568	295290	128043	319692	275962	84621.6	253862	313986	31982.2	238417	254357	78856.4	122695	278403	106747	215263	277750	98852.4	164641	245540	56791.9	168786	201173	68340.4	198902	175008	33916.9	202478	63046.2	318282	27364.7
YDL198C	8	293.14	1.44575e+06	1.67546e+06	1.47065e+06	1.02336e+06	704263	244291	281971	492311	584679	89223.5	673454	235799	582052	64798.2	436332	134173	783101	834850	215694	797933	581645	177423	662756	775138	165442	723656	645676	230484	471459	742558	296778	679515	801304	306435	552858	562990	164669	619545	609558	229979	462076	604684	88772.9	573957	214074	809961	249389
YDR141C	8	485.74	492257	342638	319195	140467	124501	144554	40937.4	145391	125977	28208.6	113576	67886.5	122363	11549.9	142430	35450.7	165676	228152	32356.6	207777	234267	88401.4	176309	202103	52931.7	165521	190653	76099.7	109770	203198	94782.2	159965	215631	89464.5	153256	194374	111765	162370	206976	81679.4	105276	147523	23952	144925	82638.4	236718	74417.5
YDR294C	8	318.07	313543	321112	322763	101657	97909.4	81659.7	82348.9	145432	301504	47223.8	201761	63757.6	195341	21863.5	214474	31323.4	239747	424780	43517.5	414949	355821	73156.2	343713	408412	56656.9	327126	362868	82224.2	186941	348585	119987	294228	390628	109962	238927	343634	69385.7	221607	285453	105865	204423	243720	52916.7	275659	67925.7	451100	85398
YDR299W	8	581.25	1.32807e+06	764603	664368	407248	330169	963770	218690	1.2481e+06	282181	570349	277861	767582	207219	373057	296337	401825	288708	355157	409433	301178	256367	628077	250310	307001	402278	255891	215756	520267	403909	308639	372763	288567	301754	510363	275748	285930	440408	217778	230540	501240	207549	197150	503039	356282	784058	313481	424724
YDR303C	8	376.22	188929	221728	177224	74839.6	71120.5	46486.4	28311	56706.5	112778	59885.4	109968	47826.7	73796.8	26323.3	102496	29435.6	108797	180209	77892.5	144206	128108	53638.3	137414	139253	52458.9	120933	136916	60659	91047.9	151098	75488.6	125532	122117	59928.8	111339	124332	52439.2	105711	128119	46321.9	86000.4	109927	24311.8	80967.5	40492.5	136406	39684.1
YDR353W	8	859.21	1.41921e+07	1.464e+07	1.36011e+07	3.60195e+06	3.42142e+06	1.2169e+07	2.6479e+06	1.55266e+07	6.05662e+06	6.24638e+06	5.48649e+06	7.54663e+06	4.95887e+06	2.98079e+06	5.24895e+06	5.02947e+06	5.73355e+06	9.39396e+06	4.79173e+06	9.22486e+06	7.58261e+06	6.26101e+06	7.05765e+06	8.5082e+06	3.31365e+06	7.14549e+06	7.65532e+06	4.98369e+06	5.76287e+06	8.41292e+06	4.9588e+06	6.41918e+06	8.44338e+06	4.94085e+06	5.6291e+06	7.55318e+06	4.29626e+06	4.9519e+06	6.61662e+06	4.3432e+06	4.06829e+06	5.19423e+06	4.99955e+06	6.54438e+06	4.79753e+06	9.21416e+06	4.19814e+06
YDR381W	8	424.54	6.76757e+06	7.98275e+06	7.59785e+06	2.22136e+06	1.99588e+06	2.98597e+06	1.00507e+06	6.42416e+06	2.49168e+06	1.34686e+06	2.06403e+06	5.13209e+06	2.00885e+06	860455	2.10255e+06	1.24925e+06	2.9459e+06	4.0023e+06	922656	3.74262e+06	3.20307e+06	3.37383e+06	2.88179e+06	3.55325e+06	1.20875e+06	2.92349e+06	3.11537e+06	2.20677e+06	3.18423e+06	3.47287e+06	1.50898e+06	3.39894e+06	3.64121e+06	2.08267e+06	2.63226e+06	3.45037e+06	1.30697e+06	2.41395e+06	2.54792e+06	1.22987e+06	1.83285e+06	1.98622e+06	476489	2.04214e+06	1.43164e+06	4.04525e+06	1.49715e+06
YDR399W	8	544.06	2.62113e+06	3.55939e+06	2.75939e+06	1.05133e+06	948476	1.99224e+06	593892	3.71518e+06	1.78014e+06	1.48146e+06	1.30936e+06	1.72401e+06	1.23934e+06	717703	1.33666e+06	1.01072e+06	1.50384e+06	2.10615e+06	857096	1.80476e+06	1.63952e+06	1.27924e+06	1.85031e+06	1.80594e+06	1.04764e+06	1.83861e+06	1.77283e+06	1.35533e+06	1.18244e+06	1.72764e+06	1.67973e+06	1.7001e+06	1.94499e+06	1.29912e+06	1.42966e+06	1.65702e+06	1.03806e+06	1.14939e+06	1.684e+06	1.66471e+06	1.17627e+06	1.36682e+06	1.11938e+06	1.89501e+06	1.04574e+06	2.2827e+06	1.23246e+06
YEL055C	8	319.4	437536	493096	430806	126164	132145	64088.3	53158.5	66724.4	259744	66781.7	211684	88113.6	180024	16796.7	231326	59446.9	217165	311549	117606	280553	277981	78194	251357	309001	60231	212353	254788	88654.9	157060	257134	152813	249764	299799	122975	187303	217984	80624	183141	252348	121561	162420	203035	45273.9	259746	60077.9	334685	64501.7
YER177W	8	1602.65	1.69427e+07	1.42741e+07	1.24255e+07	6.79054e+06	6.23445e+06	1.1414e+07	4.15341e+06	2.18707e+07	5.61605e+06	1.77852e+07	6.58543e+06	1.74624e+07	6.1749e+06	9.49027e+06	6.91608e+06	1.1077e+07	8.1218e+06	1.17225e+07	1.20233e+07	1.11948e+07	7.82681e+06	1.61366e+07	8.55507e+06	1.16692e+07	1.06037e+07	8.41771e+06	9.51919e+06	1.30472e+07	8.79931e+06	1.07437e+07	1.06345e+07	8.29438e+06	1.0619e+07	9.7924e+06	7.22222e+06	9.84223e+06	1.21401e+07	7.18211e+06	9.10004e+06	1.16065e+07	6.78841e+06	8.4085e+06	9.29524e+06	7.21154e+06	1.26073e+07	1.21588e+07	1.15599e+07
YFL005W;YLR262C	8	449.32	4.64686e+06	3.96363e+06	3.83257e+06	1.61749e+06	1.54291e+06	2.62349e+06	995390	3.56696e+06	1.80621e+06	1.17697e+06	2.0404e+06	2.46386e+06	1.80084e+06	676415	1.95193e+06	1.16236e+06	2.51348e+06	2.98752e+06	1.29126e+06	2.97556e+06	2.76368e+06	2.10772e+06	2.20288e+06	2.8584e+06	1.11658e+06	2.33378e+06	2.3395e+06	1.54737e+06	2.26724e+06	3.01676e+06	1.68618e+06	2.43771e+06	2.88757e+06	1.47659e+06	1.84449e+06	2.96878e+06	1.41757e+06	2.10105e+06	2.18766e+06	1.32258e+06	1.61073e+06	2.08035e+06	1.35263e+06	1.9168e+06	1.6136e+06	3.02729e+06	1.45664e+06
YFL030W	8	375.07	178435	136955	132398	44632.3	53305.8	107132	30099.9	100381	80177.9	97659.9	73608.7	132227	105418	44392.9	113788	94221.1	129082	235578	108440	342872	366127	228611	336564	302707	178216	358662	330610	389756	243753	359399	1.82868e+06	449210	766852	1.82521e+06	266295	261969	713279	263519	249341	773443	245644	256370	46653.1	92858.1	117064	391262	47084.6
YFR015C	8	682.8	198415	85752	59686.2	24086.4	16542.3	46888	26313.4	51197.4	139079	51850.8	126178	44552.9	105751	28705.6	135174	29833.1	98390.3	320746	44212.4	269857	351511	59966.6	253904	340362	42444.8	187726	358227	53683.7	50940.2	372278	90260.4	150031	341356	54575.9	91225.7	345134	40672.2	89015.3	439893	51733.3	95187.4	276845	21371.7	85251	40220.1	510580	45737.8
YFR047C	8	364.67	613289	466425	522329	311773	296788	376026	108905	411244	266038	229632	369394	233641	349574	129200	328678	198180	461341	581978	228998	543619	527052	407410	508286	501299	184581	469377	497354	384582	527500	550153	481791	502094	602581	359278	425586	480945	418732	388061	480415	388915	341752	342750	173617	378638	281418	685454	326908
YFR052W	8	551.67	1.43198e+06	1.35477e+06	1.14502e+06	421672	404082	1.50911e+06	259285	2.13484e+06	721341	1.58714e+06	507973	1.32021e+06	378298	619228	479485	1.10565e+06	531003	802943	707672	634667	510270	1.3966e+06	610753	776041	704574	657231	720269	1.17198e+06	567111	747216	1.04977e+06	617697	882784	913021	500519	726508	1.02402e+06	490853	692394	1.12437e+06	399810	580899	595780	688076	1.28977e+06	1.20982e+06	874455
YGL049C	8	402.97	143901	80291.4	97945.9	49844.7	72805.3	347742	38811	332033	84159.6	182490	73885.4	177477	65438.8	98589.6	64252.2	185040	112027	124064	113190	112820	99293.3	192118	110255	126912	111047	107825	98832	157154	114882	86365.9	116834	102971	114468	110116	109505	128328	108205	65904.1	93193.7	94162.2	54953.7	75841.1	68565.8	78168.4	161052	129485	84290.1
YGL078C;reverse_YGL078C	8	494.22	2.0325e+06	1.11311e+06	682230	129653	142786	637914	147216	223503	280390	56159.5	206984	120095	205868	39870.9	247315	36722.8	246291	527248	57665.7	428235	443657	91702.9	291220	400453	69647.1	278236	273149	87823.9	216404	406288	226934	280052	455473	129791	214282	469362	74188.3	174088	255501	134131	173575	196099	56149.1	252871	88927.5	482610	77616.5
YGL099W	8	445.02	1.00995e+06	932358	885191	186297	174545	343076	95350.8	296919	430851	139699	320656	213027	292128	62881.5	283168	79269.4	443351	635875	162484	531947	464431	169578	519880	519403	178126	471157	464872	206980	322598	511716	379470	468617	656708	223881	386126	495157	200074	406360	457552	282405	228056	378669	108459	422076	217737	665005	160914
YGL103W	8	440.02	3.83198e+07	3.26092e+07	3.0561e+07	1.10103e+07	1.04276e+07	5.65862e+06	3.98958e+06	1.69145e+07	9.80286e+06	1.52464e+06	8.52e+06	9.79903e+06	9.44806e+06	844570	8.76241e+06	3.83692e+06	1.28619e+07	1.67807e+07	2.09609e+06	1.44138e+07	1.15518e+07	7.27321e+06	1.04275e+07	1.36464e+07	2.54285e+06	1.15968e+07	1.08695e+07	4.66004e+06	1.2434e+07	1.36654e+07	4.48053e+06	1.23264e+07	1.38466e+07	5.26307e+06	1.11563e+07	1.24768e+07	2.60942e+06	9.38846e+06	9.32674e+06	4.23896e+06	7.28361e+06	8.47046e+06	813391	8.39443e+06	2.58745e+06	1.44865e+07	2.99642e+06
YGL120C;YNR011C	8	433.19	1.599e+06	1.40209e+06	1.10423e+06	538042	451582	358922	281017	329796	683796	184589	510771	255579	539021	112399	496254	142542	698170	919728	163083	763219	688132	200068	791918	711402	209168	676493	695962	259398	444442	634994	561275	750133	753169	326185	603242	640725	256996	685917	602215	348702	451938	574363	192456	595706	261219	742860	303042
YGR085C	8	509.94	1.43574e+07	3.1003e+07	2.90647e+07	9.62143e+06	9.52983e+06	5.68665e+06	2.07154e+06	1.37524e+07	7.49953e+06	2.97673e+06	6.42103e+06	8.01387e+06	6.76616e+06	1.72421e+06	6.84005e+06	5.43261e+06	8.98204e+06	1.62817e+07	5.35181e+06	1.50382e+07	1.29466e+07	1.12547e+07	1.14855e+07	1.55001e+07	4.60507e+06	9.86058e+06	1.08062e+07	7.37134e+06	8.30154e+06	1.41357e+07	7.18351e+06	1.10183e+07	1.55615e+07	7.2569e+06	7.09601e+06	1.25244e+07	6.20705e+06	6.65358e+06	8.72437e+06	7.77306e+06	8.36331e+06	1.00102e+07	2.65251e+06	7.71049e+06	4.71055e+06	1.42243e+07	6.70884e+06
YGR187C	8	424.82	1.00141e+06	989306	936521	332590	271639	283701	169416	516111	521195	96990.2	366810	465667	309461	59613.6	307082	293345	470919	763438	194932	558187	417159	340283	517392	605826	267114	499395	499378	312930	423084	537543	319598	548916	568156	391288	377746	507343	323020	407698	525077	354423	358988	370342	286812	460641	145607	588968	410846
YGR189C	8	458.46	1.74203e+06	1.45546e+06	1.60734e+06	725672	794643	287353	362556	903292	764026	412747	510708	599375	505591	316298	601717	492950	844452	1.10618e+06	459234	1.4022e+06	1.29657e+06	724324	1.26758e+06	1.16351e+06	549592	1.02379e+06	1.1662e+06	842714	690551	1.22048e+06	962053	1.05016e+06	1.1419e+06	750870	1.07943e+06	1.04382e+06	759007	747672	1.00936e+06	781418	864670	1.00235e+06	268626	633266	763638	1.13945e+06	716626
YHR007C	8	479.37	1.97534e+06	1.45646e+06	1.36993e+06	448701	460693	451852	151106	341316	671643	235751	565968	554166	726586	162081	694760	271175	912710	1.52477e+06	368273	1.48557e+06	1.23698e+06	352233	1.23932e+06	1.50359e+06	305231	1.18626e+06	1.30955e+06	518006	904611	1.48057e+06	741515	1.30136e+06	1.74267e+06	537818	945715	1.40218e+06	451577	897055	1.26266e+06	504792	709528	1.0902e+06	89183.5	464210	308690	1.35192e+06	311781
YHR029C	8	415.97	1.77123e+06	1.93459e+06	1.35068e+06	1.07819e+06	930306	2.04418e+06	408720	2.41854e+06	566707	2.18137e+06	812590	1.54117e+06	725441	302086	660820	1.35892e+06	895218	1.08166e+06	1.19527e+06	1.03276e+06	986992	1.51422e+06	677477	852083	1.14382e+06	760807	784208	1.11499e+06	783305	811896	712878	777228	951808	904387	793367	841587	1.2104e+06	713713	699886	755346	859388	585523	996113	957407	1.35078e+06	1.19881e+06	895476
YHR039C	8	438.08	852128	264095	409809	113909	100195	502197	81448.5	175643	354648	87877.8	241673	114598	254787	48787	256652	78590.3	350546	581010	84021.6	489981	460571	91585.2	416676	505119	53375.1	378225	465125	147034	227429	497776	204393	383769	449928	150941	322838	441891	92751.8	307966	431581	180140	262510	326768	68920.2	260626	78585.7	482077	99611.7
YHR087W	8	570.69	980622	906366	786418	432970	312470	1.50222e+06	313598	2.05866e+06	639304	1.89576e+06	497542	2.05366e+06	517148	2.14434e+06	673148	3.42812e+06	909097	1.49272e+06	3.2512e+06	1.14752e+06	1.18757e+06	4.35886e+06	1.2993e+06	2.03209e+06	5.01028e+06	1.01228e+06	1.81774e+06	5.90788e+06	1.1959e+06	1.81768e+06	2.72132e+06	1.11282e+06	1.79617e+06	3.56301e+06	703557	1.6942e+06	4.75989e+06	997860	1.58391e+06	4.39151e+06	954356	2.03436e+06	667781	483582	6.17281e+06	2.44282e+06	5.75343e+06
YHR128W	8	415.93	2.8068e+06	1.39228e+06	1.51015e+06	524762	508120	2.08786e+06	517685	3.13163e+06	742359	2.27042e+06	756720	2.60897e+06	596334	1.0497e+06	670498	1.3769e+06	1.03662e+06	1.16588e+06	1.23244e+06	1.05637e+06	739623	1.77105e+06	826315	1.15489e+06	1.16584e+06	1.08222e+06	832061	1.6255e+06	902180	992126	1.27079e+06	968235	1.3361e+06	1.51624e+06	655183	1.23443e+06	1.25516e+06	777323	701954	1.18474e+06	590054	684868	1.14294e+06	955240	1.07717e+06	1.24032e+06	988411
YHR193C	8	510.62	1.0196e+07	1.20174e+07	1.09961e+07	4.79368e+06	5.16668e+06	1.61293e+07	2.90059e+06	1.86509e+07	3.40939e+06	1.98388e+07	3.3307e+06	1.92818e+07	2.79208e+06	1.02168e+07	2.61153e+06	1.49383e+07	5.18494e+06	5.69933e+06	1.05685e+07	5.40167e+06	4.1478e+06	1.65873e+07	4.44734e+06	5.78394e+06	1.27763e+07	5.23383e+06	5.07585e+06	1.47523e+07	5.67231e+06	5.89994e+06	9.93011e+06	5.01324e+06	5.44295e+06	1.23868e+07	3.4314e+06	6.56669e+06	1.25319e+07	4.37939e+06	5.90047e+06	9.42289e+06	3.32292e+06	4.51696e+06	8.17013e+06	3.86502e+06	2.28811e+07	7.86546e+06	1.82164e+07
YIL038C	8	385.73	476377	313099	323916	157396	137265	220286	33970.1	230685	148504	119195	117593	196873	98529.8	61452	89715.2	88056.4	123767	228713	97828.8	220434	190236	160633	183964	158963	94010.7	176523	163398	165757	128331	179543	116481	188587	246625	116764	199840	180924	158788	176373	177044	157166	142787	151369	84976.9	139616	98300.1	219942	107309
YJL082W	8	417.08	397477	372581	309716	84260	93798.4	131607	49195.6	202165	197892	52840	156053	150015	178600	23600.5	206281	39341.3	337807	466991	147216	487383	445694	103563	441746	501577	97788.5	379585	470840	152234	234820	582418	270554	374258	558840	145078	290539	532975	119484	291619	417480	128819	233367	383404	57806.8	149094	102249	473565	121464
YJL190C	8	448.38	3.47198e+07	2.92882e+07	2.70088e+07	5.44028e+06	5.04978e+06	5.51331e+06	2.36862e+06	1.73511e+07	7.97749e+06	3.24513e+06	5.33199e+06	9.62922e+06	4.0223e+06	1.75401e+06	4.6595e+06	3.64648e+06	7.60964e+06	9.68482e+06	2.45061e+06	9.17016e+06	6.25157e+06	6.09525e+06	6.88767e+06	1.11549e+07	2.70657e+06	8.2176e+06	8.3006e+06	4.76353e+06	6.48466e+06	1.11875e+07	5.30583e+06	8.50177e+06	1.33266e+07	5.6982e+06	5.6684e+06	8.48292e+06	4.80492e+06	6.43574e+06	7.56848e+06	4.65555e+06	5.5414e+06	5.65561e+06	2.04142e+06	6.77468e+06	2.53565e+06	1.24282e+07	3.27916e+06
YJR060W	8	558.32	726808	835181	1.03205e+06	343092	366899	1.1227e+06	107082	1.74079e+06	269266	1.48024e+06	196937	1.42326e+06	282812	779542	472892	1.28764e+06	559561	718206	970039	587937	574528	1.17634e+06	549285	708890	872269	560219	525026	1.01184e+06	654415	583661	850800	587967	625248	825171	478625	557797	859334	444803	492181	700290	394532	418648	706734	535903	1.36063e+06	668717	1.11805e+06
YJR073C	8	503.04	645891	435541	446290	208061	159605	123979	286518	304925	322498	102889	395713	564813	336735	147395	365971	310771	532528	708183	117351	644135	558881	227059	509007	661525	303889	633950	738643	223529	368190	621753	338235	533275	859205	163336	381116	699144	244196	731231	652307	183526	427769	362458	69029.4	389334	517086	1.28822e+06	495950
YJR125C	8	399.76	1.45927e+06	1.3005e+06	985787	375801	337884	952588	159970	2.17616e+06	393689	1.01459e+06	360556	1.78357e+06	298481	728611	332937	948718	591612	707743	1.18576e+06	604315	591481	1.54067e+06	580651	668221	739704	601836	539301	935252	532359	616366	830341	499688	544203	994856	420139	601627	960317	415578	506533	791039	364024	459597	598109	502883	618559	679797	1.07753e+06
YKL001C	8	539.24	9.61688e+06	1.07939e+07	1.01884e+07	3.34034e+06	3.20818e+06	5.28778e+06	1.47164e+06	1.05824e+07	3.86535e+06	5.88258e+06	3.35896e+06	6.86177e+06	2.5879e+06	2.16645e+06	3.25727e+06	4.43144e+06	4.17729e+06	6.0491e+06	2.89228e+06	4.01502e+06	3.44862e+06	5.70176e+06	3.50857e+06	5.61652e+06	3.1936e+06	4.81102e+06	4.63909e+06	5.25852e+06	3.56074e+06	4.98705e+06	5.13954e+06	4.21795e+06	6.10966e+06	4.36538e+06	3.1386e+06	5.84677e+06	4.83749e+06	3.75766e+06	3.56292e+06	4.58963e+06	3.01007e+06	3.1923e+06	3.9571e+06	4.68191e+06	3.77485e+06	5.93356e+06	3.24151e+06
YKL016C	8	481.57	2.74209e+06	2.45468e+06	2.46344e+06	558792	494245	1.26455e+06	328250	1.66812e+06	905830	1.66528e+06	933651	1.35611e+06	793926	963796	894411	1.27421e+06	1.16732e+06	1.46313e+06	978511	1.47966e+06	1.10978e+06	1.42868e+06	1.31437e+06	1.85445e+06	1.07239e+06	1.43495e+06	1.62932e+06	1.5233e+06	1.37939e+06	1.82489e+06	1.5503e+06	1.28483e+06	1.80079e+06	1.40178e+06	1.06901e+06	1.56841e+06	1.14255e+06	1.07534e+06	2.13956e+06	1.37972e+06	897557	1.29027e+06	588692	861025	2.12035e+06	1.90637e+06	1.22945e+06
YKL024C	8	426.49	3.36939e+06	2.44029e+06	1.65787e+06	725455	785826	1.16055e+06	556457	2.04991e+06	760649	1.25289e+06	945643	1.31195e+06	943272	689215	869003	875182	1.00236e+06	1.36209e+06	839053	1.04616e+06	845916	1.147e+06	895529	1.16639e+06	820083	960179	990902	1.21025e+06	915117	1.12256e+06	1.14894e+06	992994	1.17204e+06	1.11391e+06	865603	1.11765e+06	1.13153e+06	892064	1.01352e+06	1.25871e+06	743223	865931	784183	885780	1.01249e+06	1.18245e+06	918838
YKL112W;YMR168C	8	433.89	399920	371261	473187	151466	196899	560614	84643.4	468515	165942	96824.5	100715	346577	96914.3	134982	121040	148786	181268	428710	691960	368493	348317	249684	235968	325516	168701	193667	275072	232726	150513	332942	211343	232940	336638	219120	204428	430437	203727	126076	196189	209787	138740	174746	174480	213441	118334	419314	210820
YKL216W	8	431.42	699434	375747	682438	281071	357223	440179	212329	1.53354e+06	412626	1.26099e+06	228454	826289	232536	472617	215059	589596	345868	567991	611836	501832	421048	915000	531407	538083	521928	534887	438028	663573	417152	457825	471686	386383	457589	501466	393675	477649	535603	292991	375184	593837	274193	262630	455069	488655	349131	497604	633569
YKR018C	8	377.32	253414	323841	217222	100438	102429	99207.3	93567.6	180104	256603	63028	170876	77752.4	202526	33685.5	178779	34529.1	227165	358149	64325.4	367337	351069	85920.4	247445	386274	67386.9	200556	291668	100275	138656	376674	151494	204199	467882	129180	203463	352803	129519	190569	299166	102207	164398	297527	30387.2	290866	74869.7	451796	79804.7
YLR029C;YMR121C	8	515.21	9.71106e+06	2.19075e+07	3.01609e+07	1.13912e+07	1.09195e+07	2.34411e+06	5.50393e+06	4.77813e+06	1.63109e+07	1.24599e+06	1.33848e+07	2.69713e+06	1.1982e+07	939870	1.24526e+07	1.43449e+06	1.37033e+07	2.1555e+07	2.23049e+06	1.94432e+07	1.59005e+07	3.66473e+06	1.7911e+07	1.99452e+07	3.7774e+06	1.76292e+07	1.97923e+07	4.94071e+06	1.16144e+07	2.14103e+07	8.7551e+06	1.8774e+07	2.21996e+07	5.61792e+06	1.53586e+07	1.82469e+07	4.3818e+06	1.2334e+07	1.56412e+07	5.37993e+06	1.17131e+07	1.28441e+07	2.75799e+06	1.67714e+07	5.5728e+06	2.62879e+07	5.86173e+06
YLR209C	8	477.78	712208	614262	655731	178038	177336	403413	273301	516580	310090	155067	322036	186160	327925	71722.4	333805	146004	308222	701209	169366	532424	607730	223781	434228	524785	187313	410394	528529	196412	235595	598316	224500	420572	585936	279541	318555	566001	187901	314003	384416	192818	270250	350296	123641	243161	133909	602190	142256
YLR244C	8	453.69	922319	1.51671e+06	1.20411e+06	966177	907462	1.63976e+06	623350	4.8423e+06	1.11648e+06	2.13556e+06	1.15548e+06	3.83093e+06	1.16184e+06	1.18496e+06	1.49298e+06	2.45708e+06	1.83788e+06	2.11219e+06	2.64111e+06	1.57135e+06	1.77649e+06	2.79497e+06	1.48014e+06	1.54944e+06	1.5542e+06	1.25017e+06	1.64804e+06	2.72301e+06	1.54312e+06	1.43124e+06	1.25169e+06	1.12202e+06	1.52076e+06	1.25747e+06	1.17474e+06	1.43759e+06	1.6487e+06	990281	1.25517e+06	1.72123e+06	842906	1.17709e+06	1.38074e+06	1.61155e+06	869630	1.95792e+06	1.24091e+06
YLR274W	8	367.24	228924	185714	186939	65473.4	61648.1	28768.8	25806	31152.7	54515.7	22537.4	55741.5	11675.7	38244.4	7486.45	65878.6	17857	63843.5	177152	122612	129511	132941	21822.3	165934	168348	16734.4	129723	122114	33145.4	47460.1	117851	59809.2	109655	189997	47179.7	73233.1	186617	28461	67969.9	122284	30529.9	62042.3	145349	10265.2	76866.1	25487.5	157044	37948.7
YLR309C	8	392.89	410348	367882	316604	105084	143472	426416	77384.9	423942	87280.2	143193	89082.5	263540	88342.8	90889.1	91531.3	161281	110633	192567	154614	137856	108483	251331	112454	105243	159444	122214	135975	237560	135760	107594	157764	104919	99283.6	204667	122564	89322.4	194375	112136	134240	190072	112743	93395.1	110883	80354.4	196121	73629.3	163114
YLR370C	8	367.12	3.5913e+06	2.78134e+06	2.487e+06	522486	474653	1.87202e+06	288663	2.72792e+06	846337	1.95527e+06	771401	1.42501e+06	506760	621919	688290	1.26204e+06	888388	1.53247e+06	576200	1.00337e+06	845056	1.38021e+06	924247	1.41819e+06	972883	1.08028e+06	974442	1.17036e+06	789415	1.05381e+06	946076	826154	1.02262e+06	858615	655971	1.04336e+06	818730	559661	922543	964034	515539	785704	863436	857793	1.18986e+06	1.47365e+06	902651
YLR384C	8	581.8	425567	472904	421952	159460	114169	108559	49405.3	190967	287472	67236.5	184507	94118.7	202596	20706.8	193021	59647.1	210677	424034	116454	350777	339382	118432	353127	357928	55474.6	286172	334278	136011	173042	367051	247519	278555	405187	167913	217203	304246	111645	194682	268355	135495	170930	242677	26580.9	240151	88687.5	411511	78298.8
YLR438W	8	599.79	1.12308e+06	1.13395e+06	1.17162e+06	504265	477878	689408	152926	809589	708152	296992	599630	432718	555659	111074	619158	283000	807845	1.17955e+06	357887	998612	1.07393e+06	518153	907931	1.20209e+06	261863	854844	1.14458e+06	543801	632166	1.29894e+06	744765	1.01088e+06	1.36829e+06	619088	810342	1.27474e+06	452912	697656	1.16051e+06	551412	682187	888871	142086	506825	206481	919949	257467
YML012W	8	581.74	4.15612e+06	4.95115e+06	3.46064e+06	1.26826e+06	1.23373e+06	2.91735e+06	804636	4.52608e+06	2.05594e+06	2.97568e+06	1.91456e+06	3.29077e+06	1.36238e+06	1.27044e+06	1.83946e+06	2.31039e+06	2.27227e+06	2.84428e+06	1.37554e+06	2.17728e+06	1.78793e+06	2.65485e+06	1.61826e+06	2.58677e+06	1.77876e+06	2.18139e+06	2.11913e+06	2.59032e+06	2.1053e+06	2.50323e+06	2.89295e+06	2.29576e+06	2.72198e+06	2.6054e+06	1.60352e+06	2.50386e+06	2.01916e+06	1.93813e+06	1.92709e+06	2.74006e+06	1.40899e+06	1.84313e+06	1.60266e+06	2.03743e+06	2.42901e+06	3.03043e+06	1.88323e+06
YMR038C	8	499.52	1.94774e+06	1.3715e+06	1.26062e+06	474930	529953	1.88516e+06	312930	2.46948e+06	814951	1.66239e+06	725110	1.76626e+06	678473	722800	714176	1.14606e+06	627836	1.27625e+06	1.0146e+06	1.239e+06	1.06345e+06	1.5703e+06	923342	1.28177e+06	1.08725e+06	985280	989428	1.18532e+06	820736	1.12979e+06	1.3779e+06	1.26283e+06	1.43604e+06	1.25319e+06	1.02227e+06	1.19675e+06	788722	829389	976291	1.64682e+06	570144	898543	800779	807622	1.04264e+06	1.31519e+06	885072
YMR049C	8	344.11	903841	1.05324e+06	1.06233e+06	316227	249266	173853	81753.9	185837	261932	80855.4	186588	125378	205027	48259.7	252876	112921	348449	522720	78026.1	382120	432226	141368	372673	392888	82375.9	376704	393013	136919	232843	404192	330252	404066	474205	231390	319049	425018	184196	269238	357476	258103	237087	226641	58444.1	330692	95356.5	536986	92792.7
YMR297W	8	474.69	1.44216e+06	2.09059e+06	1.91766e+06	590663	593208	4.33608e+06	854366	6.826e+06	2.19055e+06	6.55775e+06	2.11917e+06	4.50007e+06	1.77834e+06	2.84128e+06	2.01835e+06	4.04212e+06	3.13395e+06	3.75169e+06	3.58706e+06	3.37574e+06	3.49611e+06	6.78113e+06	3.60105e+06	4.21655e+06	3.81786e+06	2.92067e+06	3.44034e+06	5.50333e+06	2.56802e+06	3.50933e+06	3.96219e+06	2.67034e+06	4.10473e+06	3.73462e+06	2.31282e+06	3.7802e+06	3.72774e+06	2.47932e+06	3.73363e+06	3.93599e+06	2.14214e+06	3.47963e+06	2.30566e+06	1.87556e+06	6.71964e+06	5.49441e+06	4.31524e+06
YNL016W	8	302.03	2.622e+06	2.21689e+06	2.08488e+06	1.06409e+06	908324	2.81792e+06	371902	2.57389e+06	1.05859e+06	1.68645e+06	999055	2.12795e+06	992140	595173	982579	1.28817e+06	1.36334e+06	1.75017e+06	1.63449e+06	1.56306e+06	1.51004e+06	1.73137e+06	1.37473e+06	1.47862e+06	1.11302e+06	1.41351e+06	1.38841e+06	1.50322e+06	1.26451e+06	1.47107e+06	1.41803e+06	1.34369e+06	1.47985e+06	1.43428e+06	1.28839e+06	1.49554e+06	1.40007e+06	1.10172e+06	1.40844e+06	1.34703e+06	874492	1.15802e+06	961389	1.07714e+06	1.64881e+06	1.67804e+06	1.35938e+06
YOL004W	8	432.84	767499	434144	334355	154764	197413	536164	36344.8	261802	152658	437974	137131	172977	141836	75160.9	181071	189151	269694	348781	159082	297709	272871	184556	269626	255486	193585	229209	247404	262143	169095	270766	232909	235082	252576	215178	188442	251409	198211	165817	201535	298474	152946	165728	82635.9	129389	159532	233616	248948
YOR061W	8	401.33	1.61669e+06	964069	1.03739e+06	363032	353763	612693	164083	620673	681466	181231	513064	326366	434632	128144	507237	161840	612576	953034	180334	771680	711582	258716	749289	877302	166653	703536	724079	270608	454235	805331	337359	668383	903443	385792	527048	752576	260988	576069	715854	326680	421849	641485	248058	590718	166752	1.03913e+06	306513
YOR089C;YNL093W	8	505.74	1.23812e+06	1.08114e+06	1.16048e+06	290022	373788	746866	149020	1.091e+06	538621	353596	482321	643914	481641	174807	526074	340429	656302	1.06234e+06	297876	1.00339e+06	832186	596184	716100	1.13028e+06	346355	787199	986065	544677	801303	1.13573e+06	756553	797813	1.22188e+06	547525	645898	1.07426e+06	511523	669455	840556	653842	519192	702458	375191	638322	538245	1.22725e+06	359937
YPL079W;YBR191W	8	356.97	6.44562e+06	1.3619e+07	1.41853e+07	6.89268e+06	6.78372e+06	2.61555e+06	2.44128e+06	3.65718e+06	4.76926e+06	1.69956e+06	4.80817e+06	3.6059e+06	4.45843e+06	698821	5.6457e+06	1.57131e+06	6.70662e+06	7.91627e+06	2.26933e+06	8.11041e+06	7.78331e+06	3.59039e+06	5.01412e+06	6.57936e+06	2.39277e+06	6.43775e+06	6.20568e+06	3.11379e+06	5.94616e+06	7.48458e+06	4.01443e+06	6.61402e+06	8.19278e+06	3.57652e+06	5.48801e+06	6.63953e+06	2.84253e+06	6.05937e+06	5.58804e+06	2.65314e+06	3.87777e+06	5.13102e+06	1.657e+06	6.85987e+06	3.40293e+06	1.02679e+07	4.23188e+06
YPL126W	8	337.39	800127	507778	472678	132943	161342	47049.1	67442.5	41899.1	183233	32665.1	105563	25255	119466	20971.3	116442	3668.28	177307	251870	107356	250717	198869	34906.9	210508	184872	25761.4	177797	192636	50357.5	108480	210492	155577	213363	248194	50701.9	170276	232106	35532.2	141577	164562	62417.2	120669	130220	37753.6	156530	35887.8	241603	28139.1
YPL210C	8	510.28	718891	737786	1.83794e+06	214303	200718	157670	255335	489032	419863	178280	254837	91147.4	270382	72215.5	308778	115396	627238	1.10726e+06	233277	1.067e+06	1.04229e+06	153863	849070	1.14592e+06	166167	829498	906827	202361	542344	1.17858e+06	496542	942328	1.25364e+06	526999	983948	986598	205639	562628	808561	166901	678917	794589	88718.8	519399	112655	949644	213354
YPL218W	8	620.86	1.67339e+07	1.62927e+07	1.55044e+07	4.74524e+06	4.8264e+06	1.01908e+07	2.04232e+06	1.66509e+07	5.69402e+06	8.83999e+06	5.43001e+06	1.13369e+07	4.7843e+06	4.44607e+06	5.23147e+06	8.14034e+06	7.47906e+06	8.27923e+06	4.39933e+06	7.09377e+06	5.22559e+06	9.04624e+06	5.17067e+06	8.36952e+06	5.57594e+06	6.89406e+06	6.84877e+06	7.76877e+06	6.48636e+06	8.20603e+06	8.74925e+06	6.6498e+06	8.81444e+06	7.82742e+06	5.39445e+06	7.21679e+06	6.99038e+06	6.00741e+06	5.54766e+06	7.83156e+06	4.4546e+06	5.27973e+06	5.37467e+06	6.20582e+06	7.18478e+06	8.23334e+06	6.30042e+06
YPL228W	8	327.28	783961	421178	426619	128576	131589	521259	80126.9	351693	220195	144618	196840	256575	186335	92837.7	243271	117701	248670	357737	155032	367304	342228	192093	327859	317368	99608.2	313501	314210	182513	201364	325945	163900	256484	314818	165776	239496	313244	134962	201006	263050	116200	175920	218970	109479	210136	114977	374295	103269
YPL235W	8	528.49	1.05727e+06	1.01895e+06	979977	290898	293101	320992	165137	396664	606775	101452	487199	292647	442371	45682.5	550939	123680	506274	930846	220215	761171	796270	240161	675560	836175	171987	614773	807767	251572	365987	865219	338747	570715	863899	318213	507335	748507	188216	508808	793259	278418	404627	605568	170326	602012	179891	896954	185828
YPR024W	8	427.07	434461	255041	205038	97720.7	86708.1	195149	35791	234888	123739	239802	102765	212457	82484.5	124782	162079	191625	143259	355955	118954	246876	187278	124191	229426	233992	131584	213786	179447	99093.1	81281.9	208069	82236.7	184961	240148	78165.3	167843	230305	67749.1	168606	177336	154300	95382.7	124440	63389.3	163182	140940	317651	122076
YPR173C	8	305.86	502595	367743	296269	161141	162751	415129	92921.8	681209	305465	470090	231819	411729	197734	246839	217831	307850	264233	339239	365768	336736	310450	398801	321672	355796	271797	276900	302181	323698	250594	320480	333957	263585	347346	351781	223198	309060	293915	179402	308497	314432	182572	256822	262950	291285	366271	443607	301824
YAR002C-A	7	452.77	1.78192e+06	3.1977e+06	2.22261e+06	964576	875344	2.16413e+06	589682	2.19764e+06	1.1106e+06	1.40651e+06	1.2263e+06	1.58126e+06	1.14698e+06	380712	1.15702e+06	1.06666e+06	1.30776e+06	1.77898e+06	946160	1.37744e+06	1.33432e+06	1.21616e+06	1.29715e+06	1.48979e+06	760581	1.13172e+06	1.22146e+06	1.26149e+06	1.28973e+06	1.63735e+06	1.31457e+06	1.17229e+06	1.79272e+06	1.41541e+06	1.1686e+06	1.52845e+06	953239	1.14848e+06	1.22301e+06	1.44365e+06	1.06477e+06	1.30788e+06	906802	988352	995594	1.67265e+06	691623
YAR007C	7	296.46	150854	218035	196970	149466	137229	82496.9	59782	84211.6	137817	78225.1	144357	69969.8	163785	39962.9	171959	62252.4	212820	297037	56184.9	245998	257223	93612.6	230368	180766	63800.8	241397	281073	115072	163375	224484	149141	262924	245007	135482	224152	206998	126705	181413	190138	141456	125715	114040	36235.2	152095	61440.4	313984	110361
YBL087C	7	541.09	1.89654e+07	1.83782e+07	1.60424e+07	3.60129e+06	3.43366e+06	9.71526e+06	2.82463e+06	2.08338e+07	8.70683e+06	5.88376e+06	5.97811e+06	1.11328e+07	5.76388e+06	3.4587e+06	4.78114e+06	6.06001e+06	9.19942e+06	1.33072e+07	4.36155e+06	1.13803e+07	7.83004e+06	8.85573e+06	9.56998e+06	1.07247e+07	3.5175e+06	8.54422e+06	8.07532e+06	6.18915e+06	7.24008e+06	8.79444e+06	6.10494e+06	9.29604e+06	1.13165e+07	5.23094e+06	5.85843e+06	1.0035e+07	4.78352e+06	7.27266e+06	6.61018e+06	5.7492e+06	4.98104e+06	4.69286e+06	2.72595e+06	5.96844e+06	3.4603e+06	1.23999e+07	3.72125e+06
YBR112C	7	333.25	303992	402468	266147	185550	151991	406215	38166.7	246285	188903	230397	182854	338707	189995	103423	225747	159179	272543	361026	189031	241192	299838	190094	208508	243421	167105	247339	210571	160052	248114	239609	147898	230296	261555	153379	275581	228369	155004	263429	229493	129569	161074	186331	189322	217298	239126	281869	220985
YBR130C	7	372.43	710460	498040	431610	252275	179868	779793	146975	1.02802e+06	205120	537486	189986	579377	162085	390862	220785	498755	333466	322963	406040	317795	197739	528820	235340	316475	392215	234139	252676	375303	333661	316564	544467	234682	276716	502522	240351	280615	429844	229771	281314	365491	176583	191144	430346	240642	698187	318634	428207
YBR151W	7	272.31	1.01526e+06	653882	628980	205111	199864	1.95377e+06	142139	573331	370424	491028	295010	468411	302820	188006	389614	289248	336596	572607	328933	531078	407853	389990	496170	584821	212156	454184	456271	264171	286919	471375	233570	398596	494196	252593	304968	504807	277388	257702	438949	234990	275330	310902	199430	276334	349725	524780	204284
YBR159W	7	370.06	1.59726e+06	1.38288e+06	1.51492e+06	210498	213080	2.21939e+06	514237	2.68762e+06	579690	1.61413e+06	1.08107e+06	608942	667306	873613	691996	1.59366e+06	631661	1.44643e+06	325775	1.01269e+06	1.12437e+06	295085	1.23268e+06	1.69948e+06	320379	941327	1.38022e+06	397450	492119	1.5451e+06	592837	731256	1.38733e+06	504100	629022	1.07689e+06	296143	619782	788402	577950	422013	599034	147927	655919	392338	1.54272e+06	259979
YBR234C	7	388.64	450058	443672	417784	258042	213165	177320	191296	192411	506025	69546.1	412487	118303	565116	181601	783165	152899	649858	797229	116421	624725	652080	150695	584462	640871	139659	675101	715503	197714	535449	513797	278061	582674	694301	250839	478222	675488	163574	610956	553166	246509	509998	443134	203277	536743	221338	850623	200291
YBR279W	7	357.36	550746	314506	297132	167963	150738	583911	132725	522732	217244	406087	198524	389262	178863	216089	155535	229281	233138	239155	151430	286645	231662	362681	233198	287778	234825	224814	253842	340030	279773	193153	342084	246588	226441	373239	210724	202045	228197	170802	153754	339274	146477	169525	281370	213379	325346	235278	273767
YCL045C	7	272.32	962615	780647	723107	301200	322472	377509	114756	357837	437666	529770	386180	258511	358746	91132.5	351427	98914.3	426089	670366	122797	631613	568482	211306	526976	622290	171539	574148	597876	218127	334323	605858	333416	536918	629333	237178	380724	594999	217257	360663	479785	275182	327982	405500	130052	369821	141962	634514	134331
YCR077C	7	480.24	771828	430943	915066	209371	212313	215977	69799.9	399032	162839	178176	201690	318528	205492	123633	267849	271299	261631	502561	266184	411828	465391	286034	351479	418987	241007	302724	361282	313120	309397	467293	292664	355847	489643	353038	299059	432648	232484	249565	407743	188360	247710	342660	92961.6	225349	282648	485622	257562
YDL131W	7	1734.35	6.04448e+06	5.77176e+06	5.3769e+06	1.50349e+06	1.42271e+06	2.39012e+06	715573	2.37018e+06	2.11638e+06	608252	1.82402e+06	1.44081e+06	1.91073e+06	375422	1.8432e+06	607936	2.66757e+06	3.58615e+06	814877	3.48558e+06	3.17571e+06	1.15932e+06	2.83674e+06	3.09807e+06	663002	2.52723e+06	2.83942e+06	1.0633e+06	1.84558e+06	3.06488e+06	1.45174e+06	2.37042e+06	3.13473e+06	1.01237e+06	2.18413e+06	3.02297e+06	779468	1.77023e+06	2.54172e+06	1.20021e+06	1.70841e+06	1.98628e+06	857949	2.40293e+06	607575	3.41421e+06	802521
YDL135C	7	361.53	2.09026e+06	1.78962e+06	1.54429e+06	319925	325389	988218	165837	1.31497e+06	539279	772467	407516	752592	372351	336979	417088	536615	589151	869199	563740	735221	581622	850477	762828	924605	457064	610028	696753	655172	546087	910735	503332	635381	927230	655847	471484	778978	533185	541014	1.06575e+06	656150	426132	836124	414800	429642	529951	990461	454455
YDL237W	7	316.27	1.63698e+06	943764	845625	165796	289298	963894	168456	1.17472e+06	375052	608581	344677	864980	328052	281953	381247	468739	462687	594291	476974	547371	444687	688325	440802	549761	390884	510400	458169	661107	469676	571197	678358	454762	608452	610300	379882	576761	533958	440321	505155	518105	264730	333787	362465	341891	433259	652711	460678
YDR025W	7	338.18	3.8218e+07	3.13103e+07	2.92537e+07	9.28986e+06	8.55166e+06	5.15025e+06	5.53113e+06	4.58482e+06	1.62093e+07	1.7344e+06	1.26214e+07	2.61334e+06	1.19052e+07	666755	1.12194e+07	1.63245e+06	1.45096e+07	2.10567e+07	2.7636e+06	2.15421e+07	1.57221e+07	3.56883e+06	1.60395e+07	2.09864e+07	3.71968e+06	2.05901e+07	1.65963e+07	5.2678e+06	1.35051e+07	1.83968e+07	8.07092e+06	2.08602e+07	2.37877e+07	6.33855e+06	1.4459e+07	1.83522e+07	4.26085e+06	1.55826e+07	1.29492e+07	4.33532e+06	1.16792e+07	1.30859e+07	3.00761e+06	1.43775e+07	4.62662e+06	2.46199e+07	5.356e+06
YDR060W	7	373.37	322391	354234	308834	138057	129331	40744.5	38893.2	47169.4	191388	26230.6	123754	65179.6	128157	8124.17	125936	33281.5	194398	204265	45437.8	197491	197271	48740.2	238528	170993	50674.9	227659	181899	83033.4	111145	186075	72959.5	208177	189289	53682.6	184773	164670	38573.8	195811	138880	33023.6	108611	125399	10610.6	189157	57837.6	264992	57815.4
YDR064W	7	477.03	4.4603e+07	3.44457e+07	3.15682e+07	9.23044e+06	9.98998e+06	4.07049e+06	2.41098e+06	9.49129e+06	8.93453e+06	1.73544e+06	7.33557e+06	6.0211e+06	7.55323e+06	884932	9.09631e+06	2.76625e+06	1.22711e+07	1.71692e+07	3.45887e+06	1.51987e+07	1.15173e+07	6.54648e+06	1.02207e+07	1.42815e+07	3.23483e+06	1.20696e+07	1.20512e+07	5.40301e+06	1.03867e+07	1.51689e+07	6.30372e+06	1.34039e+07	1.7178e+07	5.30574e+06	9.39928e+06	1.33664e+07	4.15404e+06	1.07172e+07	1.14149e+07	4.93987e+06	6.5907e+06	8.88439e+06	2.13501e+06	7.55072e+06	4.08791e+06	1.80939e+07	4.24974e+06
YDR120C;reverse_YMR259C	7	244.64	1.03788e+06	1.08979e+06	966928	306727	291822	178203	117968	359387	448099	80065.4	296640	128511	308299	29219.2	312786	93720.5	361053	568631	104177	495137	421944	163131	446317	471742	108291	442144	392024	207413	289200	352759	236344	445766	420958	291363	321224	401663	163940	318550	419131	266022	264406	249974	73509.4	390245	126537	471111	111712
YDR194C	7	308.05	572765	260495	292062	62429.5	60617.8	29589.4	50569.3	49920.6	239263	18113.2	155807	40341.9	149144	32209.2	159198	17295.9	170261	320333	22915.8	266786	267615	19776.1	247687	253295	28212.5	228290	238531	27445.9	93649.9	261253	71076.1	192215	233407	97195.9	167383	252476	30960.6	136738	202068	43784.6	109266	202064	20752.8	157998	18510.8	321176	30394.4
YDR214W	7	382.8	700724	961107	694698	301597	293057	426603	185899	767174	391696	298546	484338	412857	373228	161799	484983	292982	699331	1.0903e+06	405898	953077	955945	599059	946918	1.0146e+06	313106	852288	930720	476968	533520	1.0504e+06	826033	970140	1.26281e+06	812383	842095	1.13928e+06	638959	559577	849021	622724	528479	598519	245184	460750	397371	1.2565e+06	380959
YDR232W	7	416.12	440808	342418	305413	108260	92772.1	133056	165510	132492	311129	37245.1	313454	98314	245088	27794.9	276197	47632	260071	607521	55062.2	533269	595591	82943.1	454992	609085	58462.9	483524	639149	95074.6	171818	598993	230080	398118	649297	184464	282256	596711	73530	230000	644225	210247	238745	436677	36166.8	308035	66936.8	768170	63612.5
YDR300C	7	506.06	348929	274173	267646	123392	134749	122477	39637.1	120997	267504	43490.4	134839	87412.4	130765	21367.7	151805	38025.5	198894	305797	48678.6	273753	208185	96797.9	267306	262916	52558.7	241379	287588	99302.5	152658	251265	231365	258127	343272	188555	199326	266221	95700.2	196713	259730	119828	118627	205276	53995.7	263708	53689.2	353831	62379.3
YDR321W	7	385.61	2.46992e+06	2.34507e+06	2.31143e+06	773772	770917	2.23141e+06	473888	4.12352e+06	1.01513e+06	1.73081e+06	791280	2.28851e+06	837774	951059	723902	1.38657e+06	950679	2.29382e+06	1.26115e+06	1.65943e+06	1.03621e+06	1.57834e+06	1.81842e+06	1.90081e+06	1.1342e+06	1.44934e+06	1.41335e+06	1.6739e+06	920783	1.3275e+06	1.10647e+06	1.25629e+06	1.41182e+06	1.22531e+06	966297	1.08816e+06	1.01334e+06	898487	965242	688414	631182	969036	1.02211e+06	828281	1.30687e+06	1.36326e+06	983469
YDR390C	7	340.86	414064	427553	349462	70728.1	58442.1	112790	31386.6	137579	303669	22280.4	197556	89342.3	181010	12075.7	200962	64190	194016	325563	33096.1	327940	396685	118399	287218	432814	81607.9	234083	336333	92076.6	135756	352588	213629	205476	361698	152650	164245	321883	72569.6	126674	274175	133275	178622	223348	27980.2	204393	32582.3	449552	43959.6
YDR395W	7	380.2	1.17434e+06	1.1093e+06	1.02961e+06	334000	343767	276367	116264	347996	417820	108571	318769	152294	298426	54508.9	393095	68845.9	391928	555283	451220	645716	504004	155275	537354	647882	170460	517832	590136	222461	394540	633617	318712	505464	673893	302844	438159	523562	158344	407285	438323	240227	310273	427492	76664.6	389923	173726	678421	178037
YDR513W	7	458.09	4.87761e+06	4.32799e+06	3.66497e+06	1.14269e+06	993370	2.64029e+06	581197	3.71889e+06	1.05802e+06	2.65183e+06	977161	2.68009e+06	753325	1.27964e+06	876600	2.03497e+06	1.39365e+06	2.48742e+06	1.90316e+06	2.4322e+06	1.62671e+06	3.66305e+06	2.16865e+06	2.79459e+06	2.98148e+06	2.06792e+06	1.83334e+06	3.54859e+06	2.28793e+06	2.51212e+06	3.05335e+06	2.40422e+06	2.78086e+06	3.15284e+06	1.17162e+06	2.60545e+06	2.55619e+06	1.11705e+06	2.01462e+06	2.74495e+06	1.23145e+06	1.54554e+06	910965	1.20235e+06	3.86572e+06	3.19113e+06	3.10046e+06
YDR529C	7	461.75	3.9345e+06	3.96864e+06	3.44629e+06	837203	845005	1.46473e+06	670109	2.51866e+06	1.00384e+06	2.09284e+06	944104	2.33752e+06	851810	1.39653e+06	942610	2.06624e+06	1.38194e+06	2.8483e+06	1.52679e+06	2.44267e+06	1.79813e+06	2.34766e+06	1.46334e+06	3.02989e+06	2.16022e+06	1.79825e+06	2.17787e+06	2.58491e+06	1.72661e+06	2.75486e+06	3.26232e+06	1.88301e+06	3.30254e+06	2.5898e+06	1.20178e+06	2.59244e+06	2.29626e+06	1.33187e+06	1.53158e+06	2.01452e+06	1.07721e+06	1.32745e+06	890411	1.14589e+06	3.63726e+06	3.24097e+06	3.523e+06
YEL021W	7	334.66	1.08103e+06	1.04963e+06	952528	642843	627348	745494	174743	1.46971e+06	549216	542813	470669	1.07643e+06	462343	251669	461895	382047	500214	970474	545253	888770	767091	860359	672669	898258	298006	781409	810007	613503	579530	859536	599512	748278	814294	622950	740712	754119	761699	483315	586524	652135	437180	533644	378077	534828	471587	929443	426243
YEL024W	7	299.99	669362	638680	661582	149948	149516	1.06454e+06	138996	1.23035e+06	438942	717973	329745	817525	362523	444523	412673	512563	567060	920218	644002	1.02901e+06	820430	995471	869331	1.01675e+06	548024	846469	917306	829691	907642	1.01676e+06	876850	785760	959850	769922	713168	854989	574345	625375	615452	689734	440996	605708	364185	566858	865749	1.336e+06	654652
YEL032W	7	387.18	254692	300232	425446	146705	118302	236595	77194.5	240832	220366	68303.9	146290	178605	219635	51331.1	183460	56509.1	230799	346264	96327.6	340273	289884	117362	319503	331723	69133.8	243717	262451	145189	194556	272907	138439	261656	269657	126148	244315	248130	81401.7	180846	181562	114454	157186	173490	45871.8	163661	66298.7	294532	80599.2
YEL046C	7	454.52	3.28326e+06	2.52909e+06	2.19953e+06	595181	495425	705039	284083	789785	1.01715e+06	209420	951137	386299	710022	139792	592718	215989	892981	1.50006e+06	272118	1.14558e+06	944741	427561	1.03514e+06	1.30949e+06	283238	1.13765e+06	1.00525e+06	266087	588171	1.02125e+06	546914	1.16051e+06	1.25297e+06	400244	846862	1.0448e+06	287557	951583	807054	458541	519406	742070	354569	1.19678e+06	322781	1.44435e+06	319571
YER070W	7	525.06	3.3054e+06	3.82819e+06	2.30469e+06	795787	635255	563014	290411	934187	561089	458843	736890	369271	591445	203165	591343	247909	1.03047e+06	1.39017e+06	282426	1.3203e+06	933910	484579	938469	943248	206668	1.18868e+06	935394	317270	764105	1.11801e+06	541707	1.16353e+06	1.51863e+06	469496	889204	1.09775e+06	291429	864201	966751	413785	525179	509786	110329	747862	245170	1.15447e+06	157517
YER089C	7	523.54	2.56651e+06	1.19789e+06	1.33161e+06	535631	502458	1.71656e+06	304652	2.20995e+06	408455	783339	462692	1.50426e+06	474887	451489	500984	959419	739267	1.06004e+06	645907	951318	900801	1.2699e+06	805728	1.05685e+06	646066	928303	868336	1.00046e+06	728203	961965	742202	845687	858816	807416	764234	844304	770248	700871	713637	497589	448247	611980	648695	654178	999318	1.09543e+06	773057
YER143W	7	493.1	957494	801958	490329	315677	180147	712119	121893	1.00008e+06	202413	487328	241031	577500	215563	135481	260292	332695	305107	535555	355708	454137	456099	486405	322859	424195	228624	342017	437791	283128	254501	431839	352928	340614	491669	346953	303229	355002	286331	251551	384013	275842	218035	291975	198739	319103	367060	557558	301330
YFL016C	7	406.37	824434	750452	675487	130004	116441	495134	71447.3	538711	307526	165507	120798	236656	189023	71378.6	234644	175415	226932	807317	178537	539454	585338	326710	591366	579655	101781	574946	624025	188469	257874	871332	215252	386628	937743	230002	499494	855255	200600	308199	808179	212340	214077	427376	108010	225504	78214.3	635585	74745
YFL048C	7	420.49	847891	464718	575977	157928	149669	784744	143064	1.24169e+06	302988	455739	270686	667985	250004	243528	295682	420768	409845	560228	331783	558399	513569	508996	499953	607768	273859	429415	512279	408799	397595	544774	476642	472270	590670	472992	408313	506545	314222	325671	432385	465769	279449	347298	330223	328566	378994	567638	302011
YGL006W	7	455.36	763988	162621	143134	53020	36719.4	20725.6	114090	27431.8	782251	131627	249745	52704.4	179420	53965.1	162860	124771	329313	230386	136454	584240	203135	61030.7	527405	228053	163075	488287	384766	194316	178647	202132	354700	420735	261814	275326	200843	169573	151797	343147	191196	161524	333573	166265	40441.8	112738	133403	253256	175671
YGL030W	7	450.29	5.96417e+06	6.06797e+06	6.03828e+06	2.27619e+06	2.28361e+06	1.01736e+06	949788	1.80012e+06	2.76043e+06	228072	2.82604e+06	899948	1.36109e+06	201665	1.92064e+06	538594	2.91661e+06	3.87903e+06	779249	2.89472e+06	2.07703e+06	1.42911e+06	1.9011e+06	3.91687e+06	1.14057e+06	2.34335e+06	2.49136e+06	1.46944e+06	1.92595e+06	3.23306e+06	2.47574e+06	2.28157e+06	4.51772e+06	1.77215e+06	1.22817e+06	3.20666e+06	1.99281e+06	2.00213e+06	2.5364e+06	1.28794e+06	1.67839e+06	2.09597e+06	790328	2.0275e+06	1.39138e+06	3.86763e+06	1.8383e+06
YGL040C	7	298.25	1.01392e+06	1.09584e+06	903609	408789	340970	496374	230456	485394	541306	120216	531871	218511	537563	65137.2	625590	100592	460022	928574	173257	852052	853680	236321	698950	963888	159415	670029	754386	259145	431643	946713	354312	671883	907586	327661	588507	859103	219402	550278	748231	280232	517827	731439	157177	459437	185034	911457	186193
YGL043W	7	359.66	447285	228743	313639	111281	127113	351616	130847	522429	320053	356664	328456	537042	270584	270864	306092	201808	231462	202271	215400	198072	178102	449234	173163	234691	198234	182111	240861	297722	281261	200506	204373	185837	240151	212485	185229	199611	263414	157600	194332	294148	237351	162078	262510	284350	97125.1	405741	117520
YGL068W	7	376.66	1.13497e+06	958823	1.09159e+06	342871	375907	1.9697e+06	147617	2.10323e+06	449311	1.75726e+06	356949	1.64867e+06	288464	970586	300918	1.3675e+06	460975	781459	1.10339e+06	666985	517257	1.65718e+06	524993	753004	1.04578e+06	440811	488935	1.32876e+06	435069	652326	1.08416e+06	403023	716604	1.07641e+06	332507	706032	1.05219e+06	319534	392197	841630	278648	461049	520169	282255	2.24093e+06	885434	1.45391e+06
YGL087C	7	549.91	1.04963e+06	1.01187e+06	827881	298806	293057	1.6788e+06	242044	2.49493e+06	587556	2.44912e+06	614624	2.14521e+06	575370	1.21729e+06	575256	1.46848e+06	839904	957085	1.52221e+06	1.07396e+06	870413	2.25985e+06	860317	1.06999e+06	1.3317e+06	909086	905416	2.09476e+06	846099	942572	1.68452e+06	935935	1.17038e+06	1.88906e+06	664556	913007	1.57324e+06	707857	716692	1.70101e+06	593733	717046	613605	625198	2.35696e+06	1.02545e+06	2.07433e+06
YGR001C	7	345.18	525230	625625	428956	322277	265474	629493	110723	1.03872e+06	344592	672370	300083	854729	243371	386248	241720	480420	420347	350391	507743	360070	294124	656830	399265	376758	422707	376586	367387	537289	368750	339234	446645	434229	401991	573177	294933	430884	497800	329784	298535	604226	288518	395347	347496	348281	576568	564203	548321
YGR048W	7	415.58	1.54515e+06	1.32594e+06	1.28254e+06	451893	457101	497967	156861	679573	341584	401885	299448	524738	276131	189663	348547	256728	383795	413544	289248	359967	354715	342834	401657	333575	227458	317159	387482	327021	336326	463337	297892	352897	315257	428354	338080	276702	243101	351753	577556	227768	226676	420015	211112	342245	266300	346787	234246
YGR200C	7	278.68	530069	465445	473088	113072	122668	241341	52968.3	171686	149281	49601.6	167335	85987	199625	40500.4	228330	86361.9	232145	452809	228356	379801	350741	121747	379526	382396	54209.8	286175	314460	105503	129930	266547	173062	295087	348769	153100	235840	281110	96933.5	206600	286239	109502	230473	241162	26259.9	235616	91028.9	379588	89458.5
YGR205W	7	364.97	435416	409266	525157	168814	159696	507805	123051	824611	257051	379189	265639	540654	240364	144967	387210	198434	378835	604689	218217	464593	529657	527211	492391	589195	310362	453278	560205	617528	438617	590104	558726	482316	590786	550154	316143	638350	427688	289587	483759	560685	280705	462714	197891	276954	199928	661242	230629
YGR231C	7	388.12	3.56535e+06	1.94949e+06	1.60276e+06	403759	418293	548900	291196	610938	655421	219620	614952	297596	581850	77713.7	619169	153029	586676	1.49065e+06	333244	1.26425e+06	1.12127e+06	326987	1.03641e+06	1.37315e+06	248407	978364	1.07851e+06	299794	785710	1.33703e+06	523151	1.04511e+06	1.33113e+06	360351	731491	1.28099e+06	298832	634037	978926	393604	558005	751179	212624	660337	192055	1.47007e+06	263796
YGR232W	7	412.15	356374	672676	594423	177761	167253	789442	123262	1.08792e+06	254290	511647	319200	735297	319055	585689	306476	335006	597670	670954	394410	706149	502102	421436	732873	765184	267324	779594	603197	383656	555088	624436	635409	611991	703128	515565	596782	800774	375419	522677	606424	477293	352522	593413	366638	500007	435246	895348	324311
YGR250C	7	531.13	198194	139861	163285	24990.1	43049	199670	47868.3	199477	132807	97044.3	108292	127978	100137	63476.2	194397	91551.6	148342	229955	64840	216580	208959	109142	172716	260836	61002	149309	190541	102425	129979	228239	116685	152233	182888	99282.2	115566	208050	85492.4	130433	206517	103770	71914.7	160105	35583.3	96809.3	73315.7	273236	69294.4
[truncated: 1,955 more rows]
[truncated: 263 more columns]

## Sheet: 2a
R1 Bead corrected		Beads		Beads		Beads		Beads		Beads		Beads			Beads			Beads			Beads			Beads			Beads			Beads			Beads			Beads			Beads			Beads
[truncated: 2,178 more rows]

## Sheet: 2b
R2 Bead corrected		Beads		Beads		Beads		Beads		Beads		Beads			Beads			Beads			Beads			Beads			Beads			Beads			Beads			Beads			Beads			Beads
[truncated: 2,178 more rows]

[truncated: 7 more sheets: 3a, 3b, 4a, 4b, 5a, 5b, F]
