# Supplementary material for: Protein biogenesis machinery is a driver of replicative aging in yeast
Source: eLife. 2015 Dec 1;4:e08527. doi: 10.7554/eLife.08527 (PMC4718733; doi:10.7554/eLife.08527)
Supplement: Figure 2—source data 2. — DOI: http://dx.doi.org/10.7554/eLife.08527.012 [file elife-08527-fig2-data2.xlsx]

## Sheet: ReadMe
This is the supplementary table for the transcriptome data
Sub tables (tabs in this excel sheet) are organized as follows:
Table name	Sub name	Description	Sub description
S3.	1	Transcriptome data	Raw transcriptome data (FPKM)
S3.	2a	Transcriptome data	Raw transcriptome data, R1, selection of only polyA tailed transcripts, normalized to 1 million
S3.	2b	Transcriptome data	Raw transcriptome data, R2, selection of only polyA tailed transcripts, normalized to 1 million
S3.	3a	Transcriptome data	R1 dataset, deconvolved. Data listed for Mothers, Daughters.
S3.	3b	Transcriptome data	R2 dataset, deconvolved. Data listed for Mothers, Daughters.
S3.	4a	Transcriptome data	R1 dataset, corrected for background using 7.8hr difference from WT. Data listed for Mother, Daughters.
S3.	4b	Transcriptome data	R2 dataset, corrected for background using 7.8hr difference from WT. Data listed for Mother, Daughters.
S3.	5a	Transcriptome data	Fitted dataset listing coefficient of variation. Data listed for Mother, Daughter.
S3.	5b	Transcriptome data-final	Final dataset, fitted and selected based on cutoff of coefficient of variation. Final 12 timepoints. Data listed for Mother, Daughter.
S3.	F	Transcriptome data	Factors used in data processing: Conversion key for sequenced libraries and timepoints (applied in tab 2a and 2b), fractional population sizes (applied in tab 3a and 3b for unmixing), reference sample correction factor (applied in tab 4a and 4b), expression profile ranking (applied in generating the network).
Notes
The samples referred to as 'unprocessed samples' in the text is referred to as 'WT' here
The samples referred to as coming from 'Replicate 1' or 'Replicate 2' in the text are refered to here as 'Feb' and 'May' (the months in which the campaigns were performed)
The samples referred to as Mix1 (wash fraction), Mix2 (residue fraction), Mix3 (effluent fraction) in the text are refered to here as EW (samples produced from the EasySep wash), M (Mothers enriched sample after the EasySep wash is performed), D (Daughter enriched fraction from off of the column).
Harvested column samples and timepoints correspond as follows:
Sample	time (h)
WT	-3
t1	0
t2	1
t3	3
t4	5.266
t5	7.83338
t6	10.7422
t7	14.0379
t8	17.772
t9	22.0027
t10	26.796
t11	32.2269
t12	38.38
t13	45.3516
t14	53.2504
t15	62.1996
t16	72.3392

## Sheet: 1
Gene_ID	Gene_name	Chromosome	Gene_start	Gene_end	Exons_length	Strand	LibD27_102224_01_2	LibD27_102224_02_2	LibD27_102224_03_2	LibD27_102224_04_2	LibD27_102224_05_2	LibD27_102224_06_2	LibD27_102224_07_2	LibD27_102224_08_2	LibD27_102224_10_2	LibD27_102224_11_2	LibD27_102224_12_2	LibD27_102224_13_2	LibD27_102224_14_2	LibD27_102224_15_2	LibD27_102224_16_3	LibD27_102224_17_3	LibD27_102224_18_3	LibD27_102224_19_3	LibD27_102224_20_3	LibD27_102224_21_3	LibD27_102224_22_3	LibD27_102224_23_3	LibD27_102224_24_3	LibD27_102224_25_3	LibD27_102224_26_3	LibD27_102224_28_3	LibD27_102224_29_3	LibD27_102224_30_3	LibD27_102224_46_5	LibD27_102224_47_5	LibD27_102224_48_5	LibD27_102224_49_5	LibD27_102224_50_5	LibD27_102224_51_5	LibD27_102224_52_5	LibD27_102224_53_5	LibD27_102224_54_5	LibD27_102224_55_5	LibD27_102224_56_5	LibD27_102224_57_5	LibD27_102224_58_5	LibD27_102224_59_5	LibD27_102224_60_5
15S_rRNA	15S_RRNA	Mito	6546	8194	1649	1	0.937548	0.548582	0.377665	0.779555	1.18867	1.74737	0.400647	1.64588	0.305285	0.992552	1.01551	0.296944	0.61172	0.443765	0.659631	0.741848	0.471845	0.490334	0.956735	1.20661	0.738597	0.616982	0.157299	0.128108	0.295133	0.938776	7.353	0.284346	0.258289	0.824347	0.308435	0.728786	0.142445	0.0911973	0.874496	0.725305	0.546966	0.381953	0	0.178407	0.70427	0.573652	0.286274
21S_rRNA	21S_RRNA	Mito	58009	62447	3296	1	1.57556	0.74852	1.29564	1.25868	1.53134	2.99731	1.04231	2.19584	0.8655	2.13528	2.92884	0.259983	1.00995	2.22017	0.907543	0.686626	0.802624	0.723036	3.43038	1.94936	1.52428	1.98069	0.806647	1.17199	0.974528	2.66148	11.7002	0.490003	0.920713	3.23065	0.720117	2.25398	1.51439	0.93534	2.57647	2.20315	1.52787	1.37586	0.424157	0.490917	2.11409	0.782728	1.31288
ERCC-00002	ERCC-00002	ERCC-00002	1	1062	1062	1	1657.51	1068.81	1985.38	1047.91	1548.81	3151.38	1279.65	1823.31	1203.75	1533.15	1510.78	1029.12	1198.31	1795.83	1360.09	1234.48	1426.47	1055.04	2491.89	949.378	1447.96	1863	1217.61	1765.74	1057.97	1397.9	1104.05	1204.89	1149.72	2644.67	1190.98	2050.17	1738.35	1375.62	1883.27	1219.36	1420.15	1403.74	1201.95	1208.7	2590.82	1925.67	1190.02
ERCC-00003	ERCC-00003	ERCC-00003	1	1024	1024	1	245.359	161.062	321.594	154.124	233.817	457.558	183.942	268.98	189.6	271.241	227.504	167.842	189.727	305.141	223.335	201.774	239.728	174.836	410.977	162.165	232.751	297.157	192.387	302.7	183.572	229.158	172.27	199.999	181.192	373.54	178.559	315.112	272.683	199.729	295.262	190.717	228.423	236.621	192.198	206.711	467.145	302.329	202.84
ERCC-00004	ERCC-00004	ERCC-00004	1	524	524	1	1796.2	1147.79	2399.91	1171.64	1766.35	3396.35	1496.84	2041.5	1409.77	1784.46	1714.06	1249.61	1366.02	2150.27	1589.22	1410.66	1680.73	1281.71	3121.94	1196.49	1707.8	2274.11	1482.31	2211.39	1361.11	1668.67	1259.56	1451.8	1304.48	2805.89	1319.41	2398.74	2128.37	1560.38	2313.97	1477.26	1806.62	1729.42	1505.78	1583.96	3455.43	2272.81	1554.33
ERCC-00009	ERCC-00009	ERCC-00009	1	985	985	1	80.0878	54.644	95.9672	48.1094	82.4344	148.981	65.1277	86.6693	62.352	74.4416	72.3034	51.8244	55.7104	99.1787	69.5706	65.5742	76.0695	50.5485	118.391	46.8809	67.5435	90.2924	69.5208	90.3828	53.2871	66.1388	57.8158	63.9462	57.7801	136.241	60.7576	105.203	84.8947	69.8486	93.859	64.5283	77.2988	74.4299	56.457	66.8282	144.313	102.671	57.5105
ERCC-00012	ERCC-00012	ERCC-00012	1	995	995	1	0	0	0	0	0	0.103425	0	0	0	0	0	0	0	0	0	0	0	0	0	0	0	0	0	0	0	0	0	0	0	0	0	0	0	0	0	0	0.15108	0	0	0	0	0	0
ERCC-00013	ERCC-00013	ERCC-00013	1	809	809	1	0.196002	0.304959	0.329915	0	0.121144	0.508815	0.0816646	0.203323	0	0	0.487044	0	0.249376	0	0	0.302424	0.192354	0.210412	0.650044	0.102477	0	0.209601	0	0.373037	0.0601574	0	0.324645	0.193196	0.263238	3.92066	0.943032	5.13172	0.145174	0	0	0.2112	0	0.467125	0.19201	0	0	0.212598	0
ERCC-00014	ERCC-00014	ERCC-00014	1	1958	1958	1	0.0202459	0.0420007	0.0908756	0.0596846	0.100108	0.105115	0.0674839	0	0.0428512	0.0835913	0	0	0	0.186866	0	0.0624774	0	0	0.268583	0	0.0777545	0	0.132475	0.061652	0.0745669	0	0.0447119	0.106432	0.0543818	0.809962	0.0865864	0.613773	0	0	0	0	0.0767745	0.0643351	0	0	0	0.0878404	0
ERCC-00016	ERCC-00016	ERCC-00016	1	845	845	1	0	0	0	0	0.115983	0.243569	0	0	0	0	0	0	0	0	0	0	0	0.0503619	0	0	0	0	0	0.0714288	0	0	0	0	0.126011	0	0	0	0	0	0	0	0.177899	0	0	0	0	0	0
ERCC-00017	ERCC-00017	ERCC-00017	1	1137	1137	1	0	0	0	0	0.0861969	0	0	0	0	0	0	0	0	0	0	0	0	0	0	0	0	0	0	0.0530847	0.0428033	0	0.0769972	0.183284	0	0.13284	0.149108	0	0	0	0	0	0	0	0	0.129373	0	0	0
ERCC-00019	ERCC-00019	ERCC-00019	1	645	645	1	5.96158	4.39874	6.27598	2.71773	6.38178	12.4447	5.94088	5.35543	3.05692	6.34387	6.10882	3.79581	5.47371	4.82173	6.74562	2.37075	6.87599	4.55248	10.8031	3.72748	3.54054	6.57237	3.61934	7.01829	4.22538	5.80016	3.18966	4.20018	5.11763	13.1134	4.99409	9.40072	4.82529	4.66308	5.96194	3.97351	5.47693	6.15193	3.9737	4.78919	8.8226	5.73305	3.7814
ERCC-00022	ERCC-00022	ERCC-00022	1	752	752	1	32.6831	26.3553	41.2301	23.0772	36.1006	65.4121	32.9455	41.0126	27.3353	36.1297	36.4153	22.3017	29.5106	37.9507	33.63	29.7693	33.4199	24.164	57.3439	21.3875	30.7726	43.4065	32.4233	41.0542	25.7575	31.5647	27.6491	28.6818	26.4075	61.8616	25.0246	41.4052	34.9838	32.9966	39.9503	26.0154	32.9834	30.4869	25.4073	26.0158	68.2597	44.5988	30.9688
ERCC-00024	ERCC-00024	ERCC-00024	1	537	537	1	0	0.306284	0	0	0	0	0	0	0	0	0	0	0	0	0.337595	0	0	0	0	0	0	0	0	0	0	0	0.0815138	0	0	0	0	0	0	0	0.298375	0	0	0	0.289266	0	0	0	0
ERCC-00025	ERCC-00025	ERCC-00025	1	1995	1995	1	2.22549	1.93742	3.16625	1.96235	2.48085	4.90037	2.28501	3.99883	2.08179	2.50225	2.37004	1.84083	2.37645	3.57631	2.31722	2.11549	2.92509	1.9838	3.29502	1.4129	1.60256	3.39984	1.52771	3.0103	1.69543	2.97452	1.62366	1.69744	1.86806	3.89899	1.7421	3.94292	2.88463	1.28147	2.97163	2.56934	2.10982	2.05211	2.14122	1.76958	4.19131	3.01739	1.57749
ERCC-00028	ERCC-00028	ERCC-00028	1	1131	1131	1	0.0700998	0.145424	0.629299	0.516633	0.476598	1.63779	0.233658	0.145436	0.222553	0.144714	0.522571	0.432944	0.178378	0.64701	0.480872	0.432646	0.27518	0.301014	0.232487	0.146603	0.269219	0.44978	0.229342	0.480297	0.0860608	0.456246	0.232217	0.276384	0.376586	0.400633	0.524648	0.531285	0.623054	0.598346	0.425006	0.453212	0.265826	0.334133	0.274687	0.650295	0.205365	0.456211	0.626081
ERCC-00031	ERCC-00031	ERCC-00031	1	1139	1139	1	0.208822	0.216604	0.0781099	0.102601	0.430228	0.180698	0.580041	0.144414	0.184158	0	0	0	0.177125	0.642465	0.159165	0	0.273248	0.0747249	0.461708	0.0727868	0.534656	0	0.227732	0.344445	0	0.226521	0	0	0.327198	0.795638	0.148847	0	0.309339	0.396096	0	0.15001	0.0659896	0.221191	0.272758	0.258291	0.203923	0	0
ERCC-00033	ERCC-00033	ERCC-00033	1	2023	2023	1	0.195954	0	0.219889	0.0577669	0.0242229	0	0.0653156	0.203272	0.0414743	0.161811	0.292154	0	0.0997259	0	0	0.12094	0.384613	0.168288	0.38993	0.163923	0.150512	0.419098	0.128219	0.0895067	0.024057	0	0.0865505	0.154518	0.105269	0.0746607	0.0838043	0	0.11611	0.148675	0	0.0844593	0.0743077	0.15567	0	0.0727121	0.229628	0.170036	0
ERCC-00034	ERCC-00034	ERCC-00034	1	1020	1020	1	2.40958	1.12875	2.00612	1.77585	1.77756	2.21958	1.29543	2.33831	1.48063	1.36393	1.64174	1.20015	1.08784	3.22839	2.13281	1.67905	0.762816	1.54369	1.67562	1.1379	1.94036	1.74555	1.20793	2.0415	1.52682	1.01179	1.11578	1.37908	1.04392	2.59135	1.82833	2.35641	2.93614	1.03205	2.1992	1.92638	1.62115	1.66722	1.29446	1.1537	3.30185	3.37238	1.5427
ERCC-00035	ERCC-00035	ERCC-00035	1	1131	1131	1	8.58723	5.19892	9.12484	6.30293	8.44878	17.6517	6.95131	8.79888	5.11873	8.32107	7.49019	6.71064	6.4216	7.44061	4.88886	7.35498	7.22349	4.70334	13.833	4.94786	6.12473	8.84568	7.68297	9.71267	4.97001	9.12492	5.88283	5.34343	5.13098	12.1525	6.29577	9.75633	8.30739	7.24664	10.271	6.72265	5.98108	7.85212	6.86719	6.56798	13.8622	10.797	5.98255
ERCC-00039	ERCC-00039	ERCC-00039	1	741	741	1	0.160492	0.443926	0.540287	0.315418	0.132262	1.11101	0.356635	1.10991	0.452916	0.33132	0.26587	0.66081	0.272261	0	0.244654	0.660355	0	0.344581	1.06455	0.279704	0.410913	0.915343	0.350049	0.162908	0.394068	1.39275	0.472582	0.42185	0.143697	0.509577	0.228794	0.589752	0.316992	0.608844	0.432462	0.230582	0.405734	0	0	0.198511	0.156726	0.696322	0.212355
ERCC-00040	ERCC-00040	ERCC-00040	1	745	745	1	0.10642	0	0.179129	0.156862	0.263103	0	0.0886801	0.220789	0.112621	0.219694	0.132221	0	0	0	0	0	0.208879	0	0.352943	0.278202	0.408707	0	0	0	0.0653253	0	0.117511	0.139862	0	0.202736	0.227565	0.146646	0.157645	0	0.21507	0	0.201778	0	0.208504	0	0.31177	0	0
ERCC-00041	ERCC-00041	ERCC-00041	1	1123	1123	1	0	0.14646	0	0.104063	0	0	0	0.146472	0	0	0	0	0	0	0	0	0	0	0	0	0	0	0	0	0.130011	0.229748	0	0	0	0.268991	0	0.0972855	0	0.133913	0	0	0	0	0.138322	0	0	0.153154	0
ERCC-00042	ERCC-00042	ERCC-00042	1	1024	1024	1	88.5352	58.9475	119.028	57.347	84.7502	169.637	72.9702	105.054	67.5154	89.9076	89.9432	52.122	77.9202	98.6171	77.6319	72.8131	78.3392	60.2181	148.547	58.0896	86.0086	113.266	70.0394	108.602	64.8502	83.1468	66.8563	74.9424	65.146	144.106	62.3343	114.533	96.6862	65.7932	103.506	67.9106	89.4753	79.2836	63.6361	72.2555	157.87	102.96	67.6135
ERCC-00043	ERCC-00043	ERCC-00043	1	1024	1024	1	117.531	79.5872	156.605	79.5441	111.692	235.261	98.3903	136.377	91.6865	124.272	110.048	80.3348	86.392	135.063	114.633	98.0199	113.292	85.0285	181.03	81.4469	114.554	139.181	96.9532	145.382	88.8987	98.8943	82.288	99.16	82.6673	184.89	87.9966	162.757	134.076	103.096	144.424	101.198	117.808	116.004	97.6158	99.2615	232.495	152.004	100.498
ERCC-00044	ERCC-00044	ERCC-00044	1	1157	1157	1	1.71311	1.20833	2.57597	1.56557	2.32944	4.80295	1.71305	2.13252	1.0515	2.75851	2.29873	1.26965	1.30777	1.58117	1.25351	1.5331	1.07599	2.02296	4.09073	1.00316	2.30273	1.61213	2.74631	2.42577	1.45119	1.67247	1.47549	1.62104	1.84062	4.76483	2.19796	2.64395	2.48697	2.20962	2.63122	1.18141	2.07882	2.55856	2.21525	1.33493	2.91088	2.5271	1.90404
ERCC-00046	ERCC-00046	ERCC-00046	1	523	523	1	1150.89	761.6	1600.56	770.331	1160.14	2234.65	979.631	1399.25	928.463	1234.89	1109.73	783.175	909.976	1325.02	1098.48	925.55	1107.15	786.021	1902.94	749.784	1096.41	1492.87	990.801	1377.2	845.119	1030.05	887.26	1008.4	903.346	1892.46	910.568	1500.7	1360.17	1001.94	1487.39	1001.97	1216.82	1142.5	1011.32	1019.41	2294.7	1531.32	1052.44
ERCC-00048	ERCC-00048	ERCC-00048	1	993	993	1	0	0	0	0	0	0	0	0	0	0	0	0	0	0	0	0	0	0	0	0	0	0	0	0	0	0	0	0	0	0	0	0	0	0	0	0	0	0	0	0	0	0	0
ERCC-00051	ERCC-00051	ERCC-00051	1	275	275	1	11.8204	5.68186	12.9407	9.13652	12.8299	23.201	10.0902	8.97208	7.93261	15.1768	8.59677	6.23204	8.06982	23.2835	10.8773	7.33984	11.0345	7.58267	14.8204	6.63234	6.92015	12.0239	10.6113	11.5228	9.02558	13.1349	7.00367	10.6091	9.87357	21.42	8.32269	18.4735	17.5101	11.7573	13.9835	12.1156	9.01946	8.70325	7.34314	6.68621	18.5815	15.0102	11.444
ERCC-00053	ERCC-00053	ERCC-00053	1	1024	1024	1	5.76814	2.77069	6.38583	4.10845	4.54617	8.44165	3.29043	3.85519	3.81003	4.07581	4.61741	3.46683	2.95525	4.64501	5.48823	3.46444	5.09091	2.74286	6.67628	3.31941	4.1629	5.05059	3.22966	4.89224	3.25558	2.64558	3.548	4.07019	2.65159	9.43991	3.9735	5.06782	5.67731	3.81835	5.94593	3.50399	4.69764	4.79761	2.80636	3.87853	9.18639	4.95483	3.99534
ERCC-00054	ERCC-00054	ERCC-00054	1	275	275	1	3.17132	2.84093	3.39693	4.46202	1.96012	5.23894	3.84388	2.69162	2.59335	3.86861	7.16398	1.78058	3.6681	2.66097	3.95539	4.44839	3.11229	4.02346	5.25886	2.71323	4.15209	4.00795	4.2445	3.95066	2.38913	5.16014	1.43257	2.65228	1.74239	7.41462	1.23299	3.37687	3.4166	1.64056	8.73966	4.9705	3.55312	5.03872	2.25943	4.27918	6.33459	5.3161	5.722
ERCC-00057	ERCC-00057	ERCC-00057	1	1022	1022	1	0	0	0	0	0	0	0	0	0	0	0	0	0	0	0	0	0	0	0	0	0.148966	0	0	0	0	0	0	0	0	0	0	0	0	0	0	0	0	0	0	0	0	0	0
ERCC-00058	ERCC-00058	ERCC-00058	1	1137	1137	1	0.244055	0.144657	0.0782473	0.102781	0.0861969	0.0905081	0.348637	0.144668	0.073793	0	0	0	0.177437	0.321798	0	0.107591	0	0.224569	0.23126	0.218745	0.133899	0	0.228132	0.159254	0.171213	0.226919	0.461983	0.229105	0.140474	0.199259	0	0.144131	0.258236	0.132264	0.281842	0.450821	0.132211	0.276975	0	0	0	0.453803	0
ERCC-00059	ERCC-00059	ERCC-00059	1	526	526	1	2.7131	3.28324	6.25815	4.44344	5.77601	10.1734	3.26565	3.28351	2.39266	3.11163	4.49451	1.6291	1.91773	4.86918	3.44655	4.06994	1.47923	3.64071	7.49837	2.67941	6.36759	4.02964	4.31489	5.2784	2.86823	4.41457	2.74621	2.47616	2.73284	4.59433	2.90081	5.91953	5.58202	4.00263	5.48306	4.2228	1.85762	3.59224	2.21486	3.21599	4.19496	4.9047	3.58985
ERCC-00060	ERCC-00060	ERCC-00060	1	524	524	1	135.795	85.2193	168.002	86.0857	120.356	251.967	97.5871	149.734	108.641	126.814	123.883	81.5321	91.4399	130.922	115.9	105.872	137.499	92.9893	211.508	88.9163	118.395	164.228	94.7948	155.558	97.3812	124.326	88.2141	102.705	94.8969	201.193	93.8273	174.406	144.566	97.5776	163.591	94.7236	121.923	121.28	105.978	106.392	234.485	157.878	105.104
ERCC-00061	ERCC-00061	ERCC-00061	1	1137	1137	1	0	0	0	0	0	0	0	0.144668	0	0	0	0.21533	0	0	0	0	0	0	0	0	0	0	0	0	0	0	0	0	0	0	0	0	0	0	0	0	0	0	0	0	0	0	0
ERCC-00062	ERCC-00062	ERCC-00062	1	1024	1024	1	11.6137	5.82247	17.9846	6.61916	10.0973	23.717	8.51641	12.8506	8.93104	10.5492	11.6397	6.33593	10.1464	11.4339	11.6846	7.94433	8.89009	7.18961	18.3598	8.78428	11.3736	11.5087	9.56234	14.1757	7.6518	7.18086	8.42116	9.56495	7.7988	17.7736	8.94038	14.8301	14.394	9.39902	14.1607	8.42626	10.9367	10.5793	8.72247	10.4864	20.9813	12.9329	9.22002
ERCC-00067	ERCC-00067	ERCC-00067	1	645	645	1	0.491677	0.31875	0.827602	0.362364	0.303894	0.957281	0.614574	0.25502	0.390245	0.253755	0.610882	0.379581	0.312784	0.567262	0.702669	0.18966	0.482526	0.395868	0.407663	0	0.354054	0.262895	0.201075	0.842195	0.377266	0.400011	0.40719	0.161546	0.330169	0	0	0.338765	0.182086	0.233154	0.496828	0	0.932244	0.195299	0.481661	0	1.08032	0.666633	0.487923
ERCC-00069	ERCC-00069	ERCC-00069	1	1138	1138	1	0.0696686	0.216795	0.312714	0.513455	0.0861211	0.904286	0.23222	0.289083	0.147456	0.143824	0.519357	0	0.177281	0.321515	0.159305	0	0.136744	0.261767	0.924228	0.291403	0.133781	0.298009	0.341898	0.238671	0.128297	0.22672	0	0.183123	0	0.530891	0.297955	0.480016	0.206407	0.264296	0.49279	0	0.132095	0.221385	0.204748	0	0.612307	0.151135	0.138273
ERCC-00071	ERCC-00071	ERCC-00071	1	643	643	1	10.1107	6.39482	11.9684	5.90673	9.52623	17.7648	7.91156	8.56975	8.28587	8.6545	9.19173	5.90181	5.80449	9.10442	6.7666	7.2295	10.4066	5.75794	18.8108	6.18881	6.51118	10.5485	6.051	10.9826	7.11467	8.42636	6.73953	7.13011	5.05075	16.0904	6.59161	13.3379	8.49335	6.54862	10.4659	5.58022	8.53319	10.7749	7.1266	6.29107	18.9644	14.0428	6.60744
ERCC-00073	ERCC-00073	ERCC-00073	1	604	604	1	0	0	0.294593	0	0.162261	0.340754	0	0	0	0.27098	0.326174	0	0	0.605768	0	0	0	0.140913	0	0.137259	0.252058	0	0	0.399717	0.0805751	0	0	0.172511	0.176291	0.375096	0	0	0	0	0	0.141441	0	0	0	0	0	0	0.260522
ERCC-00074	ERCC-00074	ERCC-00074	1	523	523	1	5832.14	3833.79	7811	3831.99	5931.7	11251.6	4817.94	6547.6	4730.47	6158.66	5946.63	4157.19	4725.01	7156.42	5204.16	4843.64	6152.43	4403.92	10696.4	4006.51	5832.55	7661.81	4865.6	7383.85	4502.71	5825.63	4439.98	5081.44	4511.24	9468.22	4173.09	7841.68	6916.61	5008.98	7489.78	4915.28	5876.73	5515.5	4478.9	4902.57	11270.6	7757.37	4868.08
ERCC-00075	ERCC-00075	ERCC-00075	1	1024	1024	1	0	0	0	0	0	0	0	0	0	0	0	0	0	0	0	0	0	0	0	0	0	0	0	0	0	0	0	0	0	0	0	0	0	0	0	0	0	0	0	0	0	0	0
ERCC-00076	ERCC-00076	ERCC-00076	1	643	643	1	45.19	25.2595	47.4584	24.99	42.9061	80.1816	33.393	44.8953	28.8374	38.818	39.8308	30.8417	31.8463	41.5389	32.8462	31.6766	35.576	25.8115	62.5665	24.8842	39.8958	51.424	33.7848	45.62	25.5447	35.9123	30.2939	30.8701	31.7949	68.8248	36.913	51.3126	41.6448	38.4731	43.9815	26.041	39.3929	35.3612	33.5796	30.9978	75.8575	47.3445	33.0372
ERCC-00077	ERCC-00077	ERCC-00077	1	274	274	1	0.289354	0.300136	1.29879	1.27952	1.96727	1.12673	1.44672	0.600321	0.306214	0.597342	0.719012	0	0.736297	2.67069	0	0.892925	2.27175	0.310626	0	0.60514	0.555633	0.618859	0	1.54198	0.355236	0	0.639021	1.52112	0.582918	1.10247	0.928118	1.59491	1.2859	0.548848	0	1.24716	0.548629	0	1.13384	0.536849	3.39078	3.13853	0.574289
ERCC-00078	ERCC-00078	ERCC-00078	1	994	994	1	4.94521	2.39928	5.54926	2.88041	4.38759	7.03997	3.05741	4.55073	3.12314	5.5161	4.95496	3.57146	3.8563	3.49688	5.01553	4.43049	4.93145	3.12533	5.81966	3.6281	3.36957	5.28831	4.17523	6.16325	3.06007	2.59564	4.35968	4.50751	2.67806	7.36959	3.24063	5.4406	6.14404	5.06829	6.12539	3.86758	5.29311	4.49886	3.28174	5.03148	9.34681	6.31558	4.43254
ERCC-00079	ERCC-00079	ERCC-00079	1	645	645	1	14.0128	8.15999	18.8969	7.70024	12.4597	31.7498	12.8036	15.0462	11.3171	11.6727	12.2176	8.73037	8.75794	17.3015	12.367	9.67266	16.1646	8.51116	21.1985	7.39069	11.4478	16.6938	10.3553	14.7852	9.92211	10.6003	8.89032	11.5505	12.4639	23.0656	8.67394	16.8535	15.7505	13.9892	19.1279	12.1854	14.7994	12.6945	12.0415	12.4291	22.5066	17.7324	11.7101
ERCC-00081	ERCC-00081	ERCC-00081	1	535	535	1	0	0	0.166294	0	0	0	0	0.307454	0	0	0	0	0	0	0	0	0	0	0	0	0	0	0	0.112817	0	0	0.163637	0	0	0	0	0.204209	0.219525	0	0	0	0	0	0.290347	0	0.434146	0	0.294122
ERCC-00083	ERCC-00083	ERCC-00083	1	1023	1023	1	0	0	0	0	0	0	0	0.0803949	0	0	0	0	0	0	0	0	0	0	0	0	0	0	0	0	0	0	0	0.101854	0	0	0	0	0	0.147003	0	0	0	0	0	0	0	0	0
ERCC-00084	ERCC-00084	ERCC-00084	1	995	995	1	2.98805	2.97542	2.99538	2.40772	3.2012	5.58494	2.72235	3.05832	2.27675	2.63191	2.67299	1.2303	2.23035	3.67723	1.0932	3.13511	3.75352	2.09571	2.64264	1.33313	3.28968	3.91964	0.847242	3.42733	1.61409	0.777911	1.71572	1.98969	1.23067	4.93342	2.72621	3.62342	3.00991	2.41824	2.89858	1.37376	1.96404	3.10173	3.04427	1.70011	4.78543	3.1114	1.26517
ERCC-00085	ERCC-00085	ERCC-00085	1	845	845	1	1.03209	0.875901	1.15815	0.276598	0.405941	1.94855	0.625484	1.07063	0.893637	0.774778	0.233147	0.579479	0.955008	0.865997	0.643628	0.28954	0.460398	0.705067	1.2447	0.0981115	0.450424	0.802685	0.767415	1.03572	0.230378	0	0.518023	0.36993	0.945086	1.07246	1.00317	1.5515	0.277978	0.17797	0.189618	0.202202	1.24529	0.223612	0.367659	0.522237	0.824621	0.61062	0.744876
ERCC-00086	ERCC-00086	ERCC-00086	1	1021	1021	1	0	0	0	0	0	0	0	0	0.164354	0	0	0	0	0	0	0.239629	0	0	0	0	0	0	0	0	0	0	0	0	0	0	0	0	0	0	0	0	0.147232	0	0	0	0	0	0
ERCC-00092	ERCC-00092	ERCC-00092	1	1125	1125	1	29.2466	20.2121	35.7055	18.4902	26.0042	57.171	24.43	31.4355	20.2485	29.0245	33.1851	20.2393	21.1609	33.6613	25.461	21.8564	26.7657	17.968	41.6034	16.8756	22.1937	28.1858	20.8085	31.7614	20.1375	24.7687	20.6219	19.2648	21.2959	49.4735	19.9676	30.2506	33.4068	26.0666	33.7545	20.6552	26.3235	25.4176	21.4708	19.6129	42.7374	34.0925	18.9525
ERCC-00095	ERCC-00095	ERCC-00095	1	522	522	1	16.2515	13.785	19.4296	9.85047	12.6732	32.9226	13.2893	18.1189	13.1801	16.1477	16.7949	12.6636	14.8797	18.925	14.0655	14.2954	14.4584	13.5331	34.0012	7.7822	15.6035	19.8153	11.8016	21.391	12.2601	16.8051	12.9139	13.4737	16.4207	24.0157	10.8802	24.2781	20.8117	15.701	18.5704	17.0206	16.5587	17.7369	13.5398	16.485	27.8099	18.6159	12.8115
ERCC-00096	ERCC-00096	ERCC-00096	1	1108	1108	1	1497.75	992.304	1786.97	962.691	1443.07	2809.81	1194.51	1685.41	1121.93	1450.89	1424.94	970.923	1171.78	1690.23	1267.3	1196.75	1357.41	1032.86	2427.47	930.54	1357.07	1778.93	1169.99	1708.39	1027.07	1295.27	1097.6	1170.38	1155.28	2601.33	1130.06	1961.45	1682.56	1298.15	1784.77	1190.71	1396.06	1385.65	1148.76	1178.96	2635.34	1892.37	1181.65
ERCC-00097	ERCC-00097	ERCC-00097	1	524	524	1	0	0.156942	0.509354	0	0.374068	0	0	0	0	0.312351	0	0.467233	0	0	0	0	0.296974	0	0	0	0.290541	0	0	0.115186	0.371507	0	0	0.198849	0	0.288242	0	0	0	0.286993	0	0	0	0.240397	0	0	0	0.328228	0
ERCC-00098	ERCC-00098	ERCC-00098	1	1144	1144	1	0	0	0	0	0	0	0	0.0718916	0.0733414	0	0.0861055	0	0	0	0	0	0	0	0	0	0	0	0.113368	0	0.0425414	0	0	0	0	0	0	0	0.0513312	0	0	0	0	0	0	0.128581	0	0	0
ERCC-00099	ERCC-00099	ERCC-00099	1	1351	1351	1	2.96357	1.46092	2.30485	0.951508	2.28511	5.71287	2.10279	2.61769	1.92523	2.66527	1.60407	1.08733	1.86663	2.84366	2.88505	2.39953	2.2461	1.35448	2.53017	1.90232	1.46496	2.88679	2.20795	2.85927	2.23344	2.38719	1.71722	2.31377	1.41868	5.14269	2.82351	2.99209	2.8253	1.61404	3.20217	1.64411	2.39228	1.91143	2.01212	1.95984	5.84539	3.11902	2.09651
ERCC-00104	ERCC-00104	ERCC-00104	1	2023	2023	1	0	0	0	0	0	0	0	0	0	0	0	0	0	0	0	0	0	0	0	0	0	0	0	0	0.024057	0	0	0	0	0	0	0	0.0580552	0	0	0	0	0	0	0	0	0	0
ERCC-00108	ERCC-00108	ERCC-00108	1	1023	1023	1	166.2	105.63	190.545	100.984	154.529	295.143	125.804	177.03	124.05	153.832	157.916	94.7729	123.355	175.968	144.96	125.26	147.02	107.242	240.838	94.4525	143.909	184.237	118.727	184.465	107.729	137.326	107.614	127.725	121.156	265.905	118.907	197.945	177.776	134.802	196.251	116.83	151.206	154.474	117.375	129.698	266.439	204.608	121.9
ERCC-00109	ERCC-00109	ERCC-00109	1	537	537	1	0	0	0	0	0.182506	0	0	0	0	0	0	0	0	0.681348	0	0.341706	0	0.158495	0.489651	0	0	0	0.724543	0.112397	0	0	0.163028	0.194035	0	0.843791	0	0.406896	0	0	0.298375	0.159089	0	0	0	0	0	0.320282	0.293026
ERCC-00111	ERCC-00111	ERCC-00111	1	995	995	1	70.3984	43.8048	88.1625	42.9866	70.0816	128.764	55.9741	68.2749	54.8951	68.5119	66.6268	44.5369	49.9801	89.5404	57.7573	52.3748	57.5539	48.1586	116.276	47.2846	58.7552	81.8013	53.7673	78.0399	47.1511	57.8247	45.1367	57.1774	49.6548	109.826	53.7575	88.1699	77.8446	57.9622	84.2199	54.521	61.2628	61.8446	52.0648	55.5863	114.617	80.6372	59.7
ERCC-00112	ERCC-00112	ERCC-00112	1	1137	1137	1	7.87948	5.60545	10.1722	5.65298	7.15434	19.7308	6.74031	10.2715	6.3093	7.98926	10.0497	4.52193	6.65387	10.2975	9.56668	7.10099	7.52753	4.52881	13.0662	4.81238	7.36445	9.54468	6.901	9.68796	5.60723	8.73638	5.12032	6.7815	6.2277	12.3541	5.59156	11.9629	10.1228	7.01	12.0487	8.03964	9.51922	6.5366	6.07954	6.20989	17.4661	9.8324	6.02018
ERCC-00113	ERCC-00113	ERCC-00113	1	841	841	1	703.459	471.569	867.139	473.981	689.712	1396.05	577.553	803.566	547.412	718.619	711.202	504.361	571.772	836.399	595.278	567.725	685.555	504.547	1203.72	462.529	685.457	865.579	554.01	805.35	519.398	668.487	540.369	577.915	549.997	1251.14	546.81	911.946	805.013	620.313	856.291	565.304	658.764	641.973	521.511	554.979	1290.18	896.053	535.494
ERCC-00116	ERCC-00116	ERCC-00116	1	1992	1992	1	3.34326	2.06419	3.84095	2.25864	2.85358	6.76753	2.15579	4.08743	2.77991	3.40983	3.31316	2.51959	2.63322	4.13272	2.63924	2.48715	3.43727	1.73043	6.00597	1.64393	2.67496	3.83059	1.85555	3.59053	2.34542	4.01517	2.26336	1.54308	1.87088	5.61087	2.25538	4.33277	3.03637	3.17075	4.82612	2.9163	2.64124	2.81405	2.76828	2.43684	5.18873	4.36022	1.81685
ERCC-00117	ERCC-00117	ERCC-00117	1	1137	1137	1	0	0	0	0	0	0	0	0	0	0	0	0	0	0	0	0	0	0	0	0	0	0	0	0	0	0	0	0	0	0	0	0	0	0	0	0	0	0	0	0	0.204282	0	0
ERCC-00120	ERCC-00120	ERCC-00120	1	537	537	1	0.14764	0	0.165674	0	0	0	0.738175	0	0	0.304789	0.733741	0	0	0	0.337595	0	0	0	0	0	0.283507	0.315768	0	0	0	0.48046	0	0	0	0.281264	0	0	0.218707	0	0.298375	0	0	0	0.289266	0.273923	0.216265	0	0
ERCC-00123	ERCC-00123	ERCC-00123	1	1023	1023	1	0.0775004	0.160777	0	0.114235	0	0.201188	0.129163	0	0	0.159992	0	0	0	0	0	0	0	0	0	0.0810403	0.14882	0	0	0.0590003	0	0	0.0855776	0	0	0.147643	0	0	0.114805	0	0	0	0	0	0.151843	0	0.454093	0	0
ERCC-00126	ERCC-00126	ERCC-00126	1	1119	1119	1	0.354258	0.293967	0.318024	0.104435	0.481709	0.735712	0.354245	0.440987	0.18745	0.585065	0.352117	0.656381	0.360582	0.980922	0.324019	0.76525	0.347664	0.380302	0.23498	0.222263	0.408159	0.454604	0.579505	0.485448	0.347935	0.691708	0.391179	0.419022	0.713671	0.74237	0.151507	0.878699	0.629736	0.268783	0.143188	0.152691	0.134338	0.337716	0.138817	0.525815	0.726487	0.614804	0.140621
ERCC-00130	ERCC-00130	ERCC-00130	1	1060	1060	1	2926.77	1964.15	3814.38	1929.77	2958.67	5594.49	2426.27	3355.01	2313.54	3067.69	2921.97	2061.08	2350.52	3543.55	2669.82	2418.57	2789.68	2087.04	4926.21	1923.03	2773.92	3635.94	2412.78	3515.42	2112.94	2605.14	2253.4	2428.52	2398.6	5106.82	2389.1	4040.92	3460.71	2670.39	3797.54	2520.6	2951.82	2904.93	2547.21	2630.81	5653.87	4082.85	2532.75
ERCC-00131	ERCC-00131	ERCC-00131	1	772	772	1	22.0801	17.2571	30.7697	14.6835	22.4068	43.3226	21.1379	25.5681	18.476	24.6992	21.3087	17.4425	17.117	27.9626	22.5437	19.4905	23.4833	15.9309	39.3392	13.4236	24.7494	28.1148	18.8156	26.8559	17.3677	22.5589	15.7061	20.3805	17.6547	37.8575	21.741	32.5491	23.124	21.0382	31.0285	18.9231	22.1008	23.6598	17.6061	18.7682	43.0238	31.9699	21.4019
ERCC-00134	ERCC-00134	ERCC-00134	1	275	275	1	0	0	0	0	0.356385	0	0	0	0	0.59517	0	0	0	0	0	0.444839	0	0.309497	0	0.30147	0.276806	0	0	0.438962	0	0	0.318349	0	0.387199	1.37308	0	0	0.427075	1.0937	0.582644	0	0	0.916131	0	0	0	0.625423	0
ERCC-00136	ERCC-00136	ERCC-00136	1	1034	1034	1	104.011	70.3074	136.29	67.0772	103.693	211.787	86.3212	112.946	91.0027	106.45	97.552	68.3109	78.4349	121.018	101.076	88.672	102.564	77.7858	189.832	73.8842	105.495	133.735	86.483	137.234	82.9557	113.533	79.2485	94.926	82.9491	188.36	91.6545	152.044	131.133	97.9535	140.857	93.5274	106.783	107.633	91.2635	93.3225	214.972	143.548	92.3738
ERCC-00137	ERCC-00137	ERCC-00137	1	538	538	1	0	0	0.165367	0	0	0.382557	0.491202	0.30574	0.155953	0	0	0	0	0	0	0.22738	0.43387	0	0	0	0.28298	0	0	0.224377	0.0904598	0	0	0	0	0.280741	0	0.40614	0.218301	0	0.29782	0	0	0.468283	0.288728	0	0.431726	0.319687	0
ERCC-00138	ERCC-00138	ERCC-00138	1	1025	1025	1	0	0	0	0	0	0	0	0	0	0	0	0	0	0	0	0	0	0	0	0	0	0	0	0.11777	0.0474804	0	0	0	0	0	0	0	0	0	0	0	0	0	0	0	0	0.167797	0
ERCC-00142	ERCC-00142	ERCC-00142	1	494	494	1	0	0	0	0	0	0	0	0	0	0	0	0	0	0	0	0	0	0	0	0	0	0	0	0	0	0	0	0	0	0	0	0.110579	0	0	0	0	0	0	0	0	0	0.348161	0
ERCC-00143	ERCC-00143	ERCC-00143	1	785	785	1	0.908976	0.576185	0.56667	0.297739	0.686665	1.04874	0.336646	0.628617	0.855058	1.35524	0.501935	0.623771	0	2.79656	0.692823	0.623341	0.39647	0.542112	1.00488	0.528052	0.581822	1.29606	0.165214	0.845771	0.309983	0.328671	0.780664	0.530939	0.542571	1.15444	0.647909	0.904631	0.149612	0.957862	0.204111	0.652972	1.14898	0.481407	0.19788	0.187384	1.47942	1.75278	1.20271
ERCC-00144	ERCC-00144	ERCC-00144	1	539	539	1	4.55987	2.89891	5.19938	4.33627	5.27304	15.8466	3.92233	4.425	2.80194	3.6439	4.0206	4.08807	3.55581	3.3941	3.02708	3.74482	5.34113	3.39499	6.82968	2.7686	4.37805	6.76381	3.84989	5.655	3.9277	6.70148	3.81693	3.09304	4.14856	9.94781	1.57269	5.06733	5.22949	5.02211	6.83715	4.75495	4.88066	4.20673	5.90795	3.95715	10.1267	6.38187	4.08714
ERCC-00145	ERCC-00145	ERCC-00145	1	1043	1043	1	100.453	66.6257	127.864	66.3304	99.8852	190.522	75.1247	118.832	79.1162	101.451	98.5047	68.0735	79.4989	122.604	88.4716	81.8079	87.5798	65.0782	157.69	64.5429	87.4341	119.087	80.5764	116.114	68.3116	88.5585	71.3881	81.1197	76.5163	173.122	81.0295	124.964	111.928	82.7619	128.888	81.0894	100.817	95.8951	78.1891	84.1258	191.516	131.261	79.809
ERCC-00147	ERCC-00147	ERCC-00147	1	1024	1024	1	0.232274	0	0.260646	0	0	0.401983	0	0.160633	0.245808	0.239754	0.192392	0	0	0.357308	0.17704	0	0.303935	0.0831168	0.25678	0.0809611	0.148675	0.165593	0.126653	0.0589427	0.21387	0.25196	0.085494	0	0.103984	0.147499	0	0.213382	0.229386	0.293719	0.156472	0	0.146801	0	0	0.143649	0.226825	0.335921	0.461001
ERCC-00148	ERCC-00148	ERCC-00148	1	495	495	1	2.16226	1.8275	2.60611	2.12477	1.88092	3.32631	1.33468	4.81834	2.11875	1.9839	2.98499	3.46224	1.2227	1.47832	1.8312	2.96559	1.88624	1.11763	4.78078	1.33987	1.23025	4.62456	2.48906	2.56061	1.47477	2.34552	1.68017	1.99974	1.29066	6.10257	3.42497	2.31746	2.84717	2.73426	1.7803	2.07104	2.73317	1.65413	1.41214	2.97165	4.45768	1.91102	1.90733
ERCC-00150	ERCC-00150	ERCC-00150	1	744	744	1	0.319689	0.442136	0.239159	0.314146	0	0.829901	0	0	0.112772	0	0.529595	0	0	0	0	0.657692	0.418319	0.285993	0	0.11143	0	0.455826	0	0.243376	0.327066	0.346784	0.117669	0.14005	0.357794	0.609027	0	0.440531	0.473571	0	0.646077	0.459304	0.202049	0.677248	0.208785	0.197711	0.936566	0.231171	0
ERCC-00154	ERCC-00154	ERCC-00154	1	538	538	1	0.884196	0.61143	1.57098	1.08608	0.819751	2.86918	0.368402	1.07009	0.467858	1.369	2.74641	1.8203	1.12497	4.08049	1.34787	0.682141	1.01236	0.6328	1.95497	0.616388	0.84894	1.89108	0.843729	1.40235	1.3569	0.479567	0.732261	0.774698	0.593753	1.96519	0.315123	2.43684	1.5281	0.838575	1.63801	1.58793	1.11765	1.87313	0.577456	0.273414	1.7269	1.59843	2.19361
ERCC-00156	ERCC-00156	ERCC-00156	1	495	495	1	0	0.166136	0.359463	0.236086	0	0	0.266936	0	0	0	0	0	0	0	0	0	0	0	0.531198	0	0	0	0	0	0	0	0	0	0	0	0	0.441421	0	0	0.323691	0	0.303686	0	0	0	0	0	0
ERCC-00157	ERCC-00157	ERCC-00157	1	1020	1020	1	1.20479	0.604687	1.57001	0.801997	1.72951	0.60534	0.842027	2.41894	0.246772	1.44416	2.22118	1.68021	0.296684	1.07613	0.622069	0.719592	0.91538	0.959592	2.44898	0.325115	1.41795	1.32994	1.0172	0.562152	0.739553	1.39121	0.429146	1.12369	0.365371	1.48077	1.82833	1.1782	0.921143	1.47436	1.25668	0.837554	0.736884	0.740989	0.45687	0.865275	2.16328	1.34895	0.925618
ERCC-00158	ERCC-00158	ERCC-00158	1	1028	1028	1	0	0.0799975	0.173088	0.113679	0.0476682	0	0.128534	0	0.0816173	0.318428	0	0.238161	0	0	0	0.118999	0	0.0827934	0	0.0806461	0	0	0	0	0.0473418	0	0.0851613	0	0.103579	0.440774	0	0.212552	0.114247	0	0	0	0	0.122537	0.151105	0.14309	0	0	0.153069
ERCC-00160	ERCC-00160	ERCC-00160	1	744	744	1	2.8772	1.21588	2.63075	1.41366	1.31728	2.62802	2.04238	1.5476	1.69158	1.75991	2.11838	0.329073	0.542326	0.983559	1.94934	1.97308	1.98701	1.71596	4.0643	1.00287	2.35322	2.73496	1.91751	1.98757	1.63533	1.38713	1.05902	1.47052	2.36144	4.16168	2.27871	3.3774	2.05214	1.61704	2.58431	0.918608	2.52561	1.69312	1.87906	2.17482	3.59017	3.2364	1.26899
ERCC-00162	ERCC-00162	ERCC-00162	1	524	524	1	16.4164	13.5754	24.7037	15.1654	17.2071	33.9753	16.6428	23.3862	16.9727	20.6152	17.1067	19.3902	12.5128	20.2493	19.5473	12.8401	13.5123	14.7808	41.6493	12.8153	20.0473	25.4027	19.4292	22.922	16.5785	19.9414	14.6188	13.2235	13.31	26.0859	13.7505	22.6218	20.6202	14.2062	23.2391	19.5642	21.3725	20.9145	11.2648	20.0714	29.9201	21.0066	15.9157
ERCC-00163	ERCC-00163	ERCC-00163	1	544	544	1	3.64352	2.41875	6.54171	2.47044	2.70237	7.18841	3.76483	3.93078	3.316	4.81388	5.07009	2.25028	0.741711	6.72581	2.66601	3.59796	5.43507	2.58151	7.00859	2.97175	1.95901	6.23409	2.26486	3.27305	2.99698	1.65997	2.81627	3.735	2.05521	5.83054	2.649	5.22158	5.39732	4.42307	6.18524	2.6697	3.03965	4.05228	5.42533	4.32637	7.47187	6.16513	3.47107
ERCC-00164	ERCC-00164	ERCC-00164	1	1023	1023	1	0	0	0.173934	0	0	0	0	0	0.0410081	0	0	0	0	0	0	0.11958	0	0	0	0.0810403	0	0	0.0633886	0	0	0	0.0855776	0	0.104086	0.147643	0	0	0	0.0735016	0	0	0.146945	0	0	0	0	0	0
ERCC-00165	ERCC-00165	ERCC-00165	1	873	873	1	8.58217	6.31146	8.66233	3.88203	7.12872	12.613	4.38931	8.19614	6.00677	7.78051	9.02678	4.34692	5.43072	8.59178	5.08771	5.11463	4.99107	5.41088	10.843	5.17558	6.36527	8.25499	4.60537	9.85214	4.0138	4.72865	5.86647	5.78871	5.12273	11.3322	6.60278	9.19816	7.46648	5.42624	8.16737	4.99079	5.51017	6.06032	5.338	4.46513	13.835	7.97898	5.22714
ERCC-00168	ERCC-00168	ERCC-00168	1	1025	1025	1	0	0	0.30379	0.114012	0.191231	0.401591	0.128911	0	0	0	0.192204	0.238858	0	0.35696	0	0	0.151819	0.166071	0.25653	0	0.14853	0	0	0.11777	0.118701	0.251714	0.0854106	0	0	0	0.330802	0	0.229162	0	0.312638	0.500081	0.073329	0	0	0	0.453207	0.167797	0.153517
ERCC-00170	ERCC-00170	ERCC-00170	1	1024	1024	1	3.67767	2.97147	4.77851	2.22541	3.73264	6.43173	2.77429	3.85519	2.74486	2.87704	3.84784	2.15183	2.75824	5.53828	4.33747	3.34498	3.57123	2.28571	8.08857	2.99556	2.52748	4.8022	2.5964	4.50912	2.8516	3.02352	2.73581	3.35791	3.11952	6.12119	4.13907	3.84088	3.55548	4.11207	4.22474	3.42056	2.71582	3.75198	2.42712	4.52495	7.82545	3.86309	2.07451
ERCC-00171	ERCC-00171	ERCC-00171	1	506	506	1	972.234	660.825	1241.58	658.795	985.966	1886.3	867.354	1171.08	745.174	962.3	943.971	652.477	765.117	1124.41	873.66	777.864	916.004	684.93	1650.93	622.683	914.964	1191.16	774.955	1120.55	675.62	845.661	694.225	763.355	771.451	1685.45	818.029	1298.5	1129.43	871.546	1276.43	811.421	985.724	964.552	812.596	812.084	1734.21	1286.71	809.632
HRA1	HRA1	I	99305	99868	564	1	9.27779	10.4984	8.28152	12.1214	8.60158	5.83874	11.714	9.04101	11.4548	5.51377	8.55803	9.9842	9.65802	7.13603	9.80373	12.6886	9.38102	11.6198	5.12832	12.2739	8.63792	8.86921	13.3372	6.15345	13.8495	14.8674	11.0985	12.1009	10.5724	7.63227	10.3706	8.81374	4.16474	7.46589	8.09659	8.78541	8.92884	9.04558	14.4594	9.51955	9.47194	10.2158	13.1129
ICR1	ICR1	IX	393884	397082	3199	-1	9.86389	3.30338	7.1057	2.97727	10.1406	6.81977	5.16307	7.99559	1.96708	7.18846	8.65265	2.1812	8.70299	6.91965	2.18181	6.76853	5.78873	2.86011	9.98673	2.31945	9.61336	7.28837	2.43251	5.00934	2.72318	7.78296	2.75035	4.21803	8.45446	6.96411	2.88832	7.32556	11.785	3.03213	5.78501	1.36197	4.69911	7.75733	1.69952	3.3337	6.75241	3.30649	6.1732
LSR1	LSR1	II	680688	681862	1175	-1	70.1738	16.9374	60.9141	15.9629	38.9104	70.0649	19.1172	60.7556	20.2437	42.2761	68.1569	16.0442	44.0406	49.044	22.9118	36.6472	161.243	41.1795	39.2736	17.9567	37.1215	76.63	21.4684	67.9341	18.4315	35.3524	43.5122	31.8798	21.6584	57.9731	21.8593	47.7453	75.2152	22.7816	60.8863	34.3903	43.818	226.903	33.4468	4.06863	59.2037	21.1513	46.7378
NME1	NME1	XIV	585587	585926	340	1	39.8746	9.0703	29.6993	9.96768	20.0335	16.6468	8.35549	28.7854	9.25396	20.459	49.5421	12.9616	25.8115	32.2839	12.5302	22.1275	101.149	25.7838	23.5875	11.3384	30.4487	40.1475	9.53626	30.1787	8.7315	20.4888	14.2906	16.8554	8.9255	29.0971	10.97	23.2963	41.6241	9.73075	28.9823	12.0608	21.2223	122.263	15.9904	4.54269	34.1571	10.623	21.2892
PWR1	PWR1	IX	395999	396939	941	1	7.54072	2.49072	3.87636	1.42818	8.38413	5.03056	3.72108	4.71964	0.757887	5.82679	3.87319	1.17081	6.21745	4.47148	0.963276	5.00503	3.96892	2.08031	9.91973	1.67394	6.06708	4.59507	1.03369	3.20708	2.06875	6.99169	2.09329	3.3219	5.60121	4.41399	1.98183	5.39872	6.11566	1.91776	2.97978	0.544722	2.47612	6.35864	1.15553	1.87583	4.44297	2.01053	4.7658
Q0010	Q0010	Mito	3952	4338	387	1	0	0	0	0	0	0	0	0	0	0	0	0	0	0	0	0	0	0	0	0	0	0	0	0	0	0	0	0	0	0	0	0	0	0	0	0	0	0	0	0	0	0	0
Q0017	Q0017	Mito	4254	4415	162	1	0	0	0	0	0	0	0	0	0	0	0	0	0	0	0	0	0	0	0	0	0	0	0	0	0	0	0	0	0	0	0	0	0	0	0	0	0	0	0	0	0	0	0
Q0032	Q0032	Mito	11667	11957	291	1	0	0	0	0	0	0	0	0	0	0	0	0	0	0	0	0	0	0	0	0	0	0	0	0	0	0	0	0	0	0	0	0	0	0	0	0	0	0	0	0	0	0	0
Q0045	COX1	Mito	13818	26701	1605	1	0.0987949	0.102476	0.471166	0.109217	0.42744	0.577053	0.205815	0.153727	0.313655	0.254941	0.306868	0.305084	0.125698	0.227965	0	0.190546	0	0.185602	0.655309	0.361576	0.379423	0.264123	0.242417	0.169226	0.151612	0.80376	2.78183	0.259681	0.0995137	0.329368	0.158445	0.544556	0.182937	0.234244	0.49915	0.212911	0.4683	0.431666	0.0967824	0.091649	0.361789	0.482219	0.196081
Q0050	AI1	Mito	13818	16322	2505	1	0.269024	0.147732	0.213095	0.303236	0.273869	0.698376	0.342861	0.361151	0.267952	0.261352	0.393232	0.195473	0	0.730307	0.180927	0.244173	0.124243	0.152895	0.73477	0.397146	0.303879	0.406149	0.310642	0.325279	0.116569	0.875473	3.11041	0.166382	0.170027	0.753686	0.135358	0.392521	0.351634	0.600337	0.479722	0.272832	0.390063	0.22629	0.124021	0.293606	0.370888	0.205978	0.439715
Q0055	AI2	Mito	13818	18830	2565	1	0.262731	0.0641227	0.346851	0.182242	0.229253	0.48144	0.154542	0.224448	0.130842	0.319048	0.307227	0.0954503	0.393266	0.142645	0.141356	0	0.242674	0.116137	0.973862	0.387856	0.178062	0.264432	0.227532	0.10589	0.180249	1.15676	2.54275	0	0.0415125	0.412191	0.132192	0.468525	0.320515	0.175888	0.3748	0.133225	0.087909	0.392883	0.0605597	0.0573476	0.362212	0.10058	0.245388
Q0060	AI3	Mito	13818	19996	1248	1	0.095292	0.0658953	0.142576	0	0	0	0	0	0.0672296	0	0	0	0	0	0	0.0490107	0	0	0.526728	0.199289	0.12199	0	0.0519604	0.0483632	0	0.206736	0.666415	0.0834911	0	0.121025	0	0.306395	0	0.1205	0.256774	0	0.0602261	0.201872	0	0	0	0	0
Q0065	AI4	Mito	13818	21935	1671	1	0.0948928	0.0492145	0.346072	0.0349678	0.234604	0.739014	0.0790744	0	0.175739	0.0489742	0.117899	0.146517	0	0	0	0	0	0.0509345	0.47207	0.322488	0.0911091	0.30443	0.038807	0.126422	0.0873741	0.617611	1.59793	0.124712	0.0955832	0.180776	0.152187	0.228833	0.0702847	0	0.431492	0	0.134941	0.226154	0	0.0880291	0.208499	0.102927	0.188336
Q0070	AI5_ALPHA	Mito	13818	23167	1893	1	0.0837643	0.0868858	0.328986	0.092601	0.258864	0.434898	0.0698011	0.130339	0.221613	0.129692	0.208145	0.258669	0.106574	0	0	0.0646227	0	0.0674419	0.416708	0.197078	0.160849	0.22394	0.034256	0.111596	0.0771274	0.545181	1.5724	0.110086	0.0281246	0.119682	0.134339	0.317424	0.155105	0.0794423	0.380889	0	0.238232	0.199632	0	0.0777056	0.184048	0.0908565	0.166249
Q0075	AI5_BETA	Mito	24156	25255	1065	1	0.111666	0	0	0	0	0	0	0.154449	0	0.153682	0	0	0	0	0	0	0	0	0	0	0	0	0.182666	0.0283368	0	0.36339	0	0	0	0	0	0	0	0	0	0	0	0	0	0	0.327139	0	0
Q0080	ATP8	Mito	27666	27812	147	1	0	0	0	0	0	0	0	0	0	0	0	0	0	0	0	0	0	0	0	0	0	0	0	0	0	0	0	0	0	0	0	0	0	0	0	0	0	0	0	0	0	0	0
Q0085	ATP6	Mito	28487	29266	780	1	0	0.210865	0	0	0.188473	0.263866	0.169402	0.210882	0	0.419671	0	0	0.258648	0	0	0	0	0	0.337106	0.318862	0.390367	0.217394	0.166273	0	0	0	0.729549	0	0	0.193639	0	0	0	0	0.205419	0	0.192724	0	0	0	0.59556	0.220502	0
Q0092	Q0092	Mito	30874	31014	141	1	0	0	0	0	0	0	0	0	0	0	0	0	0	0	0	0	0	0	0	0	0	0	0	0	0	0	0	0	0	0	0	0	0	0	0	0	0	0	0	0	0	0	0
Q0105	COB	Mito	36540	43647	1158	1	0.171163	0.142033	0.768283	0.0504587	0.423169	0.355467	0.114105	2.05965	0.326046	0.706701	0	0	0.174219	0.473943	0.313106	0.316919	0	0.0734988	1.13533	0.143185	0.131471	0	0.44799	0.208488	0.105068	0	1.77662	0.13497	0.0919513	0.782584	0.146404	0.518898	0.253553	0	0.0691827	0.368871	0.194721	0.271952	0	0.254053	0.501443	0.0742623	0.475598
Q0110	BI2	Mito	36540	38579	1272	1	0.0623293	0.064652	0.349714	0	0.385243	0.161805	0.103878	0.387944	0.0329806	0	0	0.0962382	0.31721	0.575289	0.285045	0	0	0	0.413432	0.130353	0	0	0.15294	0.0711761	0.0191303	0	0.791492	0	0.0837104	0.237482	0	0.257669	0	0	0.125965	0.201487	0.236359	0.0990315	0	0.231284	0.273901	0	0
Q0115	BI3	Mito	36540	40265	1554	1	0.0510186	0.0529198	0.286252	0	0.252267	0.132442	0.0850279	0.635089	0.0269957	0	0	0	0.129823	0.235447	0.233319	0	0	0	0.253806	0.0533489	0	0	0.125186	0.05826	0.0156587	0	0.591526	0	0.0685197	0.194387	0	0.21091	0	0	0	0.164924	0.0967338	0.121591	0	0.189314	0.224197	0	0
Q0120	BI4	Mito	36540	42251	1917	1	0.144752	0.042899	0.603325	0.0609611	0.306748	1.07363	0.0689272	1.15837	0.196954	0.256137	0	0	0.10524	0.190863	0.283707	0.127627	0	0.0443983	0.822982	0.0864937	0.238252	0	0.202963	0.157427	0.0380809	0.134589	0.890529	0.135885	0.0555449	0.669707	0	0.256459	0.153163	0.0784478	0.292538	0.222824	0.196041	0.229989	0.0810306	0.153465	0.424068	0.0448595	0.287294
Q0130	OLI1	Mito	46723	46953	231	1	0.686432	1.06802	1.34799	0.505898	0.424268	9.80074	0	0.71207	0.726429	0.708536	0.852854	0	1.31004	1.58391	1.5696	0.52957	1.01048	5.15828	7.96796	3.94782	1.31812	0	0	0.522574	0.210681	0	4.92682	0.676603	0	1.96154	0	0	0.508423	0.651015	0	0.369829	0.976132	0.545316	0	0	2.01098	1.4891	0
Q0140	VAR1	Mito	48901	50097	1197	1	0	0	0	0	0	0	0	0	0	0	0	0	0	0	0	0	0	0	0	0	0	0	0	0	0	0	0	0	0	0	0	0	0	0	0	0	0	0	0	0	0	0	0
Q0142	Q0142	Mito	51052	51228	177	1	0	0	0	0	0	0	0	0	0	0	0	0	0	0	0	0	0	0	0	0	0	0	0	0	0	0	0	0	0	0	0	0	0.331767	0	0	0	0	0	0	0	0	0	0
Q0143	Q0143	Mito	51277	51429	153	1	0	0	0	0	0	0	0	0	0	0	0	0	0	0	0	0	0	0	0	0	0	0	0	0	0	0	0	0	0	0	0	0	0	0	0	0	0	0	0	0	0	0	0
Q0144	Q0144	Mito	54109	54438	330	1	0	0	0	0	0	0	0	0	0	0	0	0	0	0	0	0	0	0	0	0	0	0	0	0	0	0	0	0	0	0	0	0	0	0	0	0	0	0	0	0	0	0	0
Q0160	SCEI	Mito	61022	61729	708	1	0.111982	0	0	0	0	0	0	0.232328	0	0	0.139131	0	0.427427	0	0	0	0	0	0	0	0.430066	0	0	0	0	0	0.123652	0	0	0	0.239458	0	0.165884	0.424815	0	0.241329	0	0	0	0.103882	0.328063	0	0.111126
Q0182	Q0182	Mito	65770	66174	405	1	0	0	0	0	0	0.254093	0	0.609215	0	0	0	0	0.249068	0	0	0	0	0	0	0	0	0	0	0	0	0	0	0	0	0	0	0	0	0	0	0	0	0	0	0	0	0	0
Q0250	COX2	Mito	73758	74513	756	1	0.104872	0	0.235363	0.15458	0.129637	0.544485	0	0	0	0.216497	0.260594	0	0.400288	0	0	0.323626	0	0	0	0.219323	0.20138	0	0.343104	0	0.0643748	0	2.14233	0	0.140846	0.998933	0	0.289025	0.310703	0	0.635822	0.226007	0.198842	0.333249	0	0.194572	0	0.227502	0
Q0255	Q0255	Mito	74495	75984	1419	1	0	0	0.0313486	0	0	0	0	0	0	0	0	0	0	0.386769	0	0	0	0	0	0	0	0	0.0913976	0	0	0	0.0616955	0	0	0	0	0	0	0	0	0	0	0	0	0	0	0	0
Q0275	COX3	Mito	79213	80022	810	1	0.19576	0	0	0.144275	0.120995	0.508186	0.163128	0.203072	0	0	0.243221	0	0	0	0.223813	0	0.384233	0	0	0.511754	0.375909	0.209342	0	0.223546	0.0600832	0	1.4591	0.257276	0	0.186467	0	0	0.144995	0.371319	0.197811	0.21094	0.185586	0	0	0	0	0	0.388531
Q0297	Q0297	Mito	85554	85709	156	1	0.254112	0	0	0	0	1.979	0.847009	2.10882	0	0	0	0	0	0	0	0	0	0	0	0	0	0	0	0.193453	0	0	0	0	0	0	0	0	0	0	1.0271	1.09526	0	0	0	0	0	0	0
RDN18-1	RDN18-1	XII	455933	457732	1800	-1	8.6991	2.85546	5.93115	1.16862	6.47928	4.40216	2.12882	6.21399	0.955557	1.68218	12.6962	0.680083	5.66008	4.47191	1.30931	4.79129	18.8034	4.01916	6.64661	2.6253	4.90562	8.24285	0.504362	4.54357	0.702973	2.22173	13.3507	3.90738	1.39015	13.0481	1.69536	6.76753	20.553	0.960789	5.74147	3.22738	2.17135	68.1977	0.73353	0.163441	2.00009	0.191102	1.96694
RDN18-2	RDN18-2	XII	465070	466869	1800	-1	1.05711	0.456874	4.00352	1.16862	1.38842	7.54657	2.56926	3.24407	0.955557	0.454644	1.69647	0.884108	0.280202	3.65884	0.956801	1.46117	4.79812	0.401916	3.43286	4.97425	2.02991	3.76816	0.504362	1.39157	0.784085	2.22173	6.7848	0.40521	0.38451	6.71283	2.44886	1.09252	3.49075	0.751922	1.60227	2.23069	0.918649	50.5622	0.172595	0.245161	1.0323	0.573305	0.174839
RDN25-1	RDN25-1	XII	451786	455181	3396	-1	115.271	2.50635	9.36566	0.585	6.27688	16.2119	2.23724	5.01311	1.17355	1.1085	40.8116	0.252328	13.6042	4.41733	0.800745	4.88098	78.4946	3.17038	5.9619	3.21022	7.08317	5.36763	0.248235	28.037	0.874178	9.95257	265.138	6.47395	0.909278	35.2913	3.19503	10.7611	59.4145	1.0185	7.66694	3.8489	2.08046	132.33	0.297315	0.0866294	0.923328	0.0759679	1.41323
RDN25-2	RDN25-2	XII	460923	464318	3396	-1	114.675	2.26419	10.9899	1.32485	4.93492	20.9997	3.24886	7.21694	1.48238	1.32538	40.0284	0.79303	13.218	5.87181	1.73495	4.97104	75.6765	2.86964	5.6909	5.12659	7.01592	4.94321	0.591945	28.1525	1.17512	11.2821	277.976	6.15179	1.26985	35.5136	4.74262	21.7313	55.4547	1.57204	7.24231	5.55953	2.9215	133.146	0.434538	0.281545	1.43629	0.37984	1.52907
RDN37-1	RDN37-1	XII	451786	457732	5354	-1	78.8239	3.40224	9.76246	1.11318	8.12749	12.9355	2.71473	7.15833	1.38688	1.81892	34.1105	0.548741	12.3029	5.74043	1.38828	6.21478	61.9232	4.64982	8.12795	3.71629	7.72022	8.10781	0.448137	20.6809	1.00898	7.61395	175.55	6.71422	1.40209	30.8904	3.13487	11.2333	50.8259	1.20779	8.60391	4.59544	2.75155	115.604	0.594767	0.164845	1.67022	0.144558	2.18957
RDN37-2	RDN37-2	XII	460923	466869	5354	-1	73.4485	1.73568	9.84555	1.65886	3.90815	18.3173	3.75127	6.72822	1.58277	1.13109	26.4568	1.07462	8.57248	6.18463	1.74381	4.13557	51.2272	2.09043	5.89338	6.57319	5.80083	5.2099	0.702484	18.7757	1.27259	8.65003	180.455	4.17449	1.05406	27.0256	4.6548	14.4778	37.8287	1.50272	5.65613	5.02626	2.47078	106.134	0.391676	0.343427	1.60514	0.626416	1.08744
RDN5-1	RDN5-1	XII	459676	459796	121	1	147.099	46.8957	141.171	36.7006	101.246	201.563	79.7168	133.222	38.831	39.9035	201.894	21.2456	84.1995	149.68	41.9511	89.4733	275.219	60.4926	205.356	133.606	106.948	124.723	13.934	90.2866	25.3392	108.747	222.482	68.0294	20.6799	354.504	74.9602	131.824	328.071	26.7212	123.15	88.2547	55.9058	288.373	9.62825	8.50972	40.311	18.4784	35.7625
RDN5-2	RDN5-2	XII	468813	468931	119	1	7.66179	2.07321	17.5692	4.91019	1.64716	10.3773	4.44146	22.116	1.41013	3.43848	3.31108	2.05739	8.4767	10.7613	1.52343	7.70992	56.8843	5.72179	0	1.39335	4.47774	3.56234	2.72465	3.80403	1.43139	7.58844	3.6784	3.50242	3.57915	6.34616	6.41103	6.42657	3.94775	0	5.38579	7.89694	2.52646	4.23422	0	1.23611	3.90367	1.44531	2.64462
RDN5-3	RDN5-3	XII	472465	472583	119	1	0.999364	0.345535	15.3263	0	1.23537	0.864771	2.22073	18.6604	1.76266	0	8.2777	1.0287	0.84767	0	0	5.65394	50.9997	4.29134	0	0.348337	0.639678	1.42493	1.63479	1.26801	2.6583	1.08406	5.14976	0	4.92133	0.634616	0	2.2952	0.493469	0	0.673223	16.5118	1.89485	0.529278	0	0.618053	1.95183	0	0
RDN5-4	RDN5-4	XII	482045	482163	119	1	0.333121	0.345535	15.3263	1.96407	0.823579	0.864771	1.66555	18.6604	1.0576	0	0.82777	1.0287	0	0	0	5.13995	50.9997	3.93373	0	0	0.639678	1.42493	0.544929	1.01441	1.02242	1.08406	2.57488	0	0.894787	0.634616	0	1.83616	0.493469	0	0.673223	7.17904	2.52646	0.529278	0	0.618053	1.95183	0	0
RDN5-5	RDN5-5	XII	485697	485815	119	1	0.333121	0.345535	16.4477	1.96407	1.23537	0.864771	2.22073	18.6604	6.69811	0	0.82777	0	0	0	0	5.65394	50.9997	3.93373	0	0	0.639678	1.42493	0.544929	1.01441	1.02242	1.08406	2.57488	0	0.894787	0.634616	0	2.75424	0.493469	0	0.673223	7.17904	2.52646	0.529278	0	0.618053	1.95183	0	0
RDN5-6	RDN5-6	XII	489349	489469	121	1	0.327615	1.3593	15.073	0.965805	0.809966	0.850477	1.63802	19.7114	1.38682	0	0.814088	0	0	0	0	5.05499	50.1568	4.57211	0	0.685159	1.88731	1.40138	0.535922	0.997642	0.603314	1.06614	2.53232	0	0.879997	0.624127	0	2.70872	0.485313	0	1.32419	7.06038	2.4847	0.520529	1.28377	0.607837	1.91957	0	0
RDN58-1	RDN58-1	XII	455414	455571	158	-1	94.3366	28.8872	61.9392	11.8342	66.6812	39.7302	19.6528	64.0254	10.8861	18.6462	134.041	5.42345	60.0129	48.6301	14.9161	51.1002	196.98	43.6332	71.5604	27.0226	53.4779	65.4658	4.10421	46.414	7.39251	18.779	97.7965	43.855	12.1306	139.567	18.2412	72.2582	211.105	8.0903	61.3528	36.2269	23.7855	296.184	5.40726	1.86198	13.9655	1.08855	21.4122
RDN58-2	RDN58-2	XII	464551	464708	158	-1	12.043	4.94465	51.8037	14.4229	10.5449	83.3683	28.0156	35.9167	10.8861	4.66154	16.8331	9.29734	3.19217	41.683	10.9003	16.6463	54.6621	4.57879	38.2765	55.8816	22.6438	27.3669	5.33548	15.2803	8.93262	25.3108	62.889	4.61632	4.04353	75.9973	27.8984	11.0635	50.1746	8.5662	17.7467	25.4129	10.4656	158.656	1.96628	2.79297	11.7604	6.53132	1.99184
RNA170	RNA170	XIII	667288	667456	169	-1	18.7652	14.8417	9.4758	13.8299	8.40879	9.74275	11.7278	10.2197	16.3833	7.74778	12.2402	15.9357	22.6814	8.65997	12.3362	15.2009	11.51	14.605	5.44556	11.0375	11.711	22.0738	18.0343	10.3572	17.1344	9.16001	6.21627	12.9475	16.3815	10.7246	10.0317	9.05043	5.90703	11.568	15.1694	10.6156	12.0082	15.6528	22.5191	4.35197	13.7437	11.7036	9.31095
RPM1	RPM1	Mito	85295	85777	483	1	0.164147	0	0	0	0	0.639179	0.273568	0.68111	0	0	0	0	0	0	0	0	0	0	0	0	0	0	0	0.0624817	0	0	0	0	0	0	0	0	0	0	0.331733	0.35375	0	0	0	0	0	0	0
RPR1	RPR1	V	117667	118035	369	-1	98.2979	24.7381	55.5744	15.835	40.5038	44.6212	13.7863	42.5708	16.826	32.1577	86.7589	15.9239	48.9328	61.9722	21.6171	35.6383	157.091	45.6697	51.6622	21.9056	42.0835	131.656	24.0758	101.086	16.5522	43.7004	30.2496	32.8968	21.4979	75.3147	20.9049	46.7798	85.9359	24.249	50.3695	20.6052	35.2386	181.271	32.6247	6.57749	70.4988	23.3051	29.2109
RUF20	RUF20	VI	131061	131503	443	-1	50.1111	60.3322	60.2487	62.5201	54.2019	47.621	58.61	43.9996	55.5878	55.2346	56.2566	69.9119	58.5198	56.1628	67.3182	47.2202	44.2606	61.7684	57.5744	62.8799	54.9863	48.4204	56.3565	60.3573	49.3814	52.708	56.9147	51.04	67.1807	48.4142	60.4666	42.5415	43.7439	53.4662	45.3917	54.3824	46.3189	46.0651	49.7916	34.3668	56.6252	49.3068	53.4581
RUF21	RUF21	VI	57815	58521	707	-1	10.5972	11.3411	13.213	13.5541	7.34697	12.3722	10.6529	8.37563	10.8587	10.0703	11.8429	14.8906	10.8435	15.2667	14.7441	6.40203	5.17248	6.25998	13.5748	14.8336	11.7359	11.2725	13.2078	12.5495	7.81294	9.6707	13.2495	6.70574	10.6931	12.9248	11.3903	7.95822	10.2993	7.01936	7.13884	10.6335	6.485	8.19594	10.4363	13.6278	8.21317	8.87933	6.67702
RUF22	RUF22	VI	199299	199813	515	-1	0.0769737	0.399211	0.604631	0.340376	0.380605	0.399642	0.128285	0.319394	0.244377	0	0	0.475398	0	0	0.880042	0.237535	0.151082	0.413163	0.765853	0.321958	0.147809	0.164628	0	0.292997	0.0472499	0.500984	0.339984	0.303486	0	0.439918	0.329196	0.318209	0	0.584017	0.311121	0	0.437838	0.244598	0.150811	0	0	0	0.152772
RUF23	RUF23	VI	221714	221967	254	1	4.05779	3.07581	4.72857	5.29102	1.5434	4.86178	4.42179	4.20934	3.9639	0.644377	4.26595	5.30144	3.57423	5.04171	6.42361	1.20404	3.06328	4.02102	3.62323	4.40633	2.39753	2.33656	5.10603	6.0595	4.79009	4.0631	6.37637	4.71757	1.46724	4.75712	5.00599	1.7205	4.39265	4.44048	2.52326	9.75388	1.77548	2.47969	5.19824	2.31648	4.11499	4.73992	1.85852
RUF5-1	RUF5-1	VIII	212409	213118	710	1	1894.08	1226.5	2738.87	44.3584	149.424	2248.61	761.814	379.018	3779.4	470.729	1.80361	1.20691	2.55734	65.4468	161.372	1.98141	2.19175	39.1394	3.51825	2915.25	58.7531	757.679	292.084	1209.53	251.974	2.36204	545.127	231.288	904.627	246.342	696.292	174.88	2.72937	36.537	2.48239	132.237	2.11724	72.9195	145.491	0.725124	220.328	2.30129	2.21627
RUF5-2	RUF5-2	VIII	214407	215116	710	1	1897.32	1228.87	2742.26	45.5928	149.01	2251.07	763.768	376.817	3784.95	474.533	2.4973	2.06899	3.69393	67.5082	163.798	3.10134	1.97258	40.2182	5.55513	2920.1	61.8623	728.064	296.559	1212.42	253.31	3.6339	548.765	233.196	905.677	249.001	699.874	175.264	3.63916	38.2315	3.38508	135.486	4.44621	73.8953	146.037	1.03589	220.655	5.45043	2.99196
SCR1	SCR1	V	441987	442508	522	1	298.982	36.7863	111.209	26.3052	64.5862	103.696	22.9082	112.18	24.0296	48.5999	166.816	28.6104	59.9052	70.7936	28.8256	42.5345	298.261	93.2641	76.062	34.7022	78.6007	179.312	30.4357	183.5	21.1638	59.0648	141.717	51.5994	40.3888	144.239	30.6919	104.647	182.693	36.5878	62.1571	41.406	48.2363	306.474	42.5537	13.2443	76.9778	27.8415	38.133
SRG1	SRG1	V	322212	322762	551	1	88.3479	99.6998	73.2244	84.7306	65.189	53.2281	78.7764	64.631	80.0196	66.2411	89.9235	116.639	92.4514	68.0637	92.6184	89.1393	140.505	110.985	41.7559	75.2307	76.1217	106.787	127.457	76.7885	104.224	69.7696	95.8079	90.7704	74.8836	69.2146	88.4603	82.2857	69.3803	114.221	56.2685	83.1049	70.3878	109.165	75.1306	140.823	72.7156	110.343	81.105
TLC1	TLC1	II	307587	308887	1301	1	43.8768	41.2135	34.6363	47.2929	20.6407	32.3515	31.2306	23.7692	42.1125	26.0416	43.6873	38.3899	25.3539	33.8886	42.7791	26.1398	40.4287	28.2288	36.0763	48.9715	29.3721	37.0806	32.7971	39.5964	31.3102	35.9941	51.1413	29.433	31.4283	40.8652	47.0427	30.1051	33.5366	35.1976	32.8213	37.8889	23.2246	31.9035	29.4314	65.4642	28.2078	37.809	20.0171
YAL001C	TFC3	I	147594	151166	3483	-1	25.1871	13.2222	22.6441	12.6995	26.2671	26.2957	16.5214	24.9117	11.4424	28.3594	24.8312	11.4929	27.1369	24.6864	13.0384	23.1807	19.301	9.95779	28.4987	13.0676	27.9965	22.6869	13.2933	19.0794	12.6314	23.334	12.3539	17.8149	20.7884	20.0995	10.3678	21.5806	29.9262	13.6222	26.2675	9.34512	24.1909	25.3708	12.822	13.6623	29.1753	12.8882	28.9365
YAL002W	VPS8	I	143707	147531	3825	1	24.0025	18.318	21.9104	17.9036	26.8908	24.9669	22.2813	25.1785	15.0257	24.3689	24.594	18.7543	28.9828	25.4445	17.3231	24.3062	23.9423	17.8234	23.7852	14.0016	26.8665	25.025	19.4116	20.0244	18.0737	22.1582	17.2917	20.5125	25.3185	22.251	20.1006	25.5492	28.0948	20.3854	25.8039	12.4851	24.6611	24.5514	18.1936	12.4407	26.4148	18.7954	29.0233
YAL003W	EFB1	I	142174	143160	621	1	1509.5	1776.84	1301.06	2121.4	843.781	1026.76	1603.05	962.03	2039.2	1065.98	1446.48	1705.92	1066.07	1171.89	1917.4	1202.13	1963.6	1958.32	814.445	2102.91	982.349	2116.31	2282.58	1674.16	1706.77	1430.05	2172.65	1517.31	1404.21	1408.96	2023.92	1143.36	958.005	1655.68	1129.98	2125.45	1112.67	1999.57	1998.6	2923.22	1158.35	1850.78	990.374
YAL004W	YAL004W	I	140760	141407	648	1	708.774	260.926	540.462	265.736	703.736	387.492	498.865	519.356	243.227	684.492	657.458	213.659	789.235	530.193	249.132	593.53	430.341	249.162	457.918	254.79	672.056	1151.12	1124.11	412.116	257.344	489.337	278.309	378.518	457.139	350.442	245.801	486.574	640.242	306.687	441.985	128.937	532.979	892.954	491.657	239.032	575.653	262.499	631.484
YAL005C	SSA1	I	139503	141431	1929	-1	1188.57	440.923	1058.59	439.885	1112.51	1160.85	810.678	940.413	408.291	1179.3	1225.26	362.676	1235.26	1102.3	431.888	927.215	702.807	465.07	984.911	448.409	1155.24	2032.65	1729.61	800.008	400.667	899.748	463.53	596.067	781.679	880.041	432.497	844.194	1128.18	532.894	853.631	251.154	897.193	1415.1	764.278	425.048	985.184	451.021	993.278
YAL007C	ERP2	I	137698	138345	648	-1	101.489	128.94	83.8186	121.461	68.5133	73.5282	105.523	61.9369	120.416	65.6708	96.5285	122.793	75.6545	85.26	121.838	66.1681	65.0795	90.4968	73.6483	129.73	83.4049	87.2696	117.184	90.21	124.635	90.3821	121.051	73.5649	128.252	93.6999	124.928	84.2991	78.3877	116.618	71.8302	99.1416	71.3345	80.9656	108.711	161.965	74.5553	110.016	59.9795
YAL008W	FUN14	I	136914	137510	597	1	123.307	105.311	133.823	88.0873	134.943	155.31	107.677	118.475	68.8648	138.449	126.72	89.6069	142.1	127.784	67.262	113.212	102.831	98.1564	122.222	64.2959	116.669	135.625	107.86	102.516	86.2888	106.747	76.9142	85.4344	134.749	104.234	69.4332	108.428	143.807	93.4549	127.216	61.2467	115.828	115.945	88.2057	47.9235	141.423	78.2172	140.882
YAL009W	SPO7	I	135854	136633	780	1	43.5548	54.5613	43.5141	50.3407	43.3487	45.385	53.531	44.9179	44.7481	39.7639	34.6029	53.5173	40.0904	39.872	46.2518	40.1496	33.517	48.0662	32.5307	46.607	40.9886	40.1092	54.3714	41.2442	53.6589	36.551	46.8595	48.5584	52.6255	47.1512	51.2956	45.4515	38.6216	49.1641	39.7487	41.0724	42.5919	38.7594	57.2552	30.7394	37.9669	45.6439	43.3735
YAL010C	MDM10	I	134184	135665	1482	-1	30.7609	19.616	20.8611	23.1832	23.6087	21.5259	20.2391	18.2025	15.2859	15.2407	18.7438	14.8682	17.9692	19.5039	14.5569	17.4169	16.748	16.7983	17.2102	14.125	21.2648	20.5952	19.9528	20.0377	19.7034	17.5835	13.4981	15.6787	26.6918	21.4022	17.6743	19.7198	18.7422	15.4748	12.4873	11.2985	16.6351	16.8722	12.2109	13.7469	18.8855	14.2166	17.8378
YAL011W	SWC3	I	132199	134076	1878	1	31.6836	41.3157	33.6351	38.2697	30.268	34.467	36.7272	34.1589	38.6229	31.8106	33.4119	46.8019	31.2609	31.2696	37.5513	34.8818	23.9885	39.5647	25.4122	40.9003	28.4544	33.3627	42.3333	37.185	45.2855	34.6207	38.6684	37.9226	30.5038	33.7384	39.0439	33.5957	28.9862	42.8411	34.5111	42.5333	33.0185	21.3301	40.0746	21.5789	32.0327	44.6463	31.1694
YAL012W	CYS3	I	130799	131983	1185	1	348.778	524.584	154.36	418.634	158.422	163.61	391.048	156.645	507.841	189.915	241.482	519.721	182.422	164.725	455.593	207.962	1489.11	902.973	180.51	499.349	234.468	360.956	558.447	348.774	466.796	226.981	637.644	300.456	430.456	357.139	443.87	377.54	224.485	383.195	160.362	535.942	171.826	891.131	617.214	442.655	105.256	564.524	155.762
YAL013W	DEP1	I	129270	130487	1218	1	130.413	111.237	118.659	98.8246	117.317	106.118	89.011	118.842	115.487	100.582	133.281	138.697	114.372	129.021	113.268	124.591	113.389	133.956	121.325	120.272	126.119	138.522	122.452	126.413	113.218	116.294	123.197	124.001	118.981	143.164	104.464	138.986	144.059	117.233	118.394	120.36	105.338	117.487	118.861	42.873	128.243	131.677	109.037
YAL014C	SYN8	I	128252	129019	768	-1	102.82	125.658	112.02	112.526	105.854	107.196	117.767	99.6995	109.03	100.483	97.6069	127.037	96.5383	106.002	113.423	102.739	84.3925	103.453	108.19	106.869	108.533	109.291	122.516	106.293	112.385	108.679	115.417	103.79	151.539	120.949	122.958	125.682	96.9539	107.208	90.5451	111.126	99.4333	93.902	131.772	75.8467	107.061	113.989	106.133
YAL015C	NTG1	I	126903	128102	1200	-1	59.5613	47.218	60.3494	41.5349	54.2707	55.4844	46.3568	49.415	45.5172	52.6478	60.1699	51.9244	61.9527	63.4199	45.7754	59.3814	52.9089	46.5277	58.8335	44.6992	56.9644	60.9736	61.7123	63.5009	51.0602	56.3315	46.0345	60.3039	53.5504	59.2827	39.5584	56.2191	57.7441	54.5143	57.9488	47.2004	57.0606	57.263	48.7366	20.8387	57.9703	45.5777	56.2544
YAL016C-A	YAL016C-A	I	124755	125069	315	-1	98.9149	68.009	70.044	74.7549	121.029	81.6728	97.3173	97.6485	62.0613	74.8214	79.4292	62.9563	111.12	74.9191	62.1561	99.8063	60.0228	50.9319	90.9866	61.1912	97.1457	85.8602	87.0797	64.477	69.2158	77.8116	68.786	76.411	98.0289	82.2321	76.4258	100.234	86.8725	80.6824	75.5357	53.6992	86.6155	99.3748	70.5175	45.5299	85.1651	67.4316	100.657
YAL016C-B	YAL016C-B	I	124307	124492	186	-1	53.0684	24.7596	73.9002	27.0166	78.7735	112.867	49.3724	80.9175	20.299	85.3557	82.0872	13.821	93.2801	82.6189	30.7021	69.3865	39.7403	18.0748	105.318	18.0517	95.3567	54.2433	23.3587	42.1852	17.6615	55.4854	15.297	35.2925	66.4067	75.5193	15.0395	69.8975	95.3457	34.7663	93.8966	14.6977	84.4564	52.1481	21.7136	9.88553	61.8133	26.3535	72.7556
YAL016W	TPD3	I	124879	126786	1908	1	148.302	114.262	135.059	115.515	172.794	136.995	140.028	150.781	104.395	144.071	141.304	109.327	165.055	131.741	107.937	155.254	106.842	95.5275	149.111	103.217	168.441	132.819	114.807	121.031	109.476	129.882	102.091	133.741	150.037	138.887	119.422	152.74	142.745	121.695	126.217	82.3859	138.231	136.498	99.4865	72.4305	136.281	103.528	152.324
YAL017W	PSK1	I	120225	124295	4071	1	47.9573	20.0695	51.9686	21.7305	72.078	60.2633	43.1194	60.4052	16.3539	70.5586	55.604	20.1168	81.2978	68.4403	20.6404	62.5626	35.9699	21.3563	67.2051	17.6154	70.3812	50.3787	21.3288	34.5894	18.7329	53.8703	15.8813	39.9792	55.3715	47.7862	23.6543	57.4302	66.9593	27.4837	60.7297	11.0172	62.6998	51.2567	22.6269	6.21484	65.2417	22.328	75.7592
YAL018C	YAL018C	I	118564	119541	978	-1	0.486398	1.30335	0.909685	1.07542	0	0.841781	0.675529	1.09322	2.31633	0.836768	0.604323	1.37686	0.206284	0.935286	1.29757	0.813036	0.159115	0.174052	1.882	2.28877	0.77834	0.693527	0.663053	1.11087	1.26893	1.31905	1.65603	0.426163	0.598812	1.15827	1.56015	0.279273	0.660482	0.922603	1.80215	2.27116	0.461118	0.128802	0.63532	0	1.18747	0.967232	0.643579
YAL019W	FUN30	I	114919	118314	3396	1	11.9531	39.8837	9.81102	39.7456	5.51211	10.5453	29.2981	9.7356	42.8284	9.18124	9.22394	36.7677	5.34661	10.3969	40.9714	11.1128	11.8223	27.957	5.22634	41.977	7.32974	11.7089	37.1779	12.45	38.2059	11.586	42.252	16.0161	9.82961	10.6963	41.4355	8.81476	4.16732	27.9203	8.68133	43.9982	9.5834	10.0522	36.2496	34.2619	7.11305	36.3886	6.64913
YAL019W-A	YAL019W-A	I	114250	114819	570	1	42.006	46.3848	32.5433	38.5441	36.9671	38.2745	42.4218	34.4848	40.3321	32.7344	31.6252	38.0131	30.6157	37.2303	36.0987	36.6992	33.7165	46.5128	23.5265	46.47	31.517	37.1858	34.8124	31.9258	40.5988	32.5904	38.5509	34.5495	51.0915	38.6871	39.261	38.4297	33.4823	42.6089	37.808	47.6613	31.3835	38.5639	45.2381	31.3548	48.2874	38.3209	30.3668
YAL020C	ATS1	I	113614	114615	1002	-1	54.9916	58.8055	45.771	52.0166	46.6066	51.3512	54.1325	43.9127	53.5067	43.2048	47.4828	52.7777	38.4565	48.3828	43.2415	44.5005	46.1253	56.8685	36.6073	55.4763	40.036	46.5379	45.0431	46.6836	50.5859	46.2198	47.792	46.1191	61.9006	54.2654	54.5663	46.7209	42.6649	52.9047	45.6536	58.4031	40.2815	52.9267	57.282	38.3156	52.272	49.5205	38.5536
YAL021C	CCR4	I	110846	113359	2514	-1	53.1076	64.344	40.7678	65.3807	55.3378	35.6534	63.5176	52.2122	54.8671	45.6706	47.5675	55.3156	56.8964	45.1897	58.2301	52.8932	46.4863	50.5456	44.5036	53.8185	54.5629	43.3361	56.0765	39.4579	61.0859	50.6983	58.5554	45.0732	64.1461	46.5312	59.3781	55.6253	48.2349	60.8955	35.3724	43.293	41.0492	49.1045	58.668	47.4232	39.4505	49.5998	43.4072
YAL022C	FUN26	I	108877	110430	1554	-1	38.468	45.5904	36.9265	43.4662	34.9706	35.0972	38.2626	35.0357	40.1966	37.2843	37.9693	43.4045	33.1049	34.9638	37.506	33.6528	37.1012	41.0497	34.0946	37.8511	35.5626	37.2633	40.2266	40.0634	41.0259	41.756	40.8435	35.1011	43.4415	43.3483	43.6387	38.1045	41.038	45.3379	36.2419	36.3932	35.4046	37.0852	45.1313	37.5787	41.1028	42.0571	37.7693
YAL023C	PMT2	I	106272	108551	2280	-1	87.159	126.278	67.3302	128.702	55.3217	61.1579	101.766	59.0498	136.011	67.6941	89.3887	137.18	69.7703	68.0416	144.236	71.8425	82.9603	91.6816	64.8131	128.029	65.271	85.453	116.923	85.0562	122.245	81.2496	152.13	88.4988	81.7511	84.5286	145.258	72.7386	58.9546	106.588	68.2371	138.562	68.0416	80.4704	107.372	143.774	65.5037	130.389	59.0081
YAL024C	LTE1	I	101565	105872	4308	-1	3.67153	3.28339	3.38687	4.8964	1.64936	4.08478	3.6806	3.28365	5.02481	2.83044	4.45878	3.26781	2.08395	3.39725	4.92358	2.2291	3.64835	3.21045	3.35698	6.38909	2.75649	4.34939	4.74157	3.90193	3.84097	5.1805	5.0601	2.74521	3.29968	3.76895	4.50601	2.2951	2.83527	4.38097	2.88245	4.2041	2.51239	2.99715	4.34493	6.1461	3.01927	3.91253	2.17331
YAL025C	MAK16	I	100225	101145	921	-1	89.9573	325.512	78.0033	291.078	32.243	37.5429	194.613	51.436	413.592	44.9609	97.756	386.252	41.6196	67.3369	412.968	78.7645	156.037	280.194	27.1222	368.298	51.3263	111.572	339.16	159.02	354.41	95.527	476.464	166.025	80.5245	83.555	319.468	65.3019	48.9038	311.137	53.67	507.296	55.8208	123.027	325.767	250.991	49.3034	389.455	32.6328
YAL026C	DRS2	I	95630	99697	4068	-1	21.2337	25.6739	19.9345	26.1993	19.5988	18.4414	25.5789	23.2903	27.4622	20.7004	21.9626	24.8862	20.0605	21.5861	26.4268	23.546	18.0173	24.5313	17.9367	26.0961	22.1367	19.0284	25.8717	17.8045	25.4164	20.9615	24.06	23.2573	23.5444	18.6385	27.7976	18.7726	15.0993	26.7276	18.5317	23.0587	20.823	16.2724	24.7819	20.4843	19.0988	27.27	21.3907
YAL026C-A	YAL026C-A	I	95386	95823	438	-1	53.3078	57.829	51.3897	52.0278	45.5347	58.9723	58.0723	55.2049	56.9886	54.1836	57.5735	69.5921	49.9757	48.0327	59.8087	49.854	39.4366	58.1013	52.8287	64.2602	55.0926	48.7796	55.3713	50.6423	47.2229	42.7066	43.0734	44.6048	55.914	56.7257	60.3827	44.6485	48.9357	66.7803	49.0193	54.223	47.7057	38.1068	47.5228	31.4008	41.628	54.9744	49.0387
YAL027W	SAW1	I	94687	95472	786	1	49.0727	47.2394	50.5959	46.2395	44.0153	48.8354	41.1026	43.2147	34.3723	50.6008	42.1089	57.4696	47.998	44.9209	46.0141	47.5471	43.7542	53.5467	52.8562	42.9815	42.5158	48.9717	51.2337	47.3797	50.1843	44.6424	41.2668	44.6747	53.0366	51.4992	44.6488	47.3285	51.1023	49.7455	48.5166	40.5415	46.6656	49.2013	50.2964	25.639	50.0884	45.6237	48.5478
YAL028W	FRT2	I	92900	94486	1587	1	28.351	11.1412	27.2732	9.20467	36.1578	31.1252	18.8167	31.7679	5.39261	24.5456	20.483	7.25079	30.5097	22.4787	6.33996	23.7416	23.4353	13.4344	37.0307	7.18294	31.2257	20.6216	10.0518	18.0654	8.23389	18.371	6.39907	14.6086	36.0635	27.6	9.34746	29.3609	30.712	11.4186	23.6252	3.9297	23.0649	29.845	15.0246	4.54174	22.978	9.10352	27.1678
YAL029C	MYO4	I	87855	92270	4416	-1	21.7238	23.092	15.7647	21.2898	12.8167	16.1259	20.8254	13.9122	23.3791	13.3984	24.7377	21.8717	17.3375	19.2636	22.579	15.6653	23.4162	16.9992	14.5881	25.4101	16.0655	23.5382	21.8798	22.9074	20.9062	19.8647	24.1366	20.4925	18.036	19.2903	20.0403	17.887	16.1568	23.9743	13.4067	21.5511	14.7567	19.982	20.0501	31.7943	12.597	21.1095	10.9393
YAL030W	SNC1	I	87286	87752	354	1	330.121	236.491	357.377	188.168	356.171	422.096	258.855	355.461	157.021	327.113	277.427	221.315	319.145	363.3	164.389	295.114	231.663	225.642	425.611	188.876	365.986	319.495	256.822	284.822	223.334	284.974	166.931	242.096	314.777	295.677	171.452	333.001	378.713	231.524	304.839	152.761	284.725	261.544	226.422	137.955	344.138	205.515	306.487
YAL031C	GIP4	I	84749	87031	2283	-1	42.6107	28.7273	46.471	28.9725	55.5495	51.2961	38.5172	51.1188	23.686	47.1014	42.8882	29.3303	52.5351	45.1145	23.4254	50.2611	37.0462	32.1732	49.928	24.3302	52.0481	42.7446	26.501	37.5944	28.7357	44.1313	19.02	41.7609	53.4264	46.8068	30.1868	51.8981	50.8005	32.7051	52.3914	16.1281	51.2275	38.6236	26.1955	10.9533	50.7165	27.0079	50.6941
YAL031W-A	YAL031W-A	I	84669	84977	309	1	61.4507	35.7959	73.2756	35.1722	67.2403	71.2694	45.9687	79.3163	32.312	73.361	73.3206	36.4472	64.9633	59.7966	30.5081	64.9263	47.5909	44.4839	91.9023	39.1716	72.1801	57.8943	30.4296	51.1768	30.1612	65.128	27.1987	54.4589	77.8783	68.4317	37.5833	67.3541	65.3743	45.018	74.4097	22.6709	57.8919	42.1932	31.9217	11.901	51.8657	37.8492	64.6734
YAL032C	PRP45	I	83335	84474	1140	-1	65.0954	65.321	73.6321	67.1447	77.1151	84.8538	65.719	79.214	66.3493	66.402	58.3251	73.7711	61.5854	74.6211	64.0076	71.145	41.3607	68.6866	77.0376	70.6867	67.1073	63.3646	68.3733	61.2839	72.1472	70.3861	59.1318	80.2499	65.8026	79.8915	72.9452	78.1053	64.0285	72.4879	80.9569	73.4403	75.7556	51.8237	70.4461	16.5806	72.7367	67.0616	68.3252
YAL033W	POP5	I	82706	83227	522	1	50.8808	75.8569	49.5967	68.2817	35.2032	51.4539	66.0667	35.7651	64.4539	32.6089	46.6105	61.6765	40.1945	45.2098	62.3397	41.8315	54.2564	71.5786	35.0087	61.0664	41.269	41.2549	54.5357	49.0837	65.1229	50.6623	52.9133	44.4134	56.4016	48.1761	67.8794	43.01	34.0862	67.1256	38.2151	69.3919	40.7488	39.0935	63.9793	50.0185	36.9316	60.4606	35.5707
YAL034C	FUN19	I	80710	81951	1242	-1	150.044	60.3538	198.027	71.7923	300.804	285.192	136.495	280.239	55.2595	226.202	176.388	67.7126	264.04	235.232	56.7804	231.069	77.3688	46.7018	232.774	46.9257	234.923	137.688	69.2323	120.083	73.197	181.664	42.5394	158.099	131.471	212.269	87.2251	229.675	253.047	87.0583	229.246	52.3451	246.486	161.061	58.5948	21.9698	256.673	64.4622	289.244
YAL034C-B	YAL034C-B	I	79489	79842	354	-1	20.8286	33.104	21.8648	34.3325	14.5348	20.0583	31.7269	20.9095	32.9448	15.7199	25.8784	31.4683	16.5272	19.1211	33.7996	18.8334	20.6607	27.529	19.3122	33.4896	11.8268	21.3157	27.2942	26.1719	27.0145	21.865	34.9936	25.7549	23.3112	26.8798	38.0738	18.9802	19.5743	35.2596	20.5942	37.406	20.8076	20.8168	26.7669	19.9453	17.7154	26.7218	15.78
YAL034W-A	MTW1	I	79718	80587	870	1	17.4058	23.2061	15.6971	22.4994	10.8144	17.3879	18.9087	17.016	21.1685	14.3918	14.7191	24.6237	12.6381	19.3456	23.2341	13.4283	9.5694	23.5769	21.4586	22.1554	11.812	17.444	23.1062	19.46	22.1241	19.4247	23.5971	15.39	14.2585	17.1872	20.4613	15.1948	15.3894	19.9648	17.1277	23.3707	13.9093	10.4973	17.319	14.7942	17.8873	22.7345	14.4694
YAL035W	FUN12	I	76427	79435	3009	1	132.981	237.652	120.707	229.084	107.875	95.8968	198.947	113.977	255.835	125.106	148.821	267.124	126.25	118.739	253.286	155.383	184.86	219.002	76.506	238.477	107.415	161.678	248.891	160.441	254.893	154.384	260.368	194.594	158.852	130.584	235.711	131.49	99.3156	242.544	116.51	263.106	125.92	176.853	249.213	182.954	110.268	237.867	128.514
YAL036C	RBG1	I	75043	76152	1110	-1	33.8917	125.134	31.5393	112.388	15.5838	25.1243	84.6963	24.525	125.211	17.768	39.4906	110.615	17.63	17.4701	114.979	26.8907	55.3764	74.6069	15.7529	116.215	17.2131	40.9406	99.6067	54.8382	113.908	32.1928	136.366	63.5976	27.3394	32.657	109.358	27.2145	17.511	87.9274	21.7967	141.076	23.5644	38.4146	89.2131	159.156	18.2048	117.527	18.0746
YAL037C-A	YAL037C-A	I	73426	73518	93	-1	64.7903	38.0237	59.7898	67.2273	40.5723	32.0895	63.2251	45.1016	75.3319	21.9989	23.3022	68.4471	42.3015	45.2437	102.34	55.9038	43.5051	37.0647	9.8957	56.6066	30.285	45.5826	36.9556	76.5824	60.1801	27.7427	62.1293	69.4646	28.6236	64.1508	80.2107	44.6404	34.7286	50.1281	28.4274	67.0584	39.6016	22.3492	26.7244	31.6337	26.2238	39.7615	14.3819
YAL037C-B	YAL037C-B	I	72326	73300	975	-1	2147.18	2902.64	1680.66	3158.52	1290.46	1380.65	2718.36	1513.12	3332.1	1739.37	2236.71	2839.78	1828.74	1755.68	3712.79	1803.91	3915.26	3851.1	1581.03	3262.51	1783.51	1713.5	2029.93	2221.95	2939.33	1897.34	3575.73	1787.32	2561.9	2173.33	3679.63	1902.1	1863.89	2904.89	1807.77	2963.78	1913.28	3138.03	2966.28	7360.11	1189.93	2671.51	1178.31
YAL037W	YAL037W	I	74020	74823	804	1	11.4388	21.8379	13.666	26.2359	7.61861	9.21562	13.3941	8.89954	21.5496	6.81966	9.67894	20.707	10.5389	10.2393	26.1561	12.4004	10.9356	14.9263	6.70439	20.1074	4.92329	14.6579	23.7932	23.6099	25.6654	12.6757	27.7664	18.5325	9.80037	18.7859	30.681	11.7541	10.0793	24.1288	11.0605	25.1829	11.2182	7.12879	13.5243	15.1854	8.81117	22.6755	5.96931
YAL038W	CDC19	I	71786	73288	1503	1	1969.89	2657.18	1485.72	2906.48	1183.54	1141.16	2486.05	1352.07	3037.63	1598.5	1991.13	2623.66	1680.34	1532.06	3341.41	1661.8	3628.78	3517.58	1376.21	2965.85	1605.75	1563.05	1914.2	1987.23	2757.93	1683.91	3299.16	1673.18	2337.45	1890.39	3364.16	1734	1670.38	2638.13	1642.73	2704.39	1739.08	2948.52	2811.03	6840.48	1094.5	2467.44	1094.31
YAL039C	CYC3	I	68716	69525	810	-1	214.26	215.645	249.438	189.505	231.705	268.704	229.194	266.227	214.625	242.073	255.626	201.909	212.58	248.44	196.06	247.531	170.408	194.811	260.021	218.263	247.066	247.338	205.107	207.786	192.356	252.751	194.546	230.069	267.645	259.003	205.955	230.777	233.731	214.808	275.452	248.065	254.624	238.873	224.182	59.4743	295.927	228.048	230.885
YAL040C	CLN3	I	65778	67520	1743	-1	40.392	51.8761	34.4793	60.979	26.6522	27.572	45.0679	32.086	52.758	29.7201	43.3466	52.6743	34.6659	35.6857	62.6137	43.6194	35.4441	45.6077	30.8501	75.9361	37.777	45.5292	52.16	48.9126	63.4937	47.3679	56.8571	60.6171	47.3446	56.672	72.5125	53.1528	41.1363	51.7243	35.9431	59.5024	38.0339	46.9399	60.6014	29.7063	30.1829	59.5507	27.8509
YAL041W	CDC24	I	62840	65404	2565	1	31.7441	40.0126	29.2742	37.5418	27.4913	32.3768	36.0856	27.4147	35.1639	25.7791	30.7611	39.2778	27.3713	29.5988	37.7773	30.1654	25.9358	34.4428	26.2943	37.3958	29.2022	32.1946	41.8659	35.3555	41.8843	29.0195	38.7557	34.4886	32.442	32.357	39.922	37.2478	23.8096	31.1322	30.7649	38.3688	31.2077	28.926	37.3956	28.5304	27.4828	39.6284	25.7351
YAL042C-A	YAL042C-A	I	61231	61608	378	-1	161.502	180.683	147.69	171.12	174.492	137.755	187.189	147.952	161.59	143.754	135.249	159.334	139.567	144.708	145.319	151.133	173.111	152.098	119.298	164.054	160.5	162.614	161.602	141.951	164.091	149.48	157.027	164.289	201.41	158.231	194.653	168.935	136.709	168.287	133.523	130.406	163.249	170.79	188.622	149.626	170.207	159.479	167.554
YAL042W	ERV46	I	61316	62563	1248	1	215.106	220.585	197.931	225.063	205.435	190.478	223.399	199.943	208.782	198.229	198.588	211.872	195.603	205.077	190.731	214.52	209.169	207.664	170.133	206.895	217.142	205.03	198.8	195.17	199.7	211.491	194.909	197.832	248.026	216.513	227.271	220.254	188.638	225.095	188.729	181.677	205.913	221.353	251.114	182.515	199.047	202.999	216.3
YAL043C	PTA1	I	58695	61052	2358	-1	47.9463	51.1804	43.031	48.6679	42.332	43.031	43.372	40.8081	45.8475	40.1197	47.6231	47.0867	40.2122	48.257	46.091	42.9558	42.7643	49.9372	39.1961	46.4095	41.1922	52.2077	53.2138	47.9173	49.72	47.2685	47.5413	47.7017	45.8793	49.6096	51.1556	46.3555	43.8803	47.9278	42.8767	50.2874	40.8005	46.0494	51.548	27.4169	42.947	45.6237	41.7078
YAL044C	GCV3	I	57950	58462	513	-1	361.873	315.644	308.784	296.598	238.233	259.376	256.926	247.373	248.437	239.924	329.885	274.181	263.685	267.459	243.308	246.688	369.167	311.163	223.476	269.56	244.242	406.234	397.801	303.14	235.842	294.721	267.075	235.103	393.85	295.453	262.732	247.786	191.164	232.172	210.825	244.801	214.791	332.845	302.193	1322.58	221.176	280.45	233.579
YAL044W-A	YAL044W-A	I	57518	57850	333	1	106.187	104.834	106.868	106.685	100.36	132.575	106.342	99.7795	93.3511	98.5472	80.4603	105.872	92.9968	99.4369	85.7446	76.4108	106.781	122.3	108.178	105.933	96.4665	86.5659	109.246	102.771	112.973	101.498	102.137	83.5452	119.27	89.58	94.1868	91.5351	89.4068	107.708	96.4731	90.305	97.5077	100.623	117.785	65.3763	100.092	108.721	90.2547
YAL045C	YAL045C	I	57488	57796	309	-1	103.914	105.525	105.954	106.462	102.922	127.885	106.263	100.609	93.8134	97.7264	82.2466	106.172	92.0586	100.056	85.6574	76.0113	107.016	124.775	103.816	106.246	96.8149	86.1555	109.127	102.158	113.793	99.3619	104.545	83.29	119.919	90.4277	94.644	93.6947	88.3693	108.773	99.8179	90.4071	98.0271	98.2469	120.146	64.5036	100.725	107.425	92.427
YAL046C	AIM1	I	57029	57385	357	-1	75.0634	99.5141	82.3632	98.8584	75.9065	107.52	91.235	84.087	78.2621	78.3974	73.9475	95.6688	78.2682	80.9659	80.4881	67.162	65.1663	88.9262	74.7582	87.3165	79.7465	73.1467	94.636	85.9712	92.0863	82.0274	79.6986	76.6153	103.497	93.7116	88.0923	75.1296	63.9865	85.0914	87.5191	72.0297	69.6882	60.8669	91.1564	78.9048	93.3628	91.5361	72.066
YAL047C	SPC72	I	54989	56857	1869	-1	13.6592	18.5023	13.3284	18.3829	10.4089	13.1594	13.4679	12.3212	14.904	9.19505	9.85574	19.6493	10.5244	9.88611	16.3926	9.45788	11.0321	14.0714	11.6066	17.7652	8.39008	13.2914	17.5561	14.8068	17.6286	10.0083	16.9096	12.5995	11.9355	12.5663	17.008	10.3172	9.26872	15.0465	11.0162	15.724	10.7777	11.6937	14.129	12.3171	8.63705	16.5642	8.29292
YAL047W-A	YAL047W-A	I	54584	54913	330	1	6.24653	5.9809	5.52675	5.31193	5.49427	10.2908	6.20627	7.97518	4.44938	6.69567	5.67148	6.30623	4.27945	2.21748	6.04295	5.93119	5.42293	5.28724	5.57757	5.27572	7.15082	6.93684	6.48466	6.67589	7.3001	12.9003	4.90787	7.57795	7.09864	6.63655	5.65121	3.80725	5.51639	2.73426	9.46797	7.76641	6.14963	6.48926	8.2375	5.79472	6.33459	8.07838	10.0135
YAL048C	GEM1	I	52801	54789	1989	-1	13.0743	13.5202	12.6808	14.2186	15.1025	14.6937	13.8511	17.4081	11.3051	13.2073	11.9355	10.7705	13.8453	12.6928	11.3932	12.9158	12.5963	9.52103	12.6911	9.81596	12.8592	11.978	12.389	11.8651	12.9437	16.2146	11.686	12.1537	14.026	11.5804	13.7231	13.7869	11.3076	11.8327	15.1044	9.36343	14.8133	14.8831	13.2375	12.5354	13.6045	13.6625	14.9127
YAL049C	AIM2	I	51855	52595	741	-1	127.109	125.298	141.915	117.02	156.465	160.125	133.382	153.944	103.718	151.634	122.566	124.893	138.309	134.799	104.345	129.677	71.1921	82.757	160.924	110.315	156.25	103.548	104.752	113.832	114.969	127.263	95.6979	122.336	141.614	135.242	101.012	139.624	135.197	130.597	133.415	86.814	142.311	78.6238	80.9171	66.799	128.045	106.769	144.189
YAL051W	OAF1	I	48564	51707	3144	1	26.9824	24.2606	26.6704	25.3871	32.7465	29.0328	27.2336	33.5097	22.9638	30.5323	27.07	24.2182	30.4479	25.2534	22.1709	30.3881	25.0943	26.2455	27.6408	23.7058	30.7005	30.1489	25.9881	24.1506	25.7114	29.3787	19.8816	30.3908	30.2945	26.9746	28.7144	30.4577	24.8227	24.9206	30.3993	20.4066	34.7123	30.0096	32.5098	13.7786	30.4372	23.058	33.8584
YAL053W	FLC2	I	45899	48250	2352	1	162.122	99.8946	178.71	100.988	147.092	180.307	93.9316	171.132	114.546	181.939	194.832	106.853	142.345	207.288	103.593	167.451	144.665	100.346	177.028	137.486	169.558	192.133	120.319	198.83	117.323	230.967	89.4256	194.793	144.214	204.05	92.7331	173.446	163.111	88.5874	277.025	129.744	225.135	192.621	94.9384	88.4331	249.649	120.511	192.445
YAL054C	ACS1	I	42881	45022	2142	-1	715.526	127.349	1159.61	127.528	1102.22	1751.69	195.27	1410.4	132.356	956.242	808.502	79.2097	544.204	1354.64	55.6476	748.348	294.084	131.561	1201.35	113.848	814.416	655.787	79.2872	689.981	82.8504	1205.78	33.4734	735.483	452.563	1167.06	108.077	872.406	1278.5	158.774	1625.42	106.369	1158.56	482.76	163.095	7.51965	1692.84	122.771	1267.4
YAL055W	PEX22	I	42177	42719	543	1	84.7582	54.9006	92.8995	54.0193	100.984	74.2907	64.6067	94.361	41.0242	105.498	99.2303	49.3718	121.865	85.2381	42.5678	92.0296	68.7799	48.9823	102.659	37.9405	105.421	87.2818	47.0526	79.7539	44.2308	75.7866	36.1953	69.8484	73.5357	70.7907	42.9304	86.8178	96.1411	51.3744	80.8513	30.2075	87.8969	61.5921	38.1903	18.9627	90.8969	44.5024	99.2525
YAL056C-A	YAL056C-A	I	38696	39046	351	-1	18.5219	23.6637	14.8279	17.6459	9.91227	23.4548	19.1989	15.2304	18.645	11.6575	11.5062	14.9967	14.6567	22.9329	18.8519	11.8497	19.9506	17.7013	18.3536	18.7774	11.2773	18.5993	22.1698	16.422	18.0249	16.1714	16.8357	16.0303	18.3533	17.2124	25.358	14.3179	14.5552	19.4943	14.6076	24.3392	10.7069	21.7124	24.5616	20.7444	13.2347	21.8052	11.2076
YAL056W	GPB2	I	39259	41901	2643	1	75.2783	90.0317	73.9879	81.0697	80.9485	70.9024	76.8653	78.1676	81.1249	80.0091	78.9007	96.8945	84.4232	76.1393	95.1028	91.3662	54.2855	73.6797	80.982	80.3791	81.6227	73.2353	93.8963	68.5443	93.652	70.5297	83.2232	86.0225	77.936	72.8334	82.7154	84.5946	75.9198	90.6403	74.5059	77.0265	79.9114	66.4156	82.8105	38.8752	80.6304	95.2688	80.5529
YAL058W	CNE1	I	37464	38972	1509	1	13.9494	21.9082	13.1771	20.4838	9.70966	15.6851	16.3306	13.6801	17.2087	9.43635	11.4237	14.9267	11.5646	11.8809	16.4589	10.9846	17.3249	16.6106	9.93223	15.1909	10.7448	15.3948	18.8223	13.8394	19.1896	17.1834	17.4918	12.6017	17.1115	16.2149	20.1668	12.1632	12.0637	17.0914	11.3614	18.6826	9.16491	18.6573	20.9997	21.543	13.3143	19.3191	9.59355
YAL059C-A	YAL059C-A	I	36496	36918	423	-1	67.756	257.599	88.0207	278.204	51.0882	36.2488	178.364	63.9676	307.345	49.1402	72.8888	266.245	38.6321	55.7908	298.719	83.8674	101.72	225.958	34.1888	276.837	43.9094	83.3806	231.639	136.553	269.109	110.4	324.416	166.272	102.074	73.5555	291.578	68.5728	43.4521	290.103	65.7197	349.801	69.4762	82.3408	262.565	144.141	62.8717	243.756	61.1936
YAL059W	ECM1	I	36509	37147	639	1	73.2653	282.554	98.2259	297.643	54.7544	44.7705	193.961	69.3733	330.884	55.1976	81.7019	298.662	44.043	74.4365	334.774	92.1788	110.075	238.286	37.8572	303.139	49.08	92.4792	253.399	144.187	284.007	124.562	337.373	175.211	112.145	82.9649	310.816	74.9716	47.0518	306.652	64.3165	374.878	75.3974	86.7386	263.755	155.384	62.8833	269.965	60.2086
YAL060W	BDH1	I	35155	36303	1149	1	340.972	175.282	326.871	153.172	368.354	409.392	237.99	365.982	158.677	348.355	298.172	133.815	325.356	332.926	121.885	293.636	189.202	115.334	449.223	150.656	355.433	300.469	167.732	242.979	109.47	291.353	143.624	243.534	295.947	347.034	139.362	343.111	328.316	145.607	386.205	122.086	341.402	246.016	120.591	335.672	357.095	172.515	342.785
YAL061W	BDH2	I	33448	34701	1254	1	1304.91	387.742	1267.57	474.346	2319.32	1912	986.944	2158.02	309.282	1456.34	1352.2	226.966	1828.74	1468.64	157.796	1375.68	424.962	118.81	1952.36	194.336	1794.75	915.717	224.171	773.07	305.355	1161.24	110.829	838.353	859.224	1186.03	386.797	1585.15	1857.5	467.942	1487.53	137.547	1303.53	840.289	138.675	19.2962	1651.9	219.927	1603.16
YAL062W	GDH3	I	31567	32940	1374	1	137.62	86.5468	220.152	93.558	239.451	322.654	130.066	333.226	101.886	270.106	147.183	98.716	164.891	207.707	72.5682	241.1	48.8136	52.5289	174.051	74.0044	165.927	155.19	124.124	176.152	109.626	191.721	73.3053	250.596	93.964	201.22	92.1714	195.405	194.717	106.659	283.021	146.426	254.479	64.4051	61.9534	17.1292	274.192	185.197	299.249
YAL063C	FLO9	I	24000	27968	3969	-1	5.2236	6.10202	4.58397	5.93293	5.01264	6.19676	6.49181	6.44442	5.81336	5.48459	5.50971	5.30496	4.72722	6.03814	4.93302	5.7174	5.2538	6.13301	7.61865	6.80947	5.88797	4.97722	5.4243	4.71423	5.21743	5.65548	5.70184	5.9331	6.51916	5.70819	6.40726	4.83085	5.1044	5.75924	6.80229	6.22057	5.62438	4.93526	7.94486	4.24353	6.84691	6.91172	5.64956
YAL063C-A	YAL063C-A	I	22395	22685	291	-1	3.2694	1.41301	4.89167	5.01986	4.88345	10.609	4.99473	4.52201	3.74823	5.34324	2.70803	1.68268	3.11977	6.28666	2.80343	3.36304	0.802137	3.07104	4.96971	4.41586	7.58601	1.16541	2.00556	3.94086	2.34139	6.20635	1.95549	3.04355	4.025	3.63323	5.53469	4.88066	3.43054	1.29196	3.30365	3.22933	7.74868	2.38084	0.8007	0.505487	4.78904	0.886554	3.78517
YAL064C-A	TDA8	I	13363	13743	381	-1	9.57221	4.31692	6.07125	5.67442	9.77486	12.1545	7.80315	12.736	6.05596	12.458	9.56607	1.92779	9.79604	16.8057	4.0445	8.34803	7.76031	8.26543	7.59152	3.80794	9.98972	10.6814	4.25502	7.68328	3.5766	13.8823	3.44669	8.47796	10.62	11.4964	5.56221	10.8965	12.3303	5.13123	7.35952	2.69073	10.6529	12.2331	11.008	2.70256	8.83961	3.83708	15.9007
YAL064W	YAL064W	I	21566	21850	285	1	1.11274	0.577104	1.24866	0.615065	0.68776	0.72216	0.463626	1.1543	1.03038	0.287144	0.691261	0	0.707879	0.641902	0	1.07308	0.273008	0.298637	2.30652	1.01812	1.60256	0.594973	0.227532	1.37657	0.853813	0	0.460768	0.365603	1.12084	1.05992	0	0.958347	0.82418	0	1.1244	0.599513	0.791181	0.883986	0.817556	0	0	0.603479	0
YAL064W-B	YAL064W-B	I	12046	12426	381	1	5.82657	3.02185	4.20317	3.68071	5.14466	5.67208	5.72231	9.92973	3.74369	7.08815	4.39522	4.17689	6.08943	8.16276	0.951646	8.18749	8.57718	6.36662	4.4859	4.24313	5.19465	5.11817	1.02121	2.29706	2.29925	5.75606	2.75735	5.19617	7.68554	4.75712	1.77991	6.16512	5.24036	2.96032	4.20544	1.34536	5.72101	7.27375	3.66935	2.31648	7.31554	2.70853	7.4341
YAL065C	YAL065C	I	11565	11951	387	-1	3.48271	0.743749	3.44834	2.56675	4.17854	2.65912	2.39001	4.67537	3.25204	3.59486	1.27267	2.84686	2.34588	4.25446	1.87378	5.84785	2.61368	5.16828	2.71776	2.03512	3.73724	2.19079	2.34587	1.87155	1.19468	3.66677	1.3573	4.17326	3.98955	2.53682	0.438078	1.97613	3.48999	2.72013	5.1753	1.76601	5.24387	4.06874	4.21454	0.190047	6.60194	0.666633	2.43961
YAL066W	YAL066W	I	10091	10399	309	1	0.256579	0.26614	1.58356	0.378196	0.634342	0	0.427616	1.59697	0.814588	1.05936	0.637571	0	0	0.592045	0	0.791785	0.251803	1.23949	0.425474	0.134149	0.739045	0.823142	0.419719	1.75798	0.314999	0.834974	0.42498	1.01162	0.516891	0.977596	0	1.0607	1.14025	0	1.29634	0.829423	0.486487	0	1.00541	0	0	0.556607	0.50924
YAL067C	SEO1	I	7235	9016	1782	-1	12.5242	21.1824	9.46088	10.919	11.5495	15.9963	13.4951	12.4612	19.9163	13.823	5.69359	17.3112	6.50974	8.00756	9.91899	12.1164	131.687	89.9833	17.1901	12.5845	18.112	10.0865	18.8863	17.0877	13.7372	17.9533	16.2368	15.115	46.0396	21.5285	9.79923	26.8837	13.0495	15.5279	15.3753	21.861	11.346	90.1287	33.473	7.38785	7.42946	15.5391	9.18346
YAL067W-A	YAL067W-A	I	2480	2707	228	1	0	0.36069	0.975518	1.02511	0.42985	0	0	0	1.10398	2.15358	0	0	1.7697	0	0.397563	0.536538	0.68252	0	0.576629	0.72723	0	0	0.56883	1.45599	0.32018	0	0.191987	2.74202	0	0	0.37179	0.958347	1.03023	0	0.702751	0.749391	0.988976	0	1.36259	0	1.52808	0	1.38031
YAL068C	PAU8	I	1807	2169	363	-1	0	0	0.735266	0.965805	0.269989	0.283492	0.182002	0.679703	0.69341	2.25443	1.62818	1.01169	0.555772	0.503972	0	1.011	0.42869	0.234467	2.17308	0.342579	1.46791	1.40138	1.25048	1.24705	0.13407	1.42153	0.844106	1.43522	0.586665	0.624127	0.467042	1.50484	1.29417	0.621423	2.86908	0.941383	3.31293	0	1.71169	0.405225	1.27972	0	2.16742
YAL068W-A	YAL068W-A	I	538	792	255	1	0	0	0	0	0	0	0	0	0	0	0	0	0	0	0	0	0	0	0	0	0	0	0	0	0	0	0	0	0	0	0	0	0	0	0	0	0	0	0	0	0	0	0
YAL069W	YAL069W	I	335	649	315	1	0	0	0	0	0	0	0	0	0	0	0	0	0	0	0	0	0	0	0	0	0	0	0	0	0	0	0	0	0	0	0	0	0	0	0	0	0	0	0	0	0	0	0
YAR002C-A	ERP1	I	154065	154724	660	-1	206.556	235.062	169.24	229.652	124.141	132.377	173.775	132.214	226.092	133.913	170.144	229.064	137.248	153.56	222.903	139.754	149.956	130.762	153.184	242.997	154.781	160.96	193.066	210.793	221.695	200.933	217.074	157.006	190.292	180.674	212.306	153.78	152.412	193.905	139.106	218.107	134.609	130.453	154.159	252.739	143.936	220.983	135.421
YAR002W	NUP60	I	152257	153876	1620	1	54.8129	70.8409	51.5406	70.911	39.5653	36.5259	60.6019	41.8328	65.6978	40.6654	51.4413	63.6256	40.2868	42.2347	67.7034	41.1922	60.7569	65.0158	34.5721	63.1761	44.2163	59.8196	61.204	62.3134	69.8467	53.0348	73.9546	60.074	50.4792	55.3342	69.6982	52.2317	41.8672	65.9092	41.2931	69.3991	39.8081	48.0156	60.6001	55.2975	34.4818	63.9129	37.9789
YAR003W	SWD1	I	155005	156285	1281	1	36.5778	44.136	36.1147	47.119	29.7613	30.6072	36.3083	29.2766	39.3641	30.0257	30.9894	35.8358	29.9232	30.8474	34.5312	30.5111	28.3653	31.1943	31.4053	35.5304	31.138	37.3948	38.1689	37.3405	44.2983	37.0596	39.1599	31.3973	46.0082	37.907	39.1746	31.6838	31.7681	39.3277	33.1461	33.8788	31.4496	27.4848	41.2895	30.1428	33.8158	40.5475	29.9724
YAR007C	RFA1	I	156754	158619	1866	-1	63.5198	34.3317	67.3214	35.8541	63.1838	72.7413	38.6982	55.182	29.5862	61.4866	59.4407	35.4256	49.9498	67.9415	29.389	49.1027	35.1509	27.7548	64.1857	30.9003	56.1734	76.1962	58.0352	59.0311	34.6227	67.4054	27.1411	48.6922	64.1103	69.4082	36.2967	71.3121	56.8346	31.3502	58.3035	24.0817	57.721	61.1276	54.0262	25.4227	71.3858	31.4304	64.0045
YAR008W	SEN34	I	158966	159793	828	1	23.7466	40.1255	23.9072	38.5307	9.64671	19.5127	28.3257	17.1838	33.2874	14.7265	21.0572	40.0658	13.7664	21.8735	37.7685	15.513	10.4307	19.5304	16.3545	38.5985	11.9515	25.1893	45.7372	28.0647	37.6467	25.2398	38.0634	25.3571	24.8195	28.2741	32.2487	17.351	12.624	27.7884	18.0933	34.6675	13.1625	8.21531	29.2662	25.0491	12.9038	44.348	10.1673
YAR009C	YAR009C	I	160597	164187	3591	-1	3.96304	1.95803	1.93245	1.64343	1.41919	2.66511	1.87658	2.06125	1.69394	2.34728	3.34658	1.90901	2.86522	1.98684	1.89316	2.02692	7.49689	2.91527	1.97701	2.00854	1.82302	3.84844	2.69065	3.08426	1.74828	2.44284	1.69436	1.72646	3.33583	2.6498	2.31336	2.03839	3.30326	2.44987	2.05248	1.76047	1.75818	5.77047	3.07124	5.75524	3.10467	1.5087	1.51177
YAR010C	YAR010C	I	164544	165866	1323	-1	0	0.12432	0	0	0	0	0	0.12433	0.0634184	0	0	0	0	0	0	0	0	0	0	0	0	0	0	0	0	0	0	0	0	0	0	0.0825787	0	0	0	0.129147	0.113624	0.0952139	0	0	0	0	0
YAR014C	BUD14	I	166742	168871	2130	-1	47.5139	67.064	43.0217	66.0575	37.2008	34.6408	57.2578	40.1953	67.772	40.9948	44.6277	68.2191	36.7499	40.0239	59.9189	44.711	54.1729	69.0683	34.3184	64.2994	38.3467	49.676	69.0175	44.1345	65.3811	51.8437	67.7761	50.0683	56.2892	40.7733	66.6206	41.3156	36.5019	62.413	38.7028	64.5743	38.1104	42.7877	76.501	50.8278	42.5825	66.3338	42.4415
YAR015W	ADE1	I	169375	170295	921	1	275.037	207.647	250.963	217.103	207.983	157.323	162.548	147.789	172.77	251.195	300.541	220.374	237.232	238.957	180.304	212.12	736.424	315.865	140.179	180.886	194.726	402.653	331.767	246.705	211.658	235.596	223.617	177.791	250.36	204.747	213.071	209.903	179.739	187.368	161.88	176.241	192.027	516.934	220.101	1024.17	196.583	201.777	246.198
YAR018C	KIN3	I	170396	171703	1308	-1	38.6716	34.2027	32.8866	31.4939	24.9885	22.2652	28.2349	20.2466	26.396	29.969	33.6633	32.0076	30.925	31.3295	29.799	28.4316	37.6544	30.2901	25.8319	25.9551	24.6755	44.3364	34.0097	35.9698	30.5845	34.7165	32.997	23.8585	29.5098	33.949	30.2003	26.9788	31.3368	31.3876	23.2133	25.2765	22.6406	31.2994	28.6207	33.4566	29.7438	32.1498	32.7222
YAR019C	CDC15	I	172211	175135	2925	-1	19.6513	15.9555	23.8767	18.658	31.0101	32.262	22.7676	32.279	16.0634	24.1171	19.3642	16.3638	25.8648	27.6446	16.3005	26.9964	16.0137	17.357	28.0472	17.0202	25.2958	18.8698	17.2037	18.427	17.6118	25.0509	12.7652	19.7351	25.9738	24.6826	21.6195	26.3138	23.1478	19.28	26.5128	13.8733	28.3946	20.9731	17.3923	7.11596	27.5943	16.6699	26.5755
YAR019W-A	YAR019W-A	I	174998	175330	333	1	8.21399	5.80354	12.1562	7.01877	9.27082	12.6703	10.5151	14.5718	6.55095	9.33863	7.69106	7.71986	9.99639	6.5925	4.35528	10.8371	8.87891	5.75079	9.08061	6.22404	6.85781	8.40198	8.17885	5.98136	8.98812	12.7841	4.33786	5.47581	10.0724	8.16425	7.89132	10.0065	8.11186	7.22568	10.345	4.10477	9.47992	9.45706	6.76387	3.09212	6.97503	5.16491	8.03314
YAR020C	PAU7	I	176856	177023	168	-1	36.574	24.7202	41.3062	29.9112	52.7948	63.0923	28.3143	58.2562	26.4693	58.4542	52.184	25.5031	82.8597	53.3581	19.9633	56.4323	38.9036	34.4499	75.9091	27.388	48.0291	35.8312	28.5634	39.34	25.3476	51.4478	26.5764	48.067	49.437	54.8414	26.2377	48.1227	64.665	35.8058	57.7009	18.8151	55.9242	37.1156	38.3716	10.5069	50.4631	32.2484	56.6666
YAR023C	YAR023C	I	179281	179820	540	-1	29.2906	14.7723	24.3836	14.8242	34.7558	30.3006	19.9424	35.1822	11.3424	25.4601	25.9031	13.6017	23.7238	25.0698	14.1002	26.0519	33.4283	20.3322	31.6505	13.28	31.5764	21.0389	16.3317	18.9455	13.5187	23.1728	12.2402	20.0675	30.3664	22.2362	15.5408	24.9862	29.9051	16.9879	22.6989	8.70126	26.1676	32.5417	21.7182	9.80644	26.2377	12.2624	31.1796
YAR027W	UIP3	I	183770	184477	708	1	178.107	75.6747	160.531	78.8161	157.252	168.025	91.5416	128.013	64.4083	127.031	144.974	63.6281	150.312	179.324	56.0765	107.039	152.977	117.87	225.618	71.5459	180.95	158.311	88.7519	137.125	70.0453	133.741	55.829	94.8515	199.198	152.745	62.738	140.191	192.84	73.0681	149.251	42.2326	115.185	185.927	90.7222	57.2389	140.739	62.5534	127.351
YAR028W	YAR028W	I	184892	185596	705	1	34.2435	20.5885	29.4664	16.4105	16.1258	31.0913	10.8705	19.0153	16.8995	24.1445	38.5635	18.9266	27.3286	32.9555	18.6432	17.2651	41.8283	26.7407	31.8888	19.0503	19.3273	40.2873	28.4221	40.281	19.9502	26.1667	21.1103	19.1397	17.218	33.7427	13.7072	20.4556	27.8205	15.8917	29.3182	17.2073	23.135	38.0584	20.1606	32.1318	28.4982	20.4926	17.0747
YAR029W	YAR029W	I	186321	186545	225	1	24.1372	15.8992	24.7131	11.9459	24.3926	55.3415	15.2687	16.4488	14.7296	23.6415	41.1531	8.70507	26.4511	27.6446	15.7117	22.8351	29.7397	24.2095	36.2277	18.9759	19.2842	24.8699	25.3622	33.3977	19.2506	33.2542	17.3146	21.9971	15.8536	28.8652	11.6792	19.1797	28.187	24.0615	29.553	18.9846	27.0584	17.3556	19.6759	13.4021	30.9691	22.9322	15.0361
YAR030C	YAR030C	I	186512	186853	342	-1	19.2412	10.7005	19.1201	12.4722	14.1851	28.8864	10.0452	15.8717	7.85054	14.1179	26.2103	6.44289	15.3374	25.1411	11.1318	10.1942	14.1054	13.5631	25.7561	11.3933	12.9095	20.0803	14.6	19.5897	11.5265	20.369	8.95937	12.9484	13.0764	23.6274	7.93152	10.8613	16.9987	15.1704	20.8483	11.9903	16.7027	11.234	17.2595	8.60214	14.9412	12.0696	12.8829
YAR031W	PRM9	I	186836	187732	897	1	10.1645	7.01356	9.22402	5.73238	7.32039	14.3405	4.93475	7.88516	6.54758	8.21096	10.3227	5.04945	6.85979	8.76979	7.2758	6.88707	14.5726	8.96661	13.1911	5.96134	5.34634	11.9094	6.86781	10.396	6.97186	11.9368	6.05111	6.67929	9.02169	11.7867	5.4811	7.2469	10.54	8.38263	9.55647	4.38105	8.63066	12.1474	11.6026	5.82155	8.80393	5.08113	7.54322
YAR033W	MST28	I	188107	188811	705	1	21.1983	15.3976	17.7934	12.4322	13.415	21.7493	10.8705	12.5991	10.0564	9.98282	17.3256	8.161	16.0252	17.6455	9.25729	11.1052	25.1632	18.6521	13.0539	11.8771	14.0366	18.8809	11.4056	16.9086	12.1151	12.8089	9.74801	9.31121	21.3714	15.5323	11.0619	15.8841	17.9917	14.5052	18.5227	7.27068	11.1944	25.551	18.1776	13.6664	19.1086	13.4178	12.4991
YAR035C-A	YAR035C-A	I	192337	192417	81	-1	154.161	8.12221	255.369	5.77098	166.368	229.954	31.8099	217.287	13.9838	133.362	139.852	4.53389	88.4193	266.508	12.3097	99.6769	52.8321	14.7107	254.827	7.16456	152.243	115.138	4.00287	114.381	6.60915	154.486	5.40407	68.8214	61.7845	173.415	10.4652	122.065	331.313	5.56979	271.002	17.9299	137.333	56.7634	9.58863	6.35603	295.354	9.55508	137.929
YAR035W	YAT1	I	190193	192256	2064	1	344.404	19.0652	423.047	18.9109	408.191	536.476	77.59	508.367	26.9106	271.756	330.64	8.48127	184.396	506.015	10.2326	199.765	167.489	25.9582	486.648	18.6374	320.419	216.108	10.8078	213.897	10.0801	364.635	8.78003	133.553	136.298	357.363	21.2331	264.422	683.677	22.0403	460.731	20.5298	290.27	152.333	21.9758	7.69692	672.329	23.6655	351.114
YAR042W	SWH1	I	192619	196185	3567	1	34.9071	12.7033	35.1554	12.8919	31.8031	35.7451	20.8739	33.9167	11.9374	28.5864	32.2826	9.47197	27.0068	31.7982	10.1648	24.4524	36.8423	14.2688	31.6239	13.3641	32.6297	30.6856	10.4351	25.2039	9.71437	29.8368	11.339	18.2717	28.1647	30.0638	12.0249	29.6943	41.8649	12.2264	29.2425	10.131	24.2323	39.8705	13.6741	23.279	34.7719	9.35417	25.2112
YAR047C	YAR047C	I	201467	201787	321	-1	3.58132	3.45858	7.6218	6.18898	7.32754	5.12936	4.52794	8.45499	5.22758	4.84387	4.29615	2.28813	3.14245	7.40886	3.10619	6.09748	5.57498	3.71203	20.0688	4.1323	8.53701	4.4901	1.81813	8.08525	6.06447	12.4583	3.54547	12.3348	4.80983	10.1163	4.75335	8.50869	4.57343	4.21638	7.73683	6.65347	7.4928	4.12045	4.11325	6.18631	3.61789	1.0716	2.94122
YAR050W	FLO1	I	203403	208016	4614	1	3.48817	2.93196	5.34112	4.57167	5.39521	6.82483	4.91133	6.61303	4.1824	7.48478	3.45855	2.4674	4.32874	7.01793	4.83279	6.77406	2.9848	3.13589	12.5944	6.54034	5.87328	3.56481	2.1222	4.52615	3.28563	6.34673	4.19325	6.09735	3.96933	5.36852	4.86856	5.12635	4.6963	4.09043	8.92466	5.27692	6.32053	1.78823	3.70328	2.4548	5.58773	2.6466	4.87685
YAR053W	YAR053W	I	208367	208663	297	1	3.4703	2.90738	3.44486	4.91845	2.3099	7.6228	3.11426	2.49224	4.94376	4.40867	1.98999	2.06086	1.69819	6.77563	4.27279	5.56049	1.83384	2.43585	5.31198	9.63029	7.68906	3.4256	4.36677	5.69025	3.93272	3.47484	4.42151	6.49038	2.68888	7.62821	2.56873	2.75888	2.17492	3.79758	5.6646	7.76641	4.30221	2.96894	1.56905	1.48582	7.42946	6.94915	4.50343
YAR060C	YAR060C	I	217157	217492	336	-1	0	0	0	0	0	0	0	0	0	0	0	0	0	0	0	0	0	0	0	0	0	0	0	0.0898175	0	0	0	0	0	0	0	0	0	0	0	0	0	0	0	0	0	0	0
YAR061W	YAR061W	I	218140	218343	204	1	0	0	0	0	0	0	0	0	0	0	0	0	0	0	0	0	0	0	0	0	0	0	0	0.147935	0	0	0	0	0	0	0	0	0	0	0	0	0	0	0	0	0	0	0
YAR062W	YAR062W	I	218549	219145	597	1	0	0	0	0	0	0	0.110664	0	0.14054	0	0	0	0	0	0	0	0.13033	0.213848	0.22022	0.069434	0	0.142016	0	0.202202	0	0.216086	0	0.0872671	0.0891789	0	0	0	0	0	0	0	0	0.105501	0	0	0	0.144046	0.131788
YAR064W	YAR064W	I	220198	220497	300	1	3.56773	1.91887	2.37246	2.14248	1.79677	2.74421	2.20222	1.37073	0.978864	0.818359	4.59689	0.40805	2.01745	3.04903	1.51074	0.815538	1.55615	1.98594	3.5059	1.10539	2.79113	1.97828	0	2.61548	1.05446	2.15006	2.48047	1.73661	0.709864	3.52423	1.13024	3.45963	3.52337	1.00256	1.60227	1.13907	3.50757	2.51936	0.517786	2.20645	2.32268	0.573305	1.04903
YAR066W	YAR066W	I	221049	221660	612	1	1.29547	0.134375	0.581485	0	0.320281	0.3363	1.29543	0	0.548383	0.267438	0.321911	0	0.329649	0	0.296223	0.59966	0.63568	0.278143	0.429645	0.203197	0.995054	0.277071	0	0.0986231	0.159044	0.84316	0.143049	0.340513	0.869932	0.49359	0.55404	0.357031	0.767619	0.491452	0.785427	0	0.245628	0.41166	0	0.721062	0	0	0.257116
YAR068W	YAR068W	I	222406	222891	486	1	0.407834	0.338425	0.36612	0	0.604974	0	0.271879	0.676906	0.431598	0.168387	0.810738	0	0	0.376424	0	0.629273	1.44088	0.875634	0.270517	1.02351	0	0.348904	0.133429	1.11773	0.100139	1.3272	1.08081	0.321595	0.657282	0.310779	1.04652	0.89919	1.44995	0.618866	0	0.175783	0	0.647984	0.319621	0.454002	0	0.707784	0
YAR069C	YAR069C	I	224011	224304	294	-1	0	0	0	0	0	0	0	0	0	0	0	0	0	0	0	0	0	0	0	0	0	0	0	0	0	0	0	0	0	0	0	0	0	0	0	0	0	0	0	0	0	0	0
YAR070C	YAR070C	I	224563	224862	300	-1	0	0.685312	0.889672	1.16862	0.326686	1.3721	0	0	0	0	0.656698	0	0	0	0	0.407769	0.518715	0	1.75295	0.276347	0.761217	0	0	0.603573	0.162225	0	0	0.694646	0.177466	0.251731	0	0.728344	0.195743	0	1.06818	0	1.00216	0	0	0	1.54846	0	0
YAR071W	PHO11	I	225460	226863	1404	1	7.99041	16.3128	8.39612	14.15	4.22319	3.51821	5.31733	4.51053	11.6233	4.95445	9.96272	14.9095	6.39435	8.20893	11.2337	6.01198	8.36816	6.78953	14.2334	13.1383	5.47599	9.23924	15.2879	11.6287	10.2084	9.18828	11.7538	9.20257	11.4898	9.30544	11.0488	4.94122	7.36127	12.6927	5.76316	14.0559	4.38981	17.9442	20.5233	48.6131	5.21115	14.7614	4.81928
YAR073W	IMD1	I	227742	228953	1212	1	2.35494	4.44435	4.80805	6.02632	3.15365	3.82083	3.97926	3.59648	6.29962	2.97094	2.84461	4.74712	2.08071	5.7358	4.63692	4.49152	0.192592	2.98452	2.71187	4.58299	3.70559	2.51833	2.72869	4.97998	3.29268	4.57686	5.09239	5.58812	5.35912	6.54251	4.33632	3.47045	3.44003	5.58358	3.89992	5.14557	3.10075	0.51967	5.447	0.18205	3.35371	3.68958	3.89493
YAR075W	YAR075W	I	228844	229317	474	1	3.84706	5.72539	5.91238	7.02654	3.10145	5.42762	5.85401	3.2967	9.0275	3.10769	2.70161	6.71475	2.97936	6.56121	4.78082	4.90355	0.656602	3.32187	6.10205	7.17104	3.69367	2.68303	2.87295	7.95851	4.41497	5.9875	6.46436	5.60553	7.52546	8.44414	4.82856	4.03355	6.56606	7.77303	6.92966	6.84886	5.23281	1.06302	8.02896	0	4.16515	4.35421	4.64762
YBL001C	ECM15	II	237153	237467	315	-1	514.08	538.72	558.516	497.686	554.122	595.232	618.51	568.398	435.894	511.539	534.427	506.371	559.443	480.295	458.689	509.129	445.107	410.562	589.743	440.84	561.125	485.016	487.687	501.732	495.866	506.595	445.789	462.601	564.849	467.98	402.043	533.946	592.635	541.622	516.288	392.438	525.181	513.47	488.938	334.12	514.308	458.917	543
YBL002W	HTB2	II	236492	236887	396	1	777.813	830.888	489.994	727.144	359.355	564.174	782.79	342.06	718.575	340.156	669.882	792.606	445.266	516.026	772.308	400.509	406.523	187.525	754.633	822.761	613.971	537.819	554.798	643.43	726.324	634.919	793.771	437.837	565.068	649.352	693.985	448.732	402.904	580.651	404.816	623.686	317.921	586.897	474.441	1545.07	357.201	696.218	249.145
YBL003C	HTA2	II	235394	235792	399	-1	1022.93	1134.94	646.963	936.51	517.294	717.517	947.453	395.349	948.793	524.037	909.996	1012.76	625.461	607.055	925.753	490.702	429.208	198.914	1011.57	1041.81	882.935	636.833	688.934	732.532	883.697	755.269	1013.14	492.65	787.389	815.76	944.984	617.586	655.37	796.773	466.024	767.804	430.252	810.584	627.183	2108.57	441.543	854.353	338.767
YBL004W	UTP20	II	227636	235117	7482	1	16.7636	36.7167	19.8339	37.5094	11.8676	12.4612	32.1945	17.1479	47.4013	14.3284	19.88	38.1217	12.6462	17.3113	43.1051	20.9198	25.9982	30.9243	8.82099	39.441	11.4762	19.2978	28.0551	27.6376	35.3915	21.4144	42.1465	29.9277	16.8998	21.7312	45.0465	16.3834	12.8559	40.611	14.7121	39.9978	15.6914	22.1227	36.3426	27.2882	16.1427	29.9066	12.6713
YBL005W	PDR3	II	217470	220400	2931	1	31.6888	27.0758	33.4955	27.5311	33.5714	41.8864	32.3233	45.1767	28.8979	37.5535	29.7766	26.4794	30.3891	31.7074	23.6894	37.3962	40.2177	37.2418	28.5281	25.0891	31.2694	35.9557	25.6864	33.7412	24.9646	33.5383	22.7004	38.1095	33.8584	37.1026	28.3428	36.6036	28.4498	27.1677	42.7765	23.2595	37.081	37.9065	35.8263	15.6331	37.7208	22.7972	34.3057
YBL005W-A	YBL005W-A	II	221330	222652	1323	1	32.1207	15.9751	21.7879	11.6156	18.4455	23.1795	13.483	17.5305	10.1152	11.7527	24.4959	12.5839	19.4426	19.7738	7.94765	12.0666	49.4014	27.3734	17.291	11.9688	18.9297	22.6218	14.4103	19.0014	10.8518	16.0889	11.4478	13.2707	27.4851	19.5791	9.86719	18.6628	24.6787	13.413	15.4414	10.2026	11.1351	52.3677	21.0754	12.5638	20.1896	9.81508	11.4181
YBL005W-B	YBL005W-B	II	221330	226598	5268	1	13.0031	7.17314	9.04365	5.72333	8.25087	10.451	6.53393	8.04018	5.49476	5.96526	11.6306	6.78534	8.78902	8.68176	3.9231	6.57168	22.4796	13.022	7.58681	5.7756	7.68731	10.5416	7.4965	8.58156	5.33512	8.39943	5.45915	7.01173	11.9658	9.43275	5.68017	8.09847	9.86517	7.0225	8.56187	4.83263	5.80695	21.8435	11.2049	5.98941	8.84013	5.01152	5.73504
YBL006C	LDB7	II	216587	217129	543	-1	200.251	192.796	206.607	173.034	216.497	226.283	210.002	229.162	170.2	197.28	191.567	151.046	195.615	200.124	142.059	185.974	188.428	190.443	230.257	149.93	213.365	179.872	137.694	169.734	152.903	194.574	137.365	161.764	238.256	201.663	156.735	196.975	199.312	178.218	199.325	131.686	188.944	176.541	186.374	97.929	198.262	144.593	182.422
YBL006W-A	YBL006W-A	II	216711	216860	150	1	330.081	325.934	363.283	276.185	361.315	361.549	345.749	403.544	292.82	348.621	332.289	255.439	345.657	341.492	256.825	302.157	312.785	310.941	371.626	256.45	367.414	281.482	238.203	289.112	247.555	325.089	239.292	274.385	401.783	327.754	270.128	320.471	346.073	314.805	321.523	203.325	299.647	285.528	310.671	161.806	321.305	244.228	313.661
YBL007C	SLA1	II	212632	216366	3735	-1	85.3751	58.7441	75.8305	58.8067	89.4517	82.6017	82.0218	82.6844	56.4068	94.0182	92.7817	60.3389	110.244	94.5812	60.0655	97.9628	77.0782	61.5948	96.8348	59.731	99.3556	92.9328	70.2461	71.1683	60.5508	89.698	58.6803	81.851	87.949	87.2263	61.2327	98.2679	92.6044	57.5567	94.5491	44.6938	94.2596	103.725	70.5561	47.319	91.788	58.1133	96.7091
YBL008W	HIR1	II	209653	212175	2523	1	10.9984	21.6105	10.8608	21.9088	8.02149	14.1126	16.1566	11.2462	18.7226	9.73079	10.073	20.1842	8.71591	10.3689	18.8977	10.57	11.2563	16.3274	8.23325	19.1242	7.60311	12.9713	22.2838	13.4566	19.8007	12.2203	21.1665	14.5165	11.0784	11.6437	19.5205	9.5698	7.47128	18.8949	10.8914	22.3819	10.0395	10.41	21.1486	12.6516	10.679	20.7235	10.0101
YBL008W-A	YBL008W-A	II	209409	209648	240	1	1.98207	6.51046	1.66813	5.84312	2.04179	5.14539	4.67972	1.02805	2.79675	3.06885	2.05218	4.59056	3.36242	1.52452	4.53221	3.56798	3.56617	3.19169	4.93018	9.84488	2.22022	3.17939	3.51252	3.14361	5.17091	5.91266	4.92445	3.25615	1.99649	2.83197	5.29801	1.82086	2.44678	6.57932	6.00852	4.27153	3.13176	1.31217	5.82509	3.37097	0.967785	8.95789	2.95041
YBL009W	ALK2	II	207194	209224	2031	1	18.8546	26.0763	19.0769	28.482	12.0879	18.5953	18.5091	15.0639	22.0601	13.2162	17.1207	24.5312	9.58564	14.6822	21.5118	13.2811	17.929	20.0521	10.9398	23.6957	10.5693	18.5347	21.424	22.1548	25.1724	22.231	22.005	19.4696	14.2078	20.4508	26.4196	16.6217	15.6132	22.5465	16.8037	25.0697	15.9872	13.3659	18.7382	24.842	15.3816	24.1347	14.4881
YBL010C	YBL010C	II	206107	206949	843	-1	27.5092	32.0462	23.4819	31.6069	14.5323	17.8227	25.3138	17.8537	24.484	15.144	18.4623	23.9602	15.5557	19.5312	24.946	16.1802	20.4902	20.7479	18.5588	25.1761	16.4343	23.6348	26.0771	25.9544	28.0573	22.6483	22.5355	19.591	17.5571	23.5606	27.0494	17.2366	18.8777	20.8719	18.9118	21.1803	14.5331	13.9715	16.9524	26.261	21.6288	28.8693	16.0528
YBL011W	SCT1	II	203538	205817	2280	1	78.2049	75.7089	84.6944	75.2943	81.865	78.58	86.6691	85.2741	82.7434	93.0345	83.6858	79.6234	89.0157	102.945	84.7604	100.95	70.7091	83.1518	82.8039	84.2132	76.2552	97.7987	94.2835	83.0046	76.9499	106.881	87.0851	108.356	90.064	93.3723	83.7643	92.3128	81.8771	77.8635	109.91	81.5337	105.985	74.9455	98.4134	34.6451	110.429	87.5421	114.635
YBL012C	YBL012C	II	203406	203807	402	-1	57.0955	53.2906	53.2254	53.3439	59.2423	54.2698	60.6433	63.8312	50.7172	61.6823	60.7691	37.7598	69.005	68.717	59.7531	60.861	53.4199	51.0246	48.0754	49.3919	49.9903	68.544	57.7489	46.6193	48.0015	74.1289	57.0572	68.2982	67.0133	62.557	44.4927	65.6325	49.9582	53.682	76.7257	49.5157	66.0006	59.5371	58.9271	24.882	86.0895	57.9722	82.2004
YBL013W	FMT1	II	202056	203261	1206	1	7.09996	4.36417	6.67623	4.94194	9.79246	6.14375	7.94334	8.18349	4.27862	9.22859	8.57628	4.0602	7.94603	5.76434	4.65999	6.69472	6.45168	4.58728	6.43185	3.71213	7.19558	8.85799	4.67799	4.22902	4.74164	9.19925	6.09772	8.29428	4.37043	7.07602	5.69338	7.92663	8.22899	3.92795	9.03437	3.40022	8.22671	10.184	6.44012	4.02503	10.9779	4.56362	11.0253
YBL014C	RRN6	II	199064	201748	2685	-1	12.8447	28.8979	12.525	29.2483	9.92834	15.2924	19.6355	15.3461	30.9049	9.23512	11.8866	27.7656	9.76793	12.7412	32.0378	11.3446	11.8812	18.2427	8.91166	29.8733	8.76037	14.1464	29.2957	15.4434	31.4299	15.9993	35.002	18.3557	8.8039	14.682	27.814	11.9424	8.96699	23.0757	11.6664	32.0722	11.9532	11.9634	25.0793	26.187	11.3755	27.0638	9.90428
YBL015W	ACH1	II	194122	195702	1581	1	760.309	186.504	754.364	159.365	765.512	599.221	369.405	666.484	153.662	677.618	676.823	131.629	623.101	725.056	115.756	529.906	406.655	233.586	786.251	144.466	713.887	583.028	165.992	487.822	135.197	603.24	92.3634	391.249	549.673	575.877	161.279	588.584	913.083	217.634	677.19	100.831	578.716	511.441	152.634	40.1004	861.567	179.226	671.173
YBL016W	FUS3	II	192451	193512	1062	1	98.8797	94.6272	89.5117	99.146	79.872	69.768	92.8169	84.0252	99.427	81.1424	106.111	98.3239	75.797	82.8579	87.2302	73.4906	172.539	139.689	71.9255	91.4522	73.3262	88.5358	93.4841	100.567	95.2955	94.141	103.291	99.978	100.514	101.617	97.0603	80.6528	101.797	93.884	83.2065	90.8202	78.347	94.9505	94.3423	77.0803	92.295	91.664	80.011
YBL017C	PEP1	II	186844	191583	4740	-1	67.1479	43.1226	73.9704	48.4585	66.5365	69.8427	61.2302	73.5685	50.731	64.3465	70.0339	43.9816	64.0563	75.917	50.2942	72.7661	45.9949	42.5827	88.8125	57.001	81.5658	57.2379	43.5867	59.1031	44.8325	77.6743	44.9273	66.5079	76.243	71.584	55.0814	70.6678	69.7365	56.2038	71.3079	40.5885	71.4199	38.7206	41.4065	33.6088	65.8339	43.9231	64.2865
YBL018C	POP8	II	185998	186474	402	-1	77.9024	119.162	77.0164	116.717	48.1496	79.8687	99.9218	71.6055	97.2602	51.9108	60.279	95.9222	53.9493	59.1603	72.1547	48.2324	76.0653	97.0738	46.7672	90.9472	37.6821	62.2168	87.7526	96.7669	96.003	62.5763	72.4104	59.2263	74.1649	70.0714	94.8897	57.887	45.5759	91.4651	63.5727	95.8437	49.9212	60.0072	86.9416	109.408	43.3336	83.0008	47.3631
YBL019W	APN2	II	184353	185915	1563	1	24.7284	19.3624	20.7476	20.8229	23.6393	21.0688	24.0089	21.2056	15.5673	22.6711	22.2471	17.5438	25.0407	20.9511	18.616	23.4017	19.8625	22.4623	26.1597	15.7269	21.2829	26.2542	22.3208	23.7877	20.6439	23.2751	20.8643	22.1327	23.7757	22.7089	20.2294	24.15	22.8429	22.1295	21.6302	12.626	23.6595	24.6617	19.3797	13.0345	25.4113	20.1372	20.7391
YBL020W	RFT1	II	182401	184125	1725	1	45.7313	70.2951	40.1255	61.5814	35.3673	33.2288	49.4064	38.2852	60.7747	36.1027	40.8295	73.6619	37.5422	33.4068	66.4199	38.4367	41.3619	64.4628	32.0104	63.0072	36.1412	50.2804	77.1392	49.9479	73.0293	47.0395	67.5245	54.8468	52.0361	43.0351	66.3894	41.8956	31.3869	61.505	35.4358	59.3804	37.9079	37.8634	68.3027	45.3228	38.3074	75.7261	38.9967
YBL021C	HAP3	II	181660	182094	435	-1	95.5951	128.555	123.327	104.102	104.878	103.144	108.137	103.23	130.29	103.847	109.374	115.942	88.1187	119.859	107.314	108.973	103.206	137.94	99.7369	107.108	97.2957	125.519	124.476	118.841	103.096	112.1	106.263	122.042	130.958	123.609	115.363	122.437	80.0521	126.53	95.9521	110.765	102.981	111.344	154.086	57.4861	113.464	103.195	104.18
YBL022C	PIM1	II	177874	181275	3402	-1	74.319	69.9332	65.4701	60.9904	88.211	83.9113	87.215	87.5384	58.7836	80.7053	79.1049	66.2092	89.9908	79.8018	53.1822	82.4168	64.7022	58.4048	80.3436	60.7891	95.924	92.4595	83.0692	55.9396	58.5382	85.3198	53.6418	72.7571	97.0899	66.7731	69.0703	89.8066	65.938	64.4946	73.567	49.0435	76.6645	109.787	113.443	35.1527	83.3968	56.7491	92.808
YBL023C	MCM2	II	174920	177526	2607	-1	18.3838	32.3177	18.7524	33.3957	15.0185	14.7237	24.7845	15.8683	32.2801	15.8524	18.4767	33.0103	17.1023	16.7013	35.3259	20.9281	16.9224	30.5089	13.7674	28.8273	14.3951	19.6105	32.0626	19.3898	32.4729	19.8924	34.2359	23.861	19.8092	18.916	32.2554	18.46	14.3259	32.2458	20.4048	31.3934	20.4123	13.5052	28.0045	15.6858	16.7942	35.3945	18.4999
YBL024W	NCL1	II	172534	174588	2055	1	55.2087	115.352	44.2888	111.005	24.7518	25.6894	78.6049	33.2978	125.486	30.5441	58.4797	112.586	34.7532	42.1078	117.551	48.0394	89.9611	98.1165	22.9675	114.432	27.6335	59.7405	107.131	71.4742	116.517	56.4979	127.655	75.2702	52.0481	46.2671	111.869	41.2019	33.8621	99.4879	35.8659	133.363	30.9793	70.4931	103.973	106.905	29.4998	103.446	28.9441
YBL025W	RRN10	II	171481	171918	438	1	46.6104	58.3923	51.5929	53.4953	40.9476	49.1044	45.5528	51.2617	54.6899	33.2575	51.0515	65.1203	25.5636	46.362	66.638	40.2183	45.2988	48.0939	41.4225	50.7268	42.2319	62.3295	66.6232	52.4337	57.3342	62.7346	65.5595	60.3057	44.4881	47.7599	45.0935	41.1564	41.83	48.4114	45.9098	69.6317	51.9958	48.0289	52.1332	29.7216	55.9459	76.7679	37.3628
YBL026W	LSM2	II	170623	171038	288	1	361.04	378.064	352.78	390.353	263.221	318.371	312.899	268.15	341.728	325.07	318.43	381.697	309.623	294.74	342.434	276.094	409.029	399.995	365.198	407.181	295.236	319.999	345.848	369.584	375.482	309.967	364.014	329.595	372.124	323.579	362.913	315.047	320.325	363.69	326.018	363.97	267.243	338.102	355.708	320.242	371.387	375.634	298.865
YBL027W	RPL19B	II	168423	169376	570	1	1513.47	2204.32	1525.94	2479.94	1140.99	1101.11	1882.21	1216.06	2355.53	1384.03	1597.68	2542.15	1455.75	1367.89	2767.83	1662.52	2739.23	3072.16	1068.15	2457.24	1168.93	1495.17	2052.79	2059.03	2535.36	1689.95	2541.44	1996.92	1661.83	1654.67	2499.17	1468.19	1300.97	2561.15	1436.42	2855.48	1606.36	1857.7	2648.88	3278.84	1268.51	2588.02	1441.87
YBL028C	YBL028C	II	167518	167838	321	-1	177.213	587.959	237.662	565.927	94.0368	114.769	398.253	168.331	641.685	114.978	189.951	663.558	107.786	170.974	681.385	191.499	304.927	546.464	97.0677	577.876	93.67	225.826	541.196	383.109	633.889	226.66	674.049	335.637	243.643	194.797	581.493	171.195	112.323	560.076	152.99	784.577	153.602	220.542	588.195	401.652	128.073	600.63	125.737
YBL029C-A	YBL029C-A	II	164488	164772	285	-1	155.088	50.7852	172.94	74.2179	213.034	241.923	135.842	195.366	45.484	198.703	161.409	54.1203	179.801	179.091	33.3953	150.445	138.142	63.6097	264.327	50.1789	221.421	131.786	50.7396	118.173	51.3142	148.467	49.6093	78.9703	130.578	148.389	67.517	134.36	207.281	74.6645	169.785	42.2656	151.907	196.024	61.5893	60.3871	162.18	50.0887	152.386
YBL029W	YBL029W	II	166134	167264	1131	1	14.6158	14.5061	23.5987	16.1706	20.9703	36.5773	15.5966	27.4147	15.5416	29.6664	17.7674	18.2919	13.0216	30.2477	20.2768	21.0915	24.4911	19.1144	30.3396	15.8332	22.4125	21.2896	14.6779	19.6922	15.6631	29.1997	18.3064	22.7096	24.0544	23.6373	17.7631	17.7739	21.3915	18.4823	29.3962	17.6753	28.244	27.4546	22.2497	26.7921	31.8316	21.8981	25.9476
YBL030C	PET9	II	163041	163997	957	-1	756.004	884.675	742.23	850.458	922.504	876.598	938.948	942.927	779.19	1031.2	707.237	995.309	913.441	818.746	914.494	901.182	1064.91	1407.41	904.913	800.541	889.677	900.638	1058.21	775.374	914.484	835.759	831.045	902.495	880.432	744.145	841.126	878.636	758.672	932.242	831.273	770.303	971.454	908.958	1181.49	634.345	979.556	1033.12	1229.08
YBL031W	SHE1	II	161699	162715	1017	1	10.3684	14.5149	9.1854	17.4087	6.93847	9.71401	12.6677	8.08693	13.8188	6.92024	11.1387	15.6479	8.72841	6.83559	14.2607	7.63815	5.81451	6.7788	9.8248	15.0809	10.5537	10.8376	12.4975	10.8014	15.1218	11.5431	14.5049	8.60623	9.73708	10.99	18.5039	8.86259	7.04443	15.8222	6.69583	12.0124	6.57762	4.45905	8.40065	21.1171	6.96577	12.0073	5.338
YBL032W	HEK2	II	160184	161329	1146	1	102.182	105.093	88.5402	108.246	80.2177	76.1481	93.7963	75.9286	96.9712	76.6944	84.8378	101.906	79.8355	83.3296	104.882	77.5508	71.3573	79.5044	90.5156	102.69	84.6903	77.9033	88.6123	87.2443	95.3388	89.7171	109.089	88.0582	109.221	89.0943	107.55	86.8484	82.8064	95.0072	79.6242	95.7925	72.5387	70.7334	90.2059	104.546	86.7459	105.581	75.7254
YBL033C	RIB1	II	158656	159693	1038	-1	171.818	106.798	183.977	105.717	173.871	199.768	131.624	220.902	144.081	181.411	161.992	104.489	150.434	198.628	102.259	159.808	123.307	115.491	155.79	132.503	177.104	171.119	106.453	163.977	102.187	168.028	114.408	167.086	128.022	190.908	120.864	176.245	156.934	114.599	200.901	153.742	189.571	149.39	115.978	55.1258	183.711	129.822	177.972
YBL034C	STU1	II	153848	158389	4542	-1	4.5908	4.68945	4.74022	4.96575	3.61426	5.16578	4.72736	5.1063	6.02207	5.18907	5.22669	5.28255	3.44238	6.88751	6.22656	3.99958	4.91649	4.67533	5.73125	6.51625	4.1396	5.80531	5.19686	5.362	5.20211	6.0497	4.87651	4.90932	4.72383	6.06881	4.88975	4.37776	4.77075	4.88368	6.64968	4.45774	4.69971	3.96597	5.09578	4.77692	5.11379	5.24456	4.24394
YBL035C	POL12	II	151493	153610	2118	-1	7.93578	5.55238	7.1829	7.50392	4.14142	7.2395	6.36336	8.11568	4.67446	4.09566	6.55768	4.27701	4.334	7.68736	3.42377	3.66761	8.9269	5.0633	4.71758	5.44083	3.48621	6.72505	5.57227	7.77977	5.08962	7.12626	4.48476	6.22328	5.88202	7.55906	5.96338	5.67407	4.87971	3.69216	6.20332	3.7512	5.3231	5.79881	4.40045	14.8972	6.90883	4.46626	5.86924
YBL036C	YBL036C	II	150447	151220	774	-1	72.9833	123.303	72.76	115.655	55.6506	91.3406	102.429	68.9617	115.502	54.663	51.0341	118.619	44.8323	61.4534	114.535	62.4298	88.1615	115.736	54.0154	109.789	58.0256	78.978	118.885	84.5315	119.342	75.3354	119.725	95.1772	82.4048	75.0315	128.904	67.6824	51.667	105.016	56.9283	135.651	61.7612	59.729	122.723	115.834	59.7176	126.883	44.0147
YBL037W	APL3	II	147209	150286	3078	1	22.2935	16.4715	16.2586	16.7434	15.3791	16.8838	22.3442	19.8796	17.1867	16.431	19.2977	13.4426	18.844	17.2957	14.9601	16.8314	15.521	11.7796	17.7687	16.1337	18.1525	21.8708	15.6112	16.0208	14.7362	18.1058	13.2542	14.6749	23.4546	17.4936	15.9732	18.4038	21.0624	17.0758	16.84	13.0727	18.2167	13.9351	14.9633	10.5854	17.4314	13.2151	15.4134
YBL038W	MRPL16	II	146187	146885	699	1	221.062	158.122	201.99	153.392	184.935	182.849	159.259	180.019	160.843	190.599	185.736	190.365	197.127	171.165	159.892	180.171	156.505	201.151	198.806	158.574	183.498	206.562	200.848	194.067	181.441	176.803	162.693	184.32	176.247	169.405	137.885	181.852	190.702	181.472	188.536	167.561	189.035	161.47	186.781	47.98	213.993	184.171	185.269
YBL039C	URA7	II	143989	145728	1740	-1	56.4777	177.07	54.0706	177.745	25.628	25.8452	111.136	33.7484	200.643	27.5608	59.3293	170.115	33.1025	43.4224	191.134	54.0645	113.804	120.624	20.4007	184.772	27.8675	65.7317	155.557	109.181	170.671	73.3985	210.236	121.563	54.3413	69.2694	176.941	50.0423	31.1164	135.043	42.3589	222.316	39.3522	72.9384	151.586	210.035	33.9058	174.265	24.1459
YBL039C-A	YBL039C-A	II	144948	145031	84	-1	124.116	349.509	76.2576	358.935	55.42	24.5018	202.919	56.7875	406.528	51.6346	97.332	394.934	57.6415	60.9806	401.425	114.321	247.316	248.242	45.3889	407.612	66.1533	106.989	276.37	195.084	365.295	142.825	385.619	250.569	93.8035	128.563	378.429	99.497	53.1302	297.188	103.003	448.51	68.0039	175.455	352.279	458.802	51.1543	348.078	69.3112
YBL039W-B	YBL039W-B	II	143393	143572	180	1	178.166	123.128	172.745	112.967	210.168	196.668	117.819	160.833	68.2874	166.854	129.151	95.2116	178.208	151.435	96.6872	148.836	77.8073	74.9455	211.085	91.6552	192.842	119.639	90.0647	135.469	103.689	151.221	82.6822	109.986	181.607	167.401	70.1691	195.439	222.168	121.978	149.545	68.8191	138.215	82.929	60.4083	38	167.749	98.8951	157.792
YBL040C	ERD2	II	142112	142868	660	-1	203.253	157.372	190.134	131.205	189.107	198.799	147.949	163.74	124.201	162.432	203.875	131.874	167.663	200.682	117.7	163.108	176.245	143.852	241.828	141.816	196.417	194.36	143.055	194.561	119.899	200.346	127.671	153.927	222.72	191.888	112.767	188.873	178.304	117.687	159.256	107.565	156.474	163.949	137.802	115.56	188.102	117.527	162.6
YBL041W	PRE7	II	141247	141972	726	1	404.004	403.428	395.328	357.267	466.405	427.081	425.52	446.791	336.477	406.136	380.858	381.409	430.863	408.47	310.138	416.868	298.047	291.97	497.454	355.312	481.999	404.999	408.015	358.403	339.431	384.345	333.362	402.722	460.532	402.77	354.018	446.637	380.485	326.454	350.249	281.121	381.919	449.303	553.089	231.08	371.437	320.174	373.014
YBL042C	FUI1	II	138341	140260	1920	-1	30.7841	23.7503	28.0571	21.9117	12.5315	23.9582	22.9857	23.2168	31.3761	18.1573	33.9636	15.5569	19.2289	25.5356	15.8155	17.5213	57.4639	33.5792	20.6109	32.6219	19.6648	30.0717	14.9282	35.7743	18.922	29.2945	19.6066	27.6773	19.244	28.3984	24.3267	22.5047	18.198	13.0803	41.5172	27.5869	24.1145	50.3872	39.2789	105.841	33.3886	20.9615	14.4242
YBL043W	ECM13	II	136688	137461	774	1	56.3892	21.675	135.98	32.9147	146.312	287.982	44.7273	295.611	46.8836	216.114	62.3608	33.2134	56.692	133.307	57.5017	102.812	55.3899	21.7178	165.783	35.7216	159.324	53.6744	24.2127	81.6072	50.0507	105.003	54.1223	74.2436	27.239	144.404	31.9797	117.368	114.032	30.9901	251.209	79.1391	266.369	26.8537	13.9481	47.0367	171.951	50.2197	169.858
YBL044W	YBL044W	II	135998	136366	369	1	4.51204	3.67728	3.7371	2.69195	4.91357	4.46212	2.5066	2.22884	2.16009	2.66133	6.40681	3.64923	5.46736	2.97467	2.70213	1.82336	3.1629	2.99851	5.34437	6.06616	5.36359	3.44649	4.04193	4.08925	2.11024	4.19524	2.96565	1.41188	3.02991	3.88853	2.52696	3.10879	3.18281	5.29809	3.03954	4.16734	2.03692	5.29134	3.78868	1.99318	3.77672	2.09746	3.83793
YBL045C	COR1	II	134143	135516	1374	-1	292.089	172.884	286.877	177.42	360.353	339.655	232.964	324.008	157.272	384.76	296.661	180.148	348.65	311.294	173.042	298.348	338.524	314.399	399.294	152.715	375.013	277.614	196.003	222.211	200.248	269.931	171.428	214.385	266.044	243.816	159.912	267.444	314.77	176.926	308.268	136.104	317.005	277.836	181.79	157.909	335.386	192.771	383.71
YBL046W	PSY4	II	132424	133749	1326	1	61.6446	45.7701	53.273	40.4083	47.303	51.6867	45.3399	53.4648	44.2925	40.7328	56.4582	42.3744	43.9702	54.4963	42.3143	43.0833	40.7813	44.9628	51.0617	46.4226	49.5422	52.3024	43.0843	54.053	44.7035	49.033	40.7029	47.1086	42.0779	58.1487	48.1375	44.5328	48.6257	40.4314	52.1403	44.4548	40.642	43.1768	38.4239	29.619	60.4318	43.9707	40.1694
YBL047C	EDE1	II	127895	132040	4146	-1	97.9945	61.083	95.909	64.0686	126.727	111.397	100.008	112.952	61.6723	131.34	111.239	62.2409	152.015	134.316	65.9609	126.506	82.011	64.9731	135.055	63.5979	138.326	102.881	72.6357	76.8806	59.0617	111.952	57.4454	93.8928	108.098	99.5995	66.0807	119.067	118.395	72.4899	117.446	45.6	114.991	102.178	78.1924	38.8852	123.445	63.1797	129.725
YBL048W	RRT1	II	127299	127610	312	1	41.1661	24.6449	78.9869	28.6538	57.3271	120.719	42.5622	87.2525	25.9506	79.9999	41.9908	30.6037	47.5266	77.9849	27.019	55.2841	37.6567	33.9628	80.0627	29.229	63.9227	55.9789	48.0114	50.6847	36.5005	62.0209	31.1461	46.922	37.1996	54.219	30.7013	63.0298	66.4396	31.3301	98.8581	33.4055	82.8711	44.6137	27.3829	21.2159	70.3505	38.8634	76.6602
YBL049W	MOH1	II	126828	127244	417	1	75.8606	46.8378	122.037	51.4251	118.571	184.346	69.2354	142.201	43.8628	130.898	89.0558	49.9054	68.458	128.103	41.0834	89.3278	66.2388	49.0872	130.841	42.3468	86.7093	78.4808	74.9545	80.5488	57.3621	111.989	54.1651	78.8348	63.709	105.401	43.7054	93.401	108.574	47.243	144.858	59.8219	135.004	68.8746	52.8961	30.3365	141.478	64.7546	117.167
YBL050W	SEC17	II	125125	126119	879	1	281.233	226.55	316.092	211.057	348.428	326.636	263.365	335.806	203.361	330.975	261.222	199.151	297.224	302.822	191.807	308.262	209.965	222.365	344.608	202.215	345.189	245.091	204.647	238.889	205.604	268.574	167.722	252.965	315.865	285.582	201.071	322.597	311.318	226.261	291.562	181.066	307.831	247.923	226.288	108.022	336.115	216.114	336.729
YBL051C	PIN4	II	122753	124759	2007	-1	49.1617	70.0472	44.3728	68.0387	46.3904	47.6852	67.9101	45.4862	60.9935	40.8976	47.2155	66.4225	51.3662	39.9245	70.6366	49.5235	30.3553	54.4087	44.8719	62.932	50.2547	46.8485	61.6156	51.5308	74.553	43.3868	64.8415	54.9279	57.8555	44.4386	66.5643	52.2307	38.5926	57.5836	38.7595	50.3985	39.9592	31.3194	57.8155	58.7067	39.0586	58.4017	40.7304
YBL052C	SAS3	II	119379	121874	2496	-1	19.0425	24.0683	16.8774	22.3799	15.2349	20.6145	25.172	16.2116	21.0597	14.7541	17.0094	24.6203	12.8516	19.1297	21.6079	16.5901	19.6077	22.352	16.3286	23.9479	17.9325	15.9988	21.7714	19.3695	21.5844	20.0017	22.9212	18.8064	22.3112	18.1537	24.5882	16.7204	12.8927	20.1537	17.1718	18.9617	15.3275	14.4086	22.7776	25.6653	13.7258	21.3956	15.7922
YBL053W	YBL053W	II	119335	119709	375	1	32.9817	50.7679	42.2298	46.745	28.095	49.6701	53.3819	34.2135	46.4261	33.1708	35.7244	55.8212	27.1684	40.979	46.4099	35.5575	33.8202	45.0524	45.2262	58.9173	39.7863	37.9831	49.8022	45.7911	41.9188	41.6251	48.909	38.9002	41.4561	41.2839	50.6348	34.2322	30.3793	49.7271	38.4545	43.9683	32.4701	27.545	43.9082	46.2864	34.066	42.6539	27.6945
YBL054W	TOD6	II	117589	119166	1578	1	48.7354	128.776	52.8842	110.753	34.9977	53.7364	68.2019	53.6306	151.482	29.6124	56.6808	137.62	29.597	52.9813	154.52	49.4207	77.117	123.757	37.4918	140.722	30.2461	57.1134	128.789	83.7659	141.684	57.5529	167.463	103.305	32.7604	68.1014	114.152	51.5103	40.2277	116.696	48.9922	182.934	43.8684	76.0358	123.491	103.145	42.3176	151.664	29.5165
YBL055C	YBL055C	II	115573	116829	1257	-1	64.1454	82.4664	63.7704	73.6317	49.5097	63.8568	74.4761	45.6039	75.3254	50.9114	61.8299	73.6243	55.6124	62.8726	63.0977	56.7373	65.4274	81.8615	52.7141	78.5183	49.2338	60.1647	76.5055	69.0004	71.975	71.2239	65.2589	63.1232	80.8127	68.4901	82.2729	58.7977	51.9489	80.9348	59.2089	70.2066	51.7824	66.742	73.0955	67.9313	51.7384	62.872	52.9524
YBL056W	PTC3	II	113762	115168	1407	1	265.262	202.233	244.486	187.503	298.545	252.406	239.286	255.383	173.142	258.653	248.817	176.793	277.239	241.062	164.474	239.054	210.417	198.987	250.141	164.659	266.615	240.07	191.406	195.679	181.422	227.567	164.67	189.213	292.649	209.275	186.827	245.331	262.145	195.97	226.789	139.045	224.952	310.578	247.301	127.86	270.897	163.985	262.985
YBL057C	PTH2	II	112801	113427	627	-1	114.688	125.389	132.599	105.586	93.0821	121.782	103.473	95.7546	100.63	85.2294	106.674	112.458	75.7752	112.916	91.078	91.8944	92.8227	108.188	117.842	107.696	90.0834	101.821	105.492	115.228	100.556	111.515	87.8251	104.197	108.008	112.496	109.915	106.289	99.9318	114.287	101.068	96.1945	86.7902	92.2158	104.92	98.7683	96.3154	89.9732	83.5713
YBL058W	SHP1	II	111437	112708	1272	1	262.656	241.378	259.697	222.149	333.89	302.979	291.795	316.045	206.03	294.596	276.696	234.532	323.871	291.24	182.5	302.894	215.927	193.207	308.214	197.386	329.561	300.475	254.084	234.027	210.701	278.595	176.055	257.789	296.67	270.848	218.118	335.442	284.935	235.212	273.595	153.332	283.217	317.792	328.012	99.4522	294.992	192.814	321.823
YBL059C-A	CMC2	II	110125	110539	330	-1	155.443	120.864	150.705	95.2606	142.257	167.459	111.913	150.033	77.5463	144.825	132.235	113.512	124.41	133.603	73.0648	105.649	139.582	117.867	161.75	83.281	126.408	136.681	140.501	137.45	99.2519	134.476	78.6586	101.987	138.424	119.916	82.4562	131.267	167.805	110.282	133.765	92.4203	134.836	154.788	104.499	83.5777	180.888	96.9406	121.593
YBL059W	YBL059W	II	110594	111244	582	1	40.595	38.2927	40.2798	30.822	40.3306	48.0943	37.347	38.861	25.1564	34.7311	35.5429	27.7642	30.1578	44.9497	23.3619	29.7419	46.1229	39.4117	45.4051	31.2671	34.6602	33.3599	33.7603	36.7122	28.013	41.0063	20.1566	31.8678	51.9591	37.3704	32.6255	33.3199	37.736	27.002	37.5791	26.275	32.2862	45.777	44.0385	19.5876	40.9064	23.3459	29.0647
YBL060W	YEL1	II	107932	109995	2064	1	28.5403	27.1933	28.0824	26.2997	21.6999	31.7598	21.126	27.6139	24.2074	19.7849	27.4897	23.9018	19.2557	23.5768	21.9145	19.1734	23.41	23.9995	20.0647	27.1728	18.2559	31.4242	27.9934	29.2868	25.4419	27.6883	24.7495	23.828	22.0285	29.5272	23.0812	24.5604	25.0653	23.3518	26.7822	25.5381	19.5189	26.3654	25.3625	15.2869	29.3711	28.9986	21.3466
YBL061C	SKT5	II	105316	107406	2091	-1	43.2245	51.4623	43.6965	48.6228	29.6455	42.8659	41.2008	37.3658	52.7852	28.2571	44.141	49.4695	28.7036	36.3959	44.1734	30.3048	58.495	60.9336	32.3806	52.1174	25.5923	51.9001	51.8214	47.6277	45.8744	46.0859	47.9388	44.5988	43.0807	42.9785	47.8366	37.2271	32.6893	45.6331	40.8422	52.0918	33.0699	43.8268	45.947	40.3443	44.1543	45.5683	27.3923
YBL062W	YBL062W	II	105308	105688	381	1	68.4621	82.1295	91.1855	68.3998	50.9322	84.2709	64.3327	52.6707	88.6373	49.6171	81.958	78.7183	60.1	71.0641	73.2767	46.3958	94.7574	99.7437	73.1547	90.7377	43.9548	95.02	80.3349	87.526	68.3387	79.9077	72.3804	70.9687	64.4188	88.0068	74.9786	58.0668	57.7981	77.3631	68.9692	87.2244	56.2237	76.209	72.9793	53.2791	69.1928	64.5532	41.92
YBL063W	KIP1	II	101886	105221	3336	1	10.9323	9.56478	12.161	9.86114	12.1185	12.555	10.8329	12.6472	7.26854	10.0087	10.3643	7.92615	11.3996	11.1871	7.11895	8.91078	7.55682	7.65392	13.4388	8.08912	11.4319	11.8179	7.73649	9.14587	7.59333	12.6451	6.15393	8.54252	15.5283	11.9074	12.6542	11.0201	10.6673	8.4749	9.14966	5.14734	8.67429	13.8958	11.2916	7.3857	13.2287	5.02673	9.85828
YBL064C	PRX1	II	100371	101156	786	-1	448.211	174.519	582.814	207.037	872.077	759.37	442.042	698.446	132.099	723.509	499.416	177.86	756.802	599.1	151.189	549.01	337.363	197.782	943.383	130.79	771.289	376.241	217.31	333.463	220.087	473.669	158.496	322.732	503.679	445.045	201.459	572.389	804.563	238.491	627.658	95.4301	606.461	388.562	229.347	50.2487	655.877	167.615	743.433
YBL065W	YBL065W	II	99963	100307	345	1	8.3879	6.07842	9.54141	8.63766	13.9197	13.4228	10.5324	14.3033	6.80949	14.944	9.13667	10.6448	13.7421	11.6659	7.0939	15.4243	6.54032	6.29086	16.0052	11.0539	12.356	8.84699	9.39805	6.99795	6.91218	8.97416	7.86644	12.8358	9.56774	10.2881	9.33678	13.7752	11.0637	10.0256	11.1462	11.1431	18.5182	4.92918	13.9577	5.32959	11.4451	10.7183	10.4903
YBL066C	SEF1	II	96669	100115	3447	-1	15.5369	12.7519	16.8669	15.5274	17.1873	18.2708	17.4606	18.8014	14.787	20.4412	17.4605	13.3176	17.2364	19.5308	16.0672	19.2173	12.934	13.3705	20.4435	16.1984	19.2568	18.1029	16.5362	13.9468	13.8081	16.7289	14.845	17.4266	16.3565	19.0825	16.87	17.955	17.087	13.1755	19.7321	13.1603	20.1697	16.5728	20.9097	9.47359	20.7202	13.422	19.5838
YBL067C	UBP13	II	93639	95882	2244	-1	35.8787	51.9114	35.7415	51.1143	30.7469	35.5866	47.6952	37.0538	50.364	36.0311	37.4441	52.3155	33.6692	33.6698	52.3103	40.0682	27.9468	35.539	31.7547	51.575	36.3308	38.7269	48.057	36.9837	51.9422	37.7697	53.5848	44.8084	34.4967	36.4808	50.5058	38.535	32.1091	49.8265	41.342	47.8929	42.4713	33.3445	46.2408	33.4966	36.1237	49.8576	35.2366
YBL068W	PRS4	II	92414	93394	981	1	67.9683	107.764	61.8055	106.141	33.9674	34.7222	83.1053	40.3256	112.725	35.7876	61.4525	107.066	39.1769	46.6213	96.9275	46.0767	83.9938	97.822	34.0405	105.046	35.3838	64.9057	100.211	82.6914	102.345	68.9071	108.607	70.7392	69.1955	62.7403	110.864	42.3754	46.2121	103.322	47.3658	126.796	38.9219	83.4009	103.636	94.3908	52.2071	96.4274	36.4114
YBL068W-A	YBL068W-A	II	91794	92030	237	1	50.6808	45.8031	57.8099	45.8574	19.4358	107.684	33.7303	35.0491	64.6085	48.6872	76.4762	56.3006	53.2029	57.1211	69.2262	42.0673	61.0639	45.6083	35.5028	58.5926	28.2646	69.0432	54.9965	89.5173	59.3454	59.875	74.8018	56.7147	22.2394	86.0347	49.3586	36.1867	40.3874	51.7145	77.0713	98.7678	64.0623	36.94	47.846	94.0301	48.5117	54.4277	22.2422
YBL069W	AST1	II	90741	92030	1290	1	33.9872	30.4725	29.9661	31.4804	11.8139	42.5192	22.1247	18.1702	39.5773	31.085	43.2199	35.2062	26.5866	37.1557	46.6572	24.7506	38.7227	30.8117	18.5487	34.8005	14.1622	46.4667	39.5112	51.7716	38.5	33.2009	51.1363	34.6111	13.5782	40.277	36.8643	18.5474	20.7578	27.9202	49.9313	60.6623	37.9307	27.7813	36.4858	67.2768	32.8597	41.3313	22.9934
YBL070C	YBL070C	II	90605	90925	321	-1	24.5752	19.5986	20.9253	20.9333	7.63285	23.7233	14.8187	13.5792	31.4961	19.3755	25.1632	28.2203	18.5405	27.9257	42.0748	15.8153	24.9662	24.3934	16.7923	25.6977	6.40276	35.9208	33.9384	32.529	28.7304	22.5053	35.182	29.3764	11.4441	23.9968	23.2386	11.0613	14.2691	21.7847	35.4397	47.1066	19.6686	19.0326	31.4543	42.8459	24.9634	32.6837	15.6865
YBL071C	YBL071C	II	90223	90531	309	-1	90.7007	80.5075	97.029	79.9884	52.9676	137.21	66.2805	81.9779	92.0485	53.2331	84.7969	85.5716	53.2112	92.9511	77.4437	47.3091	109.535	108.524	63.3956	88.4043	46.5599	93.2894	98.2142	123.742	87.0185	100.197	89.6708	76.0401	50.8277	100.692	78.7328	49.4991	60.6233	64.7285	89.9658	128.561	64.4595	98.0431	105.317	84.4973	82.3087	102.694	51.4332
YBL071C-B	YBL071C-B	II	89458	89556	99	-1	20.4214	25.7511	20.6691	30.6911	22.769	28.0658	26.6936	18.2765	29.2388	19.839	22.8849	37.0954	26.4918	18.479	22.89	19.7706	41.6544	33.099	18.5919	41.0334	19.2226	16.2716	24.2356	25.3013	33.1823	22.1521	30.0663	25.7861	18.2844	19.0705	30.8248	24.8299	12.4564	32.6592	26.7045	32.7915	33.4054	30.5377	29.8119	17.087	32.846	45.1695	24.6364
YBL071W-A	KTI11	II	89978	90226	249	1	108.417	91.8152	117.551	87.0602	56.6781	141.343	84.109	90.1712	97.3809	59.8158	94.9443	76.6937	54.69	105.063	79.7233	63.6218	149.052	119.977	76.0317	90.2291	42.1879	130.41	112.244	142.773	92.253	111.907	100.379	89.9692	54.0951	135.874	86.4703	63.8398	65.562	76.0981	119.366	130.033	61.8805	137.098	124.456	113.424	111.47	108.79	66.0386
YBL072C	RPS8A	II	88523	89125	603	-1	722.553	1068.61	709.524	1196.92	588.848	522.218	917.264	539.564	1145.83	651.837	739.684	1233.69	648.563	599.188	1281.65	785.919	1268.53	1422.34	550.741	1240.88	610.488	674.754	932.909	929.383	1244.53	781.081	1284.08	937.685	802.482	750.309	1152.03	641.468	631.051	1242.23	642.902	1368.02	728.687	885.014	1182.92	1464.01	626.893	1219.06	657.864
YBL073W	YBL073W	II	87646	87957	312	1	10.7998	10.5433	8.41196	8.42758	8.63834	9.23531	9.10535	10.2805	6.05067	11.0164	7.893	12.5554	6.78951	12.8998	10.459	8.42984	11.721	10.3662	10.956	13.2859	7.07541	14.1306	14.3411	10.8334	11.6989	16.1254	10.8029	14.1935	8.70266	9.43991	8.42247	10.1548	6.96393	11.809	9.50065	9.03592	8.67256	12.5161	7.717	7.07196	6.32782	12.9545	9.83469
YBL074C	AAR2	II	86722	87789	1068	-1	15.9234	17.1328	11.5791	17.7263	13.1684	15.995	16.5785	16.7106	11.5484	15.0952	10.7912	16.2761	13.8842	12.6758	13.8343	14.6041	13.1864	16.4565	10.956	13.895	10.5487	17.4648	19.0654	12.5462	18.1819	15.4611	13.1565	18.4393	13.31	13.4351	12.5406	13.3496	11.2717	14.8554	14.6275	11.6787	15.7644	16.0409	14.8354	9.43457	13.4837	17.3924	16.207
YBL075C	SSA3	II	84499	86448	1950	-1	33.8477	30.6809	38.0506	33.5305	30.9849	67.4969	40.0805	47.7015	33.3459	43.3521	38.2905	32.3301	32.6931	41.8421	38.1171	35.3504	23.7412	28.9161	51.5098	37.9446	40.8324	54.7833	46.7893	37.2513	33.6928	32.6147	34.5694	37.4842	25.8554	41.9423	35.6026	32.9716	34.6314	31.3879	52.875	38.159	45.1744	29.2633	30.629	13.1255	46.6919	38.8965	39.5808
YBL076C	ILS1	II	81043	84261	3219	-1	153.566	223.336	126.016	218.205	93.1801	97.1214	192.289	104.574	232.772	111.682	144.957	212.011	122.088	118.324	231.158	134.34	181.865	196.188	85.3604	221.4	108.353	151.525	217.243	163.325	212.343	141.267	228.764	167.414	159.19	139.66	235.502	127.817	105.606	211.958	109.879	217.73	119.9	167.429	204.219	297.324	94.7401	208.511	98.6952
YBL077W	YBL077W	II	80897	81328	432	1	214.816	302.108	231.582	292.562	124.436	237.974	279.56	176.482	323.375	163.672	241.473	294.419	171.39	227.83	332.782	194.115	248.011	285.282	192.033	327.395	187.309	214.314	269.594	270.211	246.435	213.214	282.092	203.811	224.297	272.359	353.985	203.582	176.304	321.83	173.394	329.659	181.468	223.214	245.768	374.381	145.705	272.917	139.325
YBL078C	ATG8	II	80378	80731	354	-1	327.434	119.407	395.326	115.212	489.891	493.608	215.93	447.463	93.9757	413.803	325.01	122.069	397.222	402.576	85.5231	359.908	256.5	128.509	462.007	89.1103	455.87	289.318	131.891	255.581	115.894	305.017	81.8578	250.485	283.946	317.864	120.687	376.208	457.507	134.029	406.678	73.1228	372.838	332.712	129.885	36.9819	465.521	99.8425	399.833
YBL079W	NUP170	II	75259	79767	4509	1	26.7002	34.3431	26.4692	36.5049	22.2029	25.881	31.6341	25.6272	37.5506	24.6107	26.9583	31.7101	22.3043	26.4128	36.4869	24.5937	25.6424	28.3422	21.4308	34.6491	22.6727	28.5245	30.5465	28.7464	29.7843	27.4086	32.871	28.7125	22.7648	24.1347	34.5539	24.9687	23.5464	32.0513	22.8312	35.9229	23.4705	23.2855	29.3171	28.2841	25.7561	34.3106	23.8528
YBL080C	PET112	II	73070	74695	1626	-1	22.5513	13.6809	18.5212	13.1884	18.2329	17.4044	16.5776	17.602	9.88152	14.5956	18.1137	10.6153	20.1001	14.8514	11.3166	13.2036	16.1261	12.9552	21.7502	13.231	18.3984	18.1456	13.8786	14.6996	12.4213	11.98	9.93371	12.3998	23.5748	18.3922	12.3555	18.2086	20.5855	11.2372	16.7519	8.03867	18.0741	18.2444	11.7505	7.82525	17.7844	11.8998	14.5645
YBL081W	YBL081W	II	71866	72972	1107	1	38.5313	106.344	36.0852	102.294	18.6804	21.8458	71.3783	26.3003	139.8	25.5044	50.0087	123.189	27.9746	40.6538	131.831	38.401	64.5934	132.088	20.1898	138.698	27.2993	54.1482	116.337	55.9137	106.897	48.1287	133.849	57.9813	52.5665	46.0484	119.916	33.9993	29.7062	104.943	33.4349	136.828	32.2512	46.8255	139.479	96.4699	30.004	119.089	23.9515
YBL082C	ALG3	II	69751	71127	1377	-1	41.5703	64.8284	30.0111	58.8131	24.8039	26.3809	47.307	29.087	64.892	25.8523	42.1345	65.8747	28.2766	34.8081	62.536	31.893	47.6902	60.8823	27.0199	61.2299	30.4597	37.3122	54.7217	37.0165	52.8909	36.818	64.1812	37.9482	49.6828	38.2258	64.9458	31.4584	30.79	52.3124	28.7408	67.5627	25.8182	52.0522	70.2226	47.1094	31.7956	55.8316	24.226
YBL083C	YBL083C	II	69713	70138	426	-1	57.508	87.5461	41.9775	77.634	31.1732	36.7183	67.4625	37.84	80.1605	36.1154	60.5827	86.7824	37.1761	57.5451	76.8136	41.2076	53.698	77.2198	33.948	84.6557	41.2772	48.3625	83.4177	50.2269	67.5174	53.6	85.799	54.4221	64.2377	57.7918	91.9316	44.3674	45.3517	72.5446	40.621	92.0484	33.3466	65.4975	84.4137	58.7005	39.8019	66.0108	32.3206
YBL084C	CDC27	II	67169	69445	2277	-1	32.2424	24.18	27.1356	26.226	34.6055	39.5451	38.3576	44.8243	25.4066	30.4054	28.1195	19.1929	29.3271	31.0929	19.9441	30.3543	27.8835	23.4365	28.9849	23.3202	31.8594	27.7399	21.2738	27.1833	24.8787	30.3671	20.3197	31.5748	29.905	29.8164	32.0161	35.4816	28.7554	23.2148	34.0228	20.4103	38.2908	33.9123	22.7853	16.8286	31.4179	23.3401	30.8905
YBL085W	BOI1	II	63876	66818	2943	1	31.0612	30.7796	29.1569	35.2215	26.5745	29.5471	36.9731	27.5544	36.3065	25.8049	37.4539	33.3178	35.8864	41.6484	35.0196	37.9296	25.6978	34.1835	40.9648	45.0438	42.2898	34.311	31.4648	33.0191	35.1983	42.519	32.3351	35.6705	49.7303	36.2328	38.5388	34.227	25.0415	31.0426	40.6693	30.3927	37.9514	38.6293	39.718	23.1916	33.8971	34.2756	30.3161
YBL086C	YBL086C	II	61202	62602	1401	-1	107.352	25.7395	102.144	32.9067	114.235	122.593	69.8864	113.533	25.5121	94.3362	110.036	24.815	109.441	114.518	20.4451	80.0258	107.242	51.5773	160.844	29.3212	118.991	93.9821	35.8716	74.1219	25.8274	87.8439	21.0273	45.8139	86.225	92.8225	27.2879	97.0476	129.978	45.2978	97.5545	14.7567	85.892	151.189	44.4054	18.4265	102.788	23.0181	95.8619
YBL087C	RPL23A	II	59822	60739	414	-1	635.987	1333.28	667.254	1534.31	391.076	592.59	1177.39	523.263	1436.27	492.795	685.25	1540.54	541.886	633.227	1590.44	708.425	1047.58	1475.47	415.373	1451.93	428.414	687.485	1147.97	965.426	1442.04	846.936	1588.62	1003.71	851.709	782.92	1465.83	539.001	449.641	1420.66	600.852	1690.45	647.23	719.904	1286.02	1853.28	563.559	1471.48	550.743
YBL088C	TEL1	II	51019	59382	8364	-1	5.70166	3.87884	5.49929	4.14971	4.42925	5.4013	4.54979	5.07388	4.30848	5.45964	6.63058	3.32236	5.5357	6.82423	4.24827	5.375	7.0514	4.61988	6.36608	4.85689	6.01583	6.8727	4.3107	6.71479	4.08471	6.26201	4.65781	5.37553	4.97134	6.21201	3.96274	5.28363	5.79927	4.87257	5.44052	4.05499	5.40082	6.33304	5.51587	4.50224	5.91501	4.50336	4.9291
YBL089W	AVT5	II	49574	50953	1380	1	33.092	27.1145	26.8191	26.167	26.4545	28.1878	26.5703	29.0834	18.4221	18.5613	30.408	20.3138	27.7034	27.1762	14.976	16.7983	29.4314	32.071	24.8652	22.7987	24.7671	20.5201	21.9445	25.4332	21.5477	26.9225	15.7646	19.1783	44.7137	27.3073	21.0692	24.2649	25.8721	20.7051	24.8468	16.9004	20.9147	30.7618	28.3657	18.6536	23.9001	17.1991	19.8974
YBL090W	MRP21	II	48825	49358	534	1	116.623	115.117	120.206	122.771	104.797	98.09	111.472	108.889	112.42	102.065	111.048	146.256	110.129	103.462	128.158	110.418	108.988	135.238	128.271	109.918	125.444	116.379	130.786	112.859	122.99	105.329	119.351	113.953	132.202	96.7326	103.658	114.264	97.3216	119.125	110.719	112.628	114.292	88.4607	108.502	52.3378	114.829	126.578	95.4739
YBL091C	MAP2	II	47363	48628	1266	-1	160.883	153.237	143.289	143.078	137.022	126.806	147.163	127.264	135.497	126.632	148.224	152.003	154.177	138.435	150.501	132.815	182.718	160.912	140.195	144.689	148.034	141.641	152.948	149.749	155.151	140.518	160.846	140.699	171.032	150.8	151.458	139.197	142.122	155.136	118.905	130.913	118.383	146.614	139.63	154.242	124.941	151.749	120.751
YBL091C-A	SCS22	II	46565	47180	528	-1	86.115	46.8815	84.4177	42.0528	100.976	90.0443	74.5753	84.7363	34.006	83.8508	72.386	45.2101	101.064	83.8484	29.1847	70.7804	83.407	57.8695	98.3546	41.5306	94.8637	64.7117	49.7403	73.2747	40.2335	62.3028	40.2081	51.9998	114.748	80.9544	42.384	80.6972	97.2041	59.2423	71.1615	33.8163	77.4398	77.7757	47.2185	32.0381	78.3026	42.1835	79.1246
YBL092W	RPL32	II	45978	46370	393	1	2061.66	3328.42	2220.9	3701.39	1637.55	1569.28	2891.13	1665.18	3671.11	1860.99	2291.68	3888.31	2088.3	1977.45	4306.41	2480.54	3756.53	4482.55	1510.42	3984.04	1740.15	2269.53	3050.43	3108.56	3852.34	2548.23	4151.86	3137.44	2468	2400.86	3554	1920.94	1740.77	3823.9	2069.91	4434.35	2265.19	2580.1	3714.03	4962.17	1856.37	3996.94	2023.79
YBL093C	ROX3	II	44256	44918	663	-1	314.62	311.894	340.303	290.746	208.577	309.655	222.215	251.322	322.006	218.229	307.4	356.351	201.593	295.798	368.729	262.928	237.647	440	221.499	323.552	181.98	327.114	442.972	400.926	397.854	319.493	357.776	365.082	239.378	320.986	264.661	233.334	217.797	322.317	268.616	474.056	241.471	275.781	363.973	148.761	288.146	478.23	223.928
YBL094C	YBL094C	II	43765	44097	333	-1	146.185	115.947	185.282	121.425	191.008	245.681	161.298	227.221	115.901	176.943	140.806	118.739	139.041	139.541	115.687	175.23	110.519	104.792	177.269	110.788	189.504	128.321	117.23	159.322	137.16	160.77	110.287	174.131	130.781	173.49	107.933	183.89	178.285	144.514	187.894	123.656	204.947	111.026	86.9973	49.6948	163.216	145.65	176.257
YBL095W	YBL095W	II	43277	44089	813	1	115.755	92.3527	145.105	101.554	147.612	178.222	120.757	182.394	88.1339	140.822	110.863	90.1926	115.886	125.787	90.0868	135.647	86.2292	82.6515	138.425	84.1789	146.438	103.972	91.8859	121.012	107.96	124.561	88.0843	127.971	105.235	132.925	91.6496	139.353	130.519	111.817	156.286	91.4201	160.309	89.0143	74.8974	40.3475	131.847	113.497	140.903
YBL096C	YBL096C	II	43174	43482	309	-1	80.6941	60.8131	96.3092	79.7993	95.6271	110.901	77.8261	130.686	57.7	100.64	80.3339	58.6324	82.2651	120.185	59.2561	92.8367	54.3896	55.9148	92.7533	56.2085	96.8149	80.1191	66.3156	78.3278	76.151	72.2253	60.7721	83.1214	75.4662	83.8289	72.1489	94.9322	78.2971	73.2455	109.411	61.3773	109.459	59.3151	55.8002	26.6583	94.7114	82.9344	90.39
YBL097W	BRN1	II	40831	43095	2265	1	4.84798	2.90463	2.94593	3.50845	1.9255	1.54475	2.42099	2.687	2.64858	2.52915	3.21825	2.64827	2.18224	2.42307	2.76135	2.53843	4.84363	3.81405	2.2057	3.1844	1.94925	4.30469	2.46217	3.41092	3.0726	2.96167	2.93752	2.73718	2.5856	2.43396	2.84432	2.5082	2.22965	2.45661	2.58203	1.9236	2.0906	3.11444	2.29746	4.83828	3.02513	2.73364	1.94523
YBL098W	BNA4	II	39145	40527	1383	1	23.3033	23.2798	26.6644	27.082	21.3657	25.0759	17.7229	20.7543	21.1425	28.9946	21.8662	18.3224	17.578	27.6463	23.9228	21.6268	16.034	13.6622	23.9557	23.4086	21.7962	22.4373	20.8184	28.1711	22.9261	26.491	20.8895	22.0373	18.9015	29.5415	24.6397	25.0418	23.0985	23.7048	28.5003	23.5351	28.9127	15.7574	17.7462	38.7684	24.52	22.6959	20.9352
YBL099W	ATP1	II	37053	38690	1638	1	342.252	261.623	362.196	297.008	446.98	377.957	348.847	357.947	261.799	490.816	391.734	303.422	490.199	423.737	313.049	402.093	456.868	505.162	489.446	266.098	488.935	383.959	324.668	326.051	316.917	350.467	297.378	319.174	383.892	333.06	262.895	373.076	396.576	305.91	384.232	213.055	409.538	359.755	297.11	276.727	399.805	319.833	484.217
YBL100C	YBL100C	II	36989	37303	315	-1	279.63	197.5	250.097	234.281	380.978	251.879	259.023	274.669	213.086	388.396	299.579	255.323	415.339	295.611	224.453	328.351	370.511	377.598	344.747	201.339	349.435	292.84	299.529	251.489	275.782	278.893	250.965	257.184	286.988	222.003	203.443	310.587	299.207	216.744	296.547	159.199	326.896	314.72	261.852	222.279	310.797	277.37	397.384
YBL100W-A	YBL100W-A	II	29935	31251	1317	1	4.24407	4.87055	5.40423	5.01346	4.79983	5.46966	3.71218	3.49709	4.01356	3.47974	4.18851	4.08979	3.67645	5.1396	4.12958	3.80832	3.1312	4.26528	3.59375	5.06742	5.43313	3.21882	4.57914	3.94133	3.75075	4.89763	3.1575	3.08556	6.34674	4.98875	4.37679	5.18468	2.85365	4.56748	3.46733	6.22728	3.42425	3.58679	3.36148	2.28966	3.7036	4.24428	4.7792
YBL100W-B	YBL100W-B	II	29935	35248	5313	1	3.02179	3.36658	3.18159	3.58528	2.73007	3.97065	2.87247	2.89472	3.12681	2.26423	2.46586	2.69576	2.4492	3.30556	3.07095	2.76297	2.38709	2.89152	2.72198	3.45629	2.90847	2.82452	3.30763	2.85144	3.09152	3.08365	2.86711	2.65738	4.87005	3.32609	2.87187	3.96867	2.45369	3.46736	3.00068	3.23199	2.73034	3.37859	2.57285	2.97626	2.8416	3.14007	2.36936
YBL100W-C	YBL100W-C	II	28427	28546	120	1	18.8297	4.79718	10.7502	14.1209	10.2089	17.1513	10.4606	18.5049	6.99188	11.5934	10.6713	9.18112	18.4933	10.6716	9.8198	10.1942	12.3195	11.7028	13.1471	11.3993	6.34347	24.022	11.3481	13.5804	10.7474	16.1254	6.93071	11.288	8.42964	15.1039	3.532	11.8356	12.7233	8.14582	10.0142	9.25498	12.527	21.5195	14.2391	4.90322	21.2913	6.44968	3.27823
YBL101C	ECM21	II	24946	28299	3354	-1	38.4004	31.2007	51.1018	39.2503	62.2837	66.7642	51.8448	69.5911	34.234	63.9267	48.8999	28.2496	64.2409	67.3623	30.2688	70.0648	28.1628	30.4006	56.4065	33.3322	60.3027	48.9895	34.55	40.6161	29.746	67.848	26.9372	54.4284	47.5571	49.5581	39.7556	61.2057	47.4475	37.9324	73.9271	23.0769	78.2771	42.872	40.9412	24.2968	63.0185	28.2037	72.9069
YBL102W	SFT2	II	24098	24745	648	1	137.766	127.481	140.316	124.617	159.184	160.238	163.434	150.273	109.928	147.507	140.156	124.871	138.7	142.853	98.3379	126.578	108.186	134.3	180.367	110.667	170.099	119.456	118.185	115.871	122.194	142.342	97.2732	114.97	191.105	144.279	113.286	149.799	144.179	129.962	130.308	97.4277	135.825	152.406	129.806	94.2054	139.97	113.865	146.792
YBL103C	RTG3	II	22076	23536	1461	-1	64.3597	62.3113	63.635	58.9112	54.1346	50.503	46.8481	56.8559	64.4632	58.5903	67.2205	62.1711	51.2994	52.7163	65.2688	60.663	52.1378	71.305	52.3726	66.817	56.6875	63.5442	70.6166	73.3501	77.7645	58.6299	57.3153	73.7794	58.961	60.8393	64.4029	61.5428	57.1955	61.8624	65.6372	64.6723	63.6898	48.6714	61.7196	43.1927	59.0607	70.9273	52.0747
YBL104C	SEA4	II	18177	21293	3117	-1	11.7131	19.194	11.2172	18.0524	11.052	11.8194	15.282	13.272	16.1776	10.1081	12.5146	14.1384	10.4853	10.5058	17.1576	10.4395	10.8835	12.3831	7.59219	15.892	10.9408	13.3554	19.868	11.4053	18.5723	11.1331	16.4728	13.7391	11.7514	12.7925	18.4113	11.3212	7.83725	14.2327	10.4865	16.4996	10.1036	9.61835	13.8541	15.2665	9.12829	19.6711	9.97036
YBL105C	PKC1	II	14241	17696	3456	-1	52.4194	41.428	50.8549	45.4127	56.0357	45.3795	42.3049	52.4258	40.4704	55.5518	51.1905	37.4046	51.633	53.8874	39.0799	52.6348	47.9992	45.6835	49.0355	36.9783	57.9723	48.3532	37.3018	41.6528	42.1826	49.3842	35.2235	44.7419	51.7609	44.5337	46.9462	55.7164	55.2566	43.8186	47.0111	31.196	49.6079	55.0199	41.4633	30.3898	59.7473	38.7677	52.3379
YBL106C	SRO77	II	10847	13879	3033	-1	12.495	10.4932	13.1705	10.8463	11.5843	13.9789	13.2221	13.287	12.2548	13.9496	10.88	11.0589	10.2436	10.9174	11.2371	12.5033	7.95261	9.24638	15.1281	10.5919	12.7999	10.259	8.38109	15.0844	9.51525	12.2071	8.99127	12.505	13.2178	14.9893	13.5271	12.7514	15.1599	13.5113	13.2334	7.63326	12.4155	7.41355	10.8832	7.92954	12.3294	8.61942	13.0481
YBL107C	YBL107C	II	9961	10551	591	-1	92.5638	106.032	92.7306	85.9166	68.3222	85.4953	92.4487	80.7133	87.8777	68.9582	78.6704	93.4165	68.4432	74.6007	74.3866	74.1022	76.3591	90.0801	71.1859	83.8862	76.3793	99.1294	84.4871	81.8552	81.0299	84.9109	80.4355	75.9879	105.759	99.7979	76.8794	74.4057	67.1686	86.5155	80.2492	86.0088	71.7284	110.622	123.795	55.2546	92.3571	75.3736	63.6343
YBL107W-A	YBL107W-A	II	9268	9372	105	1	0	2.74125	1.69461	3.89541	2.33347	4.90037	2.51683	3.13311	2.79675	2.33817	4.6907	1.16586	2.88208	3.48461	0	4.07769	0	1.62117	1.25211	1.18435	2.1749	3.22985	1.23517	4.02382	0.231749	0	2.50131	1.48853	2.02818	1.43846	1.61463	2.08098	1.6778	0.716116	0	2.44087	3.57915	1.1997	2.21908	0	0	1.63801	2.99724
YBL108C-A	PAU9	II	7605	7733	129	-1	0.614596	0.956249	2.069	0	3.79868	7.97735	1.53643	15.3012	0.650408	3.17193	0.763602	0	2.34588	11.3452	0	0.47415	1.20631	0.32989	13.2491	0.964002	5.31081	2.62895	0.502687	1.6376	0.188633	6.00016	0.67865	0.403864	0.412712	4.68337	0	1.69382	0.910432	2.33154	3.10518	1.98676	0.582653	0	0	0	5.40159	2.66653	1.82971
YBL108W	YBL108W	II	8177	8482	306	1	0.777283	0	0.436114	0	1.44126	3.0267	0	1.34386	0.411287	1.06975	1.93146	0	1.64825	0.597849	0.296223	0.59966	0.254272	0.139071	3.86681	0.135464	2.23887	0.831212	0	0.591739	0.318087	0	0.429146	1.53231	0.521959	0.246795	0.27702	1.07109	1.15143	0.737178	1.83266	0	1.47377	0.20583	0	0	2.27714	0	0.771348
YBL109W	YBL109W	II	5790	6125	336	1	2.24163	1.34615	0.926742	0.69561	1.16674	0.612546	1.57302	1.95819	1.1237	0.487119	3.81119	1.45732	1.8013	1.08894	1.0791	2.54856	1.85255	1.51985	0.391284	0.986955	2.26553	1.00933	1.35097	2.15562	1.23117	1.53576	1.95415	1.55055	1.74297	1.34856	2.27057	1.95092	0.873852	1.79029	0.953733	0.762773	1.56588	1.31217	0.462309	0.437788	0.691275	1.79158	1.87327
YBL111C	YBL111C	II	2907	5009	2004	-1	0.197812	0.184665	0.199777	0.0583146	0.0489051	0.308107	0.0659348	0.24624	0.146536	0.0816726	0.344078	0.0610853	0.251678	0.182577	0.135695	0	0.077652	0.0424709	0	0.0827387	0.151939	0.338458	0.0647171	0.120474	0.0121426	0	0.131057	0.0259972	0.159401	0.188421	0	0.0272584	0.322331	0.337689	0.0399768	0	0.225036	0	0.0775128	0.220205	0.115902	0	0.314082
YBL112C	YBL112C	II	2582	2899	318	-1	0	0	0	0	0	0	0	0	0	0	0.309763	0	0	0	0	0	0	0	0	0	0	0	0	0	0	0	0	0	0	0	0	0	0	0	0	0	0	0	0	0	0	0	0
YBL113C	YBL113C	II	280	2658	2379	-1	13.7137	9.05683	16.1368	9.87362	14.913	18.6869	10.4696	16.5249	10.2454	19.5732	17.846	10.3428	16.2397	22.3775	12.8403	16.4033	9.09223	10.1783	23.1553	10.9075	16.3506	15.1463	10.5488	14.6771	9.21591	19.0875	11.0214	12.3293	11.9728	16.0625	12.2217	15.591	15.773	10.3038	21.4849	8.61847	15.8286	9.61042	9.95742	5.78123	19.673	14.4591	17.9579
YBL113W-A	YBL113W-A	II	646	1128	483	1	15.2657	10.8969	18.2355	11.1298	14.1023	17.6839	13.8152	15.8358	11.0307	22.5345	21.618	10.8982	15.8723	29.5434	15.5766	17.2225	10.1488	10.5729	28.8529	13.3024	18.7546	14.0428	12.486	14.1209	9.9753	19.7645	13.5034	13.6988	14.9909	15.1664	14.3913	18.2086	18.3585	11.2088	21.8944	9.19749	18.5182	8.60651	9.64818	4.1114	23.5635	14.7777	20.8504
YBR001C	NTH2	II	238941	241283	2343	-1	94.7977	31.484	93.9225	40.1512	125.258	125.791	82.9288	135.424	39.2297	97.5185	88.1203	25.8623	103.327	108.844	25.1467	97.1388	57.8158	34.9819	104.874	30.8724	94.0881	83.4086	30.2507	66.9907	28.8618	99.0513	17.8417	72.1773	73.2587	94.3105	40.8464	107.456	119.376	43.2283	112.152	21.148	102.013	81.8013	47.6681	9.19747	133.482	28.2982	118.638
YBR002C	RER2	II	241708	242568	861	-1	62.8462	83.8611	55.0233	82.3873	49.5721	50.677	75.2746	56.5487	93.1114	47.3337	59.9494	81.0413	52.9552	55.4563	83.8012	55.6953	65.8786	67.1206	44.74	75.827	41.6415	68.3389	75.0895	64.9139	71.0227	61.5801	97.5104	62.2035	47.9839	60.2576	77.1872	54.8796	49.038	69.865	57.4101	96.0474	53.6873	65.1786	78.7503	95.0747	53.8183	83.1991	47.4258
YBR003W	COQ1	II	242809	244230	1422	1	98.3509	75.1529	93.6283	76.5523	117.373	91.8354	91.8522	95.72	51.8638	99.3311	92.3395	68.9553	113.57	93.1434	65.0829	103.276	67.63	57.8484	118.158	60.8955	106.26	94.1444	69.3156	85.6123	68.3807	94.2578	58.1792	80.236	113.855	92.5138	67.3614	106.601	102.207	76.567	97.5786	40.4924	93.5563	73.0384	63.6855	26.7919	100.045	60.4147	98.4299
YBR004C	GPI18	II	244366	245667	1302	-1	88.8431	86.3114	126.584	88.32	75.3486	114.289	75.657	92.3508	95.8242	77.3733	105.011	82.9263	64.072	131.094	78.5305	87.473	59.3415	83.314	122.989	103.121	96.7599	100.607	69.9765	138.307	84.7754	140.2	66.1301	127.125	131.259	135.204	85.6145	109.545	95.481	87.8397	136.168	72.8981	122.903	83.8336	90.4335	35.3055	116.313	68.889	74.8705
YBR005W	RCR1	II	245906	246547	642	1	230.007	191.567	380.466	221.347	224.33	356.01	183.896	307.326	378.281	265.521	312.699	201.928	149.109	416.891	177.618	294.203	123.619	288.478	445.815	471.146	348.595	248.936	179.086	476.09	201.833	498.934	131.251	490.147	352.03	522.165	189.606	333.2	248.337	232.604	557.675	295.281	436.924	205.728	231.673	38.0343	325.067	223.83	216.424
YBR006W	UGA2	II	247010	248503	1494	1	302.83	90.6868	757.114	92.6921	595.513	873.958	195.326	735.352	126.837	783.521	486.392	110.616	405.449	710.706	87.7927	424.596	87.9628	56.0005	540.846	94.5574	429.777	548.71	375.103	381.132	109.388	655.466	70.318	448.207	235.196	507.809	100.144	459.859	417.309	98.8973	891.384	217.179	827.488	121.71	56.3014	36.0357	1238.61	229.322	987.261
YBR007C	DSF2	II	248806	251016	2211	-1	18.7719	24.2881	16.6185	24.5512	10.0621	15.8713	15.2691	11.8289	22.7877	10.5117	14.6576	24.6934	13.6869	14.728	27.7139	10.9273	19.0031	27.6969	13.2007	22.9477	10.7073	17.9461	33.3178	19.2046	27.5253	16.0452	28.0139	18.5207	19.0228	19.2299	24.4604	15.0956	10.3847	20.2009	13.5878	23.6084	12.1701	15.2404	20.5147	27.8426	14.392	27.654	10.8889
YBR008C	FLR1	II	252563	254209	1647	-1	26.2592	29.1101	27.2519	29.1269	25.0221	24.7428	26.4748	24.4185	30.693	26.4836	26.6746	24.6019	26.0909	24.6588	30.3248	21.7254	26.7389	26.9236	24.9053	27.5844	24.9579	27.4376	25.3559	27.1736	29.5195	23.4196	29.5275	23.8191	33.9093	23.9809	31.8588	26.6993	23.9241	30.7708	26.51	24.5866	24.9628	25.9661	30.5107	28.4905	28.6281	24.9581	30.2863
YBR009C	HHF1	II	255373	255684	312	-1	1855.02	2199.98	1890.84	1866.99	1602.65	2147.21	2286.08	1540.76	2041.23	1756.59	1884.85	2210.53	1769.15	1889.23	2037.75	1839.47	1061.62	1147.37	2767.64	2163.48	2279.26	1676.38	2189.82	1704.9	2028.35	1914.38	2029.13	1605.87	1648.9	1902.75	1814.63	1513.77	1620.15	1891.37	1585.58	1851.54	1477.95	1947.66	2316.59	2506.77	1513.09	1982.59	1478.99
YBR010W	HHT1	II	256331	256741	411	1	2198.61	2156.68	2109.45	2081.91	2283.23	1906.42	2223.12	1867.2	2160.95	2196.23	2112.94	2185	2324.49	1897.52	2220.01	2372.2	1354.53	1639.8	2875.74	2086.32	2873.18	1786.44	1821.23	1895.75	2195.42	1923.13	2163.19	1974.67	1738.52	2078.34	2065.78	2028.86	2256.19	2190.45	1867.56	2087.33	2068.15	1937.79	1877.63	2026.78	1935.57	2084.82	1991.63
YBR011C	IPP1	II	257112	257975	864	-1	1292.38	1556.61	1101.07	1421.22	1056.97	931.172	1269.11	940.856	1355.02	1012.53	1094.38	1526.79	1095.82	1054.67	1481.05	1143.52	1337.76	1363.9	1210.02	1466.94	1231.69	1034.28	1215.8	1311.3	1380.54	1158.79	1540.51	1218.65	1529.72	1258.66	1462.84	1319.43	1226.45	1603.14	961.363	1266.23	1007.3	1062.56	1345.34	1609.64	842.645	1343.48	1014.7
YBR012C	YBR012C	II	259147	259566	420	-1	32.657	33.7761	35.2691	30.4677	16.6843	35.0376	24.0672	18.407	27.6679	21.0435	38.4637	36.433	23.0566	30.0547	32.373	24.4661	115.785	119.866	25.3552	29.7073	19.5741	44.0067	40.9151	43.7591	28.2734	41.4654	33.455	35.1044	51.0849	40.9962	35.5219	26.9227	26.8447	27.0334	24.2248	30.3075	22.0118	74.0812	78.5925	42.7281	30.1396	27.6415	21.73
YBR012W-A	YBR012W-A	II	259869	261191	1323	1	1.94761	0.776997	2.05102	1.4133	0.740785	1.24454	1.04868	0.994637	1.0464	1.05156	2.30812	1.20287	2.28736	1.2445	1.30177	0.739717	8.82169	3.73127	1.49061	2.1619	1.20828	3.71689	1.81355	2.03016	1.39785	0.682558	1.15801	0.826959	1.77064	2.22619	1.21738	2.14705	1.50913	1.81871	1.15054	1.42061	0.397684	6.1413	2.64176	2.16809	1.8434	1.36501	1.30832
YBR012W-B	YBR012W-B	II	259869	265140	5271	1	1.61694	0.546065	1.24902	0.820321	0.567099	0.605225	0.94005	0.530506	0.795889	0.822862	1.66324	0.859297	1.09083	0.902389	1.01461	0.696248	4.35461	2.59969	0.748272	0.920109	0.462131	1.89802	1.53781	1.09928	0.863289	0.562907	0.764012	0.731414	1.14136	1.16051	0.900591	0.953438	0.969244	1.09842	0.744748	0.680721	0.456306	3.44136	2.13657	1.61859	1.03554	0.864688	1.015
YBR013C	YBR013C	II	265492	265881	390	-1	50.6191	30.5754	49.6163	24.2714	38.6997	69.9245	29.6453	44.2852	22.8043	29.377	42.9379	33.2718	37.2453	44.0937	21.3828	26.8187	47.8814	34.1538	47.8691	22.0015	34.7427	54.7833	42.2334	52.9287	28.0773	42.0088	24.9169	27.5187	42.1823	47.8289	26.9519	34.1761	49.8391	29.8841	44.1652	25.4101	34.6902	62.015	35.8467	23.3846	50.027	24.4757	38.9353
YBR014C	GRX7	II	266725	267336	612	-1	271.078	206.534	299.755	192.097	284.569	270.553	227.455	257.214	166.434	240.293	243.847	167.621	246.413	260.961	154.036	239.964	145.317	147.068	262.084	170.414	269.66	227.336	186.805	243.599	178.447	240.09	142.691	240.232	261.154	238.157	181.864	256.259	246.885	197.564	215.993	146.991	229.417	139.45	152.417	56.2428	260.543	156.254	237.832
YBR015C	MNN2	II	267710	269503	1794	-1	128.36	140.202	134.319	145.883	135.864	117.765	141.23	132.076	143.977	134.021	131.449	143.022	140.232	127.774	138.695	140.469	88.2597	111.751	121.871	144.112	124.027	121.977	135.549	139.152	139.912	153.956	136.882	151.823	139.985	135.926	164.48	136.991	118.919	149.085	135.666	141.956	137.462	111.749	139.793	102.164	128.304	141.888	142.356
YBR016W	YBR016W	II	270247	270633	387	1	739.257	471.324	839.211	454.314	863.946	816.348	576.675	849.217	510.462	804.403	814.255	455.498	823.663	950.636	395.837	832.449	477.902	578.737	1223.67	572.939	1066.88	664.686	409.019	686.857	438.824	811.022	375.067	665.164	1063.15	830.712	438.954	876.977	962.326	500.31	865.724	372.186	844.652	589.967	576.589	191.378	883.76	438.423	818.084
YBR017C	KAP104	II	270947	273703	2757	-1	33.2718	55.1381	29.3653	53.0056	24.2615	25.0457	45.5781	25.058	55.1895	26.2991	37.3367	52.3494	26.2335	27.8693	52.3416	29.8395	44.3645	47.6495	22.0788	48.3984	24.7665	38.5324	51.9337	38.6182	50.9004	35.2338	59.5547	40.9682	34.8173	33.3907	58.5106	26.768	26.1345	50.2372	25.7456	56.0241	25.5993	39.1109	50.1446	50.4728	29.6127	53.2132	28.2235
YBR018C	GAL7	II	274427	275527	1101	-1	10.4054	3.80936	8.80783	3.92726	9.83619	12.3377	5.40055	11.7278	3.27685	8.0275	7.78375	3.7803	6.96306	7.47719	5.02207	6.9443	5.37089	4.21306	10.6276	3.5767	8.84975	8.9327	4.24065	6.57846	2.40906	7.49884	3.61793	4.77924	9.81624	8.50535	3.69561	7.14452	9.92048	3.48302	8.51343	3.49171	7.919	5.72062	3.24498	2.60525	10.6535	3.59292	6.50287
YBR019C	GAL10	II	276253	278352	2100	-1	8.21144	4.64054	7.30802	6.14919	8.68052	9.45771	7.11004	8.26357	5.99304	8.22256	8.77161	4.60513	8.16589	9.1471	4.66171	7.74761	8.70701	6.36311	8.82737	5.68486	9.09835	6.94418	3.582	6.06447	4.44959	7.3102	4.77333	5.43312	7.37752	6.79674	4.88426	6.81522	8.2212	5.62151	6.48539	5.08515	6.80039	8.45785	6.36137	6.12903	6.96805	4.25884	8.76692
YBR020W	GAL1	II	279021	280607	1587	1	10.3912	9.58659	10.7915	11.6347	13.6788	15.4978	13.613	13.5778	10.7852	12.9947	13.5312	9.02492	13.4116	14.2941	7.93923	13.1426	13.1395	10.7529	14.4146	9.40312	14.7735	11.8067	6.8238	10.4589	8.09589	10.8925	9.15729	8.17423	14.1235	11.849	10.1487	14.1469	17.0211	11.2765	13.6804	8.7207	10.4195	10.795	10.5711	8.94444	17.8555	8.7242	12.7907
YBR021W	FUR4	II	281443	283344	1902	1	24.6561	49.7662	26.171	58.7692	16.7723	18.7744	36.5069	18.7665	63.7872	22.3306	29.6757	57.6033	13.3118	23.1803	55.9974	23.9259	28.063	41.8398	15.6909	64.4883	20.091	36.5969	47.8678	38.5722	57.6358	27.944	66.649	35.3897	21.8334	28.4289	55.4424	20.2477	20.5314	40.0076	26.6203	82.0618	22.9201	26.0612	45.6942	49.3802	24.9121	58.0991	20.476
YBR022W	POA1	II	283738	284271	534	1	55.0823	58.983	59.6447	55.0391	45.7911	63.5947	62.6025	51.441	54.521	53.178	48.8834	62.3537	44.7693	66.8046	46.8499	50.513	42.692	54.1909	48.994	55.58	56.0221	55.411	61.3249	59.9052	57.7811	60.1533	55.167	58.44	60.2188	54.7303	54.2897	58.1039	52.7846	52.2403	63.1607	50.2344	59.8201	52.9585	53.8148	40.2174	46.5407	57.8136	49.063
YBR023C	CHS3	II	284428	287925	3498	-1	32.3999	41.4008	36.1668	48.2918	26.0424	34.0967	37.3207	30.6123	49.7467	30.3902	42.1278	44.2696	27.3089	41.3685	45.1408	31.7193	49.2246	46.9355	30.7443	50.7782	27.55	40.4528	44.7883	41.4115	45.203	49.1969	48.1652	41.643	36.376	37.6517	50.9869	32.4194	30.3183	41.1644	42.9196	55.0243	35.9481	39.8467	43.8297	35.849	43.791	47.9147	31.3541
YBR024W	SCO2	II	289445	290350	906	1	82.0394	48.5618	90.7839	40.631	94.6524	71.4448	47.3988	72.3493	30.0049	86.5329	72.4107	44.9936	96.9759	83.596	42.2206	83.2416	59.5148	51.7621	104.045	34.8179	91.0771	76.8293	56.6871	67.7188	40.6099	73.8994	41.7437	73.1448	75.6875	76.3529	31.1565	76.6932	96.6399	51.207	82.059	25.0823	86.113	59.9947	44.749	19.0771	92.1639	41.9538	96.5667
YBR025C	OLA1	II	290681	291865	1185	-1	411.435	532.565	386.463	592.35	270.24	280.065	507.292	295.87	616.631	312.841	416.463	580.98	318.281	345.197	625.178	357.185	542.812	574.629	242.862	576.831	283.224	507.986	655.416	472.493	582.653	420.758	649.612	458.95	397.03	370.586	605.609	313.372	296.786	576.981	331.204	623.607	363.569	469.324	586.605	653.866	331.448	561.839	315.905
YBR026C	ETR1	II	292877	294019	1143	-1	161.826	102.527	157.113	93.3468	258.348	207.436	143.173	191.975	63.8996	223.169	160.813	82.5739	241.989	174.619	71.6907	184.352	87.4056	57.7836	252.706	70.1023	229.83	147.685	111.709	126.999	95.44	146.836	72.1889	124.116	133.682	138.287	76.0169	196.471	233.453	100.651	165.484	47.9846	171.959	115.223	59.2532	66.0841	188.477	80.8796	207.398
YBR027C	YBR027C	II	294024	294356	333	-1	21.6659	29.6351	21.9078	22.1091	26.1938	21.3232	21.8238	22.7221	23.6842	20.6433	16.8612	26.1005	24.2337	15.3825	21.5042	20.3885	13.7857	14.952	19.7405	24.3982	24.2309	19.8592	27.2628	23.1098	26.4528	16.6581	22.7409	25.6581	24.1418	21.3178	19.3465	21.4894	23.4539	25.0641	20.9306	27.7072	20.5398	13.6182	17.9592	18.5527	18.4838	28.407	18.1927
YBR028C	YPK3	II	294425	296002	1578	-1	56.95	102.849	61.7358	94.4601	47.9471	46.1715	71.0908	52.484	86.2155	53.3126	49.1899	102.245	53.1851	47.3006	86.968	58.4908	38.1147	59.8155	47.573	78.8063	45.5862	58.9402	103.681	74.2992	103.087	58.9427	95.2852	80.5248	56.4787	56.5198	79.5574	56.0451	48.638	86.6283	52.7491	99.3983	60.0631	34.6851	70.7772	51.0364	53.8721	102.89	53.4489
YBR029C	CDS1	II	296369	297742	1374	-1	111.337	255.57	120.047	236.617	122.151	114.142	209.067	133.781	244.136	159.324	122.306	269.687	139.93	120.896	244.489	152.157	111.841	214.235	74.2517	243.674	99.3349	163.89	265.191	152.804	245.303	140.082	231.098	183.823	175.102	127.24	248.813	139.467	94.8797	209.268	131.132	253.183	154.755	151.363	309.032	126.06	155.184	234.454	202.477
YBR030W	RKM3	II	298292	299950	1659	1	31.9951	66.8953	33.061	69.4905	27.1746	29.8985	47.7878	31.9755	66.8591	35.8125	37.4068	66.9999	30.5233	31.4276	57.4244	34.1774	35.6441	55.5355	18.4646	65.0391	21.0149	38.6356	58.4362	41.8936	61.8243	39.8908	63.6145	48.0788	31.1288	34.9601	67.5999	32.6965	29.5207	53.3461	30.8575	74.6166	34.976	32.612	63.0612	46.2392	34.2312	59.9223	38.8408
YBR031W	RPL4A	II	300166	301254	1089	1	763.708	612.476	633.799	643.065	483.145	584.372	521.557	493.313	639.709	543.995	787.404	574.867	545.769	679.019	636.924	550.994	908.895	645.254	633.212	683.37	576.749	641.522	572.722	825.188	563.004	683.043	678.862	611.26	592.336	805.955	643.272	649.39	730.611	609.685	715.137	716.079	626.421	917.809	909.263	1336.23	617.889	678.332	512.018
YBR032W	YBR032W	II	301519	301821	303	1	51.1545	59.846	49.3283	80.4152	44.7981	30.5667	60.6156	53.4722	79.4721	35.1111	40.9623	77.5699	36.2875	51.9241	98.7215	55.1094	19.516	76.5443	44.2577	64.9827	50.7478	60.4398	58.2121	60.3573	72.2783	47.6845	87.4014	81.1566	27.9377	57.8234	110.786	54.6258	45.9317	102.986	33.0502	101.784	37.4571	14.9665	78.4369	8.98115	38.7114	76.6298	38.4299
YBR033W	EDS1	II	301944	304703	2760	1	14.7506	16.2091	16.0367	18.8843	14.328	17.7106	14.8171	18.1175	15.8837	13.669	13.0983	14.1043	12.2802	16.7697	16.9794	15.4243	8.71103	14.6633	18.1488	12.721	13.5971	16.4038	12.2645	19.9114	14.9705	16.8733	14.7654	19.3481	11.8439	17.3202	19.5642	15.3388	14.7871	19.0432	15.4132	13.3717	14.2155	8.71735	15.7587	5.99579	15.2742	15.5789	14.5953
YBR034C	HMT1	II	304930	305976	1047	-1	190.673	501.397	185.157	446.187	91.5938	76.3699	285.343	114.293	565.321	91.7625	209.428	547.068	127.656	134.891	577.63	200.087	260.77	404.341	64.6684	533.889	101.132	268.927	486.938	334.934	527.323	220.55	656.301	359.763	175.788	212.421	488.935	152.138	108.528	458.191	135.589	703.925	134.89	219.812	437.967	355.378	127.781	535.44	106.406
YBR035C	PDX3	II	306269	306955	687	-1	298.609	199.309	334.307	201.745	312.278	302.132	221.761	271.872	167.011	292.441	298.238	197.967	276.482	303.039	186.83	258.55	262.076	204.107	313.847	178.238	296.952	308.528	237.676	261.285	189.215	281.855	184.713	223.03	271.546	284.819	200.877	272.731	350.798	210.691	296.898	174.094	281.831	253.403	186.312	196.022	326.765	211.672	299.822
YBR036C	CSG2	II	309081	310313	1233	-1	282.377	259.918	295.295	254.008	320.486	310.309	302.256	304.83	276.851	301.923	249.497	254.162	282.165	323.301	236.793	303.842	194.739	254.058	343.873	277.86	357.025	240.323	230.408	258.538	254.448	311.68	214.853	291.844	384.553	306.365	266.679	323.723	295.9	280.888	291.801	224.974	297.418	229.562	259.019	140.356	265.423	236.715	277.254
YBR037C	SCO1	II	310565	311452	888	-1	90.6664	45.1472	81.1525	36.1905	110.201	87.0312	53.4188	92.1541	27.9675	79.9006	74.1004	34.188	85.4237	73.3416	28.1732	60.0633	75.2663	53.051	109.115	29.3152	82.5509	78.9595	38.0462	63.416	30.0335	73.7993	23.8089	52.5678	94.9683	78.5809	35.7019	78.9244	99.3924	46.3177	78.5799	21.9349	72.6229	92.4191	50.3792	19.8779	90.501	32.5389	81.7786
YBR038W	CHS2	II	311898	314789	2892	1	40.7929	28.4788	30.2864	31.822	28.585	22.8091	35.0894	23.4049	25.342	32.1741	38.9659	28.7836	30.485	38.5241	30.7476	32.1266	34.4913	24.0149	31.7313	27.0327	27.9797	47.1118	29.4186	32.6518	25.6042	35.2395	26.9418	25.5808	29.9336	35.2528	31.5096	28.6351	40.7933	30.0561	29.2808	20.4419	25.106	38.0256	28.7629	17.6496	40.0366	25.0375	36.1285
YBR039W	ATP3	II	315575	316510	936	1	288.84	320.954	322.173	336.853	320.456	314.22	339.862	315.269	288.146	391.868	270.362	359.79	329.992	272.068	361.706	312.754	350.548	560.591	336.966	286.4	314.652	308.699	409.032	322.551	387.207	290.947	335.359	297.952	340.655	269.562	290.621	269.219	247.878	316.675	300.255	284.221	327.229	236.863	309.759	275.728	318.128	379.906	379.686
YBR040W	FIG1	II	316968	317864	897	1	0.618707	2.38369	1.43815	2.80105	1.36574	2.52394	2.94612	1.46701	2.6658	2.37206	1.09816	2.45649	0.224911	1.01974	2.62737	1.02283	1.12764	2.22979	1.61225	3.51211	2.12156	0.945191	1.30127	2.38872	1.84469	3.16397	2.68396	2.55555	1.7806	3.19926	2.07904	0.852577	1.04745	1.67653	4.01908	2.47625	1.50827	0.210649	0.865862	0.327975	1.6831	2.97198	1.40339
YBR041W	FAT1	II	318266	320275	2010	1	42.3434	40.5254	41.0533	46.2799	41.5672	45.5149	52.4918	42.2677	35.8151	47.9615	40.039	38.6734	47.8267	42.6865	36.6636	45.2806	37.9746	39.2953	43.1697	40.6066	47.0364	43.6994	44.0376	40.9289	41.8636	45.6968	40.0054	40.6938	60.0471	46.589	48.2883	45.902	43.6185	43.5441	50.5393	33.0671	47.6027	37.1324	49.4601	29.3462	45.7603	37.3504	47.8328
YBR042C	CST26	II	320416	321609	1194	-1	29.0837	47.4897	29.1714	41.1563	22.8188	23.8739	34.9146	22.1797	42.8999	24.0573	24.8324	53.5181	22.8949	29.571	50.864	28.3287	23.7201	33.1465	20.7007	42.563	22.6962	31.6696	60.6647	36.548	53.1917	32.1969	55.2477	38.0921	28.4927	33.4587	43.733	26.4436	18.5415	35.0771	32.8774	49.5125	27.4462	24.7927	49.4368	42.3796	29.8603	52.721	24.9739
YBR043C	QDR3	II	321876	323945	2070	-1	41.3267	52.4015	37.8003	48.7491	31.0825	38.5283	37.9804	43.2278	43.7145	33.6041	34.0722	48.6703	28.7999	33.8487	46.6358	31.6169	33.6789	75.367	26.8024	43.775	29.8603	37.3949	50.9375	36.8559	57.0725	39.6359	43.35	41.0244	37.5251	39.4014	45.4963	34.5963	33.7585	40.72	36.6123	44.5725	33.2965	33.5306	50.2777	83.1771	40.5067	50.6004	35.5759
YBR044C	TCM62	II	324341	326059	1719	-1	35.6289	31.1201	31.8295	35.1131	31.9274	31.4291	32.207	29.0414	26.7229	27.3739	30.8293	34.6095	32.2159	37.8868	32.3767	28.2165	32.4536	33.7921	34.7225	30.3114	28.8279	32.5522	30.2165	32.3205	33.0961	28.2922	30.6079	32.732	46.55	37.518	31.6093	34.1292	32.0431	31.6691	29.361	25.6441	29.5577	29.3852	31.2208	15.4456	31.6177	33.918	31.3062
YBR045C	GIP1	II	328173	330092	1920	-1	10.0136	6.01789	16.0095	7.60823	27.6662	21.4927	16.2758	23.6023	7.34148	27.6196	12.2105	6.12075	25.4809	14.7688	6.13737	27.7474	6.15974	6.16173	23.2129	7.03822	17.0481	9.71479	5.87672	12.323	5.8046	19.149	5.81359	20.3238	13.4209	17.6998	8.52096	24.7523	25.2325	9.90814	22.8658	8.89902	27.3637	5.24867	7.72633	1.68548	20.263	8.4652	31.0612
YBR046C	ZTA1	II	330507	331511	1005	-1	116.4	53.9248	134.248	65.3499	202.253	168.851	101.697	177.582	47.3778	164.323	122.224	48.2352	165.311	138.89	38.1518	138.885	75.4073	50.3048	164.176	40.256	171.028	100.981	46.7153	81.9478	51.9603	120.275	39.1125	102.486	111.035	112.114	49.933	163.062	173.247	61.5753	136.472	38.3375	138.732	101.464	53.7106	11.7824	174.49	55.1057	183.268
YBR047W	FMP23	II	331833	332360	528	1	33.9355	12.616	44.9891	20.1411	43.156	46.9712	31.7821	44.2373	18.2742	44.0178	40.1108	14.8382	35.7257	30.1438	15.9658	35.6798	32.2723	23.9376	37.1008	13.5818	38.205	26.0132	12.4044	33.0936	18.4346	39.5806	14.0107	32.6602	27.3257	37.7597	21.6737	40.659	47.7123	19.5101	40.6637	18.4452	44.2717	36.7407	19.7112	11.9795	33.4326	15.6356	35.9115
YBR048W	RPS11B	II	332831	333812	471	1	945.84	1418.55	845	1682.97	625.177	634.926	1199.86	683.97	1517.82	726.62	884.66	1624.14	763.506	748.469	1777.47	928.778	1597.11	1693.11	643.121	1708.51	674.105	888.698	1266.92	1200.35	1658	1087.35	1723.59	1193.29	986.689	982.553	1529.25	801.41	769.755	1513.42	809.3	1774.27	894.446	1092.53	1372.96	2224.72	761.653	1622.78	764.057
YBR049C	REB1	II	334386	336818	2433	-1	65.7595	43.0622	49.0179	45.2464	50.9163	56.4237	45.3479	54.4575	43.2617	47.2247	60.1231	37.9371	47.2232	53.5366	32.1521	46.6596	45.0598	32.9532	54.361	43.4455	58.6634	63.8055	40.7523	57.0827	37.8357	56.5219	35.209	52.7622	40.6793	60.5893	41.4956	57.1853	51.8924	39.5277	53.442	32.6202	47.8838	52.9138	47.4052	34.3709	53.079	35.4516	44.3996
YBR050C	REG2	II	337183	338199	1017	-1	176.847	37.0756	312.216	38.6094	293.68	350.413	55.9326	308.435	37.62	244.462	213.378	29.2496	181.412	342.679	27.7191	187.044	118.432	65.3192	340.507	32.5666	230.087	147.058	29.6496	168.431	31.9424	268.535	22.5966	133.55	160.609	254.701	40.5086	212.326	338.248	49.2409	355.903	23.7727	276.038	142.38	57.1244	3.76058	388.713	26.8895	269.298
YBR051W	YBR051W	II	337988	338338	351	1	136.43	28.4668	218.869	32.7947	210.95	250.086	42.7269	224.707	31.3141	184.422	159.404	20.9256	135.359	238.711	20.6597	141.674	95.5411	54.9225	232.603	27.5166	158.966	107.006	27.7122	124.756	28.7013	187.809	21.6994	106.126	124.378	190.412	35.7427	159.987	241.751	47.5574	253.351	17.0374	222.489	112.33	49.7871	3.35263	316.308	23.5202	211.824
YBR052C	RFS1	II	338720	339352	633	-1	583.788	255.871	587.001	242.217	784.047	621.023	417.587	612.738	186.892	584.616	558.971	208.086	704.675	578.883	190.31	528.167	466.844	275.504	829.121	186.502	717.804	469.859	238.488	377.114	218.849	470.567	166.586	316.623	609.609	492.605	248.278	649.21	874.07	331.416	551.303	110.938	538.009	557.503	299.874	110.845	634.793	180.007	631.285
YBR053C	YBR053C	II	339675	340751	1077	-1	108.986	31.4212	97.9713	37.2723	138.5	150.683	60.8525	116.15	21.8131	97.4888	106.005	20.6867	108.085	125.868	23.65	72.6374	87.4158	34.2185	149.66	22.0154	120.155	93.5218	45.0976	63.6358	22.9103	87.4397	33.2463	55.4846	81.9112	95.8541	28.4134	104.839	142.472	25.0641	105.256	19.91	76.209	105.792	31.6585	27.1794	113.007	26.9884	102.347
YBR054W	YRO2	II	343101	344135	1035	1	129.189	11.6404	96.0158	29.1309	25.8508	208.599	26.2352	57.5311	38.425	56.534	118.11	12.3006	34.4039	119.31	37.9217	28.7802	33.303	33.7568	64.783	23.9501	28.1687	118.042	67.2274	117.624	23.6989	102.33	52.2315	25.118	7.20152	134.111	35.3815	25.4393	29.2763	7.91879	94.5108	35.7405	62.0905	29.0274	14.8582	163.085	58.1232	28.5821	24.4014
YBR055C	PRP6	II	344602	347301	2700	-1	20.8044	33.626	17.5134	35.708	18.9659	20.8483	30.0481	20.7438	34.2136	15.3063	18.2416	34.5936	18.9043	21.8175	31.7591	20.4338	25.7629	30.2146	18.1625	32.9007	18.974	21.0703	35.0171	19.8061	37.1044	20.5928	36.445	23.2127	25.2396	17.3974	38.1456	21.2231	16.9861	32.2491	18.4558	39.8992	18.5957	25.6135	33.3684	23.0996	20.0009	35.736	19.8151
YBR056C-B	YBR056C-B	II	351293	351451	159	-1	133.883	102.667	280.61	140.014	134.373	343.026	135.873	229.145	235.349	138.452	167.892	89.309	62.1731	257.73	107.177	130.024	94.4453	246.77	298.498	302.418	157.51	129.042	120.313	241.24	124.576	351.311	96.0802	309.969	433.955	370.472	117.822	173.497	114.491	87.9607	333.051	225.128	231.159	113.688	190.506	67.9975	199.4	172.532	120.738
YBR056W	YBR056W	II	347879	349384	1506	1	183.493	66.0466	188.273	65.803	291.707	250.778	124.851	227.673	49.1103	230.51	170.846	53.3229	239.255	235.419	45.924	207.256	98.7832	52.5872	311.306	59.2605	303.021	128.639	59.5934	138.83	61.1412	198.131	42.4068	128.516	208.788	182.781	62.0845	236.458	250.254	79.1365	200.71	25.4703	215.255	140.188	50.2314	28.8138	185.306	49.4504	225.741
YBR056W-A	YBR056W-A	II	351255	351455	201	1	112.219	85.1014	226.844	114.246	110.196	276.981	112.741	187.402	190.346	114	138.201	74.3016	53.1965	206.606	87.4875	107.115	80.9041	202.616	243.974	242.938	128.384	107.561	99.3669	198.789	101.572	286.247	79.0526	250.124	349.9	302.453	96.5766	142.679	93.4891	71.0772	273.024	181.912	187.345	95.5728	157.268	54.8868	164.09	141.615	99.0319
YBR057C	MUM2	II	352193	353293	1101	-1	104.666	107.073	119.633	102.533	113.539	100.571	89.7691	106.073	102.84	107.256	116.846	119.969	106.736	123.955	110.403	106.331	93.7786	120.014	118.456	103.273	113.871	110.273	126.984	112.848	119.105	113.889	111.52	121.137	117.843	118.046	100.089	113.469	121.019	107.359	118.606	122.21	118.58	98.4519	110.964	55.0443	137.441	121.222	113.693
YBR058C	UBP14	II	353672	356017	2346	-1	42.9534	53.6155	36.1216	50.3614	37.9324	41.0578	44.495	38.3525	46.2072	34.8134	40.3508	49.6235	35.5591	36.7288	49.4178	40.438	39.0031	44.3516	33.8486	46.0284	39.4885	38.814	48.0959	36.8807	52.2458	37.3923	50.1355	39.4625	44.0034	35.5385	50.1888	38.8854	36.8457	45.9294	34.2173	48.5782	34.6336	38.0696	45.7201	39.0628	37.1768	49.8892	37.0247
YBR058C-A	TSC3	II	356324	356566	243	-1	279.448	281.57	298.205	281.576	224.647	311.264	314.564	268.732	261.203	259.315	274.435	274.048	269.409	264.249	281.631	234.845	427.78	382.127	267.271	278.053	257.185	285.752	293.544	294.087	283.793	244.735	267.861	221.258	310.456	238.678	273.839	235.138	254.466	251.259	254.847	280.901	268.481	348.356	348.387	341.41	276.715	300.808	214.34
YBR059C	AKL1	II	356861	360187	3327	-1	42.2389	26.1889	41.9566	32.2979	47.8393	52.6138	52.2854	50.3797	29.1024	46.5139	48.675	27.0807	52.2707	57.6264	28.5528	52.304	29.1631	24.5844	57.4175	28.8931	60.426	45.6664	31.517	34.8864	27.9102	50.95	24.3928	38.8507	54.8401	45.307	35.0079	48.9777	46.4382	32.0928	54.589	23.5467	54.1746	51.3603	33.3596	16.4472	50.5796	28.1483	49.4247
YBR060C	ORC2	II	360652	362514	1863	-1	22.938	28.7147	17.4783	30.674	12.3362	15.9084	21.8095	14.1709	25.9859	13.4856	20.6738	27.0719	14.1861	17.7737	24.5708	15.5622	18.0005	22.5685	10.5855	26.3665	16.1396	23.4372	30.7699	24.59	25.9925	18.7654	26.1275	19.1	19.0326	18.6873	26.072	14.69	16.044	23.9743	13.5458	28.8896	13.1524	17.8844	28.349	22.2658	11.47	24.7878	13.303
YBR061C	TRM7	II	364787	365719	933	-1	47.0344	81.4441	43.0533	88.7428	25.4731	30.6628	70.9527	31.2051	87.5447	32.8045	48.2493	77.5426	25.4074	45.4904	74.3225	39.2691	67.6331	73.6175	22.4051	78.95	28.6374	51.2518	78.6082	60.9396	82.1294	54.0626	78.7256	58.1291	43.0255	42.8995	75.6825	34.3095	28.5747	73.8221	33.5739	88.91	28.357	57.4485	83.3285	81.9043	31.3674	74.843	26.8161
YBR062C	YBR062C	II	365976	366600	543	-1	127.831	112.906	145.411	101.582	153.416	159.573	121.305	148.282	115.888	146.189	125.716	118.132	125.766	143.187	104.166	140.804	134.407	112.071	160.042	104.432	142.991	145.21	118.229	122.604	100.875	136.606	107.86	121.083	146.581	133.793	105.219	133.295	132.37	103.164	122.162	105.726	130.253	177.933	136.741	50.1158	159.123	106.267	132.288
YBR063C	YBR063C	II	366970	368184	1215	-1	35.1716	33.0642	34.0126	38.7137	33.4349	46.7532	38.6069	43.322	41.1917	32.9364	33.6456	26.9011	22.9143	38.8469	32.6767	30.3561	29.7141	30.4721	34.8426	35.8569	27.6293	36.2162	37.4135	37.3321	29.8814	40.2406	34.55	36.7476	28.2193	32.694	40.2561	31.6065	31.9955	37.0701	36.0676	39.0941	35.3231	33.3841	38.2267	30.63	36.513	34.4691	32.5718
YBR064W	YBR064W	II	367763	368191	429	1	34.4668	28.6585	29.552	34.187	32.3259	31.424	34.0344	43.7101	35.595	30.9031	30.0795	25.3961	18.3405	35.3944	28.7357	25.9489	27.2053	27.3786	26.0491	30.92	25.9062	28.4588	35.522	31.7263	28.2475	32.4764	32.243	37.0397	25.1927	26.2293	36.3574	32.0879	25.734	29.4459	36.7888	36.8407	29.6093	29.2164	31.5017	25.2019	42.772	28.2643	35.0289
YBR065C	ECM2	II	368584	369678	1095	-1	25.7398	18.1373	25.6339	20.0107	21.2122	31.2013	19.1262	24.4854	17.6234	16.8903	21.77	17.2164	14.6473	21.2179	15.2316	16.3666	19.8959	20.0148	10.5657	16.543	16.0585	25.1641	21.4971	20.4223	16.0002	20.3814	19.1082	22.2191	14.0028	22.0006	16.8762	19.5057	17.0001	15.2444	22.0221	20.2849	17.1603	27.0918	24.6126	17.3292	22.1662	19.1625	17.5318
YBR066C	NRG2	II	370037	370699	663	-1	100.509	102.021	115.469	121.71	101.775	127.897	106.424	122.808	122.88	135.776	75.7728	81.4253	87.7882	107.889	84.7654	119.01	74.6387	163.484	111.245	141.487	93.9178	85.6788	117.956	103.008	76.5612	129.393	70.5781	136.886	144.141	104.565	104.586	93.9267	67.4028	87.2139	109.476	113.779	147.604	40.1844	96.2941	26.8457	86.7065	108.954	120.33
YBR067C	TIP1	II	372103	372735	633	-1	1095.18	1172.18	939.075	875.361	638.431	804.241	889.865	716.16	1021.81	1138.72	1133.66	1356.43	931.439	865.578	1100.33	798.338	1540.17	2458.02	927.361	753.669	328.898	1362.57	1827.38	1392.22	1282.19	774.836	1367.06	958.348	1040.15	804.704	1043.33	636.093	731.392	1288.84	989.333	1175.24	870.836	1167.34	1544.52	1053.03	1648.81	1863.51	1327.82
YBR068C	BAP2	II	373861	375690	1830	-1	52.0321	45.5901	65.3398	40.2633	69.0861	90.1427	45.1636	79.4127	45.2753	72.8027	59.6411	55.5215	64.3821	70.0778	41.7063	75.7047	82.6118	99.576	68.0347	40.7726	56.0305	65.5104	67.9649	55.6574	50.7151	67.7445	46.6911	80.0835	63.1314	71.764	48.4985	67.4315	51.9842	55.0998	82.0836	59.6146	86.7446	74.5483	80.5539	16.6388	74.8209	63.3925	77.1728
YBR069C	TAT1	II	376574	378433	1860	-1	7.73648	7.47211	11.958	7.06829	3.68839	17.6492	5.2214	10.9659	7.96173	3.34383	9.42679	5.0019	4.77247	9.1471	5.50688	4.40654	17.1511	37.1334	3.53418	8.84757	3.76516	7.88579	7.94893	9.7675	5.58628	9.98737	6.04819	5.48994	4.55115	13.8858	6.0158	5.40384	5.11457	4.77026	14.0845	12.0797	8.93056	8.49946	9.47882	7.39438	5.86915	6.70397	3.51088
YBR070C	ALG14	II	379221	379934	714	-1	39.1418	21.2504	36.6959	18.9042	23.1288	35.1674	13.8796	24.7654	15.3939	21.4332	29.6618	14.5732	18.6487	27.1594	14.7265	16.6192	18.4166	10.9668	36.8267	22.7	22.3887	29.6861	21.2522	32.4611	17.4153	35.232	17.595	17.2202	21.4749	36.702	15.0778	22.34	29.5259	12.848	33.8856	19.5031	20.317	26.5521	20.7767	26.0612	29.2775	20.4752	26.0055
YBR071W	YBR071W	II	380411	381046	636	1	94.2419	33.2958	113.307	36.5655	84.5994	139.637	55.7827	88.1925	35.0254	101.137	94.7875	37.7254	75.4959	132.604	38.6236	80.0151	72.5467	36.1323	138.706	40.4093	88.9283	94.915	70.9642	95.376	46.3717	104.258	31.4532	65.123	69.8145	103.067	27.323	77.816	109.136	29.4384	121.052	37.7453	90.4073	88.138	22.7142	56.549	113.395	43.9443	87.0896
YBR072C-A	YBR072C-A	II	382860	383021	162	-1	2.9364	0.507638	2.47131	1.08206	3.32736	3.8114	4.07819	3.04608	0.258959	4.54644	4.86443	3.02259	5.60404	3.38781	0.559533	4.1532	3.84233	0.26269	1.6231	1.27939	1.87955	3.14013	2.80201	3.91205	1.05146	3.18527	1.08081	1.28638	0	2.79701	2.6163	3.03477	1.44995	1.39245	3.4617	2.1094	8.35135	3.8879	0.479431	1.36201	4.30127	1.59251	1.94265
YBR072W	HSP26	II	382030	382674	645	1	1013.41	574.897	1058.5	520.898	964.028	2093.73	587.738	1310.04	642.538	1213.84	893.873	735.439	992.306	952.433	706.463	700.794	74.9121	48.4279	1791.68	365.036	942.492	3485.07	3541.93	1035.67	904.76	741.02	859.85	682.611	171.193	1036.43	392.956	642.975	677.907	492.888	1802.62	813.511	1147.83	376.537	237.941	42.5326	1626.6	962.485	1206.27
YBR073W	RDH54	II	383112	385988	2877	1	19.7174	20.0948	22.3268	22.5032	15.2953	24.6092	15.9598	19.9821	15.9231	17.3514	20.2693	19.9983	12.3417	18.4404	19.2505	14.3506	17.9847	15.7236	16.1769	17.4626	13.3881	23.0156	23.3511	22.6366	22.1769	25.0205	18.4555	18.2897	16.5808	22.3119	24.0132	17.677	15.9207	16.4132	20.467	16.2131	19.9596	25.3512	21.8669	27.0214	22.4034	19.0703	16.7364
YBR074W	YBR074W	II	386286	389216	2931	1	19.5435	25.729	19.8514	24.8796	15.1306	17.5902	22.721	18.1829	26.1784	17.4226	20.8369	22.5952	16.7261	18.0383	21.7101	17.0078	24.7677	22.7952	13.2772	24.0991	16.6216	21.0874	22.1686	22.4152	21.9593	21.1265	24.2237	18.8415	22.7963	19.6335	26.9546	17.4631	15.4871	23.9866	18.0946	25.0666	18.1302	21.4889	23.6369	27.3266	20.9208	23.5307	17.9044
YBR076C-A	YBR076C-A	II	391351	391617	267	-1	65.9206	32.9566	74.4725	27.3554	64.4196	102.522	39.3431	62.2221	38.0233	65.2848	65.6698	25.6751	44.9582	81.5359	30.8937	48.5657	91.5037	57.6974	82.7236	29.8083	49.6074	71.1293	33.0305	65.7827	24.6071	67.1591	29.6738	49.7569	62.4122	75.2365	26.9861	66.9013	94.7923	37.1737	72.9124	26.5571	71.2211	102.143	40.1429	28.648	82.6423	34.7848	68.9533
YBR076W	ECM8	II	390227	391291	1065	1	13.5488	4.82614	15.162	6.4192	11.8711	20.0984	6.76176	14.9043	7.83879	16.444	12.8565	8.85066	11.3659	15.6317	6.55362	12.6925	19.5066	9.39025	16.5419	6.11078	11.3646	13.852	7.12399	17.2854	4.59255	12.3553	4.23344	12.8656	6.99866	18.6494	7.80026	11.7458	17.479	6.21306	21.2132	7.13927	21.1724	17.5646	8.53253	1.45025	17.6655	6.29828	18.2473
YBR077C	SLM4	II	391805	392293	489	-1	131.003	55.2454	117.895	48.5134	109.53	149.837	68.2284	105.118	42.2087	99.2407	132.75	46.0621	91.3837	115.601	29.1026	71.9224	175.027	89.637	138.731	41.5369	98.5379	122.581	61.3987	107.137	38.4164	111.592	42.7883	66.9076	117.149	123.549	42.4707	97.0753	137.5	40.5946	132.54	48.2185	92.6847	164.093	75.9207	57.0037	142.496	63.3097	103.134
YBR078W	ECM33	II	393123	394742	1290	1	556.978	776.984	501.527	888.2	382.337	365.681	727.041	383.997	941.27	513.409	600.573	782.792	468.472	508.834	889.579	559.829	691.459	677.231	403.79	942.666	506.77	590.002	667.518	667.065	828.779	657.118	902.808	625.464	671.523	546.139	929.755	502.769	433.593	832.535	501.797	849.206	574.787	699.074	744.167	1066.11	444.911	777.695	482.007
YBR079C	RPG1	II	395383	398277	2895	-1	122.512	218.675	99.6463	236.006	79.5557	69.3161	182.476	86.3349	247.679	96.3657	128.72	236.119	91.221	103.446	256.152	127.972	175.826	200.828	57.4024	227.063	80.0921	145.406	230.065	141.272	241.101	129.716	263.378	177.531	129.651	118.248	259.838	104.666	91.8875	218.979	93.7288	263.669	96.0622	155.426	219.67	216.021	97.3602	243.996	95.1196
YBR080C	SEC18	II	398614	400890	2277	-1	68.2627	76.1517	62.2223	70.1072	69.5984	59.0691	71.4054	60.8974	62.0887	69.9397	61.7763	68.5997	70.6153	66.3637	66.6795	73.4683	57.8173	70.9077	65.1294	63.7347	70.7393	67.879	68.2071	63.8961	74.4758	73.1416	55.2496	72.5992	90.4165	66.9624	77.2108	73.6021	65.0671	73.1448	61.9236	54.8151	72.2244	60.1626	73.6088	38.5668	64.621	63.411	71.9397
YBR081C	SPT7	II	401253	405251	3999	-1	17.8629	14.5185	14.9391	13.6033	12.1925	15.7488	15.5461	13.9644	16.1763	14.9183	17.6614	14.6322	14.1762	14.5933	14.28	14.8057	17.725	13.0466	14.071	15.8698	14.8094	17.6818	14.5941	16.776	15.0116	16.2262	14.1094	14.7475	14.9109	14.4278	14.9441	16.5148	15.1543	15.6439	15.9666	13.9287	14.5851	16.1594	13.3234	13.2604	14.6946	14.3649	13.7917
YBR082C	UBC4	II	406628	407169	447	-1	1315.79	1051.7	1273.5	1035.29	810.138	1041.05	1013.47	843.599	1104.53	910.631	1310.09	1006.43	974.877	1096.83	1059.75	915.291	1248.57	1143.1	977.359	1208.23	971.19	1575.04	1503.8	1217.27	950.701	1168.25	1181.97	1032.76	1201.65	1149.18	1018.73	894.788	994.216	1072.71	959.929	1095.31	905.646	1181.62	1059.2	1033.46	1070.67	1070.81	825.498
YBR083W	TEC1	II	409169	410629	1461	1	85.7406	51.9261	71.5818	55.2317	95.5238	96.0754	63.9413	96.1484	51.8002	70.7452	79.0195	39.7995	74.0147	93.1614	40.2036	69.8315	89.3639	83.597	93.4968	55.7234	72.5266	71.4945	34.9754	79.5056	43.271	78.2321	37.8407	78.843	80.0966	86.6844	53.9011	94.2959	90.2748	51.106	91.4644	39.5284	76.294	55.0517	47.5257	23.7107	87.2	44.7931	70.9767
YBR084C-A	RPL19A	II	414186	415261	570	-1	1042.71	1434.03	1057.15	1596.3	729.628	835.9	1216.32	846.104	1553.82	911.25	1100.14	1712.09	892.458	930.757	1818.29	1080.37	1815.09	1981.76	716.865	1712.34	789.128	1091.33	1490.11	1475.95	1684.02	1166.46	1716.67	1389.02	966.816	1130.8	1599.89	973.01	900.005	1682.72	1018.43	1961.16	1065.06	1321.34	1789.63	2370.71	911.755	1833.97	940.68
YBR084W	MIS1	II	411054	413981	2928	1	41.1984	105.9	41.2476	104.729	24.5851	26.7813	72.362	29.4652	122.043	28.0892	47.0656	111.754	30.6959	36.8633	129.496	46.5007	57.8506	73.1355	24.6509	115.182	25.8678	42.5076	89.0312	62.0683	109.959	46.9664	134.488	68.7884	40.0208	48.9792	126.023	37.6485	32.8912	99.0236	35.4054	134.098	34.629	45.6677	72.177	118.963	30.1045	105.615	26.4677
YBR085C-A	YBR085C-A	II	418907	419164	258	-1	3169.01	1457.96	3709.38	1442.89	3943.79	5047.27	2245.5	4108.06	1249.11	3185.26	2785.62	1261.16	2838.12	3302.88	1082.11	2923.85	2022.99	1390.65	4315.63	1378.36	3831.75	2956.91	1842.1	2887.33	1385.42	3074.08	983.703	2559.89	2764.55	3213.08	1238.34	3600.22	3556.83	1501.22	3275.03	1289.74	3151.57	2183.93	1217.4	448.987	3479.07	1405.26	3031.22
YBR085W	AAC3	II	415983	416906	924	1	8.45169	9.16715	7.17322	6.32373	3.92448	9.46662	6.72107	2.84828	6.40166	1.50564	9.70122	7.68406	3.05675	6.13766	8.63279	3.37601	9.17856	4.928	3.55713	10.4079	3.62484	6.05597	8.07073	9.50432	7.42651	4.8865	12.1276	7.5554	5.12808	9.31732	7.79793	5.3207	3.81317	4.63848	6.06921	8.04379	4.71797	4.90785	5.29554	18.5463	2.89079	8.46927	2.63961
YBR086C	IST2	II	420201	423041	2841	-1	103.478	55.5631	103.999	57.7525	168.897	128.119	99.6465	139.65	50.2352	152.121	115.252	55.0674	162.05	135.291	60.27	139.253	86.9272	46.9297	146.002	57.9687	170.785	101.287	61.0348	80.5083	55.0399	109.66	54.2501	86.7207	119.26	109.332	67.2237	132.382	141.526	70.4017	125.486	39.8135	135.482	103.555	60.2534	54.3652	124.719	55.8473	164.694
YBR087W	RFC5	II	423765	424829	1065	1	45.1875	47.2189	40.0144	48.7201	27.6993	30.2442	35.6078	29.4225	43.1724	25.7418	39.8643	48.0464	30.7827	28.1713	48.8543	31.9323	34.1914	28.2107	25.4301	46.8234	30.0913	49.676	40.7955	42.3068	41.7671	39.7307	51.1301	34.8301	37.1929	44.3188	42.9014	30.6212	32.7525	39.1847	35.581	44.2795	33.3819	28.0323	34.6406	42.3335	30.751	41.3425	30.0674
YBR088C	POL30	II	424990	425766	777	-1	63.008	51.491	53.5864	64.2969	23.4609	50.0632	36.9871	33.2363	61.3882	34.1246	55.7813	57.9778	30.8979	41.4386	68.3624	28.8902	34.7479	35.9287	32.9948	63.0584	27.8231	64.9244	77.1983	67.7758	63.825	54.6231	60.2793	41.7726	27.682	48.6939	56.2939	35.8548	27.8877	38.8057	36.1903	57.1736	29.6973	30.3977	42.7823	86.8949	39.6082	71.9398	31.9976
YBR089C-A	NHP6B	II	426190	426489	300	-1	1076.53	870.894	1263.93	797.002	1399.69	1466.09	924.053	1312.07	830.776	1296.01	1128.21	763.461	1127.42	1355.6	712.464	1309.96	893.746	726.711	1629.81	813.843	1464.33	1152.21	800.639	1002.94	650.764	1238	650.028	1186.63	1213.34	1221.4	767.434	1280.43	1171.72	867.718	1189.15	784.537	1245.19	1041.76	1121.78	362.348	1272.83	737.27	1161.54
YBR089W	YBR089W	II	425183	425782	600	1	70.0993	57.3606	58.4959	71.4809	26.4616	56.0847	39.7501	37.1469	67.3318	40.236	62.8788	65.696	36.9867	46.9551	74.6305	32.2138	38.5146	40.428	36.1546	70.2613	30.9561	73.7618	86.2459	76.9053	71.176	61.9217	68.1399	47.8437	32.0326	52.8635	63.9999	38.147	30.3401	42.2329	39.3892	63.361	33.0714	34.6412	48.8013	96.3483	42.0019	81.2659	37.2407
YBR090C	YBR090C	II	426333	427058	369	-1	677.45	543.458	788.409	499.912	879.529	909.437	567.565	812.188	534.225	800.173	702.346	488.996	736.726	865.628	461.082	833.606	596.101	471.112	1034.31	511.917	926.456	723.533	507.701	631.217	434.841	793.249	417.207	751.403	758.054	769.315	492.068	833.451	756.872	549.779	742.733	512.583	815.988	666.88	716.06	231.01	838.747	494.067	755.859
YBR091C	TIM12	II	427155	427484	330	-1	102.347	84.6048	106.895	84.9909	76.7712	96.3591	79.8806	79.2533	77.9277	72.1644	94.0272	93.8515	64.1917	102.004	70.5927	64.3163	92.8972	94.2676	86.8508	75.2419	65.5108	107.393	83.9075	105.534	75.9506	80.9204	71.8937	72.6221	64.5331	97.7174	81.1719	78.6281	90.0417	63.7994	86.4256	82.324	75.1622	103.256	83.5518	58.6158	91.8516	76.3538	74.1476
YBR092C	PHO3	II	427698	429101	1404	-1	19.369	42.4073	16.1903	40.0778	9.07462	10.4813	26.3043	11.4228	41.2342	10.4335	19.294	44.2926	13.8664	14.8543	39.899	16.5112	19.0085	20.2474	9.55134	38.7654	11.9821	22.8264	33.0237	31.6188	40.1055	20.398	45.2071	22.1159	12.6653	19.2563	41.418	14.5902	13.0077	36.4179	12.4393	43.2021	11.724	14.9834	19.3616	39.8649	12.9865	40.4866	9.97479
YBR093C	PHO5	II	429548	430951	1404	-1	45.9378	33.6213	62.6699	38.9541	52.8771	40.7526	36.092	41.2392	34.4813	51.5846	61.39	34.4401	50.5082	62.5443	35.8962	49.0107	52.9245	39.6763	43.6365	29.4652	45.326	57.549	49.5125	60.5293	39.4469	61.2858	35.6357	42.4877	45.087	45.3976	40.0294	42.5256	60.6468	39.8454	61.3976	37.6649	50.0011	82.274	60.8509	99.5836	72.3771	46.4279	56.8227
YBR094W	PBY1	II	432036	434297	2262	1	24.3597	29.303	19.5673	24.7984	19.2156	19.517	26.1112	18.0704	21.2724	20.4409	21.077	23.5955	17.8824	18.5206	24.4443	20.3885	18.1963	16.123	16.5647	21.2575	19.9222	23.0138	23.8516	21.3065	24.2584	21.1584	25.5245	19.4621	21.0182	21.7343	22.8222	21.5654	20.1195	25.4297	17.7086	19.2993	18.4417	13.4488	18.3697	22.2726	18.9963	22.4304	21.1128
YBR095C	RXT2	II	434406	435698	1293	-1	68.3685	67.3227	65.6073	65.255	56.9237	61.681	60.7017	64.7521	72.5144	55.6965	63.0796	79.2431	48.9931	62.1125	73.8194	61.6384	40.6186	67.0756	50.0262	70.2089	55.8108	54.6864	73.5229	62.4813	74.5254	61.8578	68.757	74.4206	52.4163	63.254	66.0837	62.0191	56.4066	67.7486	57.8082	65.1466	62.7805	41.6971	61.7499	29.0098	64.3094	77.2166	55.1899
YBR096W	YBR096W	II	436021	436713	693	1	135.056	103.776	112.268	110.286	100.976	127.558	120.026	107.997	90.0167	105.926	108.881	95.9182	105.967	115.362	83.8427	114.299	153.706	132.519	120.468	101.985	129.835	124.178	110.323	125.461	97.6507	126.397	87.4195	106.377	145.507	114.641	94.5537	123.834	114.056	94.9396	110.864	69.8977	120.607	140.328	151.637	90.4231	101.387	80.6598	98.6591
YBR097W	VPS15	II	436951	441315	4365	1	9.01809	5.8593	6.99101	5.66241	7.8472	7.167	6.09963	8.51645	3.902	8.09923	7.13115	4.26279	8.8047	6.4124	4.61009	6.88023	6.23884	4.95266	8.04189	4.44435	7.62089	7.38093	5.1699	6.19475	4.20334	6.32457	3.93104	5.52613	8.70864	5.84777	4.48601	7.23338	9.17502	6.56317	5.59786	2.75961	5.3552	5.85831	3.50529	4.44828	6.86429	3.92054	7.19183
YBR098W	MMS4	II	441515	443590	2076	1	19.0569	21.4903	18.9848	20.7999	14.4932	21.5135	19.4445	15.5297	19.7228	17.1477	15.943	15.6262	14.4312	14.9808	18.9934	13.553	13.1928	16.9731	14.2491	17.112	15.547	20.3383	16.4303	19.2324	15.5426	15.9079	17.817	17.1905	16.7464	19.1345	22.2128	16.5509	17.1982	21.4059	15.8606	14.1561	15.4959	11.1951	9.61495	8.92783	17.0062	13.4627	15.7279
YBR099C	YBR099C	II	442924	443307	384	-1	35.9251	45.7231	37.533	42.1496	26.5432	45.5581	42.6681	30.6273	39.9848	34.0983	29.5001	32.8353	28.6331	22.3913	40.365	27.7156	23.5043	32.0277	32.1831	38.9693	34.4926	37.5344	30.228	37.9591	32.3182	33.5947	40.1252	34.1896	36.3251	39.7263	54.5253	33.1453	32.5728	43.0789	21.9061	28.0319	28.1858	24.1111	18.0011	15.5141	25.7068	24.6342	27.4552
YBR101C	FES1	II	443821	444693	873	-1	547.942	298.005	518.007	233.859	227.558	638.075	224.536	352.622	308.604	234.353	480.45	273.015	237.796	472.129	250.128	213.763	156.684	176.804	218.065	332.234	189.912	694.488	423.471	423.78	205.401	405.038	293.223	209.408	191.737	475.175	233.913	240.967	206.438	270.537	271.634	272.928	201.982	134.842	140.033	121.654	342.416	226.859	175.74
YBR102C	EXO84	II	445062	447323	2262	-1	27.5492	22.7952	21.8682	22.6285	19.8655	21.8372	21.3213	20.4701	21.1797	17.3657	18.5513	19.1037	18.15	21.3513	20.5172	18.766	21.8425	21.5225	15.5185	19.6998	16.9608	26.1622	25.715	19.2119	24.366	19.4475	21.7897	19.1857	23.0423	21.5006	21.6979	22.5796	18.9772	22.2718	17.4252	20.6212	19.6379	24.336	22.7304	26.0768	19.3044	22.2783	19.3389
YBR103C-A	YBR103C-A	II	449320	449463	144	-1	12.6632	13.7062	11.4298	15.4194	10.5492	11.4342	12.8463	12.5651	12.8185	11.9344	6.8406	17.0021	9.10656	8.89301	8.18316	10.619	7.5646	6.50158	11.8689	15.8324	12.6869	12.3643	14.8607	13.6223	10.477	8.95858	14.895	15.1954	17.0072	8.91547	13.5393	16.6912	10.1949	9.39902	11.6832	11.2721	13.571	3.9365	11.8659	4.59677	9.67785	9.55508	10.3811
YBR103W	SIF2	II	447709	449316	1608	1	46.3716	55.7966	38.0102	49.5285	38.6721	43.0062	48.3585	42.145	42.7079	35.8287	34.4276	45.0682	36.949	39.2506	47.8588	37.5817	27.0003	37.6068	35.893	49.1084	36.404	38.3846	52.0224	35.6776	50.0445	38.5085	48.7001	39.6894	45.0287	36.9613	47.5503	41.5469	35.168	48.7253	33.5301	41.2277	33.608	30.3953	43.3742	31.2855	36.328	48.8806	38.1155
YBR104W	YMC2	II	449667	450656	990	1	57.9406	125.101	34.4186	99.4511	14.5524	34.9263	55.5895	27.3316	111.404	20.9963	42.1879	119.447	20.0726	32.8926	110.421	28.8527	35.6027	72.7318	17.7951	120.504	22.0676	49.4999	120.195	60.8755	99.6698	41.6981	138.968	67.0438	40.8172	47.9052	92.6455	35.0378	21.0572	89.7749	23.7104	113.821	27.1039	30.9194	91.397	199.323	16.6576	113.879	15.0997
YBR105C	VID24	II	450881	451969	1089	-1	440.169	317.282	426.25	271.606	338.116	388.857	321.051	396.569	374.172	287.816	433.095	323.292	383.668	388.059	264.525	363.791	302.87	244.784	275.861	362.373	307.283	416.133	304.701	493.223	311.467	397.198	268.426	416.979	261.31	416.154	284.273	349.374	343.925	314.233	393.432	462.925	321.907	350.547	375.002	110.221	358.96	365.225	325.186
YBR106W	PHO88	II	452658	453224	567	1	725.571	1199.77	859.467	1127.51	604.715	726.344	1020.95	713.217	1287.62	700.296	739.741	1191.12	635.302	751.127	1144.8	815.646	579.095	687.798	544.203	1120.23	598.502	887.761	1151.11	929.364	1104.24	976.741	1195.69	1064.3	952.401	880.259	1261.5	721.118	555.226	1096.19	830.525	1407.42	786.485	700.933	1227.62	1013.98	758.047	1215.92	730.993
YBR107C	IML3	II	453793	454530	738	-1	72.3537	103.02	65.8213	87.1718	63.0796	50.4778	67.5886	52.712	102.207	62.3195	67.405	107.652	68.8887	63.4595	99.7333	77.5756	38.4819	53.7426	63.598	86.2743	51.5729	81.9115	96.0397	89.5546	105.578	68.697	106.289	97.7022	63.8445	71.1191	99.7001	70.0217	61.1099	85.1771	72.0805	93.1864	59.8853	49.585	75.4578	49.8295	60.2702	85.9957	58.3152
YBR108W	AIM3	II	454822	457665	2844	1	26.4137	15.7882	31.0791	16.7034	32.2723	44.1809	21.5576	36.6975	13.5117	34.5875	26.5312	15.926	33.2341	40.3321	15.5217	33.3786	23.4461	16.6393	39.3397	14.0943	35.3575	28.4997	18.7198	24.0347	15.3497	29.4839	16.4379	26.9468	31.0191	29.5545	17.2278	30.5974	30.8274	16.4714	39.5779	12.4361	35.2818	29.6982	19.9358	6.72383	44.7141	16.2678	36.351
YBR109C	CMD1	II	457919	458362	444	-1	502.125	508.334	507.353	480.61	431.204	470.733	502.643	415.295	448.614	397.936	454.808	468.706	427.119	467.244	464.45	414.933	451.598	440.318	488.576	477.82	477.646	489.606	520.233	501.143	452.256	484.925	477.756	425.588	576.645	478.289	497.535	442.543	491.209	512.458	416.988	427.153	426.596	482.452	528.631	428.204	463.752	413.515	440.169
YBR109W-A	YBR109W-A	II	458608	458832	225	1	14.6233	20.8335	11.0715	21.2949	22.6502	19.6668	18.205	12.0625	15.2889	20.3681	19.7009	14.6898	12.1047	12.1961	16.9203	18.2137	20.7486	17.0223	12.855	11.4224	14.5477	20.7249	24.2094	15.2905	17.0877	22.3606	13.4237	21.9971	18.2199	17.1177	19.9676	20.3936	17.7473	15.0384	22.7879	9.49228	16.0346	23.2341	20.3662	8.17204	20.6461	14.9059	25.8762
YBR110W	ALG1	II	458872	460221	1350	1	64.0723	59.3327	58.3229	58.4745	58.8761	61.3635	65.5773	54.4638	48.2595	57.467	57.3516	62.5677	62.4664	58.1349	51.5665	56.1815	58.4419	53.9671	62.035	56.5591	57.4014	64.8752	65.9514	56.7582	60.8162	66.3174	49.512	59.4308	69.4878	51.9685	53.1841	62.3948	51.5021	57.8701	57.9192	43.5379	57.4573	63.4972	65.4136	52.0831	64.0028	54.2728	60.7274
YBR111C	YSA1	II	461178	461873	696	-1	297.368	239.741	299.753	224.658	327.249	316.56	262.843	304.279	178.715	310.059	304.006	236.915	344.793	307.006	186.758	280.517	301.95	245.552	337.934	179.388	324.83	274.572	228.174	246.502	227.324	257.822	203.519	221.942	309.342	271.479	195.965	274.071	322.469	239.189	271.074	144.962	257.992	316.006	221.175	162.102	280.491	183.482	265.989
YBR111W-A	SUS1	II	462139	462579	291	1	231.582	171.54	238.163	167.061	257.813	238.704	235.661	226.1	159.3	225.26	225.782	155.227	229.477	230.092	124.285	222.381	247.058	182.8	235.835	144.299	260.802	192.293	138.384	198.598	158.043	187.521	116.728	162.024	225.583	205.797	167.788	226.012	248.815	176.224	212.26	113.027	214.122	204.969	148.129	175.151	226.681	136.234	180.877
YBR112C	CYC8	II	462870	465770	2901	-1	43.6042	37.9721	35.5439	40.6662	34.9659	34.4799	41.6077	35.4661	40.6209	32.3282	44.0741	41.3114	48.437	44.6477	48.3999	37.4878	40.1508	35.0158	47.9932	44.8672	40.9866	38.4317	42.7616	34.2878	41.8563	34.9523	47.5452	32.9185	50.2851	36.9657	44.8532	40.7669	34.1082	38.8532	31.4268	37.5176	33.0081	35.3023	39.4631	50.1477	34.7482	41.2934	30.1312
YBR113W	YBR113W	II	465566	466048	483	1	23.2268	23.5815	20.7222	18.7512	21.5085	12.7836	19.6969	19.0711	22.6693	15.0795	18.7628	20.5292	27.7765	26.5133	19.1423	21.7815	24.647	18.855	23.1368	21.5414	16.233	23.1707	27.6571	20.1191	23.2253	16.8265	25.7381	18.1212	33.2887	16.1045	24.9215	19.9051	14.3464	17.2802	19.2405	17.1569	20.3856	25.8195	22.3516	28.1707	20.9186	24.7482	20.5246
YBR114W	RAD16	II	467248	469620	2373	1	51.6525	45.9185	55.8435	44.1989	57.4902	74.0259	61.2224	69.8364	55.7229	49.6257	52.0543	50.2453	49.5224	66.3001	47.6713	66.8875	34.9526	32.5131	56.5111	55.6538	56.6822	56.7368	46.319	53.6806	45.5193	66.5947	43.3856	64.3272	48.3713	67.7542	49.6892	64.6394	40.6581	41.8262	58.6082	59.7618	62.3026	41.2993	41.1087	32.7605	57.3085	48.923	56.5961
YBR115C	LYS2	II	469748	473926	4179	-1	44.318	57.5603	33.722	63.1012	25.7268	23.246	46.7004	26.411	58.5049	36.6979	41.9806	60.4312	30.3173	30.2933	60.8633	38.7132	72.2589	60.4376	25.5141	62.2129	29.9641	32.968	51.3776	42.1375	58.1062	37.3521	65.2247	40.8908	36.3086	37.2446	62.4959	31.7637	30.8017	59.7543	29.1008	62.2688	35.0001	44.9132	55.477	142.802	24.205	54.7994	28.4662
YBR116C	YBR116C	II	474199	474726	528	-1	134.616	25.3877	178.608	20.8051	560.935	373.041	90.4663	365.114	18.1948	427.314	108.766	17.8522	361.461	210.314	21.631	256.362	27.7041	13.0569	463.885	14.4454	566.732	64.3906	15.3519	49.7262	26.085	125.583	25.8658	63.7416	86.313	129.298	20.7104	291.751	453.323	39.4474	209.691	22.9756	303.069	86.7223	11.915	5.15396	235.128	21.8247	468.34
YBR117C	TKL2	II	474392	476437	2046	-1	136.11	30.7084	166.65	23.7323	593.113	359.926	90.4139	376.65	18.9047	427.619	103.656	19.6247	376.572	201.093	26.006	270.401	33.0091	16.4524	447.748	16.8159	549.073	65.9704	17.1783	51.1385	30.0306	144.325	28.0694	69.6428	86.0789	141.405	25.7702	298.173	440.192	38.9191	194.763	22.0466	308.584	91.2745	18.5249	6.39863	238.115	22.0243	487.562
YBR118W	TEF2	II	477671	479047	1377	1	1209.17	1489.23	1120.62	1636.8	987.496	880.657	1371.09	974.147	1629.25	1180.23	1170.4	1566.15	1127.77	1031.09	1803.93	1191.33	1775.27	1751.28	818.331	1702.37	1022.36	1288.81	1500.51	1325.52	1480.17	1173.77	1816.94	1304.92	1311.32	1146.39	1643.53	1084.19	1002.42	1625.29	1091.05	1586.89	1191.13	1821.37	1924.16	2033.23	990.05	1558.54	1064.57
YBR119W	MUD1	II	479338	480323	897	1	101.468	53.1288	108.853	51.0703	79.8688	83.5193	59.7325	86.5534	52.521	81.7447	113.989	55.1345	80.6307	90.1453	59.6211	74.7349	106.519	71.8752	95.1226	55.824	82.7409	98.6779	63.9791	93.0929	55.8291	83.8451	52.1176	69.2323	57.632	83.9384	53.3935	77.28	123.73	69.3243	99.8517	50.9536	81.3629	118.806	58.6189	43.3747	115.875	56.0842	82.186
YBR120C	CBP6	II	480435	480923	489	-1	113.25	80.892	127.811	70.3803	116.845	107.327	95.5197	121.432	61.8546	108.78	115.627	77.8549	113.456	126.825	64.693	102.568	103.425	91.3775	123.137	68.663	107.722	102.815	79.699	94.4858	78.027	107.635	58.8115	77.9878	113.883	97.1404	66.2197	100.203	125.612	73.1932	117.14	53.4596	95.144	101.238	68.1381	35.1949	133.471	65.9476	102.329
YBR121C	GRS1	II	481364	483367	2004	-1	190.809	340.665	183.994	378.112	154.027	126.581	330.795	150.247	377.645	179.475	196.125	369.322	181.359	166.236	394.465	227.63	268.831	323.628	114.349	364.609	149.394	200.959	311.613	237.785	365.127	234.961	381.943	276.636	272.442	184.578	394.738	184.158	138.339	355.249	165.384	379.748	191.731	212.838	319.663	366.164	152.528	337.031	177.81
YBR121C-A	YBR121C-A	II	482326	482484	159	-1	283.224	502.476	256.55	560.425	221.592	179.28	471.608	209.49	554.338	240.361	275.689	518.146	246.789	227.814	563.819	306.211	387.568	471.058	124.856	537.835	192.459	264.482	444.546	332.535	543.146	363.482	556.659	436.447	376.362	242.232	561.922	260.761	198.697	557.557	230.767	548.582	272.286	314.524	460.634	570.347	232.999	508.402	251.867
YBR122C	MRPL36	II	483970	484503	534	-1	246.98	220.609	265.985	217.749	223.45	217.378	204.51	213.311	203.943	224.206	238.699	236.807	230.458	212.405	196.566	219.233	205.592	243.939	227.49	202.603	202.421	246.254	234.735	249.115	224.198	221.77	195.257	232.589	249.35	221.042	187.315	220.754	257.655	247.824	224.138	207.337	231.398	207.234	240.567	94.8966	232.703	230.449	236.622
YBR123C	TFC1	II	484742	486691	1950	-1	39.7024	35.6784	33.1916	35.658	32.9199	31.7695	30.7972	34.6268	28.9356	27.4885	40.5637	37.9173	28.6065	32.8357	37.9311	32.747	31.6017	30.8148	33.8455	33.1192	31.1904	37.6091	35.649	31.1846	36.7251	31.1593	33.1327	32.0873	31.4524	31.6794	35.5157	35.0726	34.8422	35.0511	31.7989	30.2731	28.87	33.5915	37.0814	19.9523	35.7336	33.5163	30.6237
YBR124W	YBR124W	II	486507	486866	360	1	23.2343	17.1328	15.1986	21.1002	19.465	10.8625	15.5991	23.074	12.1193	17.0492	21.3427	23.4629	18.2131	11.688	18.6324	16.9904	19.0196	18.4409	20.4511	18.9989	13.9556	19.3118	24.1373	16.8498	22.9818	18.6338	19.5762	16.6426	18.1903	18.2505	18.6019	20.4847	16.1488	22.5577	14.91	11.8654	15.6588	18.7203	22.4374	9.39784	23.2268	21.7378	17.7024
YBR125C	PTC4	II	487199	488380	1182	-1	79.4841	71.5924	75.1178	62.9297	86.1904	83.4058	74.0595	75.0077	61.6138	64.5271	69.8367	61.8289	65.1149	76.6127	50.0001	73.0155	50.8183	56.9211	85.3118	60.8104	74.6404	66.3493	65.2855	70.7999	59.1461	79.7813	45.9208	70.3461	88.0124	74.6887	61.2453	85.0351	72.0373	64.8867	69.2013	47.9914	68.1038	51.6874	69.5857	32.2318	68.9731	49.764	69.159
YBR126C	TPS1	II	488905	490392	1488	-1	1012.24	341.329	1008.06	428.456	1826.35	1249.83	972.353	1380.79	326.589	1487.13	1136.11	314.593	1848.38	1226.5	307.082	1478.82	664.918	323.03	1695.79	302.729	1788.4	957.234	380.625	733.07	336.681	978.19	240.575	774.334	927.904	1049.71	513.736	1401.25	1584.49	553.127	1231.85	159.264	1383.73	1074.66	405.721	77.552	1260.7	323.004	1686.86
YBR126W-A	YBR126W-A	II	490850	491056	207	1	946.799	539.31	857.438	458.417	940.525	1196.12	587.579	869.721	337.029	691.059	897.487	438.802	812.829	854.613	374.838	641.497	1165.23	827.68	1110.84	354.446	835.867	750.765	514.387	703.44	430.835	727.281	390.15	453.03	797.054	945.998	410.736	812.79	1229.21	561.58	796.492	325.214	642.328	1309.89	583.822	481.084	814.622	411.699	679.971
YBR126W-B	YBR126W-B	II	490927	491070	144	1	1384.15	784.396	1260.68	664.249	1381.95	1752.29	862.079	1279.35	488.267	1017.83	1319.55	635.878	1188.76	1250.1	531.906	933.196	1698.79	1205.16	1630.61	515.561	1227.46	1092.18	745.736	1022.3	630.479	1057.11	561.449	653.401	1173.12	1385.05	587.49	1186.59	1792.68	817.193	1168.32	476.394	939.527	1917.51	851.65	707.903	1192.79	597.192	996.036
YBR127C	VMA2	II	491269	492822	1554	-1	362.462	535.072	264.411	525.43	310.131	264.554	464.167	301.667	459.953	297.906	320.742	548.898	362.142	254.047	562.823	356.955	345.276	413.673	276.648	455.76	319.427	300.125	484.764	315.245	530.315	287.643	545.979	381.72	362.812	307.423	527.646	333.906	296.033	513.426	247.919	426.878	297.747	329.268	409.78	532.539	219.115	505.626	300.382
YBR128C	ATG14	II	493081	494115	1035	-1	28.4576	15.5735	26.3463	14.509	35.2726	34.1037	17.0433	30.4343	7.41748	22.4555	25.6017	11.3544	25.1451	25.276	11.5604	22.4568	19.6961	15.4599	34.5509	11.134	28.9777	17.2844	13.5959	19.7692	11.1676	17.9483	11.2499	19.7823	27.623	23.7138	12.7766	25.5976	34.3826	15.1111	23.6858	8.17162	22.9481	21.4815	9.90547	6.46657	29.3982	9.80434	29.4946
YBR129C	OPY1	II	494353	495339	987	-1	75.5477	87.4866	90.9953	78.1451	86.1895	89.0407	71.4886	89.8268	73.7442	78.2706	59.5819	80.1217	84.2139	82.8521	75.7665	86.6354	52.7387	87.5261	76.4585	81.2663	88.0759	67.6895	86.8563	74.8504	82.0245	75.5461	70.56	86.4084	117.592	82.176	74.0325	90.9877	76.5122	82.3533	81.9805	73.8321	98.8455	59.2828	88.4485	34.3524	82.0117	77.9799	87.0475
YBR130C	SHE3	II	495592	496869	1278	-1	58.1284	79.0843	45.1101	72.056	39.2253	42.0327	52.9361	39.3201	74.6129	42.5188	47.7108	90.5181	51.3046	46.0934	94.5453	53.5077	48.6448	77.353	47.1157	81.4771	47.7101	56.6551	86.7158	67.3707	86.8815	47.7454	92.1355	60.4554	58.1139	57.5554	63.3439	52.9161	48.2465	78.1928	44.9464	78.9464	47.9909	44.9956	84.3529	50.2408	36.167	82.2275	39.6466
YBR131C-A	YBR131C-A	II	497650	497739	90	-1	18.4993	21.93	13.8393	24.671	15.2454	16.0079	10.277	17.3626	25.6369	18.1858	17.5119	20.4025	20.1745	30.4903	41.2935	17.67	13.8324	16.0766	14.6079	21.1866	5.92057	19.7828	28.8207	19.1132	32.4449	20.0672	17.9955	21.4182	8.28175	13.4257	25.4304	24.8851	24.7941	18.3803	24.0341	10.4415	12.527	20.2949	21.5744	13.8925	25.8076	15.2881	18.3581
YBR131W	CCZ1	II	497163	499277	2115	1	12.3329	16.7197	10.6003	16.7972	9.66157	11.2396	11.9014	12.7157	13.6862	9.28635	10.0135	12.7914	7.58334	9.16872	15.9003	9.97733	8.16701	11.7909	8.57828	13.3862	9.82563	13.0683	15.6061	14.1833	18.1899	11.9549	12.7697	14.4102	10.4214	12.2473	14.8695	11.5709	11.578	13.7941	13.1061	13.4508	11.9762	8.90412	13.8811	9.7369	11.9703	14.1496	10.0811
YBR132C	AGP2	II	499652	501442	1791	-1	163.236	66.9241	170.632	59.1163	176.531	165.307	122.727	192.132	51.3441	132.646	151.195	41.6935	141.988	165.782	35.8326	132.03	119.774	79.1239	144.978	53.5568	142.34	123.459	36.4966	117.008	40.461	150.396	25.1004	94.6557	144.559	137.967	67.6346	167.293	150.135	59.1965	166.847	26.9028	140.882	149.846	58.0232	3.16204	185.062	34.7152	141.013
YBR133C	HSL7	II	501804	504287	2484	-1	32.4441	30.6735	32.5568	32.9323	30.0843	29.8698	26.4373	31.2223	26.9373	27.3116	31.4073	23.4579	24.9745	32.0369	25.9818	27.8987	34.8316	40.2259	31.5976	24.3139	25.5578	34.9852	25.8446	32.8758	28.4971	36.7172	27.3316	33.5368	38.8796	36.5436	29.2457	30.8535	36.028	30.1495	36.3801	23.6275	30.5006	29.565	32.2365	21.9698	38.6179	25.9649	33.2574
YBR134W	YBR134W	II	504243	504644	402	1	6.80413	6.75083	10.9549	9.88389	10.1175	10.4956	7.06684	6.95596	6.78317	9.56788	7.59613	9.74448	5.26947	8.19143	12.1761	8.977	12.0001	10.4802	9.48426	4.53705	7.57429	10.967	8.06549	13.1375	8.77707	9.62713	6.20661	11.4046	9.13818	12.2108	7.16944	8.01722	7.74207	6.73363	14.7473	5.52536	8.78762	11.2807	12.1718	6.76937	12.7112	12.6213	10.1772
YBR135W	CKS1	II	504854	505306	453	1	88.6463	113.281	97.1176	114.283	78.1018	91.3221	102.819	96.4053	128.817	94.4816	93.0684	126.198	75.4875	95.7113	125.661	74.9377	92.2351	121.091	86.4867	116.029	71.4166	93.7673	117.382	116.518	112.268	112.771	114.602	110.637	90.2609	110.028	97.4927	84.5313	78.8156	102.912	100.982	152.379	84.6197	73.4118	110.415	80.205	98.7012	122.634	83.1932
YBR136W	MEC1	II	505668	512774	7107	1	4.18335	3.90532	4.45024	4.28348	4.46797	4.96656	4.00658	5.53154	4.91114	5.50409	5.15601	3.75496	5.29415	5.17396	4.09411	5.17242	4.34635	3.9999	5.01319	4.25195	3.963	4.53325	3.82309	5.18052	4.09499	5.89927	4.36066	5.02878	3.24368	5.11113	5.74901	4.03525	5.02371	4.44361	5.64752	4.37551	4.97062	3.97029	3.19108	2.85625	5.9644	4.18665	4.92634
YBR137W	YBR137W	II	513044	513583	540	1	132.946	83.8364	99.5115	77.5837	125.502	130.731	106.318	113.162	60.2856	102.901	114.557	77.5295	116.564	115.524	67.1439	87.6703	94.5214	75.0243	150.462	74.23	137.865	127.96	88.8638	103.446	62.7719	112.042	76.6837	79.6913	125.705	109.503	61.0644	110.061	122.557	64.4703	86.493	55.2134	80.4514	122.236	74.216	53.9354	105.166	73.0964	92.8103
YBR138C	YBR138C	II	513762	515336	1575	-1	43.2658	17.6484	43.5233	18.9206	35.0332	35.4133	22.3159	27.5713	9.10943	28.7335	37.2129	14.5343	29.205	35.3107	12.3161	24.8545	32.4568	15.239	40.3179	11.7382	31.3186	36.282	15.522	33.666	15.45	31.5342	10.0608	18.6231	39.1439	36.6808	17.2765	34.7177	48.8425	17.6165	37.3355	10.1974	24.8632	34.6712	12.772	5.46359	49.0344	13.6501	31.8706
YBR139W	YBR139W	II	515664	517190	1527	1	230.839	78.8176	228.186	80.6251	290.488	242.477	149.353	235.799	42.803	203.652	209.331	66.2179	233.916	248.715	52.4158	182.695	171.054	94.392	276.116	54.5908	258.076	177.618	72.1508	147.949	71.7262	176.82	42.5403	106.21	215.958	190.554	78.3841	223.511	291.999	94.8889	202.146	30.9944	174.049	200.625	67.6987	37.3281	265.048	62.8495	224.079
YBR140C	IRA1	II	517350	526628	9279	-1	15.273	13.7417	15.3696	13.8915	15.6795	16.935	15.0019	14.669	13.4684	17.2244	16.1149	12.0977	14.9042	15.7331	14.4578	15.1941	14.9091	13.2818	15.6422	12.9373	17.4574	15.8986	10.5038	13.6079	11.3211	16.0994	12.9163	12.7284	13.9712	13.7626	14.9274	15.7537	17.4162	14.0028	12.709	11.6283	13.6813	14.3155	12.5554	7.67268	14.0177	10.5653	14.9147
YBR141C	YBR141C	II	527025	528038	1014	-1	25.333	36.8203	17.6794	29.3309	11.5983	12.9903	17.8523	15.3295	29.3742	7.66707	16.126	30.3019	11.2412	14.9745	24.7618	7.96235	33.8393	28.4964	13.7436	33.4805	11.9362	21.0705	31.464	23.6905	31.197	19.2106	30.1748	14.6431	11.8661	22.343	29.51	13.5756	12.7407	25.3607	10.113	35.2169	9.04318	26.4607	30.4084	42.0691	13.5146	25.1881	5.66416
YBR141W-A	YBR141W-A	II	527167	527262	96	1	49.1389	68.1028	35.2162	60.8659	22.9701	23.583	31.657	40.2653	61.179	20.459	38.9914	44.6305	15.7614	30.4903	68.9274	11.4685	85.9122	64.7203	23.2814	61.3146	19.0304	30.9107	54.0388	57.2137	64.1294	32.2509	67.0273	26.0492	31.6111	46.4129	70.6401	24.4678	34.8667	51.6946	26.7045	78.3113	19.5735	49.8624	54.2057	94.2338	21.7752	42.9979	14.752
YBR142W	MAK5	II	528317	530638	2322	1	31.242	80.0593	27.0886	74.3098	14.6249	16.7967	49.2513	21.7121	82.385	14.3442	34.5742	70.6443	17.0728	23.4783	80.0652	25.9992	61.3545	67.2609	11.324	74.853	14.8506	35.2352	75.5706	46.3597	82.4537	36.2232	84.8501	49.9445	28.9128	29.1084	77.3573	27.901	18.4868	66.0279	21.2187	88.2267	18.8715	46.8447	66.4626	75.8606	18.3554	71.2927	14.3666
YBR143C	SUP45	II	530869	532182	1314	-1	302.409	476.651	299.333	523.035	239.309	203.466	458.193	253.179	504.15	252.857	291.991	477.642	250.493	258.959	489.921	318.581	416.275	437.314	188.102	470.516	246.266	318.552	435.962	349.604	482.951	319.956	510.218	381.143	363.724	261.329	531.833	284.811	230.69	461.911	258.814	506.602	293.213	374.98	453.24	446.663	256.043	447.583	272.318
YBR144C	YBR144C	II	533235	533549	315	-1	4.78214	6.91838	5.93115	4.08091	5.7559	5.55375	3.77524	5.22184	3.46265	4.41654	8.75597	7.38376	6.08439	2.90384	13.5247	5.82527	9.88029	4.72842	6.26054	3.42144	4.10815	4.57562	3.70552	8.14345	4.17149	4.91442	5.83639	3.80401	6.25357	8.63078	5.92031	7.11003	5.40623	5.25152	5.34091	2.98329	5.96525	8.99772	4.93129	2.10138	10.6917	1.91102	4.9954
YBR145W	ADH5	II	533762	534817	1056	1	141.298	108.131	133.324	101.812	113.134	106.026	110.674	99.6897	101.74	137.401	143.653	90.1883	134.688	103.251	89.7001	109.472	106.322	120.494	112.049	101.668	124.13	123	106.42	103.996	95.7908	100.295	81.2452	95.2671	241.293	114.423	96.8893	107.182	135.741	117.417	123.508	87.7767	137.37	104.735	85.8318	266.752	126.692	100.573	110.789
YBR146W	MRPS9	II	535260	536096	837	1	187.125	147.33	177.509	151.558	187.405	142.374	151.077	163.505	134.775	167.094	185.241	163.22	183.186	154.965	162.012	163.254	163.423	180.392	159.117	132.676	156.7	178.076	184.545	164.09	167.051	167.843	150.721	170.86	180.01	159.43	137.634	168.707	193.708	158.649	169.416	132.892	165.949	163.593	152.645	80.7538	203.686	171.375	168.541
YBR147W	RTC2	II	536575	537465	891	1	186.328	83.8064	181.978	104.468	240.78	187.567	139.252	189.964	76.3693	246.794	195.462	86.0065	239.219	186.022	75.893	209.857	185.305	89.1714	188.132	63.7367	204.273	148.538	75.1813	134.568	95.6688	177.506	64.0136	142.847	140.061	156.039	87.8125	182.699	247.941	142.705	226.134	49.7626	217.22	212.138	81.0675	94.7626	215.585	78.564	223.494
YBR148W	YSW1	II	537876	539705	1830	1	12.3257	13.2119	22.4606	14.975	23.5375	17.6574	16.643	18.2015	15.6114	39.8894	22.7153	20.068	39.1364	30.0905	20.0606	39.6071	14.1159	14.1853	32.4727	16.6261	23.3357	19.1342	14.1741	21.9991	17.9378	34.7534	20.0686	38.0347	16.2338	23.0685	16.4441	27.104	29.1689	24.4477	38.5683	14.0984	41.524	13.4917	22.4515	4.62189	28.3672	17.763	36.8022
YBR149W	ARA1	II	539987	541021	1035	1	608.87	307.695	680.277	325.465	973.193	959.677	473.957	823.473	239.062	772.025	591.504	257.249	774.722	789.744	208.438	713.95	370.618	232.721	928.556	240.302	898.75	536.635	285.325	510.53	274.724	682.41	193.743	534.273	612.747	650.123	268.883	762.545	853.098	347.482	725.744	156.499	722.864	530.709	273.601	128.55	783.317	249.761	871.762
YBR150C	TBS1	II	541209	544493	3285	-1	25.2209	16.1846	29.0735	17.1469	29.5062	34.1146	23.7317	33.874	19.6284	32.2361	27.7073	15.055	27.0222	36.477	15.7282	28.2832	25.2252	31.946	30.5766	23.1299	29.7071	31.9003	19.3849	30.4726	16.6447	34.0475	11.1931	30.5771	31.1498	32.7595	20.8501	33.6734	27.5828	19.5019	40.9469	14.3294	33.6113	29.0858	24.0924	5.01517	38.4286	14.1101	34.5127
YBR151W	APD1	II	545028	545978	951	1	187.953	122.664	194.072	128.291	234.554	250.073	172.704	226.668	116.458	226.232	184.062	113.018	210.019	211.412	108.659	193.015	169.36	166.867	236.4	103.434	209.074	183.475	143.058	150.132	123.152	207.409	104.024	161.116	181.385	192.65	129.514	195.47	211.921	123.106	229.137	100.972	225.645	216.967	153.784	87.3918	251.807	119.815	232.723
YBR152W	SPP381	II	546376	547251	876	1	32.22	34.0778	29.605	34.285	28.8647	19.2658	27.6032	31.1701	32.9481	26.905	34.7465	32.9794	27.5212	34.0406	38.4928	31.9791	29.311	36.4834	17.8597	31.6096	25.6346	32.9069	44.1934	31.4189	43.1673	33.8708	36.2776	35.8028	25.6475	28.7939	37.5457	27.6871	26.0097	31.0726	34.2037	33.7431	30.2022	36.3093	46.8135	15.1127	29.9616	34.6535	28.3814
YBR153W	RIB7	II	547460	548194	735	1	67.5253	74.7969	57.8589	66.4605	50.803	48.7237	51.5949	49.6821	65.1244	51.217	69.2883	67.7863	54.7595	63.2208	65.4859	51.0127	83.8413	90.7857	45.4337	65.139	48.6764	70.0186	72.2576	70.5401	67.2735	63.3609	68.25	67.5508	67.1474	61.8539	56.0507	56.1122	60.3207	68.9517	55.48	58.116	51.8466	85.6926	91.9334	54.6359	52.7739	66.4565	47.7417
YBR154C	RPB5	II	548362	549009	648	-1	195.149	377.746	168.324	355.907	102.77	98.9375	297.402	104.582	407.989	103.305	182.568	412.773	118.619	132.689	426.224	157.539	251.313	312.536	104.284	380.234	121.348	224.52	345.748	258.335	383.706	182.158	439.08	256.151	177.137	164.558	367.59	145.922	124.333	345.907	119.429	449.433	122.023	221.222	316.784	328.357	114.521	385.654	98.954
YBR155W	CNS1	II	549771	550928	1158	1	42.6539	126.694	36.5703	118.528	17.6038	27.2821	63.6705	22.4431	145.38	19.2223	43.8082	164.066	18.2059	31.4382	157.179	31.1109	96.7552	147.806	14.4187	148.59	21.8899	60.8421	149.237	74.1175	149.532	43.5582	175.659	75.6282	29.6543	46.5637	113.024	32.6434	24.0875	98.5031	30.6479	207.379	23.8208	69.674	114.288	118.96	22.0635	149.861	16.9177
YBR156C	SLI15	II	551104	553200	2097	-1	10.7941	9.49044	8.16699	11.7308	5.23446	9.27495	8.2859	6.94191	10.9429	6.55624	9.72364	10.9164	4.90654	8.11331	12.838	6.03778	16.9195	13.8606	7.39801	12.9871	6.35255	11.2398	11.3798	10.6208	10.2116	9.59683	11.105	7.97501	6.82952	9.50744	8.81232	6.06953	7.89692	11.9762	8.8251	11.57	6.02158	10.3922	9.37051	14.8009	7.58721	11.2364	4.23966
YBR157C	ICS2	II	553543	554310	768	-1	51.1003	62.8559	51.6079	74.6368	59.6585	80.5307	86.2824	74.6407	91.8231	67.8769	50.9197	51.6438	47.1527	65.0301	51.2235	52.325	35.459	59.5671	77.7188	75.5098	63.7321	67.01	72.6991	66.4481	55.1627	53.9194	61.7837	69.1254	70.9171	57.8195	72.2957	51.0694	52.2236	60.7999	84.3905	76.3091	71.8347	38.7909	72.6114	22.3135	49.2965	72.111	47.3294
YBR158W	AMN1	II	556549	558198	1650	1	98.6231	114.933	66.5636	105.778	65.3966	72.2225	117.038	74.8171	128.193	71.47	104.654	106.019	101.301	90.8057	123.496	82.184	176.599	231.581	106.611	121.166	93.6527	77.1788	106.034	102.607	123.586	90.0679	151.056	97.2188	99.1874	94.6966	128.539	107.795	83.7067	99.3904	75.501	95.8375	76.6654	143.985	163.197	336.762	52.1548	106.843	51.5934
YBR159W	IFA38	II	558685	559728	1044	1	127.961	143.64	102.73	150.779	87.5387	94.135	129.349	92.5639	132.002	86.2256	108.695	153.605	92.8531	79.0295	160.885	104.344	103.669	121.92	97.5961	147.028	102.006	101.107	126.525	123.576	158.985	113.681	162.471	106.243	121.727	113.785	142.823	102.868	84.5406	130.866	81.2647	127.328	83.0096	73.602	100.507	142.658	79.5363	147.445	77.8485
YBR160W	CDC28	II	560078	560974	897	1	92.099	55.0083	98.5384	61.6883	58.9455	77.0948	53.693	48.5946	59.4895	59.94	84.3385	53.3604	54.541	89.5335	47.6969	54.551	71.0414	54.4639	78.707	54.5763	56.8579	96.3149	65.7864	81.3512	56.5073	81.544	51.0928	49.8914	77.9308	78.1292	53.5825	54.3822	82.8143	47.1942	77.3449	54.0965	61.4202	72.5334	62.0823	41.7348	96.0664	58.6727	60.3457
YBR161W	CSH1	II	561634	562764	1131	1	42.7258	32.8659	47.0008	35.3377	37.9112	44.3113	34.9318	37.8861	28.7094	36.9021	42.067	31.6049	45.6647	40.4381	39.4315	37.2076	31.1642	32.5095	48.4735	27.7813	33.5178	35.5327	33.5987	43.3868	38.5767	42.2027	29.8399	39.1544	45.661	47.6753	35.9009	37.9145	39.6678	32.1113	40.8006	25.0778	39.0764	31.854	29.5976	24.191	39.4302	32.7711	36.5214
YBR162C	TOS1	II	563203	564570	1368	-1	414.091	540.284	360.551	614.724	265.683	275.399	502.938	286.592	606.178	306.825	402.299	531.628	307.116	372.57	692.289	348.303	455.184	624.183	355.684	648.235	346.61	324.818	411.833	452.68	569.565	429.069	660.882	387.463	541.233	398.519	619.154	364.891	295.846	505.404	327.775	556.173	320.868	448.255	600.336	776.451	284.817	521.443	244.199
YBR162W-A	YSY6	II	565231	565428	198	1	323.138	329.157	376.987	379.803	206.901	399.157	343.347	266.255	391.969	251.294	360.686	354.262	222.124	365.884	340.145	253.311	410.65	460.806	306.103	414.94	257.199	292.032	326.198	406.65	359.475	400.693	307.516	314.169	384.51	353.186	353.2	246.644	250.907	311.782	316.004	410.757	246.745	350.866	355.389	458.377	283.297	374.82	186.76
YBR163W	EXO5	II	565723	567480	1758	1	47.5111	60.8828	45.8753	58.5309	40.8915	37.9904	44.1572	36.5373	55.8873	44.8748	44.4336	61.6949	38.3867	42.2494	59.6045	48.1181	42.0018	63.8579	38.888	50.7659	37.9309	51.3621	63.2604	58.2459	62.7859	46.0098	55.1021	56.7215	48.3338	50.7328	56.2227	47.5412	45.1277	58.383	45.2063	55.6902	53.0154	41.4519	66.7555	34.013	45.4496	58.6023	48.3343
YBR164C	ARL1	II	567875	568426	552	-1	179.176	229.579	151.422	214.142	100.492	110.924	174.981	100.868	198.205	113.414	143.117	217.109	121.157	126.601	208.712	122.774	152.936	190.113	140.998	218.6	125.766	158.969	197.594	187.797	213.625	145.83	209.111	148.084	196.949	154.185	210.077	134.288	135.743	207.596	113.639	209.398	106.207	136.694	203.175	158.022	119.921	194.269	92.6456
YBR165W	UBS1	II	568852	569685	834	1	92.7819	77.1099	110.249	72.1633	98.5934	87.6073	66.0667	96.6417	80.633	76.5372	89.292	81.1696	75.836	94.3226	73.3632	85.9542	65.7723	94.8576	92.2191	86.0852	84.4275	86.0035	85.9956	102.55	75.4519	102.089	67.4964	92.2654	79.7959	94.4444	70.8434	94.4489	94.7733	72.8481	102.399	89.2206	99.4051	65.6272	77.4816	31.4829	98.8672	74.344	89.5263
YBR166C	TYR1	II	569842	571200	1359	-1	48.3048	57.3665	35.1875	59.7211	26.6109	27.7147	40.447	27.8988	58.1268	31.3734	40.7356	59.5411	34.9603	37.2884	63.5644	39.7867	49.0661	56.7411	29.4093	58.9602	30.9192	49.2855	54.4444	48.5657	58.784	41.7671	64.2905	54.9736	40.0768	39.5657	56.0754	38.025	34.2226	52.9499	31.4795	66.886	38.7702	45.3263	58.3509	60.0185	35.1223	59.1023	28.7153
YBR167C	POP7	II	571468	571890	423	-1	89.5916	90.3056	97.1698	77.7702	84.2202	95.1228	76.5312	93.3266	74.2826	87.8334	88.7241	87.3979	82.2721	96.8771	84.8585	83.289	72.8409	88.9346	85.472	83.3942	85.1195	92.1997	91.0611	88.3243	85.5993	80.2078	77.0942	83.0126	98.5503	79.9826	73.3454	92.3344	97.1773	82.3026	101.894	82.6031	94.8856	80.4051	81.1565	43.1205	115.86	97.7871	93.3714
YBR168W	PEX32	II	572371	573612	1242	1	35.3007	30.8225	33.0583	29.5449	47.4247	47.3111	39.7358	44.8965	20.8743	38.6118	33.1521	20.1068	42.9643	37.1187	23.5004	34.5225	24.8081	23.6079	39.4838	23.2292	37.4479	32.6984	26.3668	30.7132	28.0758	30.2255	19.3489	31.6701	44.1093	33.2601	29.5528	40.5075	44.9641	28.5755	39.9278	18.9846	39.8807	23.4288	26.0144	14.3307	44.0412	22.9876	47.954
YBR169C	SSE2	II	573915	575996	2082	-1	131.243	34.0878	128.601	41.2835	161.554	178.828	73.3969	131.938	44.5707	180.652	145.013	32.9262	182.608	160.096	45.6704	137.813	61.5133	26.9398	175.232	36.0566	176.045	152.627	94.747	82.1434	35.9512	109.795	46.1907	74.8696	79.246	118.611	44.8676	119.956	149.092	50.6699	156.225	38.0375	152.274	108.604	37.2671	38.9997	152.447	40.2718	152.253
YBR170C	NPL4	II	576344	578086	1743	-1	61.7251	51.8289	62.6548	52.0618	81.1936	84.428	71.7523	82.8574	40.6035	72.7274	49.5067	39.611	66.554	62.7649	30.3708	63.8674	47.9879	48.562	59.7392	39.6922	67.0814	61.6299	49.8534	43.6837	37.7779	65.871	28.3281	57.4488	89.2523	58.535	49.9465	73.994	57.51	44.1317	62.4178	26.2222	58.9913	83.7619	87.2928	25.4866	68.9609	37.3487	78.0004
YBR171W	SEC66	II	578364	578984	621	1	131.627	227.444	144.052	209.355	117.26	99.4278	194.264	104.626	218.674	116.626	121.822	231.228	117.279	119.605	218.072	138.385	116.774	166.66	116.228	201.253	122.824	142.671	201.64	149.241	219.434	133.989	212.45	163.007	168.378	125.136	213.217	143.734	97.5877	207.172	98.1746	210.756	118.25	135.198	221.497	123.765	109.963	202.318	113.645
YBR172C	SMY2	II	579150	581372	2223	-1	63.0911	83.8466	57.3104	78.3814	35.38	46.0608	66.8394	43.1013	97.4146	46.3479	69.7908	90.3106	40.4761	57.9357	91.8268	54.4793	77.4923	77.7414	33.5332	94.2602	39.4134	80.8934	90.1959	80.49	91.0406	62.0934	105.819	66.0195	45.1688	58.1258	87.3992	50.0061	43.6657	82.7689	53.9496	96.4985	49.601	67.8006	93.9841	78.478	50.7793	87.0789	44.8423
YBR173C	UMP1	II	581726	582172	447	-1	267.203	230.522	243.615	188.888	288.865	283.86	248.304	257.036	189.203	231.228	260.255	185.403	265.609	262.749	177.03	244.798	259.184	197.451	298.825	191.032	307.041	280.336	199.472	216.787	169.301	255.987	178.421	207.345	337.066	258.996	197.413	264.086	242.774	194.793	199.298	154.234	223.132	323.374	321.097	181.485	249.156	148.328	224.944
YBR174C	YBR174C	II	582338	582652	315	-1	26.4276	46.9928	21.4651	37.4702	14.4675	15.6812	28.3143	17.4932	37.8228	11.9506	16.5738	43.1367	15.0508	9.29229	48.3436	18.6409	23.7127	28.5056	8.76476	29.4771	19.8158	19.9174	39.1138	23.0891	32.5222	21.2958	39.6041	23.9818	29.5777	23.4949	39.5584	24.7984	11.1853	31.0317	12.7164	30.9177	16.9413	31.592	48.8198	28.9524	14.3785	29.4842	12.4885
YBR175W	SWD3	II	582408	583355	948	1	33.2854	58.3382	26.6995	51.1581	23.6227	25.944	41.0478	26.1133	47.9696	20.718	28.159	52.0393	21.1748	24.3151	50.3898	26.5179	28.6442	38.1117	17.7514	47.4425	23.6876	34.2533	55.8857	32.1842	45.1251	33.8838	53.885	35.3918	48.9717	37.9986	50.3422	33.0751	17.5301	43.6242	23.4087	44.3374	21.8034	40.0626	70.9498	38.1707	19.4782	46.9892	23.3211
YBR176W	ECM31	II	583720	584658	939	1	30.396	51.5407	33.8246	48.4749	28.7546	32.3299	45.3109	34.5092	41.1918	27.8016	27.4848	43.6731	23.6336	29.6136	39.4819	27.5537	27.3444	39.3834	22.2619	39.5539	22.6987	39.9088	44.6813	36.7672	40.7635	29.2628	36.2677	37.3955	35.0396	33.859	45.9499	28.4473	26.516	40.9994	29.2641	33.3898	28.496	22.7386	38.379	28.8241	26.5909	40.113	24.5501
YBR177C	EHT1	II	584807	586162	1356	-1	220.045	192.676	253.222	212.179	283.032	255.827	253.499	267.657	174.797	316.42	233.259	211.879	332.969	239.74	199.137	289.453	133.868	161.405	218.246	162.446	228.758	248.348	208.026	211.384	203.211	218.526	174.607	202.477	254.46	232.796	245.927	257.901	252.993	199.126	260.546	163.049	294.441	158.761	168.28	162.663	303.696	198.247	378.882
YBR178W	YBR178W	II	586071	586445	375	1	74.7374	60.9653	66.5475	73.8571	93.8243	66.4098	82.2751	85.9724	56.83	93.4021	70.398	57.7799	102.487	73.1768	59.4627	97.049	47.0993	57.195	71.5204	55.9327	72.8738	75.2879	66.057	63.7373	75.7913	67.4258	60.1148	65.5746	87.3133	59.8113	84.0899	91.48	83.3081	63.9635	81.1818	49.208	86.3864	51.5629	53.8497	58.8387	95.6946	70.8605	136.374
YBR179C	FZO1	II	586547	589114	2568	-1	35.0104	24.2421	38.2822	27.9414	35.3974	37.5485	31.0781	38.3677	23.9652	33.8115	31.6841	24.0254	29.1462	32.1288	22.414	32.6549	33.6619	28.6025	27.4411	21.065	31.5099	40.2788	28.4335	31.4831	26.9111	40.9415	20.1478	30.1676	32.4663	32.2604	27.1337	31.8651	36.1301	28.0214	34.1918	21.2246	32.4298	32.1788	26.2825	17.0696	44.1834	23.2403	38.2971
YBR180W	DTR1	II	589741	591459	1719	1	1.89098	2.22457	2.12196	1.73356	1.05475	1.67622	1.07613	0.621973	2.26962	1.47581	1.89101	1.06819	0.704172	2.44774	2.26743	1.06746	1.67473	1.73293	1.30018	2.07381	0.885651	1.13439	1.62211	1.86093	1.31648	2.10128	1.37507	1.06076	1.76537	1.40583	1.87387	1.97022	1.57141	1.8809	2.37684	2.2861	1.6178	1.39232	1.89764	0.984067	1.21606	1.7009	1.6477
YBR181C	RPS6B	II	591712	592774	711	-1	372.44	821.622	377.954	978.538	200.147	288.026	707.313	308.502	1022.64	367.513	408.289	1040.61	345.606	322.142	1211.4	461.966	609.873	866.858	223.557	1042.83	277.721	447.409	844.738	634.176	1079.44	482.811	1134.09	711.133	464.632	461.401	1003.03	360.638	260.825	995.688	400.568	1238.44	461.967	432.916	802.349	1476.76	305.934	1123.51	360.412
YBR182C	SMP1	II	593506	594864	1359	-1	8.95506	10.5898	15.9735	15.6075	4.65149	11.8885	10.0145	8.16994	20.4354	11.8027	11.8148	12.3406	4.60199	14.8077	23.3447	9.40659	12.424	28.2453	6.0947	19.1857	4.313	14.7233	19.6592	17.0546	21.4867	17.2764	18.7782	27.8702	6.85575	15.6707	14.1592	7.79794	6.91365	9.12929	21.7527	37.5291	16.1496	7.46168	12.516	7.30613	15.8093	41.5741	11.2893
YBR182C-A	YBR182C-A	II	595361	595555	195	-1	6.70855	2.74125	5.70303	3.59577	5.27724	10.0269	3.72684	4.63941	4.3027	8.8131	4.54637	2.51108	3.62107	9.38164	13.9453	3.13668	13.1674	12.6576	8.76476	3.82635	2.73257	10.0001	6.31838	6.1905	3.49407	7.93868	4.48953	6.94646	3.00327	7.35829	4.78179	2.52119	4.51714	2.31361	10.271	10.0764	7.70894	7.42888	7.16934	4.52605	13.6979	10.1431	5.64864
YBR183W	YPC1	II	596115	597065	951	1	163.193	40.7728	182.939	52.4714	181.275	164.155	91.9793	178.93	54.2147	211.517	179.711	49.4294	249.371	175.632	68.9125	188.127	185.887	99.6101	185.664	55.0079	203.952	158.958	55.5048	127.474	54.1431	140.534	47.5933	123.426	111.854	148.021	56.8686	153.079	218.528	80.5687	203.275	50.6654	205.807	203.059	77.1778	8.89386	218.225	68.7242	216.425
YBR184W	YBR184W	II	597363	598934	1572	1	1.36173	1.1509	1.01871	1.41246	1.55862	2.09481	0.58838	1.36027	1.3877	2.03028	1.62921	1.16808	2.18173	2.79301	2.59478	1.75092	1.53437	1.5972	2.17446	2.03041	0.968469	1.72588	1.27878	1.80458	1.19192	1.88746	1.92133	2.38619	1.2531	1.96965	0.970627	1.28572	1.60629	1.3393	1.52889	1.46732	1.14751	1.04172	1.4328	1.82467	1.84692	1.31291	1.30128
YBR185C	MBA1	II	599123	599959	837	-1	51.1976	47.9472	57.345	46.2144	49.2371	44.1385	50.2012	53.3554	40.2973	42.5312	40.3669	41.6825	52.7864	48.5222	42.7772	46.7692	53.7307	51.25	39.8969	35.4596	46.1095	56.1172	50.2813	46.4759	44.2483	53.6359	44.5051	43.322	62.0177	47.1883	44.5615	45.4236	55.4955	42.9413	50.059	41.8477	46.7855	51.1698	45.5614	27.1523	49.1177	39.9669	52.4517
YBR186W	PCH2	II	600553	602360	1695	1	5.26214	5.26416	4.14655	5.58458	3.00667	4.3713	5.06706	4.46398	5.44501	4.58667	4.76542	6.06658	1.84487	4.20928	9.51899	3.89726	7.16102	6.15114	3.49039	6.04051	3.32331	5.70226	4.39962	6.6767	5.19693	6.54531	6.40453	4.51827	4.30316	5.07917	4.45095	4.673	4.29595	5.19026	4.30108	6.14898	3.81354	3.34428	5.17786	8.28775	5.13868	3.80512	2.78505
YBR187W	GDT1	II	602634	603476	843	1	101.055	138.233	72.2924	137.518	51.0374	78.8593	109.876	64.8782	141.132	56.4988	104.347	126.771	66.6502	73.5674	146.88	68.421	128.387	106.314	61.6029	144.566	65.1955	90.7175	120.078	103.137	132.233	93.6538	165.486	98.0167	85.8911	96.2132	135.85	69.3352	67.4303	114.884	78.9732	159.815	61.3423	88.7604	107.887	225.705	55.9318	136.185	51.0517
YBR188C	NTC20	II	603685	604107	423	-1	67.8497	56.8663	58.8908	49.1762	41.1254	58.8739	42.6388	43.1635	39.4719	37.7258	60.3137	43.1202	47.9324	48.871	44.5721	47.8623	88.6598	82.6971	55.6345	46.7439	41.9299	70.3524	56.7216	56.0767	51.5437	56.115	43.0486	47.1719	77.5313	43.7405	38.0755	51.7847	61.4993	40.7069	46.2121	44.6339	42.6452	86.8078	83.7271	49.9016	51.3406	53.6711	51.5217
YBR189W	RPS9B	II	604508	605508	588	1	1406.13	2037.47	1481.58	2386.84	1091.98	1020.15	1795.26	1100.36	2299.54	1313.41	1502.87	2509.51	1296.08	1312.33	2831.4	1547.86	2165.11	2264.36	1047.08	2535.98	1117.49	1324.96	1852.87	1982.6	2535.38	1638.21	2602.18	1870.94	1387.04	1535.94	2336.17	1277.95	1386.98	2440.55	1441.91	2838.39	1527.53	1423.46	1842.76	3622.26	1304.93	2454.39	1305.67
YBR190W	YBR190W	II	605966	606277	312	1	114.35	210.733	123.613	233.725	71.7767	68.935	148.438	78.8172	240.413	110.951	126.604	225.212	110.249	86.1938	233.293	155.854	218.958	249.47	67.4212	217.225	97.5919	120.654	151.517	161.34	248.796	147.196	241.873	170.155	134.123	108.922	207.03	106.8	90.3428	227.505	104.25	251.363	124.789	134.447	214.831	300.794	125.812	247.238	113.982
YBR191W	RPL21A	II	606270	607140	483	1	1132.86	1968.59	1239	2337.25	834.774	789.172	1684.09	885.954	2230.11	1053.7	1206.53	2230.84	1143.02	1015.46	2582.71	1428.71	1898.3	2381.72	785.834	2359.08	978.077	1218.22	1726.42	1737.49	2309.94	1404.35	2467.78	1741.04	1312.04	1268.66	2123.06	1126.11	910.751	2235.22	1093.72	2638.27	1263.75	1320.84	2080.47	3089.03	1009.86	2339.69	1100.51
YBR191W-A	YBR191W-A	II	607149	607223	75	1	679.719	1104.72	765.118	1370.41	476.308	583.144	1057.95	523.072	1219.38	579.398	673.772	1224.15	552.782	590.293	1525.24	743.771	1013.57	1348.74	510.109	1359.63	592.734	697.487	982.209	1033.32	1243.29	822.182	1384.39	916.932	807.826	835.747	1208.23	612.537	494.055	1241.17	636.636	1452.32	689.488	733.134	1038.68	1626.89	611.64	1171.83	585.361
YBR192W	RIM2	II	607652	608785	1134	1	27.756	43.8382	23.3402	42.7671	15.3836	17.6958	29.596	15.3029	46.5016	16.093	29.534	53.0033	16.1005	20.8109	47.88	21.0896	37.1197	51.3372	16.8107	41.5618	15.6405	38.205	55.64	34.0109	54.5469	27.7574	50.6052	32.3433	28.5918	28.3697	40.9638	20.7135	21.2314	48.6694	20.3463	50.2488	22.2703	29.6591	53.2854	33.2719	23.2473	59.6055	21.1611
YBR193C	MED8	II	609082	609753	672	-1	49.3159	30.5331	41.7034	29.9982	33.1061	42.7251	35.2946	35.737	26.3444	27.5222	46.4672	24.7745	37.2268	43.0131	25.6286	27.488	39.7141	34.26	41.8674	28.56	36.2484	42.518	32.2303	41.0466	27.6651	39.7377	22.7333	27.0571	44.9211	37.5349	26.6162	35.6043	45.5277	30.6587	34.9305	27.3327	28.7451	55.3922	38.0249	34.8041	42.6862	27.8974	32.7823
YBR194W	AIM4	II	610038	610409	372	1	34.5264	26.5282	46.1577	23.718	37.4108	37.3456	38.1837	39.5744	21.0884	25.9587	30.1869	19.7444	23.8624	43.7684	25.5851	29.2673	45.3876	38.3231	40.643	21.9518	35.8099	32.8195	23.3587	34.5594	18.5773	41.2672	19.0624	27.3097	52.3811	36.1356	24.838	31.7182	31.5714	20.6172	43.7179	26.8693	31.9237	36.5714	36.5373	17.5962	45.2674	15.2573	27.9178
YBR195C	MSI1	II	610614	611882	1269	-1	22.8352	36.5499	20.0509	29.2847	12.55	21.4087	32.0181	20.5448	30.8106	16.0576	18.4745	26.6245	13.2748	14.2721	30.3576	16.6289	22.9927	23.6757	12.5359	27.1448	16.796	23.5176	33.2153	21.546	31.7738	18.6033	33.7697	21.02	20.2219	22.7927	30.1932	18.2516	14.4378	27.7897	14.2045	32.5834	18.835	22.6326	24.604	40.2806	14.0935	32.9345	15.4999
YBR196C	PGI1	II	612236	613900	1665	-1	375.844	388.714	248.654	398.35	183.474	225.532	333.349	216.107	419.362	321.593	411.767	405.697	347.753	279.632	433.459	279.414	745.034	536.178	223.383	420.496	265.123	436.547	419.886	358.61	401.747	293.26	445.169	290.875	389.114	305.887	398.741	250.885	295.836	409.967	289.901	333.564	311.257	717.299	562.334	1121.87	241.057	336.029	231.071
YBR196C-A	YBR196C-A	II	614024	614173	150	-1	10.8353	13.158	10.0829	21.0352	13.3941	11.6629	11.0111	9.32099	18.7382	14.1849	15.7608	22.8508	15.4671	13.4157	34.4448	13.8641	19.1925	21.8453	10.5177	19.068	6.59721	21.4785	18.157	13.8822	13.9513	10.3203	17.801	15.9769	15.617	15.1039	10.1722	4.37006	8.61268	15.0384	9.61363	17.0861	14.5314	18.4753	17.6047	19.6129	10.065	18.3458	15.211
YBR196C-B	YBR196C-B	II	614526	614630	105	-1	25.295	25.846	18.6407	19.4771	16.801	29.4022	16.9886	15.6655	22.374	14.029	28.1442	22.1513	20.1745	13.9384	33.6679	23.8836	67.433	37.287	11.269	19.3443	19.5741	33.9134	22.8507	33.6277	23.6384	27.0293	30.0157	21.3355	19.7748	15.8231	27.4487	24.4516	21.8113	26.4963	23.6526	23.5951	15.0324	54.5862	25.8893	29.4193	22.1208	21.2942	14.9862
YBR197C	YBR197C	II	615203	615856	654	-1	37.9443	35.9631	32.9206	33.5041	24.5015	28.1659	33.3364	24.3965	32.0087	30.6572	38.5584	25.6435	24.8326	24.3363	31.3236	25.8129	56.1545	38.3263	26.9376	28.5221	24.0936	41.614	35.4971	29.3481	28.6497	32.1522	28.7804	27.8018	36.2259	29.6765	35.3848	23.2201	30.7981	30.0079	31.8494	26.3868	23.6749	63.8508	56.4101	63.427	35.6926	30.7691	27.5492
YBR198C	TAF5	II	616127	618523	2397	-1	59.3878	68.6855	49.8098	69.0839	50.066	49.3717	59.9203	49.0994	64.7384	51.4846	54.3276	67.2593	57.2748	44.9532	64.1733	54.9901	65.9268	65.5647	45.9629	63.1725	54.5904	60.0241	65.9016	56.3411	70.0977	52.2042	69.3756	57.7278	57.3044	52.7091	66.8031	56.4034	52.8677	64.0247	45.2874	65.2936	47.9445	68.5546	68.4657	49.1243	52.7134	65.6179	50.4166
YBR199W	KTR4	II	618909	620303	1395	1	231.171	151.83	238.968	153.178	265.283	237.167	207.956	241.721	133.643	250.025	214.663	162.518	254.532	237.103	136.519	251.589	187.128	165.8	266.713	134.192	286.698	211.564	173.11	207.4	160.585	227.49	124.572	211.942	227.042	230.997	159.51	249.36	264.905	167.741	246.945	111.397	254.312	236.359	170.702	79.4006	254.413	156.025	269.647
YBR200W	BEM1	II	620872	622527	1656	1	54.6985	55.843	60.1442	51.7272	53.8855	49.4032	47.9143	55.2763	44.2819	47.5399	46.5161	52.9282	50.7409	47.724	51.2337	55.8836	44.7768	57.3578	44.2208	44.4809	51.2994	52.017	49.888	54.9266	56.8668	53.9852	51.6764	59.2399	59.1875	53.0368	56.3585	60.1676	57.659	52.8979	51.1353	53.8584	56.9163	44.2714	48.9645	32.1108	57.0151	54.2147	60.8135
YBR200W-A	YBR200W-A	II	622983	623147	165	1	1.92201	4.98408	8.35752	5.66606	4.45481	5.61315	5.20525	8.97208	8.39026	6.44768	2.38799	14.8382	1.83405	2.21748	18.6782	7.41398	1.41468	3.6108	6.37437	6.28062	6.45881	1.54152	3.53709	9.32795	4.57178	1.56368	4.77523	5.68347	0.967997	5.03462	5.65121	4.96598	3.20306	0.91142	2.91322	10.3552	10.4772	1.52689	2.35357	0	3.51922	3.12712	2.38417
YBR201C-A	YBR201C-A	II	624493	624696	204	-1	111.929	78.6093	150.459	88.5061	110.497	162.937	74.8108	130.22	75.4712	92.6671	112.025	74.4091	71.2043	109.406	94.199	106.74	77.0445	82.3997	233.297	100.582	102.615	99.3298	77.8795	126.928	65.6055	117.621	72.9549	103.686	78.5548	150.298	78.9507	113	127.233	76.2979	110.745	66.1668	100.216	59.5878	47.5906	20.1897	145.737	66.183	73.2781
YBR201W	DER1	II	623576	624211	636	1	48.9909	37.1103	44.0639	38.4948	41.4522	38.6713	39.4738	46.2946	32.7167	42.5907	40.579	41.7674	39.0168	38.832	43.7544	44.3353	42.0844	36.5338	45.4775	34.7389	40.694	38.7925	37.0115	43.9868	41.9718	32.048	36.6151	43.2515	47.0453	44.5279	34.3871	46.3804	38.5946	36.2956	35.3961	22.8352	42.6628	35.1562	22.9584	34.23	33.0508	39.6175	35.5039
YBR202W	MCM7	II	625772	628309	2538	1	37.7515	45.0556	28.1835	49.5215	23.7678	20.395	35.0898	25.438	42.4802	23.8285	35.8234	48.1846	25.1188	27.8954	48.8222	29.5464	35.1635	45.3392	23.5177	45.3066	23.2144	37.3141	45.1218	35.0182	50.4507	32.4288	52.2585	31.7353	32.4515	31.9573	46.1248	30.5844	30.7497	45.7138	24.7159	39.7195	25.1725	27.174	39.3542	38.0492	26.6312	49.8423	24.3969
YBR203W	COS111	II	629168	631942	2775	1	50.5839	50.2463	72.5043	77.1924	86.3158	73.3148	92.0172	96.3218	44.2643	88.3828	60.5227	39.658	82.3703	80.033	52.4267	104.499	30.0574	34.8881	61.9692	45.5898	69.1541	53.8032	40.941	51.3527	60.0669	73.4506	34.7502	76.9367	47.3307	68.7974	69.7389	82.0076	67.0393	68.2826	81.6437	36.2657	91.6572	45.0761	38.1762	2.67689	86.6717	49.7381	94.9517
YBR204C	LDH1	II	632254	633381	1128	-1	71.9028	47.425	81.3561	39.3168	91.0551	93.1461	59.5069	79.838	33.3602	82.4889	71.0841	43.4096	76.1017	78.6585	34.1523	69.4617	50.9748	52.3271	90.4449	36.4911	86.5142	60.6564	46.1629	58.4578	39.6717	75.3664	31.7043	52.9298	91.6593	71.5693	41.5574	75.5948	85.6375	50.4614	77.4858	27.1893	76.4282	61.8114	46.6833	19.4303	90.6011	40.2533	81.3978
YBR205W	KTR3	II	633622	634836	1215	1	71.5504	88.9044	64.2175	87.8632	63.482	66.3183	84.4457	62.6815	74.7527	55.5002	64.8591	71.6354	62.8483	56.9153	71.2472	63.5818	79.2802	75.97	59.9466	73.0785	62.9022	60.2208	62.178	70.6901	71.0584	72.8365	72.3424	66.2057	98.3293	79.0622	88.9542	67.8889	66.8909	83.4231	57.4312	58.9928	54.5622	65.1094	76.9008	84.1417	61.6515	61.2941	59.3157
YBR206W	YBR206W	II	634601	634924	324	1	86.8686	105.589	89.2418	108.206	76.8317	98.4611	107.664	79.198	92.1893	69.4595	87.5597	92.1891	75.6545	70.5795	81.1322	82.6865	96.7788	90.7595	95.3573	93.1393	74.2421	67.2512	67.4484	92.5852	78.4836	88.3913	92.0042	82.1676	116.503	116.309	122.443	90.5372	82.4657	106.754	88.5206	74.3562	69.8266	72.315	93.4891	86.2604	68.4618	74.0519	69.9356
YBR207W	FTH1	II	635146	636543	1398	1	120.569	154.651	125.337	145.744	117.986	111.888	154.014	119.66	159.973	122.52	112.808	172.502	110.253	126.934	176.555	129.025	102.407	201.82	128.274	158.218	126.815	117.169	156.968	109.058	163.6	114.424	169.612	143.96	156.901	126.892	156.318	131.915	123.158	159.635	128.136	146.54	132.367	114.389	181.447	75.8632	134.078	152.861	125.22
YBR208C	DUR1	2	II	636703	642210	5508	14.0183	16.4453	11.8698	17.6626	21.3335	16.3343	16.3479	13.6979	18.3669	17.8224	25.6592	19.4041	19.6246	15.2921	18.5001	24.7346	21.4101	14.2534	36.004	19.2863	20.7637	17.759	15.793	20.0261	17.7083	18.6081	18.5495	16.3632	21.8117	13.6773	17.495	16.2672	16.2648	15.8748	19.9311	19.8684	20.1168	20.1551	10.0857	21.4475	18.988	16.9731	22.6543
YBR209W	YBR209W	II	642583	642900	318	1	11.8426	5.17216	12.0302	3.12368	10.6327	18.1221	5.60944	11.6383	1.58307	6.1763	9.60266	1.53981	6.97861	9.20463	8.55135	4.42391	18.5955	9.09999	9.50894	1.56423	5.74503	7.99845	1.63136	9.39524	1.75998	8.11343	1.78946	5.07878	7.53394	9.73677	1.86596	10.9939	16.2503	3.31035	7.80982	1.34325	8.74529	24.1637	9.03683	1.61899	12.7821	2.70427	4.20603
YBR210W	ERV15	II	645550	645978	429	1	91.3879	106.583	94.0481	105.285	80.7577	71.0039	112.729	79.7518	91.4323	74.0148	74.3951	108.147	86.2944	72.9209	95.7153	89.1104	66.7438	105.249	88.2605	92.2768	86.4132	78.4594	82.2297	91.3098	107.148	91.1144	84.2807	89.7453	112.685	78.864	105.516	90.1517	90.4797	102.36	71.8968	79.4564	86.5504	63.2777	102.652	63.9476	80.6713	87.3989	76.4768
YBR211C	AME1	II	646158	647132	975	-1	72.2897	72.5376	68.4819	60.4089	67.5486	58.5783	60.7814	64.3612	58.7318	61.272	68.3976	64.9113	64.4551	67.1725	72.8873	66.3722	65.5975	76.164	65.2638	60.5838	61.6781	64.0008	64.8466	75.0598	68.8581	62.3186	67.5225	75.5561	70.3858	68.9356	60.1636	72.7784	76.9119	68.637	67.2133	54.0622	67.6845	60.1417	71.6138	20.2164	71.229	63.9455	61.2474
YBR212W	NGR1	II	647886	649904	2019	1	160.647	114.66	158.81	102.392	231.496	179.566	153.239	213.003	103.33	194.031	151.343	111.441	225.078	181.945	98.95	194.796	130.681	117.74	209.937	103.599	243.748	146.387	100.787	124.885	106.217	159.609	82.8845	159.624	211.245	169.89	117.768	208.195	198.535	108.338	188.559	77.6449	205.495	160.47	151.22	31.5103	186.252	91.0643	214.795
YBR213W	MET8	II	650368	651192	825	1	48.0022	38.8759	35.2634	35.4837	32.5498	35.9242	48.1286	33.1967	38.9511	35.4126	34.6259	30.2699	28.2444	34.3709	25.0508	34.9199	244.739	80.2628	34.7403	31.6543	41.1518	48.8148	55.5715	62.4058	32.9463	41.2811	50.6705	47.0465	67.6952	57.0285	28.667	59.3269	39.0774	29.0743	35.1529	36.5539	36.8978	95.4303	44.4354	32.807	27.8722	46.8025	32.9969
YBR214W	SDS24	II	651415	652998	1584	1	326.166	78.1619	341.827	92.1472	569.442	455.419	231.525	487.805	63.1123	409.748	351.483	80.8372	485.959	455.622	69.4138	414.449	140.191	91.6938	549.457	70.3691	484.939	301.56	105.867	204.354	79.023	319.74	49.4933	245.067	312.784	336.214	91.3505	409.245	448.874	114.972	379.477	41.9063	374.34	254.918	86.6899	16.5762	421.646	80.8924	464.962
YBR215W	HPC2	II	653356	655317	1878	1	40.7813	36.1923	34.5589	33.2915	32.486	35.9465	32.5057	32.8889	30.5811	31.767	38.8144	33.0481	33.4631	33.5101	31.5662	30.2244	42.7567	35.7804	31.0127	32.5569	31.6566	40.4957	32.3888	36.3494	32.1858	34.0025	28.9489	33.0123	40.5677	30.079	28.4817	33.4794	33.4264	30.0288	32.0796	25.2925	31.2976	41.8217	41.0672	30.5081	35.1866	28.2989	31.6721
YBR216C	YBP1	II	655576	657600	2025	-1	29.6185	20.6304	24.5593	20.9198	29.9099	31.5584	28.8083	31.3137	16.159	22.2675	25.0518	15.7175	26.7998	23.4888	14.7269	21.3248	26.3584	19.8594	24.9309	16.6218	25.7874	22.7346	18.8615	22.6228	18.3975	25.6096	14.0722	18.9098	34.2838	25.2477	17.0792	27.8929	27.491	19.3086	23.1439	11.5173	20.4144	29.0815	19.254	15.4724	28.6178	13.2497	23.5838
YBR217W	ATG12	II	657832	658392	561	1	44.5878	47.1289	50.5099	43.8495	43.0632	47.1431	43.9267	44.5672	36.2681	38.9486	35.2931	37.0954	38.6589	45.654	52.5123	41.8672	40.9147	44.073	41.949	37.0926	45.1845	41.2583	39.301	41.3141	44.8937	46.9104	38.7012	42.7189	47.6406	42.8077	40.4953	43.6227	40.4047	47.0454	43.4127	37.157	37.6481	50.0729	44.1641	27.5315	47.6129	43.3811	36.4637
YBR218C	PYC2	II	658707	662249	3543	-1	90.1807	63.0185	70.7619	62.1584	83.1791	75.7794	71.2319	85.4707	64.9931	97.0805	84.381	58.3225	85.6977	67.5383	59.8411	85.2137	78.1367	75.6948	80.5972	63.1785	80.1609	87.8706	71.4722	68.4152	56.1261	70.6734	63.417	72.6849	66.9593	73.0041	65.7473	80.1425	74.4684	62.8618	77.4906	55.2417	77.9625	75.5346	48.3369	185.293	70.441	66.6509	84.2958
YBR219C	YBR219C	II	662499	663303	384	-1	57.5008	62.7488	73.4443	63.757	56.9149	58.6896	69.5077	59.3271	56.8091	61.5901	70.8002	49.4123	57.2663	65.7448	66.803	56.3868	52.0741	58.6251	48.617	52.6787	59.6683	49.8987	48.4661	61.6148	50.6318	70.5488	53.3483	56.1686	70.1546	69.816	79.2493	66.5752	69.5804	66.5764	65.9268	52.7267	65.1797	51.9946	73.0159	53.8205	75.9106	56.2107	62.0815
YBR220C	YBR220C	II	662995	664677	1683	-1	47.3201	58.0988	52.3601	57.4591	52.5551	53.808	56.7632	55.2692	53.0934	50.8132	55.3101	46.6239	49.7471	51.6325	45.4568	50.8439	51.1318	51.0771	41.5584	50.6144	44.2799	51.8878	43.9246	50.6205	49.3614	53.8856	46.6599	53.1509	61.4646	51.5577	62.1532	49.53	54.0124	53.5683	55.3131	44.1112	50.778	48.8005	58.2855	50.3432	62.1038	51.4544	55.1163
YBR221C	PDB1	II	665153	666253	1101	-1	414.237	393.335	357.364	355.258	433.994	385.086	412.782	388.586	330.238	383.536	374.783	360.907	428.778	376.186	346.276	394.547	503.097	445.85	416.147	325.103	428.314	338.826	357.275	333.857	363.701	379.512	337.183	368.711	523.066	375.539	367.713	426.637	404.126	376.644	333.989	292.605	348.504	488.312	481.809	354.983	378.043	355.543	433.191
YBR221W-A	YBR221W-A	II	666538	666642	105	1	24.9175	13.3146	27.5375	20.0336	31.7352	50.9638	24.5391	43.8635	16.381	49.1016	21.5772	15.1561	19.2138	74.9191	37.121	25.0487	23.7127	12.5641	41.3196	19.7391	28.9987	28.2612	11.7341	22.9933	10.6605	23.3435	17.0923	21.8317	15.2114	30.2077	22.6048	21.8503	18.4557	12.174	30.5195	14.6452	52.2556	17.3956	14.0542	3.5023	35.3933	19.6562	40.4627
YBR222C	PCS60	II	666720	668351	1632	-1	61.8912	37.3646	88.1495	60.472	109.236	124.473	70.6007	117.319	67.8367	129.824	77.5	50.4062	85.8531	101.784	68.0943	107.339	50.918	43.9639	111.976	54.2281	95.292	73.3025	53.4428	71.9887	58.7766	99.045	52.0608	92.6726	55.2624	91.9929	61.7581	92.5492	92.1143	55.7952	134.063	68.5748	138.995	71.1272	47.0195	34.2955	113.857	68.8703	126.067
YBR223C	TDP1	II	668663	670297	1635	-1	23.4939	16.9505	22.6907	16.7253	25.7752	24.6097	19.3149	24.8493	12.2133	23.4746	22.2313	11.68	25.9739	23.0496	14.6361	23.9424	18.9878	18.5059	19.8614	13.1582	21.4165	21.0014	16.1026	18.1626	17.1154	25.9585	11.887	22.4007	29.7622	23.2793	15.1909	25.6591	25.249	19.2234	25.0876	11.1817	24.6403	20.3398	14.4885	9.58153	27.0625	15.0427	25.8409
YBR223W-A	YBR223W-A	II	668721	668840	120	1	60.1229	36.3215	54.1217	35.5457	57.5784	71.1779	38.5389	67.166	25.5204	55.9212	61.5654	21.4226	65.5673	60.9806	45.3221	55.5585	53.1683	39.7188	52.5886	37.6523	50.7478	48.0441	30.8021	41.7472	38.9339	59.1266	31.3706	44.2837	69.6554	61.0448	36.0264	60.0884	65.0845	38.2227	55.4119	30.6126	65.1406	51.437	27.831	22.6774	80.3261	35.1149	53.763
YBR224W	YBR224W	II	670125	670640	516	1	15.9795	12.0328	16.9831	12.343	22.4122	20.9405	18.1811	20.4016	9.59351	17.7628	12.7903	7.82886	23.6543	14.1815	13.175	22.4036	15.0789	11.7936	16.3065	9.88103	17.8502	14.7878	10.6821	13.5687	13.4873	21.7506	8.90728	20.1932	19.0879	17.1236	8.37824	26.2543	21.1675	12.2406	22.202	10.0993	21.9951	18.7976	13.9983	5.13128	25.2074	11.3328	19.3644
YBR225W	YBR225W	II	670627	673329	2703	1	45.1704	26.089	52.8767	32.6636	67.9659	53.4146	41.3558	65.7526	24.522	57.7665	52.5869	26.8108	63.8525	60.0331	26.0565	60.2602	40.933	34.4949	55.6431	29.6897	59.1682	43.6935	30.2521	41.7678	31.3826	59.4189	22.2023	51.7515	52.8065	52.274	33.9637	65.8016	60.8953	32.6584	61.4708	23.0723	67.5153	45.6011	31.2338	8.62554	66.4667	27.7108	62.1445
YBR226C	YBR226C	II	673155	673565	411	-1	55.8453	35.9163	73.5982	39.9493	79.8831	58.5898	61.5658	79.8427	39.9099	78.451	72.3806	35.7416	83.447	71.2183	43.227	77.238	44.867	43.3842	89.247	43.4692	83.3449	56.935	34.0799	59.7699	35.8789	77.8415	32.2706	58.8167	69.432	82.1341	45.9934	73.2331	85.441	46.1032	74.4608	36.1677	79.5512	43.2153	37.7946	15.5686	83.3566	40.1732	67.9575
YBR227C	MCX1	II	673572	675134	1563	-1	34.7972	66.4529	30.1965	58.8798	26.022	26.0068	49.7085	26.8359	55.0225	25.6555	26.7847	65.476	26.0733	25.6329	63.6772	25.5149	26.0851	46.3131	23.5521	52.697	29.3188	28.5324	61.0296	32.9783	63.2707	23.6878	62.1167	33.799	33.0407	27.0575	51.3056	30.371	22.5048	51.3789	25.1668	55.5872	26.2563	24.7423	43.9273	46.1618	22.5878	57.2204	21.9975
YBR228W	SLX1	II	675313	676227	915	1	66.3724	70.9578	58.1933	65.7112	53.93	52.9722	54.8751	52.5822	50.0206	48.2966	58.5645	60.873	46.3022	57.5817	60.0333	45.991	55.528	66.2289	50.8643	58.3048	49.0839	54.4839	63.2165	56.9272	63.241	52.8703	49.705	54.8315	57.4874	52.5746	62.1633	53.9094	59.3646	60.8112	53.1464	53.1257	48.2188	58.7851	56.532	35.3675	54.9575	53.1012	51.2479
YBR229C	ROT2	II	676357	679221	2865	-1	28.005	19.4901	21.5819	19.1712	27.3322	20.5816	24.628	23.1661	13.7202	23.2797	27.265	17.6466	26.2656	20.6887	17.6226	24.6796	17.9242	14.5863	24.9176	16.0744	27.4197	27.2846	18.1751	22.9105	18.9658	24.4499	16.9591	22.6033	31.2935	23.5388	17.3974	28.8096	29.0642	20.3924	22.3423	11.5995	21.6698	21.4124	18.2174	14.53	21.6865	14.8579	24.0289
YBR230C	OM14	II	679549	680050	405	-1	3613.64	1587.99	5087.94	1564.95	6030.63	5327.83	2428.48	5566.4	1262.48	5271.45	3884.98	1118.06	4659.07	5256.08	938.448	4362.22	2417.02	1688.36	6425.87	1157.38	5334.15	2986.27	1052.92	2903.41	1123.43	3826.79	577.262	2791.96	3001.15	3806.17	1403.38	4254.74	5969.87	1804.98	4691.89	821.188	4699.4	2390.9	1337.8	80.994	5844.56	1125.8	5519.08
YBR230W-A	YBR230W-A	II	680362	680562	201	1	139.633	113.537	102.246	94.4783	90.9358	113.659	92.0332	103.112	103.73	84.2788	124.969	107.798	117.434	96.4768	116.349	90.9873	129.679	104.59	117.081	106.414	101.874	134.135	102.593	137.681	119.368	93.704	111.719	117.675	129.259	137.137	71.2727	87.7818	117.154	111.479	92.4694	74.3798	87.1283	123.461	91.9649	76.8415	98.8007	111.666	87.6804
YBR231C	SWC5	II	682179	683090	912	-1	49.9865	52.0296	53.0194	61.3784	57.5999	58.7883	58.3155	63.8473	50.5992	53.9292	49.4684	47.7848	47.3394	54.5616	44.9246	54.2574	48.0323	47.782	47.8602	46.2246	50.6643	59.9621	56.0297	45.3673	49.7079	51.3468	45.0208	50.556	53.5317	48.9385	55.6755	51.631	42.2392	44.2743	60.9636	47.7737	57.1134	66.299	65.4045	35.1613	56.921	52.2386	52.7105
YBR232C	YBR232C	II	683373	683732	360	-1	43.6056	39.5196	40.0352	44.3103	40.6996	35.446	41.6587	33.583	41.019	45.919	45.4216	56.4469	38.9481	47.26	50.3579	41.9662	28.3132	41.7283	46.7454	37.422	36.7921	44.7469	58.0017	48.7888	48.3294	42.2845	47.5423	54.1245	42.8876	48.0387	39.323	49.4667	34.4181	40.5202	40.9469	44.6137	42.8007	28.6927	37.3237	19.8172	41.6147	53.7473	46.988
YBR233W	PBP2	II	683428	684669	1242	1	41.5246	41.6815	42.2272	40.3185	38.5079	32.7283	35.5335	35.9569	37.0874	36.108	37.7522	52.1397	41.5836	40.0646	51.0878	39.201	26.4996	39.1979	43.5062	41.5856	34.3835	46.2146	50.8017	48.8399	44.8664	42.4818	46.7334	53.1471	43.895	46.2723	37.9477	46.841	35.8862	40.9259	39.4763	42.4401	39.8202	27.7393	39.5843	19.1273	42.6386	53.0376	40.9224
YBR233W-A	DAD3	II	684977	685261	285	1	69.4073	85.1229	75.0758	79.9585	51.0662	57.4117	65.3713	54.8294	71.538	61.1616	55.9921	76.4557	60.1697	45.575	82.693	62.0238	57.8777	71.225	59.5081	68.796	49.9465	52.6551	73.2652	82.5942	83.7591	65.6334	75.1051	76.411	68.7448	72.3396	56.5121	59.2259	53.3657	72.0262	60.4366	78.5362	56.965	55.4701	61.8618	67.8709	70.4955	82.0731	58.525
YBR234C	ARC40	II	685438	686592	1155	-1	254.598	194.557	240.866	182.477	266.822	242.969	207.009	242.46	154.003	265.488	242.978	200.633	279.823	243.447	177.678	248.951	207.823	180.208	291.741	170.833	305.739	230.641	201.558	224.42	194.438	238.014	171.946	226.888	264.816	258.793	168.876	280.081	295.8	208.194	224.387	132.695	245.074	233.014	188.286	152.7	255.696	176.608	256.332
YBR235W	YBR235W	II	686901	690263	3363	1	33.2644	34.7852	32.87	29.8324	35.8597	32.5278	35.2434	35.0204	26.0215	31.7075	30.6674	28.1012	31.4346	32.0951	25.8753	31.8467	24.7789	30.5091	29.2028	27.4252	30.3762	29.4965	26.6675	25.1354	27.3582	30.3425	21.3333	27.0174	40.1634	31.7078	30.2977	34.468	34.207	28.7532	25.4658	18.5951	30.3957	27.2125	27.8985	23.9912	32.1847	23.5766	30.0158
YBR236C	ABD1	II	690383	691693	1311	-1	59.2656	37.4177	51.7109	33.0263	41.1909	52.8275	36.6365	50.0616	26.0156	36.2051	54.249	25.6782	32.4701	50.0962	27.0343	29.2997	57.213	41.7118	38.9099	25.3266	39.5995	47.9212	34.8717	45.1644	28.5285	44.674	25.2754	31.3942	47.7981	45.7379	32.2649	39.4172	50.5706	32.9217	35.6875	27.1084	33.4245	55.3452	34.8943	35.3997	48.1899	26.1726	33.9676
YBR237W	PRP5	II	691969	694518	2550	1	41.1805	37.9582	44.1696	38.5646	42.2578	44.3916	36.1424	41.4123	34.1039	37.6445	33.5302	36.6765	34.811	39.6016	34.587	39.8174	33.1367	39.0345	40.4726	35.8764	40.2997	36.6398	35.9581	38.7707	35.9566	40.067	32.1516	40.5551	40.8172	40.3066	35.104	44.7717	35.6712	37.2717	37.3863	32.7986	41.2655	34.2337	33.0469	17.4785	40.6242	38.6812	41.0357
YBR238C	YBR238C	II	695107	697302	2196	-1	26.1027	43.4405	16.813	45.9787	5.60097	9.37229	29.5736	11.7224	68.467	9.39101	27.9455	53.6262	12.4024	13.8289	70.2947	15.3749	29.408	35.2306	6.22633	70.0495	9.04725	37.0639	54.9837	38.5754	58.8507	20.1495	91.9909	38.3621	14.0615	20.7369	55.4312	14.7758	10.0011	41.2941	19.1893	83.5632	14.9229	19.704	42.7598	81.1175	9.09612	54.7067	7.55963
YBR239C	ERT1	II	698354	699943	1590	-1	17.5519	21.9041	21.0388	24.769	18.091	22.3938	23.1441	19.0868	19.8675	16.9333	19.3292	17.0149	15.6067	19.4448	18.756	18.5804	16.3444	19.4044	13.974	18.5361	14.7456	19.3029	17.2516	19.8344	20.7066	15.2532	18.2525	19.6598	18.5502	19.1886	22.6581	18.5178	16.3611	20.8079	19.197	17.8383	17.8215	13.9436	20.4672	20.3993	17.4566	17.5237	15.4881
YBR240C	THI2	II	700490	701842	1353	-1	11.368	14.8003	10.1592	14.8561	9.34424	8.44254	10.0589	9.78661	15.6581	13.2462	10.7023	20.5382	10.214	9.73527	17.0167	13.6074	6.3833	9.1528	10.8831	14.9816	13.1652	11.5301	14.3784	17.8663	20.413	13.5392	16.6939	18.2903	7.3977	14.9587	10.087	11.9507	12.5432	16.9502	17.1122	16.3537	19.8877	4.46893	8.15139	4.40312	14.4202	20.6568	16.6892
YBR241C	YBR241C	II	702589	704055	1467	-1	77.9588	46.0798	85.6923	43.5745	141.497	147.242	64.4004	139.092	40.4071	149.614	83.3295	40.3878	123.564	102.009	40.4717	119.704	47.4163	32.9249	139.716	39.2199	135.95	79.1198	47.784	61.2625	43.8902	91.982	38.7899	74.7206	73.5631	94.1031	42.5863	110.183	125.452	49.2568	123.31	34.1256	129.83	72.8159	42.5664	15.8929	127.93	48.5375	152.475
YBR242W	YBR242W	II	704670	705386	717	1	63.5258	116.876	68.9899	110.017	48.1144	59.9936	93.9861	54.2558	103.445	59.1227	68.1427	99.7076	53.8832	72.7175	108.217	58.9474	76.8306	83.5091	39.7898	95.1028	55.1006	61.8436	89.4467	85.1484	110.605	72.1484	108.059	79.2739	63.2641	67.6198	114.206	59.9589	59.7875	104.975	70.281	115.337	67.0904	71.3292	87.2003	90.1659	67.7044	104.706	62.7664
YBR243C	ALG7	II	705447	706793	1347	-1	44.9682	49.0555	38.6383	55.7417	32.5959	37.7405	38.6983	35.4742	51.8552	36.6348	39.7821	51.0744	37.069	44.6829	57.1994	37.2804	27.8997	37.0902	35.8203	53.3307	34.2463	37.5138	49.682	45.8169	46.626	47.0235	53.9444	45.1365	45.572	44.7958	53.6802	38.8099	40.1077	49.9607	43.3577	54.0362	40.12	35.4431	50.3371	37.4567	47.5055	55.096	40.1857
YBR244W	GPX2	II	707528	708016	489	1	75.2296	165.484	96.4266	284.15	76.661	94.7004	167.261	97.381	216.277	84.5136	79.7707	197.516	56.1092	91.2839	248.391	119.454	49.0074	53.3471	77.1622	227.69	76.433	59.8167	116.697	112.507	213.38	152.746	249.479	202.534	76.8657	144.243	254.478	159.856	56.5613	156.996	92.8925	289.486	95.6051	39.6709	47.4902	80.467	47.0237	153.35	57.4394
YBR245C	ISW1	II	708150	711539	3390	-1	24.2877	29.5472	18.4627	29.319	15.5971	15.7245	26.0564	16.4245	28.8709	15.7154	20.1659	28.5274	15.8897	19.1576	27.835	17.7542	20.6109	21.7047	16.8702	29.1999	17.4249	23.5593	29.9174	22.131	26.3938	19.5598	27.8003	18.5188	21.0761	19.8266	29.9814	19.1915	17.6688	26.9272	15.5737	29.4597	16.1854	18.6908	24.675	27.8139	16.204	26.5344	15.0625
YBR246W	RRT2	II	711591	712754	1164	1	57.0782	81.5309	54.458	77.0047	41.7619	41.4637	63.6828	42.1112	73.5589	44.3629	54.3299	72.5656	43.3302	44.1638	73.5901	43.9298	51.1362	59.7024	39.3059	69.6566	43.8811	53.6089	75.9886	61.4722	70.0952	54.7489	75.1736	56.0371	65.2234	59.559	79.7432	47.7272	48.3303	75.709	46.5265	76.6233	46.2984	47.5627	77.7346	57.5623	51.8812	74.1011	48.6665
YBR247C	ENP1	II	713004	714455	1452	-1	45.7569	134.145	36.4569	133.281	18.0217	27.2861	85.9049	31.4929	162.634	20.7971	40.0939	140.204	19.9383	28.6004	157.504	35.0058	85.2022	103.781	9.59777	142.513	21.0226	49.7491	127.46	61.5836	137.321	44.6892	176.177	77.7171	21.2666	46.4454	132.99	32.8432	22.567	109.267	21.2422	183.452	24.4329	59.644	108.211	127.646	21.8351	147.531	18.4773
YBR248C	HIS7	II	714807	716465	1659	-1	59.7609	103.082	31.05	96.1879	19.6721	30.8289	77.257	31.2319	100.946	34.1846	51.8946	90.0219	33.1378	29.8838	96.6545	41.8461	81.231	74.0045	22.8232	105.192	32.5318	67.4589	95.2959	53.5357	98.0388	38.7244	107.44	52.9463	56.3527	44.1098	98.1041	40.6977	26.4412	80.4497	26.8494	98.1499	35.0666	56.0744	80.43	331.965	19.1107	97.1923	31.7271
YBR249C	ARO4	II	716882	717994	1113	-1	412.941	600.082	354.55	656.813	310.396	209.514	557.501	291.438	687.617	337.785	380.743	589.198	326.182	329.723	680.28	419.639	517.247	596.202	288.221	619.1	313.857	367.091	490.165	454.415	591.595	420.391	699.069	512.184	497.001	391.031	706.02	369.865	318.676	670.176	335.93	698.105	362.845	363.417	455.54	972.252	279.223	582.036	298.098
YBR250W	SPO23	II	719033	720604	1572	1	4.13562	5.67605	3.2825	5.76135	2.15089	3.73139	4.3288	3.08677	6.29803	3.74821	2.44382	4.43871	2.05339	2.32751	6.28513	3.3462	2.72226	3.51925	2.7599	5.90666	1.93694	4.47649	5.40388	4.8186	4.84507	4.10316	6.54366	5.10379	3.18355	3.4589	5.01491	2.64094	2.20397	4.11357	4.07703	5.65189	3.2991	2.04337	3.85375	3.55577	2.88119	4.26696	2.85281
YBR251W	MRPS5	II	721390	722313	924	1	93.0544	82.2374	89.4968	73.1655	84.6944	77.4036	82.7979	85.8044	74.9584	84.4929	73.7719	80.5501	87.7723	68.1083	75.4388	80.0975	74.439	71.7554	89.0705	67.6064	80.076	78.9112	78.0405	85.0816	78.3734	87.9569	70.5388	77.3019	79.514	72.4135	74.2179	81.2293	89.4824	79.7493	76.6455	79.1434	72.6405	71.6409	58.2509	37.1722	93.3849	84.4135	75.1013
YBR252W	DUT1	II	722611	723054	444	1	98.5679	149.935	74.6403	150.158	39.6217	51.2221	103.862	54.8294	135.964	41.2866	84.9714	155.776	42.2575	51.916	139.437	59.9255	83.9407	89.3289	54.1875	145.456	52.6337	94.5223	127.21	106.577	128.574	66.245	154.684	74.8622	70.1471	84.1938	133.452	60.5313	60.1777	121.087	47.4547	166.82	45.876	59.0121	89.7379	142.458	48.6508	130.156	37.5667
YBR253W	SRB6	II	723270	723635	366	1	148.71	117.177	147.063	111.434	124.114	142.834	99.1	118.872	91.1237	111.351	144.527	107.364	132.843	139.456	104.266	114.977	138.182	110.575	153.743	97.1746	117.51	136.673	120.657	129.62	105.114	127.594	119.359	102.916	131.499	135.77	82.452	121.192	124.826	103.749	118.638	96.1677	95.2876	131.991	102.072	90.4283	121.846	103.853	96.9496
YBR254C	TRS20	II	723736	724263	528	-1	39.4162	58.8745	33.11	59.5379	17.6336	36.6414	47.548	22.8975	50.9295	22.9389	31.3424	49.6152	18.9136	25.2931	44.6354	23.6321	28.5883	46.6663	26.1449	51.5011	21.6255	28.5824	48.1437	41.4385	52.2621	37.3817	51.1513	31.3775	44.8707	32.3246	59.2413	24.7265	21.1313	47.1375	24.8838	53.5559	27.7588	24.6926	43.8353	50.7038	27.7138	45.278	18.7753
YBR255C-A	YBR255C-A	II	726618	727074	363	-1	182.373	146.238	210.654	147.124	223.821	211.202	176.178	218.864	139.953	202.448	175.029	120.392	191.741	215.7	126.353	182.991	124.963	122.157	205.718	127.325	232.14	174.005	117.903	155.632	122.339	199.724	108.166	140.938	217.066	169.762	142.915	191.416	216.935	155.77	203.043	110.613	175.378	160.67	171.597	89.1495	209.553	111.581	210.674
YBR255W	MTC4	II	724456	726540	2085	1	32.8159	31.5145	30.7012	31.4155	30.9764	32.5258	33.3977	37.2761	24.9293	31.2821	29.764	27.5947	29.6087	28.1652	26.1282	29.9226	22.8757	27.4521	25.7898	26.1834	25.9945	27.7732	28.8933	27.7615	30.5076	28.8943	21.876	30.0347	30.6161	26.9117	25.0035	31.7799	24.9537	28.3819	27.473	20.9377	31.3626	25.1936	25.1815	19.5423	27.46	28.624	28.8673
YBR256C	RIB5	II	727386	728102	717	-1	242.106	140.159	238.176	147.26	212.893	252.031	170.189	206.47	143.582	212.636	227.921	129.756	202.73	218.918	114.032	176.757	206.401	154.673	267.344	138.636	231.868	214.856	134.396	205.063	131.816	209.248	125.885	148.811	200.782	215.499	142.699	207.075	254.957	146.294	236.989	120.461	198.231	191.324	151.761	319.53	237.128	138.888	187.312
YBR257W	POP4	II	728885	729724	840	1	57.6689	55.2165	53.0626	53.7706	32.727	45.5734	43.6512	42.2969	49.992	33.2215	48.7833	48.2373	26.7793	42.4687	53.7391	30.2186	48.6295	61.0473	36.1546	53.2956	35.161	54.7056	53.5756	61.8303	50.4345	49.7585	51.1726	46.7025	29.3453	42.3448	51.87	35.3767	41.7352	46.8161	36.4326	55.0213	34.8967	42.3643	56.0318	35.7235	43.4121	45.6596	27.1625
YBR258C	SHG1	II	729734	730162	429	-1	53.3173	42.5564	49.7719	41.8144	31.5264	46.7763	29.4143	34.3163	34.6172	30.14	39.0345	47.368	33.3891	34.5415	35.2858	30.9391	45.5236	53.4676	44.7432	37.2972	37.6172	42.4906	36.429	47.9763	35.9049	44.5047	38.9773	36.6754	46.0419	45.0651	33.5911	37.4359	36.9584	32.2503	33.9876	38.2347	35.3911	35.2358	42.3643	27.9449	48.1862	36.0821	30.6274
YBR259W	YBR259W	II	730387	732453	2067	1	15.2467	14.8401	14.2253	16.6219	9.71998	13.9899	12.7531	12.255	10.4726	8.31424	13.7249	10.9563	8.19865	11.6828	11.7526	7.45702	15.2076	13.3	11.7033	11.3306	9.86967	11.649	12.894	12.0014	13.2793	12.8567	11.1179	10.208	12.621	12.6048	13.1233	11.0467	10.54	11.2406	10.7748	8.76211	9.418	12.2799	13.7149	12.7384	11.5741	10.6507	8.25981
YBR260C	RGD1	II	732639	734639	2001	-1	36.3727	26.0151	33.2571	27.4197	32.0809	34.0969	28.0313	32.7579	23.5858	28.5874	27.7152	24.7155	26.1634	26.879	20.8378	27.3578	27.1412	26.5203	25.0328	21.3372	29.1781	38.0488	27.6756	30.7216	24.6863	32.0413	21.6568	27.2078	34.1363	32.608	28.4255	35.2706	32.4575	25.2895	30.2278	19.9381	27.4581	34.7498	30.4306	20.914	29.8896	20.07	28.7423
YBR261C	TAE1	II	734832	735530	699	-1	42.5337	80.2373	37.8015	87.8558	21.3117	32.9776	59.3561	34.3566	74.12	22.2444	42.4176	82.6608	24.9656	35.8556	82.2153	30.8014	65.7856	70.5002	26.1438	68.6717	20.4734	46.2125	75.5152	50.5568	77.5962	42.2629	88.5478	43.3036	51.3357	45.1603	93.9846	31.9627	22.7667	71.8575	27.0484	84.9417	25.2691	56.2261	77.5568	91.0147	32.7302	82.674	20.9357
YBR262C	AIM5	II	735720	736040	321	-1	215.99	339.838	263.16	316.912	215.094	239.477	317.367	259.543	318.229	243.213	238.743	384.025	218.715	257.031	314.008	239.517	193.912	347.738	230.177	313.151	221.725	229.523	303.627	248.48	332.257	239.922	293.32	266.66	278.97	266.788	282.824	226.161	227.391	297.021	235.349	360.884	234.384	161.482	284.056	158.553	222.138	315.05	210.787
YBR263W	SHM1	II	736264	737736	1473	1	132.3	199.285	134.84	210.479	122.424	130.224	173.038	126.577	195.972	128.004	132.41	205.355	132.169	133.387	204.242	140.062	160.527	188.338	105.141	184.607	115.242	131.061	174.817	145.034	189.862	144.067	196.904	156.472	166.912	146.476	223.746	133.987	117.286	200.41	129.552	191.16	132.924	144.696	198.994	204.417	128.749	185.711	132.037
YBR264C	YPT10	II	737770	738369	600	-1	74.5259	80.4556	70.5065	70.0201	63.8671	70.6633	49.55	63.0538	65.2343	65.3323	63.043	70.5926	66.7441	62.8101	62.8467	63.612	63.5426	80.0759	80.1976	62.869	64.8303	69.5226	63.1173	66.9966	63.2676	67.2968	61.6469	65.9045	89.3542	75.2676	58.6313	64.6405	69.2929	69.0515	56.3466	56.5265	62.3846	50.4922	59.2865	32.1161	72.5839	66.36	60.0572
YBR265W	TSC10	II	738582	739544	963	1	135.431	189.496	130.956	172.381	132.455	107.93	147.501	137.244	181.745	129.34	125.816	200.466	138.373	130.13	195.784	144.879	102.289	183.348	122.188	189.397	120.309	122.113	179.254	152.836	177.815	141.73	196.546	170.794	161.323	142.569	173.233	136.933	122.08	187.395	122.292	179.644	138.227	103.665	176.95	87.6012	125.058	183.065	141.26
YBR266C	SLM6	II	739936	740388	453	-1	88.7338	210.586	75.1213	189.224	39.3754	41.1177	127.321	65.7226	263.839	41.1889	81.7611	233.48	39.8592	57.346	240.918	71.4271	119.373	204.512	28.7322	230.778	43.8582	103.125	227.035	134.438	234.42	98.8172	274.04	158.02	43.015	74.0189	184.693	76.3314	47.056	185.076	58.7146	308.908	55.5835	114.845	212.429	176.971	57.4262	267.099	52.6254
YBR267W	REI1	II	739841	741022	1182	1	71.7705	169.241	63.8652	161.996	34.9902	44.4889	99.9385	54.7598	210.182	35.1022	70.67	190.044	31.32	54.7897	198.006	59.2507	99.0693	160.718	25.4712	186.254	37.8032	86.6486	174.68	110.63	179.126	76.7254	221.864	122.533	36.304	74.1137	158.851	60.4951	43.1727	161.326	50.7657	258.532	44.7667	92.8775	160.132	136.768	46.7681	195.855	38.2072
YBR268W	MRPL37	II	741299	741616	318	1	136.377	145.208	154.434	120.17	111.566	152.096	152.286	135.263	127.305	118.894	127.932	129.729	112.927	118.51	123.995	109.444	116.466	145.466	124.856	122.922	119.209	125.043	120.517	128.971	117.077	104.258	120.031	122.055	168.091	122.303	117.556	110.111	128.156	143.764	131.507	134.862	108.016	114.877	135.064	78.6366	129.647	149.005	124.202
YBR269C	FMP21	II	742160	742576	417	-1	316.371	168.518	371.337	176.975	399.074	442.232	266.643	358.955	162.876	374.64	296.931	152.065	330.195	361.497	152.161	305.387	242.191	219.719	482.377	162.13	394.299	288.102	181.633	266.18	154.639	296.677	132.788	219.888	316.247	323.085	155.103	324.742	405.286	190.595	359.455	107.352	339.942	263.264	196.87	80.6033	416.356	162.299	348.86
YBR270C	BIT2	II	742761	744398	1638	-1	25.4596	25.7808	31.6111	21.9385	32.519	33.5487	25.9346	32.5863	23.7161	35.0725	25.9793	24.8866	31.592	27.1397	24.4596	37.5655	21.3756	19.3554	30.3396	19.1064	33.1812	30.7457	26.2078	25.849	25.4924	31.3452	21.3787	35.1458	27.1725	27.5705	23.6502	33.2824	30.7596	26.8544	33.4051	21.2272	42.1698	20.5717	25.4625	14.7276	35.6627	25.3577	38.9545
YBR271W	YBR271W	II	744852	746111	1260	1	21.2994	76.8528	22.9832	72.5753	11.2785	16.8246	35.4453	17.3626	74.0807	12.8599	18.0592	74.8092	15.0508	19.7461	85.033	21.8933	33.4695	51.6749	8.55608	70.4686	11.6599	21.6669	70.971	30.3703	82.5414	22.1149	89.2829	41.348	17.7889	24.6936	68.42	19.9861	11.931	64.9875	19.5197	94.5838	15.0921	25.2436	59.9152	56.3871	18.2497	83.4022	12.6758
YBR272C	HSM3	II	746361	747803	1443	-1	32.0318	21.6279	27.2204	17.6549	27.2691	29.6671	23.5331	29.1815	19.3331	26.0877	25.2576	20.0207	25.3056	27.3842	21.923	19.7526	23.1319	15.6598	26.6041	17.8965	27.9588	28.1437	20.7617	24.26	18.5833	26.9093	18.6862	23.215	28.889	27.3712	16.8009	29.7546	29.3818	19.3843	29.9246	16.9914	22.8143	26.3634	16.6854	16.2082	30.0999	18.7129	26.4439
YBR273C	UBX7	II	748061	749371	1311	-1	84.8769	70.1307	81.3327	64.3145	104.061	80.3795	86.174	89.8348	61.695	90.8872	79.5701	76.8478	84.4838	79.8191	63.8866	92.2379	71.5162	66.8688	81.2295	59.7277	99.2311	74.2423	74.6898	71.7981	69.5858	84.2311	58.4307	86.0757	84.2659	78.8028	68.9913	98.0431	85.016	69.8008	85.7356	63.2095	87.6032	87.7741	67.3003	31.1921	79.4602	68.5473	87.7395
YBR274W	CHK1	II	749594	751177	1584	1	30.7071	31.7216	33.0538	30.1009	30.1009	35.407	33.2419	32.6069	22.5647	24.1788	26.8649	26.4305	26.8739	27.7185	27.8685	25.3311	27.7041	30.5736	29.7139	23.2645	27.8728	28.6359	30.7448	30.7883	27.7134	31.4365	19.6757	27.1675	37.5099	34.0409	27.2928	28.8648	32.3272	27.8648	29.6886	21.7891	28.518	32.6849	26.0364	15.694	30.7198	24.322	30.0504
YBR275C	RIF1	II	751356	757106	5751	-1	8.67825	8.68705	6.82995	9.10353	4.83979	6.96072	7.58199	5.09109	9.38816	5.46427	9.45481	9.96178	5.80575	5.72588	10.0873	5.32844	6.34526	5.10581	6.24095	10.6027	5.17537	9.1403	9.1446	9.35114	9.30866	7.37996	8.74545	7.41934	5.19345	7.49809	7.90049	5.77508	5.56494	6.98185	5.68359	8.30389	5.41074	5.67305	6.98214	10.3206	6.70432	10.1532	5.04817
YBR276C	PPS1	II	757620	760043	2424	-1	27.3271	27.4973	28.2977	27.6006	24.8249	29.8025	27.6641	26.8718	25.1466	27.8863	27.674	26.4121	24.6772	31.396	26.4005	24.9809	26.4493	24.0166	25.817	27.4295	27.5721	28.8908	32.557	27.2903	28.0379	28.4191	27.2678	24.9961	34.7684	26.762	29.9696	26.6594	28.9254	28.6934	26.374	26.2565	25.7052	25.5158	30.7596	26.8524	29.9917	30.8648	30.3804
YBR277C	YBR277C	II	760215	760616	402	-1	50.4886	34.8793	52.3402	36.9192	41.3234	47.614	40.4289	50.3284	31.9331	42.7501	42.6364	43.8501	42.1558	53.2443	43.7438	41.0812	46.2586	34.9339	50.6917	33.306	36.546	48.2971	39.1983	50.1476	36.8032	49.7402	28.9642	42.1194	43.307	47.904	34.1603	40.9014	47.1828	37.222	52.0141	37.8275	51.9778	55.3069	39.4135	26.8945	55.1782	34.8689	46.9717
YBR278W	DPB3	II	760294	760899	606	1	58.0885	40.1688	62.1009	42.9074	51.5905	56.0389	43.0633	57.5437	37.3823	54.4222	54.779	47.2692	52.7667	69.4334	46.5188	44.2086	56.2369	41.1513	59.2272	35.9799	45.472	58.9008	45.4782	59.7099	43.5276	58.5412	36.1885	48.8315	52.0977	59.4434	43.3632	46.4229	55.3313	42.6834	65.0427	40.1777	61.1468	58.6188	42.0381	30.3417	63.0497	44.5588	51.9324
YBR279W	PAF1	II	761257	762594	1338	1	114.806	105.347	93.6549	92.931	94.4533	79.2959	92.3847	96.689	99.0151	92.6006	94.9709	105.032	95.0676	89.6935	113.678	89.2338	97.1719	93.7945	95.3119	106.295	91.7101	95.6192	106.478	101.859	109.011	86.388	107.829	96.4872	88.7728	89.5734	93.0042	98.9633	89.5765	92.0514	76.4013	105.479	72.2411	88.7802	85.8526	76.4067	74.6453	103.349	80.1476
YBR280C	SAF1	II	762784	764697	1914	-1	46.3726	17.7236	51.0376	17.6759	81.3899	82.1542	36.0364	72.404	11.7262	76.5341	46.3188	9.40178	65.1931	72.5459	14.0181	56.9471	28.8627	17.0757	96.0277	15.4417	80.2578	43.012	19.3117	32.0234	15.1291	53.3134	11.5035	34.1879	55.3538	52.0823	16.6525	61.2186	73.5723	20.3498	68.017	9.77497	69.1539	35.5396	18.301	6.99362	70.1416	15.2761	77.8143
YBR281C	DUG2	II	764970	767606	2637	-1	20.8805	14.5171	15.9412	14.425	12.6735	14.8684	10.723	11.6957	14.7474	14.8031	17.5194	13.6945	11.8966	11.1	15.2277	14.149	52.6387	52.9971	15.8045	12.7799	13.856	27.2645	27.5911	23.3464	16.6746	18.1495	17.6121	19.3023	24.1669	17.183	13.8548	17.3179	14.8756	10.3507	15.3118	21.6735	13.3109	29.4976	19.8514	13.0251	18.3648	23.9692	18.6177
YBR282W	MRPL27	II	768240	768680	441	1	93.4855	117.016	105.106	111.165	84.3384	99.8742	104.568	80.1926	106.543	71.4441	92.0271	151.006	96.9842	94.1674	129.492	83.0795	96.1564	147.257	100.169	100.951	95.6268	96.3188	136.457	105.796	122.331	97.9959	103.824	110.813	119.639	99.6649	96.6856	87.327	86.9524	112.362	100.278	136.96	107.034	77.5518	113.596	57.5378	103.23	136.696	90.0956
YBR283C	SSH1	II	768943	770415	1473	-1	222.24	303.1	177.753	294.695	206.524	172.561	298.489	193.466	288.903	193.006	197.745	282.56	213.867	190.766	284.425	217.795	253.6	262.471	181.543	290.699	211.518	208.822	257.845	200.208	269.389	208.788	299.011	223.249	283.295	202.82	311.68	228.034	189.125	277.491	164.741	264.585	196.759	275.24	319.266	268.828	165.174	251.04	193.355
YBR284W	YBR284W	II	771239	773632	2394	1	14.0252	7.38556	23.2452	8.10324	22.0656	33.4429	13.9916	25.3534	7.18464	23.0399	23.2066	7.2099	24.8179	33.2413	6.24741	21.8959	12.5779	6.98598	34.3232	6.33729	22.8937	22.3115	9.42632	18.619	7.1761	30.8229	4.77224	21.9362	22.1721	27.0027	8.78132	23.8674	25.7066	8.0406	33.9998	6.35198	25.7448	18.2322	14.9561	1.38249	33.4237	7.00466	29.4794
YBR285W	YBR285W	II	773922	774356	435	1	651.031	283.294	909.715	290.679	1150.27	840.058	425.257	840.969	196.737	899.631	751.353	260.589	954.233	918.915	190.249	904.825	323.392	274.02	1145.46	204.021	1043.48	646.305	265.498	642.632	276.677	817.022	128.3	676.681	685.141	756.235	240.274	926.755	1200.11	413.125	930.975	129.619	901.946	478.534	216.042	4.90322	1045.47	191.563	910.851
YBR286W	APE3	II	774700	776313	1614	1	1360.04	856.232	1121.46	744.618	1911.6	1307.9	999.637	1466.48	577.701	1490.39	1273.66	713.177	1764.02	1328.54	596.77	1455.92	897.821	625.233	1661.31	638.527	1747.83	1125.35	715.843	974.487	714.044	1126.42	580.222	1037.26	1173.78	1162.55	713.333	1505.29	1785.15	914.372	1144.03	417.255	1200.27	1138.04	703.053	401.053	1365.98	624.508	1654.96
YBR287W	YBR287W	II	776571	777854	1284	1	257.422	262.66	332.969	281.28	306.917	341.423	286.701	320.329	286.569	299.81	294.977	211.747	305.446	352.776	200.985	342.793	182.277	272.967	338.201	293.232	342.192	263.727	190.853	311.964	241.328	389.522	157.296	331.62	410.618	341.072	292.463	363.236	280.031	288.295	364.629	185.299	367.147	270.233	291.134	142.629	300.375	198.848	321.757
YBR288C	APM3	II	778012	779463	1452	-1	35.0002	48.1984	30.4829	45.6745	21.0929	24.6638	41.6784	25.942	41.2001	22.8825	28.4253	41.901	26.5381	22.0488	40.6401	25.4434	31.08	39.9767	25.8053	36.3991	22.2808	30.0713	39.8369	33.712	42.3493	27.1867	38.7987	28.5967	36.4832	31.6224	47.8718	29.1187	25.4789	43.2407	21.5181	36.6551	25.5199	29.8003	41.9364	37.4833	25.4343	39.8589	23.95
YBR289W	SNF5	II	779667	782384	2718	1	18.9602	18.8801	16.4972	17.4993	16.3163	16.962	18.6435	17.641	17.6263	19.4202	18.7007	20.988	19.8554	22.0769	18.9092	19.6233	19.2944	19.9627	16.446	20.9853	16.3278	20.9931	19.4683	18.176	19.4544	16.0898	18.1824	16.7911	16.7868	19.3383	21.1452	20.2988	17.6946	19.1992	17.5967	17.3501	18.0577	23.1034	20.3742	14.8558	17.0484	22.8752	18.7865
YBR290W	BSD2	II	782591	783556	966	1	188.071	141.447	214.82	140.997	214.73	215.723	152.651	203.056	145.31	206.454	212.101	136.355	202.581	217.977	139.907	200.592	157.306	187.096	242.12	157.612	216.624	187.384	146.475	209.595	143.987	212.201	119.175	198.201	189.26	199.743	143.649	204.253	221.031	152.72	223.422	148.84	201.211	176.238	155.255	54.8186	215.558	144.127	177.147
YBR291C	CTP1	II	783673	784572	900	-1	107.076	114.721	88.3741	131.73	59.348	61.0586	73.4074	60.4037	125.667	71.561	109.669	114.39	64.7827	83.5435	134.556	71.4275	388.863	295.385	66.0279	145.865	73.1614	69.8994	97.2699	111.158	114.909	95.7493	164.489	83.4154	105.592	105.559	137.23	78.4791	82.9297	128.077	83.6742	159.945	70.8195	146.963	146.965	294.52	65.5513	115.521	56.1233
YBR292C	YBR292C	II	784702	785073	372	-1	10.0169	9.0638	9.80552	7.69659	8.8258	8.57565	7.63674	7.73801	8.00683	6.59967	9.53271	8.88496	7.32141	8.36025	16.0821	7.8923	12.9679	14.8717	5.30127	8.13442	7.16198	10.7119	12.7253	15.9817	7.52251	10.7503	9.06053	17.2261	12.0219	18.2708	5.69678	7.19533	9.47143	8.08518	10.5526	5.7413	10.1024	8.12697	13.3622	2.37253	9.99004	9.24685	12.9014
YBR293W	VBA2	II	787006	788430	1425	1	61.173	67.2904	58.2813	59.1283	60.2134	53.8731	55.4497	52.8093	61.8818	56.6821	58.3424	66.9202	56.9842	55.4603	54.7046	60.221	86.9803	99.2969	56.1867	57.4221	53.5255	73.0032	73.2652	70.4804	65.5216	64.8186	54.1248	68.1118	87.8737	62.2703	66.3868	66.586	67.3355	62.6865	56.8385	62.4692	62.1868	78.9842	68.1842	38.4516	59.0858	67.5896	65.3714
YBR294W	SUL1	II	789235	791814	2580	1	408.138	521.171	206.383	234.518	272.194	141.478	243.704	174.243	427.481	261.526	199.186	379.439	276.696	176.915	239.118	287.809	573.934	787.909	239.808	420.128	352.815	268.679	425.675	342.809	305.284	233.506	378.992	357.177	866.942	346.013	195.459	499.022	263.866	360.777	180.877	406.49	218.873	612.459	480.638	149.064	135.67	519.374	257.288
YBR295W	PCA1	II	792849	796499	3651	1	9.33762	7.4106	12.0012	9.6025	9.1805	13.6421	9.95253	10.7902	9.28421	11.4539	12.0062	7.54406	8.17812	12.4767	7.87024	10.0518	10.2507	11.924	12.0993	8.11785	9.1738	11.0769	9.07603	11.44	7.77798	11.6248	7.51729	10.7593	13.1094	13.4036	8.91562	9.94965	9.92385	7.27002	13.2096	8.07273	12.1462	10.9717	11.7214	10.7573	11.9919	10.0576	10.7963
YBR296C	PHO89	II	796798	798522	1725	-1	253.659	130.102	523.333	82.6505	345.066	569.244	185.868	417.466	201.561	317.096	336.458	60.3914	202.74	596.55	63.74	291.36	140.279	227.902	715.433	194.404	455.539	255.039	164.767	335.394	70.2503	700.134	88.4594	509.84	760.758	576.792	94.7437	406.511	233.428	53.5717	566.74	305.569	466.441	336.609	334.85	143.43	348.201	151.253	283.422
YBR296C-A	YBR296C-A	II	800123	800242	120	-1	28.7401	16.7901	31.8799	15.5817	26.9516	53.169	19.2695	39.0659	15.7317	30.6885	30.3723	9.18112	17.6527	47.26	19.6396	22.4273	33.0681	45.3929	38.3458	10.7085	29.8143	31.7939	10.2674	27.4123	8.51679	27.9508	6.56594	29.5224	59.8948	37.1303	16.2472	31.4098	27.8933	19.4246	54.0767	17.798	29.4385	31.492	31.0671	4.29032	37.7436	15.0492	31.471
YBR297W	MAL33	II	800523	801929	1407	1	109.599	94.5993	156.056	100.292	151.467	153.228	125.56	138.827	95.7396	130.344	135.89	69.9514	136.504	162.788	49.4131	132.938	124.093	196.688	157.822	105.766	130.927	134.798	79.9636	165.114	75.0245	181.907	38.6396	165.145	254.545	176.212	83.8644	146.445	178.589	119.442	198.547	69.4617	194.449	97.3634	253.262	5.38414	170.446	62.3423	186.377
YBR298C	MAL31	II	802631	804475	1845	-1	265.759	109.137	305.068	139.95	391.678	210.612	265.842	311.235	132.994	354.711	394.392	108.349	469.591	393.152	130.587	386.353	294.993	152.394	395.198	140.443	361.836	300.626	92.648	258.146	117.672	315.761	67.3557	252.219	264.439	289.88	168.663	344.394	473.729	209.478	375.774	62.6954	358.171	357.251	212.713	3.86677	417.894	89.5381	404.56
YBR298C-A	YBR298C-A	II	805035	805256	222	-1	6.78547	4.07483	6.41205	2.10563	6.40128	2.78129	3.57117	5.55703	3.40146	9.21576	8.8743	6.06561	5.45258	6.5925	4.89969	5.78591	8.4116	4.98401	5.92214	3.17426	3.77179	8.02007	3.50522	8.02046	4.60367	9.87865	1.38023	6.80565	6.23529	7.4839	2.67287	8.61218	8.99359	3.38704	7.93919	4.61787	8.46421	11.0648	4.54812	0.662598	3.66189	2.71158	8.86008
YBR299W	MAL32	II	805351	807105	1755	1	12.0618	4.8499	12.5467	7.45789	13.4584	8.38508	8.16893	9.55999	5.73693	9.13951	13.0217	5.37091	8.73655	10.6325	5.73306	11.1527	10.064	8.31718	18.4285	7.10945	9.58569	8.74407	5.02515	13	5.83731	14.1132	3.89093	9.61817	13.5906	13.5117	7.58324	13.7265	15.994	7.66917	13.7859	2.43392	10.1929	10.9459	9.20508	0.838158	14.3596	4.21403	13.6733
YBR300C	YBR300C	II	808600	809097	498	-1	0.238804	1.23851	1.78649	0.938654	1.37759	2.4797	0.928648	1.48634	2.10599	2.7936	0	1.47488	1.01278	3.67353	1.45613	2.33362	0.781198	1.45271	9.76796	3.32949	2.59853	0.851241	0.781284	3.21179	1.51475	2.33139	3.6038	1.77846	1.28289	1.21316	1.53195	1.64536	0.825421	1.66087	4.98699	2.74476	2.56578	1.01179	0.935757	0	3.03161	2.41755	2.68578
YBR301W	PAU24	II	809057	809419	363	1	1.20126	1.3593	4.90177	1.60968	2.83488	22.9629	6.00606	8.383	1.96466	11.2722	3.25635	5.3957	2.77886	5.5437	2.99651	7.41398	0.42869	1.99297	98.1508	31.5173	8.59776	1.86851	1.07184	4.7388	2.74843	9.95068	3.73818	11.9123	1.46666	9.15386	1.63465	6.62131	2.91188	1.65713	24.4975	11.5319	8.28233	1.21457	1.28377	0.81045	6.71851	3.79044	3.46788
YBR302C	COS2	II	810340	811479	1140	-1	0.695464	0.324621	1.91201	0.922598	1.59045	1.98594	0.115906	0.937871	0.294395	1.72286	1.1233	0.966434	1.1503	1.12333	0.238538	0.965769	0.204756	0.298637	3.22912	0.290892	1.40224	0.594973	0.398181	0.873593	0.512288	1.81058	0.652754	1.09681	0.373613	1.52364	0.446148	1.24585	1.80289	0.395748	1.6866	0.374695	1.4505	0.66299	0.613167	0.387096	1.42621	0.0754348	1.58735
YCL001W	RER1	III	111916	112482	567	1	175.905	209.945	209.708	197.45	167.924	190.025	185.15	162.312	186.894	160.785	167.823	187.617	158.336	180.038	194.238	175.082	145.185	205.274	164.861	216.911	173.053	177.044	211.123	195.336	194.669	177.693	184.742	183.493	210.8	189.664	190.018	167.635	146.341	202.369	145.674	195.722	154.699	133.188	201.361	135.811	168.773	207.937	178.724
YCL001W-A	YCL001W-A	III	113080	113541	462	1	4.89083	3.02605	5.96966	4.17366	2.96987	9.13251	4.71905	5.1625	1.81607	3.01128	4.26427	1.5898	1.52837	4.35576	1.5696	2.11828	5.38925	4.88194	7.11425	3.76837	4.11914	3.48677	1.26324	4.83381	2.26482	4.46765	1.89493	2.70641	2.65047	3.4327	3.30265	3.66537	6.7366	4.23159	4.68196	2.21898	3.09109	6.40747	2.6898	2.38793	3.51922	1.11683	3.06536
YCL001W-B	YCL001W-B	III	113770	114024	255	1	11.6593	6.61124	17.4445	4.12456	10.1849	13.721	6.73621	15.1587	4.93545	8.02313	11.5888	4.32053	7.91158	10.7613	8.17576	8.39524	20.7486	10.18	5.67132	3.57626	11.3436	9.30957	6.10321	13.61	4.48503	11.1297	4.63478	8.58092	11.9007	13.6231	4.65393	7.9261	13.1263	7.37178	12.2527	3.68524	8.84261	15.5608	3.95954	7.21062	12.2966	8.76819	10.7989
YCL002C	YCL002C	III	110808	111675	792	-1	69.1223	62.2491	67.5117	62.8578	60.14	74.9719	59.2265	57.1139	55.0876	52.2841	70.6448	54.4067	58.2056	64.2145	55.6226	54.987	72.6005	65.5531	48.9698	55.0601	49.0177	70.0107	54.6119	65.5395	59.6667	66.945	54.1082	50.3881	69.2387	59.5954	59.2949	62.0748	60.5023	56.584	60.6921	46.0591	58.1748	84.6944	70.411	65.1906	80.6487	51.9015	55.9286
YCL004W	PGS1	III	109105	110670	1566	1	24.5291	18.275	22.8667	17.8726	20.5587	22.9341	17.4659	22.0578	12.1621	20.4329	22.6448	16.2595	19.4531	21.3783	15.0495	18.3184	19.7748	20.8703	18.134	16.2261	20.2213	25.6625	19.131	21.6801	17.6054	21.583	14.1437	19.0296	24.954	21.3152	16.9428	22.6387	22.1992	16.8054	22.2538	14.1293	18.3346	22.3219	18.5986	13.8549	23.5828	14.1679	22.2568
YCL005W	LDB16	III	108021	108791	771	1	91.1085	82.1307	85.1593	71.8454	77.3496	74.0776	77.4634	80.644	78.8967	70.2664	85.4729	71.9248	64.8935	79.2511	70.3052	69.6539	66.3027	71.4783	75.3701	74.302	76.0229	84.6737	72.8367	87.4438	73.2535	84.6638	70.5704	80.3438	83.0707	87.3712	81.7996	79.8486	80.2012	75.8749	68.5797	64.156	69.8004	74.8293	88.6481	51.0355	79.2303	73.1689	69.6975
YCL005W-A	VMA9	III	107023	107417	222	1	709.796	879.977	693.103	854.359	610.991	619.301	733.281	587.563	780.634	695.237	695.301	799.006	578.428	655.13	778.643	629.287	656.105	821.02	685.191	766.304	589.771	683.616	679.136	689.895	755.002	658.383	776.279	596.316	806.511	674.231	773.986	636.317	669.493	835.582	605.182	799.661	617.549	667.574	711.606	847.131	693.143	794.879	575.197
YCL007C	YCL007C	III	106974	107366	393	-1	247.633	294.422	244.377	295.724	207.109	207.387	248.128	202.366	274.765	244.883	245.886	287.192	210.729	230.423	283.235	226.141	218.375	284.247	236.515	269.597	201.054	248.742	248.496	252.18	262.407	225.51	286.028	217.408	258.748	230.593	264.442	218.364	228.018	291.202	214.656	292.377	218.219	224.691	243.676	275.853	236.996	293.655	200.798
YCL008C	STP22	III	105696	106853	1158	-1	53.9849	52.943	40.4885	53.5367	44.7289	47.2771	51.2901	47.2299	44.9582	42.7554	39.4699	50.3191	52.8754	47.5523	52.0539	47.5907	29.3625	41.4901	50.5223	45.2823	49.6303	49.6402	49.1109	43.8868	50.0753	37.3197	45.2093	42.7855	55.1708	49.4984	53.584	54.0126	45.9438	53.6345	40.8178	41.4611	42.9035	32.743	42.5228	36.4566	36.8059	43.0721	44.1627
YCL009C	ILV6	III	104619	105548	930	-1	296.885	400.399	289.957	395.51	258.925	290.465	392.919	298.466	388.253	294.169	296.891	397.914	278.43	288.576	382.753	300.499	398.072	468.755	279.341	396.915	278.458	293.643	369.556	298.087	372.331	318.902	403.888	296.401	384.586	322.947	427.942	307.784	273.03	385.987	286.858	361.38	302.427	292.639	352.595	778.347	287.838	379.121	278.925
YCL010C	SGF29	III	103571	104350	780	-1	81.6716	86.8764	76.7057	78.8072	82.3626	71.6396	78.0942	83.9311	73.0921	66.8327	86.6336	78.0003	81.7328	70.5968	72.283	75.9078	60.6498	77.6371	72.8149	76.7395	67.1432	86.1967	81.3076	74.5568	78.8973	74.5905	70.9346	87.7658	83.8186	81.9094	74.1177	74.5852	75.2104	79.241	72.4104	64.1824	73.3313	68.0712	84.1402	52.2382	83.5273	76.1834	79.4845
YCL011C	GBP2	III	102075	103358	1284	-1	206.543	248.345	196.608	240.642	192.615	199.885	241.37	193.248	244.749	194.137	202.456	242.542	204.574	203.459	245.248	210.554	205.668	208.504	173.964	230.311	184.435	198.753	217.418	195.456	228.877	201.744	228.444	210.098	228.052	196.268	263.613	194.892	181.84	244.609	179.632	235.067	185.798	205.041	227.681	179.804	210.832	236.153	204.66
YCL012C	YCL012C	III	101317	101788	405	-1	71.7461	90.9688	122.577	97.0968	108.532	151.185	106.522	133.824	70.8511	131.948	88.5326	98.8388	96.1404	105.7	90.4205	110.551	64.5512	65.7776	135.367	79.629	103.187	103.624	98.7909	100.074	83.9963	98.4249	85.2761	93.3913	72.9583	112.999	75.3494	99.1357	110.341	96.7287	114.137	67.9226	114.321	86.9335	82.0786	47.9426	157.713	86.208	142.979
YCL014W	BUD3	III	96281	101191	4911	1	6.69166	6.53076	7.05614	7.16261	4.56004	6.87309	6.83402	6.79924	8.54231	6.89881	7.58191	7.65249	4.95018	7.97181	7.9736	5.70428	6.02052	7.45225	6.07697	8.89646	4.96008	8.20041	6.82665	8.09312	6.80312	9.66672	7.18407	6.90615	5.97335	7.87332	7.38765	5.06103	5.45258	7.02774	8.18917	6.74955	6.12195	5.55326	8.74574	6.84414	8.74967	7.37206	5.57519
YCL016C	DCC1	III	94621	95763	1143	-1	21.26	24.2467	23.5456	24.5892	18.435	26.5597	22.4268	21.1546	23.6366	18.2574	24.2168	21.7412	18.2683	20.3269	19.5087	19.1577	26.6846	27.9982	14.4929	26.0753	14.918	19.8793	23.0906	22.469	22.9073	22.5728	20.5269	23.5195	20.4016	22.8606	25.2154	19.8335	16.4917	19.0118	21.0272	29.0748	18.544	18.8456	22.4238	18.2745	22.9627	24.5272	21.8205
YCL017C	NFS1	III	92777	94270	1494	-1	76.9479	112.512	84.4712	116.784	79.8675	80.5904	106.706	92.5933	103.727	76.0296	76.5488	102.914	76.8361	76.1646	99.6844	88.8412	79.9426	105.791	57.1997	96.2222	72.9117	87.0536	103.433	84.1528	109.241	95.3279	96.3942	100.082	110.506	87.4487	111.946	86.2898	66.9377	105.742	81.0788	99.3831	93.022	81.66	118.997	80.0958	81.9313	110.056	93.8969
YCL018W	LEU2	III	91324	92418	1095	1	152.303	200.712	106.111	187.14	79.4787	77.9092	169.239	88.2527	175.966	104.556	147.082	193.963	121.784	97.0678	174.583	113.84	371.77	339.98	78.6427	202.226	98.4368	169.722	188.973	158.583	177.98	127.236	204.873	161.006	200.61	143.452	168.607	122.072	109.991	209.027	104.696	181.472	115.249	235.255	256.056	619.888	95.7709	171.285	98.0775
YCL019W	YCL019W	III	85102	90415	5313	1	3.82014	2.90996	2.97227	2.51849	2.50871	3.66075	2.64864	3.34363	2.07664	2.55689	2.94791	2.88008	3.07573	2.7202	1.94494	2.88961	4.23232	3.01968	3.46433	2.52005	3.20935	3.82986	3.14896	2.98776	2.74344	3.03509	2.46341	2.79466	4.17862	3.04181	2.32941	2.9508	2.98422	2.22194	3.06099	2.50841	2.33423	4.90785	3.02602	3.68226	3.14762	2.16891	2.35455
YCL020W	YCL020W	III	85102	86418	1317	1	8.39785	6.55651	7.80236	7.00997	6.02769	5.78221	6.12007	7.806	4.84176	5.28174	5.01125	6.22764	6.43379	5.97305	4.81784	7.52376	8.8028	7.33498	8.58507	6.01166	7.9763	7.66078	5.17	5.88908	6.319	7.54235	4.75287	6.80405	8.36799	7.51179	5.14916	6.67787	7.75837	5.02423	8.51625	7.91384	5.59293	8.70394	5.83836	6.0313	6.78993	6.46437	5.49608
YCL021W-A	YCL021W-A	III	83620	83997	378	1	16.9892	22.0823	16.5931	17.313	14.3897	17.1513	19.9249	11.5316	29.1883	18.6188	16.9386	17.164	20.0144	27.5865	27.0974	15.5341	27.7883	36.7016	17.3904	24.0159	14.4994	20.1866	21.2724	23.8715	17.5743	17.064	26.5185	24.8088	26.9016	25.3729	31.6198	21.2434	20.5064	23.4727	20.9821	23.5047	21.2761	17.3289	28.5604	23.1541	15.9761	22.9777	13.1129
YCL022C	YCL022C	III	81570	82085	516	-1	7.5288	3.90468	5.51735	3.96336	2.27921	7.17961	4.35323	7.17244	3.33334	4.7579	7.44512	4.27029	3.51882	8.15439	4.04035	2.25221	6.93631	2.72159	4.07663	4.09701	2.65541	5.09359	4.02149	8.42195	3.53687	8.75024	2.46011	4.03864	2.06356	5.5615	3.61414	2.22314	5.6902	2.18582	9.00502	4.4702	5.97219	3.05155	1.95675	6.27156	7.65225	4.49978	5.18418
YCL023C	YCL023C	III	78949	79296	348	-1	0.341737	0.472629	0.383479	1.51115	0.844878	0.591424	0.949234	1.18167	0.482199	1.88129	0.849178	1.40707	0	1.05139	0.260472	0.878813	1.11792	0.611434	0.755583	0.476461	0	0.487262	0.745363	0.346881	1.18871	1.1121	0.377353	0.299416	0.458964	1.51907	0.243586	0.313941	0.337488	0.648208	2.30211	0	1.72787	0.904943	0.892734	1.26807	0.333719	0.988456	0.904339
YCL024W	KCC4	III	79162	82275	3114	1	3.30982	1.57133	2.58559	2.02652	1.16449	3.99866	1.46391	2.79957	1.56273	3.12732	3.13165	1.769	1.65206	3.70114	2.06671	1.55172	2.89841	1.54425	2.11097	1.79706	1.39336	3.40332	2.72797	3.06245	2.05516	2.98274	1.72899	1.7065	1.28227	3.37096	1.93273	1.56124	1.98006	1.13489	4.52794	2.00271	2.89642	1.75967	1.24708	3.37746	3.43107	2.45781	2.34971
YCL025C	AGP1	III	76018	77919	1902	-1	111.859	12.8847	157.447	27.1573	40.5266	206.573	42.134	168.985	33.5919	75.9413	129.734	24.4573	46.83	159.184	37.7923	69.7195	356.392	814.848	32.9715	37.5074	18.29	151.781	178.516	110.655	45.6992	123.849	36.8917	97.6229	12.0084	140.001	38.3284	48.3935	27.9721	14.4296	221.639	195.116	201.025	132.028	217.731	84.7623	126.087	133.515	66.971
YCL026C-A	FRM2	III	74704	75285	582	-1	2.04337	10.527	6.72604	9.03576	3.03111	6.54225	13.622	10.0332	26.6701	5.90568	0.84626	8.20307	2.77313	3.772	10.2792	4.51909	2.67379	14.624	2.71075	12.1792	2.48507	4.51597	5.90527	5.3409	7.9858	4.65477	13.7637	12.5323	4.39091	4.54154	18.0606	5.06837	2.21976	7.75177	6.74496	24.3668	7.2321	2.1644	5.47145	1.64283	2.59406	9.89985	3.5148
YCL026C-B	HBN1	III	73405	73986	582	-1	38.6879	20.7006	44.7893	20.2803	28.3745	45.4421	23.2709	31.9367	18.3086	34.1686	33.5119	26.0815	23.3983	36.4627	14.0172	25.5381	43.4491	65.9542	50.1489	15.8116	21.0577	49.53	49.3592	47.8088	22.0341	42.1145	27.6025	36.1645	25.5222	50.7355	16.7497	34.8216	27.2426	13.178	34.9637	23.4861	31.7696	38.851	29.4924	10.868	31.3283	40.7815	37.5814
YCL027W	FUS1	III	71803	73341	1539	1	17.026	9.93902	15.984	10.5928	16.4617	15.9811	12.8356	14.215	14.0928	22.7056	13.1852	10.6586	14.9441	13.1946	8.06905	12.1615	56.725	43.1918	18.4521	13.144	20.7739	13.2216	10.1125	15.5698	8.75949	15.3396	10.4668	16.1136	30.2696	19.4319	11.0711	18.0311	16.7889	7.67068	16.0331	6.55023	19.8772	19.0303	13.525	10.6093	17.9597	11.7343	23.1074
YCL028W	RNQ1	III	70150	71367	1218	1	102.456	127.07	102.59	129.623	112.369	105.696	133.869	110.131	122.065	105.083	101.821	136.084	111.888	111.898	124.282	111.182	109.748	149.574	101.248	124.084	108.058	97.9397	135.017	96.879	125.125	119.153	115.901	115.874	143.022	95.3602	124.925	115.261	92.4234	126.864	99.7145	120.36	105.832	100.061	147.046	96.736	110.509	124.828	111.105
YCL029C	BIK1	III	68599	69921	1323	-1	22.862	40.1241	18.0557	40.1466	13.3712	15.7123	30.2119	16.1628	41.2854	14.7837	20.103	43.2107	13.9529	15.6254	45.5619	20.0186	31.5816	39.4679	11.5273	40.8881	13.924	21.0838	49.701	20.8034	43.4622	20.1842	47.9418	23.7455	21.972	20.3211	41.3268	18.6628	14.5586	36.4878	17.3791	45.0076	15.2824	27.7073	43.1488	32.9105	16.5906	47.1904	17.9596
YCL030C	HIS4	III	65934	68333	2400	-1	170.772	132.985	107.205	122.9	100.987	110.583	137.749	101.708	150.325	161.49	159.126	119.814	162.279	120.742	124.409	139.177	171.371	141.179	108.519	142.388	141.618	160.806	157.712	122.727	132.669	136.206	153.369	119.978	176.69	120.988	128.353	132.809	95.0331	131.336	125.077	124.301	151.139	177.536	128.152	779.122	100.94	140.746	138.309
YCL031C	RRP7	III	64675	65568	894	-1	136.883	239.629	138.228	219.803	99.1569	97.1523	187.337	115.638	273.34	98.1299	115.253	290.017	101.775	114.799	286.837	132.593	130.723	232.677	83.3829	269.81	111.713	140.168	263.666	167.333	256.32	125.685	294.708	195.69	141.318	123.247	221.307	119.883	89.4637	228.604	106.012	318.597	124.766	112.723	249.51	140.68	99.7663	272.705	109.48
YCL032W	STE50	III	63441	64481	1041	1	69.2678	66.0032	68.7124	63.2023	71.3155	68.704	63.782	69.8403	54.3231	73.8174	57.3428	68.0867	70.64	74.3366	62.4322	70.0963	51.1988	60.0932	73.7553	62.3972	73.2698	60.106	65.3449	59.1397	65.5209	62.2092	55.2102	63.3589	79.6296	67.9746	53.9877	75.8254	69.892	69.1248	65.7994	59.0053	70.4691	52.6379	58.1203	24.6574	66.713	65.2609	66.8872
YCL033C	MXR2	III	62776	63282	507	-1	70.8386	55.5548	87.1247	56.933	98.9724	106.967	73.2337	93.1126	43.358	101.044	72.6642	43.4609	82.9663	70.3623	38.6177	71.1786	63.6884	53.3836	102.428	45.3766	83.4786	67.3921	45.4054	59.8811	42.8599	70.7356	41.4418	67.7177	79.7022	81.4774	48.4867	77.3596	82.8143	52.6494	77.7434	33.5319	82.5746	67.7047	48.8679	40.4733	81.7749	43.5915	85.3504
YCL034W	LSB5	III	61658	62722	1065	1	179.485	142.313	176.598	127.342	231.027	223.112	161.228	206.807	100.447	187.723	161.677	126.898	196.252	205.273	112.433	183.381	100.821	131.264	245.29	111.317	224.434	152.611	130.241	128.309	116.87	165.827	102.836	142.647	206.96	175.786	103.791	183.471	189.181	133.087	182.719	83.5054	188.576	129.398	133.53	51.7255	178.618	124.108	200.277
YCL035C	GRX1	III	60841	61173	333	-1	440.222	268.692	500.407	270.398	558.604	775.671	402.749	523.102	243.771	512.15	478.916	251.447	500.426	559.813	233.28	377.646	435.3	326.389	864.237	245.725	609.202	521.432	381.485	429.208	280.751	454.418	274.6	286.15	386.908	444.725	218.921	416.501	557.602	234.157	531.685	233.972	415.762	439.942	243.266	278.07	501.504	284.845	459.543
YCL036W	GFD2	III	59026	60726	1701	1	17.7349	49.0717	16.7108	45.4122	9.27627	9.80074	27.8094	12.2327	56.7983	7.21657	23.2798	42.3163	11.2081	14.089	49.9316	14.0598	24.9294	25.5435	5.7968	42.1344	7.24968	20.7349	39.2282	29.8416	47.7804	17.4432	62.7386	27.3203	7.66829	18.7355	40.6648	12.1712	12.8769	38.1486	12.5751	58.7115	7.99786	23.1053	31.7794	61.1389	8.67081	49.0393	7.07681
YCL037C	SRO9	III	57374	58678	1305	-1	1.48845	3.78103	1.73844	2.50739	0.976303	2.91769	2.53129	1.82765	3.69686	0.627095	1.58513	3.00175	1.23675	1.40185	3.33404	1.49984	2.86188	2.54357	1.8134	3.23993	1.10828	1.55924	3.13052	3.07568	2.36811	1.58165	3.68967	1.67673	1.10151	1.56247	3.24782	1.08833	1.16996	2.07427	1.47335	3.66599	0.748742	1.49617	1.72595	4.1142	1.24588	3.95383	0.723471
YCL038C	ATG22	III	54941	56527	1587	-1	51.4315	36.714	66.0387	32.7686	76.7929	73.1443	43.7947	68.9254	29.7386	72.4508	53.4421	38.1052	61.2101	70.4332	27.9301	59.5081	34.2705	30.5962	54.262	26.7205	56.3118	53.5841	36.6524	47.2742	32.3682	61.6973	28.0511	53.4772	64.646	53.2966	31.7279	60.5806	64.3842	41.7892	74.914	27.3464	70.0472	43.7753	34.8453	19.8817	87.8141	28.1775	86.6593
YCL039W	GID7	III	52645	54882	2238	1	63.111	44.3891	65.175	41.9566	80.3578	69.111	53.6386	72.4321	35.1656	75.9853	69.455	51.5259	86.6748	81.1713	40.2593	75.0765	45.8917	45.1229	103.039	40.2297	86.3256	64.8189	47.5194	54.478	45.1554	66.5769	37.2402	58.2674	71.5812	74.5407	44.3536	81.0112	93.5944	48.885	82.4404	27.9806	75.1958	61.2673	46.573	15.3472	76.6963	41.2303	86.3414
YCL040W	GLK1	III	50838	52340	1503	1	2162.21	517.089	2121.63	587.694	3832.47	2951.6	1742.13	2934.57	405.808	3107.42	2242.54	297.445	3274.24	2659.66	254.745	2497.81	1564.01	507.499	3474.85	296.37	3511.47	1855.2	467.775	1203.35	384.029	1887.85	213.855	1133.03	1935.76	1950.34	652.652	2628.4	3347.05	690.687	2563.74	191.721	2542.61	2252.34	542.331	121.21	2860.55	372.934	3415.54
YCL041C	YCL041C	III	50133	50627	495	-1	71.9152	73.7644	66.321	77.9083	88.4033	75.2578	96.364	78.7549	75.4276	78.0334	65.0728	62.3204	71.7317	71.3289	70.1349	81.0595	65.8611	56.7411	81.0076	72.1853	85.041	75.5345	79.5189	63.4057	74.3775	87.566	74.7235	76.5163	110.137	80.7065	86.1381	101.858	72.84	74.7365	76.7148	62.6491	83.3617	104.083	120.346	72.3597	76.7189	87.0381	86.9426
YCL042W	YCL042W	III	50584	50943	360	1	874.204	217.815	784.765	244.6	1630.98	1098.25	744.718	1182.94	166.29	1126.61	855.896	122.075	1266.51	983.821	106.759	1012.97	658.768	213.252	1261.4	127.696	1383.72	731.494	192.198	471.542	166.483	759.687	86.2083	456.585	835.569	747.851	276.674	1110.42	1335.13	292.832	1059.5	70.0056	1042.25	964.18	242.496	54.9569	1267.48	156.703	1459.03
YCL043C	PDI1	III	48653	50221	1569	-1	367.915	402.722	380.535	407.864	409.295	464.233	464.067	403.305	420.315	397.705	367.65	430.52	379.767	426.981	379.62	392.409	308.402	350.021	453.907	402.342	443.534	394.36	426.524	364.548	386.377	446.045	398.811	412.272	514.448	449.458	469.871	493.199	361.619	377.638	412.976	346.241	434.59	440.687	589.513	360.57	399.327	363.056	403.015
YCL044C	MGR1	III	47111	48364	1254	-1	38.2505	47.1193	37.9565	44.3127	37.4751	46.448	47.5217	40.9908	41.8509	33.152	28.9073	45.3931	36.7614	40.7024	42.7922	35.5578	26.1219	34.9541	38.8962	41.9149	39.457	38.9437	46.4372	39.1071	38.7127	36.2115	38.9209	45.2434	40.6728	49.5633	50.8338	46.6105	30.4385	36.5168	35.5847	42.3065	40.8177	33.1495	44.0366	24.2815	30.9321	44.7809	31.8098
YCL045C	EMC1	III	44623	46905	2283	-1	88.2773	105.183	77.062	103.246	69.995	64.9991	92.3718	64.52	94.1561	68.5371	78.1824	112.013	80.2828	73.8018	101.801	82.1968	86.1231	95.7552	67.3769	99.1728	74.4879	87.1232	107.879	89.4256	106.267	79.9562	104.246	89.6832	101.442	82.5321	103.667	79.3665	74.0787	95.777	71.446	90.4449	73.4831	81.5233	102.877	89.3984	62.8742	104.943	77.5747
YCL046W	YCL046W	III	46640	46963	324	1	54.3235	69.4195	45.8566	64.3826	44.1631	39.3844	49.1422	40.6143	54.6403	42.4334	47.4282	73.6757	40.1623	36.7013	61.5486	51.915	56.4343	62.3889	29.6216	53.7342	43.4645	61.4943	74.4535	57.7493	81.5629	50.9643	63.0925	66.8918	64.7423	51.0455	77.9657	51.7596	38.9673	58.0187	44.5076	60.1178	48.7162	50.9315	67.1204	59.7013	40.5036	69.8052	54.3943
YCL047C	POF1	III	43661	44437	777	-1	54.3858	35.0329	51.2392	33.6901	47.9939	46.3548	35.7968	39.4814	24.782	37.3896	49.4425	24.2624	42.8417	42.6158	27.6483	34.9516	43.2596	35.9835	57.8677	26.8879	49.1803	39.9367	32.6319	44.0834	29.5011	39.6806	25.9145	31.3127	38.097	35.184	30.9834	38.456	53.4325	27.1931	40.0052	19.3511	37.436	38.6659	21.5911	25.5573	42.5975	28.1119	36.7567
YCL048W	SPS22	III	42165	43556	1392	1	1.93651	1.5065	3.06783	2.22475	4.85805	4.50961	1.75608	5.02209	2.26031	7.93667	1.4153	2.02266	5.29002	2.36563	2.01866	4.87741	1.3974	1.4063	3.68347	1.69739	4.37481	1.40088	1.21121	2.62329	1.71315	3.707	1.35218	3.70528	2.21833	4.39444	2.13138	4.042	3.71236	1.94463	5.58263	2.70039	10.7992	1.76464	0.613755	0.686874	3.75434	2.34758	6.27385
YCL048W-A	YCL048W-A	III	41488	41727	240	1	48.0653	43.0033	45.4103	61.1093	144.354	76.3232	100.201	145.298	156.968	215.16	36.9393	39.7849	138.7	73.939	103.486	127.938	21.7212	13.6533	100.795	61.1419	164.613	34.9732	31.3425	47.6571	78.9831	32.7884	115.086	89.8698	31.5002	48.4582	106.667	96.5056	104.478	58.2739	91.7968	137.045	183.834	24.9312	14.2391	8.58064	73.0677	63.7802	165.878
YCL049C	YCL049C	III	39786	40724	939	-1	82.7869	55.0001	93.5624	57.809	100.406	124.607	60.5084	91.5282	42.6661	106.413	102.596	55.4061	99.5836	111.051	44.8877	90.1521	94.8768	81.8032	102.349	45.2044	86.5793	101.939	66.0896	75.4627	52.6064	98.9164	45.591	71.5174	93.2689	95.7061	51.8178	91.2175	104.063	65.1826	109.378	33.8447	106.94	118.59	100.828	39.5547	116.629	46.9817	129.956
YCL050C	APA1	III	37836	38801	966	-1	263.743	264.505	254.883	256.589	176.684	180.994	232.806	178.706	257.353	159.267	250.137	235.326	206.862	229.53	257.576	189.385	248.323	237.009	157.602	279.952	178.169	435.065	388.005	256.331	214.343	232.634	271.157	225.706	263.278	221.007	247.021	199.503	175.925	268.232	176.399	242.672	167.598	247.242	248.199	269.601	218.443	231.458	168.432
YCL051W	LRE1	III	35865	37616	1752	1	61.3402	43.8412	60.2001	49.3597	70.6235	53.0985	65.2748	60.4625	44.5852	63.5256	60.3847	48.7704	72.2576	61.3983	46.2017	69.1601	50.2727	49.5756	64.6101	41.9253	69.0396	63.1522	49.2271	51.6586	51.723	57.2858	42.2489	54.2989	69.1631	66.9415	57.8184	73.4892	64.1192	50.0852	69.4592	36.4738	69.5422	72.1153	54.7488	21.8294	74.3073	46.2865	68.1692
YCL052C	PBN1	III	34143	35393	1251	-1	109.101	66.0331	115.636	73.4711	132.32	119.853	93.8453	115.51	56.371	115.656	92.9141	64.6813	124.902	106.022	55.8647	103.849	90.8685	74.7703	117.704	53.8115	124.679	92.6453	68.7861	84.095	66.7182	98.2736	52.3106	84.6235	119.758	105.884	68.7089	112.046	119.37	72.9683	98.1087	42.9543	109.469	116.201	69.4727	35.9217	111.028	59.7364	120.312
YCL054W	SPB1	III	31449	33974	2526	1	32.2185	130.209	27.0846	121.211	10.5145	15.6032	61.8296	16.2795	165.447	17.0734	35.7206	151.686	12.5392	23.4652	156.385	29.6141	64.6546	102.464	10.3574	146.822	14.4047	39.371	136.445	56.9524	144.326	29.825	190.168	63.8134	18.8215	29.0896	113.393	21.5173	15.7152	106.15	19.854	192.743	19.222	42.0642	113.12	112.885	16.4592	153.403	11.8047
YCL055W	KAR4	III	27929	28936	1008	1	60.0521	50.5009	62.5771	51.0694	63.0038	61.8672	46.1418	50.2602	57.9327	74.9351	58.0474	49.0631	62.9454	53.5396	43.6136	59.7697	142.647	143.837	53.4755	55.5985	68.1923	65.8587	62.209	67.2733	53.6162	61.5582	58.0599	71.9455	80.1238	58.8122	47.5139	61.2373	57.0916	43.2653	49.9915	58.564	65.245	68.4201	71.2726	36.9201	64.519	56.8186	75.3993
YCL056C	PEX34	III	26925	27359	435	-1	78.4627	87.3418	95.4097	78.7142	94.1757	105.273	87.1777	96.9912	80.8165	81.8359	91.0319	82.1728	75.1328	81.5879	78.1416	89.5686	123.061	132.559	97.0168	80.0454	89.7711	82.4448	69.6169	81.5865	77.1406	91.637	77.8856	91.3818	109.907	72.7416	69.3734	77.6063	78.5671	81.2421	83.4286	80.7171	95.3782	93.2453	102.307	50.5539	99.0478	93.1126	89.5296
YCL057C-A	MOS1	III	24032	24325	294	-1	364.324	294.544	432.126	321.372	396.024	464.835	322.693	340.166	267.261	423.654	367.55	286.051	375.699	395.752	258.984	337.866	572.969	509.367	442.263	253.788	380.867	362.205	323.13	384.111	282.403	328.213	269.486	291.149	381.914	365.524	246.231	314.749	384.695	299.746	384.763	259.488	351.779	405.754	334.976	276.181	415.95	320.29	356.19
YCL057W	PRD1	III	24768	26906	2139	1	80.6729	51.3071	67.2349	48.1873	91.7287	94.0555	65.3872	78.5529	34.7731	70.8173	69.4	41.0911	79.1325	69.2768	30.7657	60.4505	75.1155	41.9789	78.6739	38.6809	92.1716	88.351	57.9041	56.4633	44.2989	68.8139	36.0579	51.0024	100.854	67.2577	48.5861	87.6209	79.6698	39.2659	61.2369	24.443	62.6879	114.367	90.1223	55.1527	79.9746	32.364	80.8477
YCL058C	FYV5	III	23523	23981	459	-1	79.542	117.712	70.6504	112.407	46.761	68.1568	92.2631	67.7304	140.477	58.3014	69.9619	126.949	43.9532	76.9233	114.54	55.5685	133.239	131.283	49.266	126.975	45.6067	72.0384	121.358	92.4427	101.205	70.8254	122.927	77.4099	46.7443	72.3932	93.2634	51.0555	50.1511	91.9016	64.9287	171.233	47.3243	87.8209	102.203	107.518	56.1695	133.771	47.6522
YCL058W-A	ADF1	III	23584	23925	342	1	83.4557	141.27	69.1967	133.093	43.4149	64.3926	106.248	67.8153	176.392	54.5573	68.262	150.692	36.5737	73.2838	132.521	54.548	144.922	147.079	37.6731	153.688	38.506	75.6111	142.776	97.2424	119.392	69.0282	148.47	84.8504	40.4747	75.5193	112.528	49.5146	42.9261	107.951	63.7161	216.824	44.8336	95.0285	121.044	130.322	49.2382	157.659	41.6393
YCL059C	KRR1	III	22429	23379	951	-1	115.173	286.88	149.448	301.741	85.6907	66.6574	236.062	100.232	311.04	97.1533	125.539	323.479	92.4932	122.346	330.265	150.759	176.56	257.035	66.7725	287.288	81.3245	114.204	247.726	187.514	307.613	156.947	325.926	206.915	163.078	125.786	314.827	106.782	92.6845	284.639	114.737	335.164	116.576	136.763	242.967	182.285	113.081	287.466	116.486
YCL061C	MRC1	III	18816	22106	3291	-1	7.09475	8.93341	4.92009	8.4158	3.7076	5.31581	4.97859	5.72285	6.3099	3.97865	5.38768	8.03453	3.83138	4.3915	8.04258	4.1446	4.56299	5.6379	3.91498	7.21728	3.60832	6.10566	8.45311	5.52038	7.95595	6.62461	6.77011	4.70168	5.14441	4.79597	5.89848	4.5978	3.35457	6.42024	3.16462	5.19177	3.79123	3.23437	4.15361	9.78857	4.19932	6.3236	3.70557
YCL063W	VAC17	III	17290	18561	1272	1	27.7366	35.5909	24.1303	35.2333	13.0983	14.4006	24.1517	14.4186	33.3763	15.0547	18.0437	31.9511	15.464	17.5463	36.557	17.5033	24.2842	36.6676	14.3668	39.3339	14.1232	24.7952	38.0821	28.8975	38.9492	25.7601	39.7122	18.2263	22.3925	23.5107	33.9206	18.5951	18.374	34.404	17.1312	35.9319	15.8951	12.577	33.9492	34.6926	23.5555	41.7809	15.8345
YCL064C	CHA1	III	15798	16880	1083	-1	8.49198	8.8464	11.9116	18.0743	9.18522	9.59712	16.5319	9.87232	13.2478	7.40528	10.9146	13.677	8.94162	9.79744	14.8144	10.7872	8.62131	18.822	8.86188	13.8939	7.09907	8.68973	8.263	10.9234	16.6943	10.3632	11.3171	8.41849	8.25881	11.7846	14.2454	9.68435	5.85602	7.01238	8.13711	8.99269	4.23351	6.92068	8.319	12.4957	4.39658	9.52861	5.08534
YCL065W	YCL065W	III	13751	14119	369	1	0	0.222866	0	0	0	0.278883	0.179043	0	0	0	0	0	0	0	0	0.16576	0	0	0	0	0	0	0	0	0	0	0	0	0.144281	0	0	0	0	0	0	0	0	0	0	0	0	0	0.426436
YCL066W	HMLALPHA1	III	13282	13809	528	1	0	0	0	0	0	0.194901	0.125126	0	0	0	0	0	0	0	0	0.115843	0	0	0	0	0	0	0	0	0	0	0	0	0.100833	0	0	0	0	0	0	0	0	0	0	0	0	0	0.298021
YCL067C	HMLALPHA2	III	12386	13018	633	-1	0	0	0	0	0	0.162571	0.104371	0	0	0	0	0	0	0	0	0.0966277	0	0	0	0	0	0.133939	0	0	0	0	0	0	0.0841071	0	0	0	0	0	0	0	0	0	0	0	0	0	0.248586
YCL068C	YCL068C	III	11503	12285	783	-1	0	0	0	0	0	0	0	0	0.107155	0	0	0	0	0	0	0	0	0	0	0	0	0.10828	0.165636	0	0	0	0	0	0	0	0	0	0	0	0	0	0	0	0	0	0	0	0.200964
YCL069W	VBA3	III	9706	11082	1377	1	0	0	0	0	0	0	0	0	0	0.118861	0	0	0	0	0	0	0	0	0	0	0	0	0	0.0657487	0.035343	0	0	0.0756695	0	0	0	0	0	0.109212	0	0	0	0	0	0	0	0	0
YCL073C	GEX1	III	6479	8326	1848	-1	0	0.0445007	0.0481424	0	0.0795502	0	0	0.0890087	0.0681028	0.132851	0.15991	0	0	0	0	0.0330981	0.084207	0	0	0.0672924	0.0823828	0.0917572	0	0	0.0526703	0	0.0710599	0	0	0	0.0917404	0.0591188	0.0635529	0.0813768	0	0	0	0	0	0	0.0628432	0	0
YCL074W	YCL074W	III	2824	3750	927	1	0.128289	0	0.335906	0.0630326	0.211447	0.333035	0.285077	0.0887206	0.135765	0.176561	0	0	0.108816	0.197348	0	0.263928	0.167869	0.367256	0.283649	0.0894328	0.328465	0.18292	0	0.195331	0.0524999	0	0	0	0.114865	0.162933	0	0	0.253389	0	0	0	0.0810811	0	0.167568	0.15868	0	0	0
YCL075W	YCL075W	III	2126	2566	441	1	0.35956	0.186479	0.30261	0	0.333353	0	0.299622	0	0	0.185569	0.446733	0.55517	0	0	0	0	0	0.192997	0	0	0	0.192253	0	0	0	0	0	0.236274	0	0.171246	0	0.247736	0	0	0.181663	0	0.170436	0	0	0.500329	0	0	0.356814
YCL076W	YCL076W	III	1392	2135	744	1	0.213126	0.110534	0.298949	0	0.197592	0.276634	0.355197	0.110543	0	0	0.794393	0	0	0	0.121834	0	0	0	0	0	0	0	0	0	0	0.346784	0	0	0.143118	0.812036	0	0.146844	0.315714	0	0	0	0.202049	0.169312	0	0.296566	0	0	0
YCR001W	YCR001W	III	115685	115999	315	1	27.9378	28.5873	23.5834	20.2191	19.29	17.3146	22.0222	17.7543	20.6427	17.6662	21.8899	27.5919	24.978	15.6807	23.884	18.2525	20.0076	20.1296	10.8516	16.4492	16.4326	22.609	19.1452	25.9632	26.3422	25.3912	21.9559	17.3661	17.2396	25.4128	23.6812	18.2086	26.2855	21.2448	22.1266	21.9679	16.2255	19.1951	10.6023	11.2074	24.3329	22.1132	16.235
YCR002C	CDC10	III	117380	118348	969	-1	149.116	95.392	126.932	94.7321	106.451	103.545	97.4978	98.2006	81.0452	99.9091	133.779	83.7576	97.6456	117.997	76.1449	88.6866	142.767	93.8951	129.572	94.6254	113.122	134.306	93.4888	133.889	89.5751	124.61	77.3367	93.9815	146.258	119.163	96.8403	116.637	137.262	86.4438	110.869	78.8183	105.646	132.013	92.2556	92.7514	152.688	75.9673	108.638
YCR003W	MRPL32	III	118620	119171	552	1	108.583	81.418	90.2566	81.9307	102.178	67.673	86.0543	82.244	75.3147	83.7632	107.784	73.8482	96.3042	91.471	63.8779	91.5264	100.924	82.1821	91.6965	76.4461	94.6005	105.672	77.8864	101.252	75.9987	91.3775	68.5934	88.9071	102.429	93.7151	65.8795	103.116	96.914	90.5848	80.8393	72.1207	77.7493	82.2672	57.266	44.9018	87.5214	61.8484	77.2522
YCR004C	YCP4	III	119575	120318	744	-1	797.198	623.689	789.524	541.824	1100.79	876.791	677.539	951.886	404.458	851.358	749.774	512.86	934.971	834.796	383.533	851.3	477.302	377.454	969.602	423.603	949.884	713.026	545.792	595.015	489.944	752.174	364.892	648.78	796.164	693.275	457.451	927.17	1001.13	602.952	708.747	313.245	748.389	694.263	559.543	168.548	864.763	448.241	950.158
YCR005C	CIT2	III	120946	122328	1383	-1	3815.67	2376.26	3485.13	1652.38	2972.84	2525.59	2361.97	3197.76	1706.08	1968.09	3331.07	1634.59	2243.05	2972.31	1200.79	2346.66	1827.49	1708.85	2937.05	2161.05	2913.37	2926.23	1591.86	3266.74	1305.06	3081.81	980.634	2995.64	3140.84	3346.28	1719.02	3391.7	3530.21	2066.67	3270.75	1302.21	2507.47	2368.75	1925.86	108.701	3312.72	1560.3	1905.33
YCR006C	YCR006C	III	122530	123003	474	-1	27.8494	19.4316	21.2095	15.0393	19.8493	19.7566	17.8408	27.9352	13.2757	20.8906	20.3659	12.6547	20.6427	14.2803	11.474	19.8723	21.6678	22.0859	26.9045	14.6044	18.4683	24.1472	12.7231	22.6658	14.0663	25.583	11.2664	22.4221	31.562	29.9528	16.0952	26.9672	25.8926	15.0702	27.7186	11.5349	25.0541	33.0865	22.2845	5.12045	25.9709	14.514	24.4
YCR007C	YCR007C	III	126011	126730	720	-1	52.1946	36.5499	79.2055	36.6818	58.7354	87.7574	40.0071	72.4204	34.0854	62.1726	55.2721	27.8834	43.8516	80.5453	28.3263	47.9978	44.9553	49.7667	58.6143	41.5097	48.739	54.4028	39.6285	64.8422	39.2719	74.7145	26.5677	74.6744	66.6977	74.5753	37.7924	61.6058	76.5844	42.0867	84.3418	32.2738	69.9426	55.4609	43.4724	18.3871	87.5845	35.4732	67.2037
YCR008W	SAT4	III	128470	130281	1812	1	139.489	77.6989	129.326	84.4222	132.162	130.282	103.767	126.861	86.7503	114.399	147.05	69.8549	137.113	145.788	82.8405	118.651	100.007	86.3329	120.878	85.6265	131.911	127.035	67.5664	123.28	80.1857	122.311	74.5493	115.065	101.896	129.283	92.5806	120.315	132.775	85.4004	135.866	79.16	122.864	123.709	82.2113	47.6522	137.028	78.2599	122.185
YCR009C	RVS161	III	130745	131542	798	-1	273.715	188.074	245.384	193.599	223.891	245.921	218.484	227.047	174.692	195.463	233.177	141.897	208.698	229.938	163.114	184.569	259.065	251.869	249.598	181.132	233.898	213.871	181.375	246.535	174.818	251.864	157.155	191.223	318.705	248.419	185.895	229.045	235.333	186.284	204.199	124.613	186.775	232.52	169.351	179.263	192.829	150.223	173.426
YCR010C	ADY2	III	132273	133124	852	-1	1486.28	121.812	2900.1	111.239	1954.6	3251.98	248.758	2864.83	162.094	1709.14	1778.06	64.3684	913.3	2727.6	39.5771	984.82	608.212	217.125	3052.39	129.124	1330.7	1290.16	51.7555	1527.07	68.8883	1851.02	24.9177	914.719	672.934	2065.79	101.184	1140.86	3183.3	165.652	3519.07	70.8913	2065.64	815.983	114.861	4.74784	4115.95	82.0593	2353.68
YCR011C	ADP1	III	133724	136873	3150	-1	88.6207	42.9592	80.7483	50.0839	107.324	93.499	67.6187	101.617	43.4296	98.1252	87.9663	40.1055	95.2366	100.937	34.0995	94.7578	59.6028	38.3813	100.753	40.3072	99.2481	80.6925	42.0576	66.0865	39.351	85.5109	29.446	74.6744	76.04	78.1565	47.0665	94.7541	104.433	59.008	88.4556	25.2495	83.4658	74.0212	39.8202	23.8623	109.535	38.6025	106.402
YCR012W	PGK1	III	137746	138996	1251	1	2489.01	1983.39	1457.75	1937.01	1075.09	1243.04	1720.53	1228.34	1906.79	1411.69	2255.14	1641.3	1727.74	1335.58	1946.64	1217.15	4164.28	3316.5	1398.05	1998.18	1678.81	2830.73	2534.25	1692.51	1738.88	1504.01	2414.68	1262.94	2117.21	1771.29	1720.57	1611.09	1845.85	1841.94	1195.17	1428.69	1246.39	4061.24	2651.51	5803.5	1090.88	1723.21	912.873
YCR013C	YCR013C	III	138402	139049	648	-1	2594.44	2070.08	1612.81	1996.76	1109.14	1626.04	1775.44	1329.1	1996.89	1493.51	2400.75	1642.59	1804.66	1483.86	2037.96	1253.8	4172.06	3402.89	1577.45	2085.27	1741.99	2938.38	2522.61	1836.1	1748.8	1634.64	2471.48	1279.15	2201.48	2057.32	1773.46	1686.82	1959.51	1940.72	1291.71	1516.39	1298.29	4081.81	2651.02	5972.51	1181.41	1778.17	939.759
YCR014C	POL4	III	139185	140933	1749	-1	14.891	27.577	14.3955	25.2567	13.4205	18.534	19.3403	14.8594	23.698	18.8564	14.4744	29.9563	14.5916	15.8989	26.0168	16.7164	11.8335	19.6355	17.3641	26.1653	17.4092	16.7725	23.9884	16.3403	26.4902	15.268	24.7271	16.7108	13.1501	14.6375	21.1314	16.8968	12.4228	23.9033	16.9022	27.1092	17.7914	9.79511	17.2299	13.6668	15.3385	25.5676	16.2393
YCR015C	YCR015C	III	141217	142170	954	-1	23.4358	28.1883	16.7396	26.8269	15.9234	14.3467	18.4211	14.3108	22.3388	13.1246	18.9988	22.1989	13.0056	11.1223	22.8036	15.3875	24.0599	25.3818	12.8164	24.0283	12.4476	20.9737	26.1018	22.3335	26.0937	17.4439	23.7677	18.1853	18.4163	16.6237	22.6581	15.5747	14.2806	18.7586	12.0086	24.7158	15.9936	20.4005	23.2841	19.505	17.408	24.3384	17.8138
YCR016W	YCR016W	III	143634	144506	873	1	86.3666	211.622	84.687	202.669	49.901	37.3674	130.847	53.4162	242.674	43.5896	88.9137	235.155	55.5782	64.5431	255.008	74.8978	121.212	179.29	41.7154	227.203	49.0039	91.0963	218.606	135.96	245.539	93.8342	274.922	137.199	72.755	80.9692	195.268	72.5215	57.7811	192.761	57.2633	291.129	52.3466	102.953	151.955	144.064	66.7805	239.271	43.6196
YCR017C	CWH43	III	144773	147634	2862	-1	63.756	58.7615	57.8504	63.3311	59.3103	54.8698	62.2809	60.6054	60.3325	60.5334	63.0884	54.4494	65.4862	60.4693	58.0225	60.8448	65.9269	70.0045	67.0679	58.369	56.7854	65.7947	57.6641	57.6474	52.7825	62.5185	60.9946	59.034	82.3338	57.7609	65.0422	61.3252	64.4269	62.3712	62.2546	51.133	59.4312	62.6979	71.5619	49.2635	65.3305	59.0131	64.2726
YCR018C	SRD1	III	148238	148903	666	-1	95.0562	69.2103	98.5853	67.0292	81.4508	73.7042	63.9835	55.5703	56.25	62.2985	91.5532	53.8552	66.0368	84.3291	50.494	69.5228	156.316	127.604	70.0786	51.0371	55.3196	110.117	63.3861	87.6359	47.1328	80.3851	57.7067	85.3444	139.335	100.806	66.1853	84.8915	103.074	60.8537	88.5339	44.2546	64.7794	124.171	93.2947	52.2348	93.6397	37.8329	63.4382
YCR018C-A	YCR018C-A	III	151608	151862	255	-1	7.30646	8.54624	8.89672	6.87426	6.34155	10.4926	4.66353	5.48294	6.08705	4.17203	5.4081	10.0812	3.56021	5.02194	4.26561	4.55742	9.76405	7.34296	4.64017	6.50229	4.17923	7.97963	7.12041	10.4146	5.34387	4.55306	5.32141	7.968	7.72499	10.0692	3.32424	3.85594	5.52686	6.1923	4.08422	5.69537	3.8318	6.1749	6.0916	6.05692	9.10856	5.73305	5.24517
YCR019W	MAK32	III	152837	153928	1092	1	26.5002	25.7933	25.2563	22.9016	23.7386	25.2557	22.4457	22.5192	20.9372	20.1592	26.6107	25.8955	25.4953	22.6164	24.4042	24.8134	25.3657	25.3698	29.9784	24.1424	24.5374	29.3482	27.1976	27.4427	24.9576	24.5721	22.127	25.7153	24.3285	26.6946	24.0642	26.2624	23.8225	23.8246	21.7158	22.14	23.6775	29.2426	23.5422	21.8894	25.0986	23.5464	22.7675
YCR020C	PET18	III	154012	154659	648	-1	35.6651	29.5065	43.6598	31.4699	41.3651	45.2604	38.8448	48.4834	32.6288	37.5081	28.5785	32.304	26.7749	27.1025	21.8218	32.2817	18.4912	27.9108	45.8527	30.5134	46.1664	25.2519	26.0187	35.255	32.52	41.2094	26.8177	46.4705	53.4863	46.6169	26.4246	45.4372	34.7987	29.9376	35.7297	27.554	39.6689	14.8712	22.773	13.3931	34.9478	31.7176	31.2039
YCR020C-A	MAK31	III	154830	155096	267	-1	71.8594	109.342	88.3008	114.017	73.9632	97.1264	94.275	81.3199	78.0891	66.8173	63.4562	69.6894	59.6925	60.9806	77.4041	70.0996	79.2643	104.238	62.5351	98.5846	61.8667	53.6645	92.291	84.6585	93.4158	81.6539	82.4636	80.3916	115.453	94.4699	86.038	78.3584	72.3589	93.2158	72.3123	92.1498	73.1916	68.1737	107.339	101.37	74.813	83.7411	65.7119
YCR020W-B	HTL1	III	155320	155556	237	1	101.027	159.27	89.9057	138.065	67.4049	80.3288	129.903	76.3447	144.44	48.6872	56.1103	130.163	68.951	57.893	109.003	69.682	77.1507	118.689	74.8888	135.375	75.4793	86.2146	161.432	95.3748	134.195	89.8126	154.59	89.6884	116.588	83.4855	126.616	84.8198	68.3861	107.553	53.7471	149.594	66.5994	89.2938	116.01	91.2372	61.7422	142.238	71.0422
YCR021C	HSP30	III	156109	157107	999	-1	388.439	13.4181	440.161	30.7071	92.7082	1071.21	60.3793	271.183	46.1506	138.441	491.636	18.6257	124.602	501.763	85.9261	87.3091	20.2501	11.033	240.044	35.1866	53.4147	326.913	97.7567	514.246	31.4949	375.259	84.5225	67.6915	12.3107	642.859	46.754	120.352	62.0146	14.3008	319.251	88.0815	133.998	47.0331	14.8494	39.3141	272.026	48.6362	90.806
YCR022C	YCR022C	III	157421	157765	345	-1	7.00907	7.03189	8.76778	9.14576	6.8178	9.24678	8.0429	6.67488	9.60624	5.93014	13.134	8.51582	5.84769	9.5448	9.45853	6.02789	7.89349	7.77106	10.2891	8.65087	5.29542	9.82999	4.88699	9.35976	6.63005	9.34808	10.0234	10.4197	10.8023	10.2881	12.0395	7.28344	9.02119	7.84614	6.73419	7.92399	5.6644	4.92918	12.8321	2.34502	7.74228	6.48084	5.92932
YCR023C	YCR023C	III	158538	160373	1836	-1	36.5755	22.1942	36.7062	21.1956	29.5459	61.8792	24.4691	35.7914	16.7028	25.8077	36.6442	15.9353	26.9214	36.1699	17.2303	24.2529	29.5803	21.7183	37.8088	19.6649	32.3807	30.3392	21.1917	33.0223	20.7817	29.7917	19.2639	24.4318	36.9721	46.1096	22.1154	32.4601	28.4978	21.5829	31.6789	14.0058	28.411	31.3548	22.8858	28.7223	27.0727	18.1265	25.1974
YCR024C	SLM5	III	160744	162222	1479	-1	26.8565	15.5133	26.4977	18.3314	20.1114	23.0307	14.071	23.9114	13.8136	23.5161	23.2442	15.4778	19.8472	21.0278	18.0185	18.6929	26.3566	16.1131	26.5787	14.0136	25.0136	29.1211	17.0995	22.6901	18.822	26.5159	22.138	19.3388	26.1339	24.6625	16.9078	23.6749	31.0092	17.5906	19.6086	11.5525	18.3967	22.6555	15.5441	9.69704	24.97	18.9551	24.4704
YCR024C-A	PMP1	III	162945	163067	123	-1	1861.21	2073.32	1493.27	2381.43	1219.1	1285.09	2008.86	1347.33	2118.37	1620.75	2058.99	2223.37	1690.23	1576.57	2523.3	1556.98	2179.87	1558.65	1115.9	2041.6	1278.6	2117.52	2275.43	1861.02	2321.79	1426.38	2835.63	1565.07	1266.93	1542.93	2418.3	1251.06	1594.11	2189.74	1433.58	2065.61	1534.41	2162.96	2148.81	6152.95	1503.13	2202.33	1516.62
YCR024C-B	YCR024C-B	III	162599	162865	267	-1	894.531	1040.44	790.875	1166	614.647	819.793	944.482	752.826	1084.61	848.09	1078.39	1061.85	955.457	877.71	1308.06	797.67	1103.87	789.275	632.244	1035.06	694.218	1028.83	1063.29	1019.41	1096.29	753.728	1433.19	792.403	688.13	843.158	1294.06	652.032	836.416	1116.05	783.733	1055.88	794.974	1056.1	990.483	2937.25	812.069	1142.74	765.854
YCR025C	YCR025C	III	163446	163856	411	-1	12.0564	5.80264	10.0656	8.95661	8.346	19.5299	8.3588	12.8069	8.8802	13.3406	12.7026	9.53109	10.5536	12.9083	7.93965	9.37571	13.4412	8.28337	18.2333	6.65654	11.4831	12.5835	7.25777	13.6575	5.9206	13.1828	9.2658	13.6901	9.84483	17.6395	10.9312	9.43657	11.4302	9.69632	13.0599	10.8087	10.9726	12.5662	8.69275	6.80009	16.6713	6.27706	12.2515
YCR026C	NPP1	III	164111	166339	2229	-1	30.9982	22.4317	30.5937	26.1355	27.6122	31.8557	24.7491	32.6541	24.7492	25.6999	30.4927	23.3956	28.7367	33.7322	22.8542	25.4924	31.9397	25.4113	28.4884	23.3203	26.1935	30.2011	28.5104	30.6525	27.6961	28.9954	25.3722	24.7286	25.2465	29.6114	24.0728	25.4626	28.3735	23.1412	28.5016	28.4768	26.5715	38.2877	29.8964	24.8461	38.3467	28.1637	29.3673
YCR027C	RHB1	III	167370	167999	630	-1	59.9656	83.8691	53.3803	75.3114	43.0915	46.7169	53.5874	49.7381	71.4504	45.2046	51.9104	71.1173	41.1497	51.398	74.3859	51.8449	51.8715	92.1367	38.1893	75.4034	41.9273	57.4645	78.7423	68.0697	75.5117	55.492	66.6321	62.3527	75.1273	53.4629	71.1783	52.8917	49.6814	68.2697	53.5362	68.0732	49.8695	55.5859	84.8182	41.0937	57.8827	77.2596	48.83
YCR028C	FEN2	III	170886	172424	1539	-1	37.6323	48.3859	38.3559	52.6602	31.9363	41.3904	42.1985	38.7439	43.4505	33.9787	38.9154	45.4184	26.1522	34.948	36.9881	35.6102	37.9683	42.9429	30.0701	41.2636	28.1932	38.0121	40.7029	38.7087	45.3786	37.0497	42.0095	37.8128	45.9405	36.95	48.4153	33.4357	37.1263	44.2652	39.5623	38.3577	37.1171	40.5979	55.8159	37.7539	37.3531	38.4438	35.8369
YCR028C-A	RIM1	III	172950	173440	408	-1	466.079	537.365	438.621	514.997	410.52	354.88	470.887	358.81	518.016	370.468	397.157	536.166	392.118	360.055	516.983	407.769	319.429	371.216	450.483	480.662	415.497	355.135	378.272	434.04	511.067	392.386	509.397	422.151	496.122	429.424	457.083	413.308	412.787	505.704	331.254	445.579	369.916	300.409	358.072	388.292	367.474	470.869	340.357
YCR030C	SYP1	III	173826	176438	2613	-1	65.8264	29.5211	51.1229	32.3127	83.9032	53.167	56.1049	59.645	25.1258	67.1161	61.5607	29.4208	87.091	62.1008	30.527	70.2243	52.6755	32.6864	77.8363	28.65	85.473	60.9027	33.9743	45.9205	30.8152	52.3814	23.6705	48.7089	74.878	57.427	33.5439	76.8064	79.3534	37.7256	55.6779	14.8106	62.103	63.2251	37.5707	15.7342	53.6448	29.5867	67.1454
YCR031C	RPS14A	III	177500	178220	414	-1	2192.06	2749.59	2092.99	3169.82	1634.14	1771.31	2476.22	1697.33	3119.09	1898.63	2285.12	3182.79	1984.8	1899.68	3534.25	2202.84	3524.82	3689.71	1720.56	3191.01	1726.34	2045.87	2508.65	2754.93	3176.84	2243.54	3259.39	2425.85	2139.88	2421.18	3207.26	2010.86	2129.91	3275.58	2037.28	3581.89	2158.46	2721.4	3195.08	4242.89	1840.47	3189.53	1842.65
YCR032W	BPH1	III	179520	186023	6504	1	6.8629	4.96914	6.99673	5.33643	8.2425	9.22436	7.14097	7.86528	5.57287	7.91433	8.69337	6.19227	8.82481	9.25398	5.68617	7.9372	8.50569	7.00103	7.45894	5.77423	7.99371	7.6128	6.19153	6.55634	5.84397	7.77512	5.512	6.79266	6.67135	7.10606	5.25239	7.65971	9.37182	7.07528	8.03107	4.55787	6.6911	7.92142	6.6395	5.06606	8.9279	5.36812	7.40324
YCR033W	SNT1	III	186489	190169	3681	1	46.7491	40.4596	42.9851	39.5097	40.483	45.4293	34.532	43.5462	43.5127	45.709	49.4263	47.2566	48.614	52.0845	49.3483	45.6622	39.189	41.3072	41.3951	44.6615	42.4966	47.3323	45.6797	42.4682	42.6715	42.6507	47.9469	45.0218	36.361	44.0478	39.4249	42.2938	43.6792	42.2024	45.4652	43.9337	49.1893	46.113	43.2543	30.8699	50.7633	46.8876	41.3372
YCR034W	FEN1	III	190592	191635	1044	1	74.5366	155.455	58.5445	164.492	46.2805	44.2582	116.882	45.7699	157.197	50.8731	77.4639	155.129	61.0647	59.9293	161.406	65.6766	106.352	96.9327	41.1793	160.567	48.1958	68.2167	121.618	97.965	153.204	84.1488	164.442	91.5715	99.2892	79.7872	174.327	67.6544	46.967	138.14	57.0924	156.95	61.1233	78.73	119.924	201.976	52.0601	137.56	50.1908
YCR035C	RRP43	III	191834	193018	1185	-1	77.6437	102.745	62.277	93.6872	51.1946	51.3236	78.4995	61.2145	103.267	41.4359	60.7653	102.787	43.5838	59.1281	92.6331	50.6356	73.3424	92.8686	37.3889	97.3512	47.7928	67.3976	99.8692	82.8704	95.6303	64.0119	111.261	68.893	56.9239	62.9646	91.85	58.1753	46.78	84.964	50.3668	133.373	49.9813	73.0827	86.6472	85.8374	49.3938	111.758	40.8326
YCR036W	RBK1	III	193297	194298	1002	1	100.923	72.2244	96.3367	70.7356	103.972	123.346	83.8691	100.794	60.9173	93.5968	90.4434	67.0717	92.819	88.5497	56.9919	84.4839	92.5612	58.992	100.506	62.8401	94.2025	92.4835	80.5081	87.2531	69.674	91.4097	57.927	80.0194	100.104	98.2806	65.8179	90.1707	94.0034	64.4612	106.338	59.8525	91.5899	123.077	76.1951	49.0322	113.005	63.7673	99.721
YCR037C	PHO87	III	194414	197185	2772	-1	39.7559	38.7305	31.4851	41.3993	28.0193	27.4718	40.4456	28.5718	41.9664	34.5707	38.2718	38.9944	29.2938	33.3942	40.319	32.701	49.7944	46.6702	23.145	42.6185	29.5205	40.2202	35.8855	39.0842	40.1611	41.1862	39.383	38.7543	32.8043	37.1058	46.0842	33.1657	33.3229	42.1803	32.9182	35.8734	31.3447	51.9414	44.0454	41.497	37.9573	40.7022	32.4133
YCR038C	BUD5	III	197621	199549	1929	-1	13.6454	10.0825	12.3143	9.05699	10.7964	13.7637	8.25406	11.1279	6.72004	9.24843	11.4386	7.55178	10.9815	9.2941	6.95456	8.97346	11.8587	10.9864	10.4959	6.94092	8.60266	11.4275	7.16035	11.9213	7.63187	11.1014	5.55955	8.12941	11.5367	10.9227	9.79953	10.9875	13.8512	9.04333	10.0505	4.07445	8.22147	13.6155	7.69029	6.97737	9.81331	5.66172	8.72835
YCR038W-A	YCR038W-A	III	199293	199418	126	1	20.1353	7.83213	14.4748	7.41984	11.2785	10.6175	12.5841	11.0964	9.32251	4.54644	14.8539	5.82928	11.2081	7.2596	3.597	14.0777	13.5854	11.1456	10.4342	9.21158	4.22898	9.4204	5.14655	9.34102	5.98686	7.16686	5.90587	7.85611	13.9438	9.58975	3.36381	7.80369	4.19449	8.35469	8.90151	0	11.9305	13.4966	8.01335	9.33947	11.0604	5.46005	12.4885
YCR039C	MATALPHA2	III	199546	200178	633	-1	5.26048	4.93684	4.56783	3.78464	4.33517	8.12857	5.11417	4.67739	5.50072	4.78346	5.91339	5.22149	5.09941	5.20214	3.00716	4.73476	3.93339	5.51276	9.13861	3.5362	4.44945	4.82182	4.81483	5.29199	3.72886	7.74429	3.87249	3.53907	4.54179	4.17563	4.5531	4.74632	6.67937	3.08846	5.06247	4.45373	3.20597	2.98502	3.55824	3.02094	5.87092	2.85294	6.58753
YCR040W	MATALPHA1	III	200442	200969	528	1	0.0750785	0.0778763	0	0	0	0.194901	0	0	0.0794532	0	0	0	0	0	0	0.115843	0.147362	0.0805981	0	0	0	0.481725	0	0	0.092173	0	0	0	0.100833	0.143029	0.160546	0	0	0	0	0	0	0.119288	0	0	0	0	0
YCR041W	YCR041W	III	200911	201243	333	1	20.7136	18.028	20.0377	24.2147	14.8627	30.5942	23.8078	18.2765	26.4558	21.3806	26.0313	31.9823	14.5402	18.1294	29.1259	18.368	19.3934	25.6868	33.9536	26.8879	19.4305	23.9329	26.8734	24.8317	19.9492	20.1447	21.032	18.9307	21.264	30.3892	29.5288	19.3569	20.985	25.0641	20.4494	26.681	20.7655	17.401	21.691	14.5771	20.2276	23.2421	11.3409
YCR042C	TAF2	III	201174	205397	4224	-1	22.0168	21.5912	16.9025	23.1844	18.5037	18.6861	21.8502	19.4901	22.9223	19.1415	21.9443	25.3582	23.642	19.0131	23.1332	20.8518	20.3728	21.4996	20.9782	22.5906	20.8686	23.9458	24.6859	18.633	22.0351	21.3479	21.3476	20.61	19.0322	20.6141	20.1485	18.9199	17.4472	19.0651	17.1455	21.8633	17.6873	19.9807	20.3915	18.596	20.208	20.9696	17.1735
YCR043C	YCR043C	III	206261	206644	384	-1	122.538	196.599	141.907	185.337	90.732	116.039	155.36	100.663	215.874	94.6228	113.383	196.055	75.1291	127.678	212.684	93.978	134.137	241.482	94.8374	216.004	83.8528	122.539	186.265	158.674	218.179	131.355	206.098	136.894	158.194	143.762	214.569	97.8712	86.4021	156.259	101.185	262.743	101.586	99.3967	184.461	221.22	130.953	226.858	88.1024
YCR044C	PER1	III	206877	207950	1074	-1	60.5326	72.4363	53.8442	66.1024	53.7937	38.3269	63.237	45.1806	59.724	54.4811	48.4269	66.3366	61.9888	49.0571	67.4346	58.3748	64.1149	88.2023	56.7996	63.6834	58.1898	64.6534	66.1749	60.554	70.1916	53.4512	73.77	56.3187	85.6596	50.2056	66.378	57.118	48.553	68.6811	41.847	62.7604	53.9572	56.5331	82.0792	51.6345	40.9822	63.8963	50.4005
YCR045C	RRT12	III	208135	209610	1476	-1	19.391	23.0666	16.0032	22.1294	12.8815	13.6653	18.3071	14.0974	20.3504	11.8651	18.0859	17.3338	15.582	20.079	18.7307	13.468	18.6611	21.5951	12.8265	19.4904	13.8215	18.0366	17.4418	15.7232	18.7613	13.6345	19.6919	16.8367	22.58	20.0055	24.4656	14.7297	15.2377	21.3961	12.4838	19.9685	10.4392	16.4288	20.6272	21.0779	12.5891	17.5953	11.5671
YCR045W-A	YCR045W-A	III	208751	209101	351	1	23.1524	27.8811	20.1507	25.803	15.2174	15.5388	22.3987	14.9961	25.4576	13.2896	25.2576	18.1356	16.6684	18.2421	24.7916	17.7745	19.7289	26.7944	15.7316	23.3832	14.3135	25.6042	25.3105	16.8519	23.7097	15.0688	24.3183	21.0769	24.5722	21.5155	27.5315	19.4536	15.559	27.4205	16.4336	26.0429	15.4179	21.7124	30.7574	25.1447	14.5581	23.7652	13.4491
YCR046C	IMG1	III	209914	210423	510	-1	132.216	149.559	138.422	147.453	140.475	165.258	143.663	154.651	119.52	130.296	135.203	162.98	146.958	128.059	138.277	128.927	132.73	152.45	139.205	121.512	131.049	151.114	164.405	126.987	139.465	134.062	142.906	140.564	175.796	134.158	133.967	137.421	138.402	157.166	142.948	142.384	129.986	123.498	148.026	87.8254	144.598	150.24	131.746
YCR047C	BUD23	III	210718	211545	828	-1	122.898	263.845	154.564	241.205	111.144	111.235	185.513	142.536	281.905	104.568	138.953	280.756	91.8575	133.229	265.255	140.577	153.923	233.132	86.3773	239.301	79.2474	148.474	232.915	173.928	238.752	157.048	277.229	214.245	149.367	154.961	255.021	117.828	110.212	242.922	131.297	322.634	122.093	134.259	251.107	166.194	155.547	285.302	114.31
YCR047W-A	YCR047W-A	III	211301	211507	207	1	149.182	339.08	195.986	315.303	140.38	132.736	243.521	185.148	366.618	129.672	176.071	362.514	121.827	166.15	348.127	178.473	189.444	306.731	107.972	319.201	103.334	177.349	329.245	221.748	327.623	195.686	347.011	287.926	205.243	191.899	359.548	153.058	141.275	317.115	161.775	427.153	161.217	178.911	339.187	230.594	214.315	351.461	157.355
YCR048W	ARE1	III	211929	213761	1833	1	31.2287	38.7409	28.1754	33.4394	23.4722	37.4465	31.7178	33.3373	33.3917	24.8678	24.6127	32.457	21.7925	20.959	31.0554	23.7587	35.7837	49.1493	29.8375	33.7632	23.2559	31.314	47.1933	24.7291	30.0421	27.7994	34.8894	29.4173	32.6758	30.9411	33.898	24.7053	18.2287	29.4944	26.6171	33.1375	25.0541	36.2854	47.838	50.236	22.9987	43.209	21.118
YCR049C	YCR049C	III	211871	212317	447	-1	24.1219	29.8042	20.0027	24.0522	20.3905	22.5614	24.387	25.5748	25.0582	16.1109	17.6295	18.6224	16.0223	14.7336	21.9006	18.1991	30.6355	39.6045	20.0001	23.5544	14.9859	22.7607	33.3662	19.3765	21.2307	16.7387	26.3421	22.0282	25.2502	24.1594	21.0498	18.9418	12.8744	20.5223	17.9225	25.9923	19.8415	29.0262	35.6195	39.6536	17.6669	27.3185	20.9455
YCR050C	YCR050C	III	213464	213772	309	-1	49.0066	57.0871	41.1725	48.0308	35.206	70.6034	42.9754	37.795	49.4184	34.4294	34.7476	47.5398	26.4424	24.8659	43.7087	36.2241	45.0728	68.3097	55.7371	49.2328	37.6913	44.9984	68.4142	36.8199	40.3986	43.4187	44.9062	39.116	43.0743	49.8574	45.2645	37.1243	31.5469	42.8279	44.0754	48.383	30.4054	49.9388	66.8597	63.0754	34.953	67.3494	21.3881
YCR051W	YCR051W	III	214071	214739	669	1	110.688	261.709	132.985	270.845	97.7861	133.672	225.358	121.338	253.338	102.142	116.174	215.919	85.0407	116.766	226.272	122.879	152.358	213.034	83.5207	214.262	78.2836	121.282	200.743	139.3	214.893	133.053	237.054	157.853	182.082	136.815	285.601	105.496	94.0092	233.107	122.386	269.955	111.227	138.96	232.191	170.513	124.293	230.993	102.551
YCR052W	RSC6	III	214994	216445	1452	1	63.5301	87.3064	39.1836	78.3912	39.5533	44.0831	61.7897	44.6905	74.2526	45.6523	53.7298	83.0432	49.1164	46.4914	82.2166	46.7165	65.1609	73.0366	32.6868	77.9654	39.4239	61.4856	86.2388	51.4201	86.6091	45.2223	91.4046	51.919	54.7798	49.202	79.9809	48.8322	43.8399	73.6386	40.443	86.3131	42.1881	74.0886	71.356	80.6398	45.03	80.3693	40.5308
YCR053W	THR4	III	216697	218241	1545	1	235.052	325.676	191.064	338.409	154.399	134.879	309.936	154.906	347.395	175.537	217.412	324.855	182.354	173.114	340.517	204.914	277.941	283.044	133.769	331.778	178.504	242.552	338.545	250.668	330.324	207.825	345.282	261.908	278.467	197.279	355.807	212.74	156.29	310.648	169.509	364.891	199.751	271.912	341.186	465.33	154.921	341.868	182.715
YCR054C	CTR86	III	218376	220067	1692	-1	17.2436	23.6943	12.1199	22.7578	10.1365	15.0834	19.2109	12.638	21.1492	7.88372	14.4963	22.4283	9.89649	11.8934	21.6968	11.6764	15.2671	17.6813	8.7026	20.4566	8.41297	18.0892	20.4274	19.7802	21.2273	10.674	23.4904	17.7356	12.7436	16.2018	19.3884	12.3005	9.50949	19.909	9.99053	20.3983	8.88442	14.8898	21.6203	20.7778	10.1583	18.9577	9.34644
YCR057C	PWP2	III	220457	223228	2772	-1	36.2379	109.175	30.3618	105.88	15.5388	21.4948	61.3715	24.6554	120.179	18.5696	35.4645	115.04	18.7772	25.4086	115.692	27.0963	62.8465	84.1444	14.1811	105.724	16.4216	40.1896	98.9542	53.651	105.305	34.1124	133.182	53.696	24.7569	35.4439	106.663	26.2094	23.684	87.0461	22.485	140.566	22.451	53.8045	101.316	105.6	20.1936	113.048	15.6958
YCR059C	YIH1	III	223454	224230	777	-1	63.8753	89.5403	59.7695	92.9485	47.5524	65.6914	73.4641	54.7235	87.736	56.3478	73.6567	89.4874	56.7328	66.8668	87.4945	58.0166	84.9171	89.3289	39.9321	84.2913	49.3762	68.8526	86.7959	70.8053	87.8768	69.0675	101.235	66.9837	65.1623	67.1607	89.8956	47.947	51.6942	80.1276	72.2775	92.5772	66.3594	83.087	113.553	96.3606	62.1774	92.6363	50.4265
YCR060W	TAH1	III	224399	224734	336	1	75.3895	62.0452	89.3644	63.9961	48.7112	99.5387	68.2296	61.683	68.6703	58.9413	74.4649	61.5718	46.8338	79.4926	63.397	55.5221	142.184	106.263	64.9531	63.9053	62.9816	77.466	68.3205	85.0571	65.0347	78.3236	68.1346	54.5793	79.3844	86.7573	71.6492	58.2025	67.8109	62.6602	74.8681	72.4634	61.7404	105.911	101.708	73.9861	99.1979	70.8953	52.92
YCR061W	YCR061W	III	225563	227458	1896	1	31.3201	13.1207	32.26	14.6694	53.9911	47.6003	31.5698	54.5691	11.0189	45.0616	36.2639	12.0091	50.3299	42.8408	9.3704	41.9383	22.4065	6.44173	51.5207	10.0788	51.8719	33.359	13.9543	20.5807	10.5626	32.7952	10.2275	26.1591	36.6445	34.9317	13.9939	46.8468	48.0065	14.396	44.916	10.3634	41.7039	31.1266	16.8362	7.25398	41.039	11.2937	46.7667
YCR063W	BUD31	III	228318	228791	474	1	13.5483	15.3544	12.294	15.9022	5.78937	7.38157	11.4293	6.5934	13.7183	4.66154	8.10482	14.4625	4.25623	6.56121	14.1512	4.25835	13.9528	14.1853	6.10205	12.1558	5.6208	11.2687	14.3647	12.7973	13.3989	3.53807	12.5593	7.91369	7.52546	7.64753	14.6645	7.95186	5.82273	13.4838	6.08458	12.0756	4.59853	11.4275	19.8266	11.4822	10.5354	14.3326	7.96734
YCR064C	YCR064C	III	228095	228505	411	-1	13.2138	16.0073	11.4727	14.7855	5.48451	6.00921	8.51955	8.4045	10.2071	6.17254	8.86782	12.5096	3.92692	4.89626	18.5258	4.76227	14.9557	13.2534	4.47834	8.77453	5.74154	9.90174	11.6755	15.4198	12.9661	4.39428	11.7154	7.47885	5.95871	9.92225	14.0249	8.3733	8.85843	12.6235	7.01725	12.2638	5.12054	11.3402	17.5745	10.3791	10.7375	10.671	7.27432
YCR065W	HCM1	III	229310	231004	1695	1	21.8671	29.5472	15.3527	32.887	10.8992	15.7853	25.1014	13.2464	28.6853	15.4498	20.5145	28.5274	16.1872	17.7006	30.4821	17.1046	17.3517	19.2066	10.5487	25.4582	11.9459	22.9591	28.2341	22.2022	31.5692	17.7332	31.5062	15.8908	15.9248	20.0494	33.4571	15.5015	12.6453	26.0844	12.6669	24.3943	15.0768	13.4143	21.4904	43.1744	12.7439	24.505	14.1109
YCR066W	RAD18	III	231500	232963	1464	1	17.817	22.7782	17.7144	26.1424	14.0917	11.7388	19.0438	14.6624	24.271	20.2913	17.494	24.4997	20.6706	20.4935	25.5092	18.8844	22.6406	25.4347	18.23	25.7377	20.4863	25.0181	27.1966	19.7893	28.8713	19.9145	29.0624	21.4586	17.2011	20.0663	20.9604	17.3131	16.4055	21.8797	17.0734	22.2913	21.9736	25.0818	25.7832	10.8012	18.4831	26.7855	18.8095
YCR067C	SED4	III	233125	236322	3198	-1	28.4605	28.8654	22.7426	30.7504	26.6467	24.5846	33.5705	24.9458	24.0715	23.0052	25.2268	23.6945	27.3788	25.6279	24.631	25.5525	20.1452	18.2173	26.4752	27.3237	29.2538	28.2612	25.8535	21.7705	23.2912	27.9145	23.8164	22.8236	37.3911	26.3774	32.4706	30.0971	21.0249	22.9244	23.4729	20.3826	23.8084	27.3364	28.0993	23.7572	21.0262	22.9107	22.5109
YCR068W	ATG15	III	237214	238776	1563	1	28.3805	15.1795	35.0917	20.5986	46.5888	49.2482	30.0956	48.6203	15.7015	43.2479	30.1249	18.8752	42.7241	36.7523	12.7006	41.2856	21.5053	18.95	35.917	15.4882	35.8936	32.8177	24.6027	23.4208	19.523	35.4079	15.4311	34.6656	37.571	31.8408	19.9582	39.6325	35.3915	19.243	51.1538	13.3912	47.9922	27.4019	22.2618	10.3523	44.0611	21.4026	51.4449
YCR069W	CPR4	III	239055	240011	957	1	156.122	93.0219	154.647	88.7764	157.096	181.298	120.259	165.777	73.7764	163.33	147.191	88.5174	168.227	173.384	74.3529	146.426	102.686	86.9793	204.282	89.7479	174.992	136.433	100.082	129.702	78.595	146.662	75.9737	119.44	180.415	150.802	78.4791	150.235	172.119	95.8563	168.682	70.2548	168.467	109.844	94.3052	86.3059	161.52	96.7789	167.056
YCR071C	IMG2	III	240103	240543	441	-1	112.003	101.631	130.526	97.1204	105.784	112.242	87.1901	117.305	90.942	96.4959	108.109	104.372	102.474	121.132	89.8221	112.483	97.3914	121.781	117.758	87.698	100.46	112.853	117.636	110.313	96.2312	111.745	85.8585	112.23	104.065	119.701	72.6584	101.696	109.19	93.7771	108.816	91.4359	99.8754	79.8369	93.5184	51.2003	108.234	96.7208	103.833
YCR072C	RSA4	III	240805	242352	1548	-1	24.3022	114.033	18.5061	103.727	8.38874	12.8302	50.6597	14.398	132.737	12.1591	28.826	120.754	11.2732	15.3633	121.796	20.665	37.5465	79.2286	7.89848	122.776	9.98236	34.2859	117.88	47.9194	116.229	31.3342	156.372	52.1321	13.0692	30.1004	95.2272	17.6793	12.6702	80.9239	16.6127	174.89	17.1883	28.3184	91.9672	85.8539	10.9532	130.993	10.1651
YCR073C	SSK22	III	242588	246583	3996	-1	8.87865	15.0028	7.78129	15.5729	5.15046	8.67866	12.5652	7.61519	14.7291	6.26671	10.2054	13.0502	6.81572	7.8286	13.9051	6.64308	10.2614	13.099	5.65893	14.3983	6.17203	8.59293	11.749	9.63663	11.8685	9.29755	13.0903	9.11331	9.07315	9.20368	13.7038	7.19048	5.21687	14.075	7.55826	10.0695	6.15066	11.112	13.8582	16.4177	8.42816	12.2021	5.72952
YCR073W-A	SOL2	III	246963	247910	948	1	97.0547	66.7094	118.858	62.6225	132.897	142.204	101.539	127.964	56.7759	123.962	86.867	56.9462	116.089	105.751	56.318	104.91	69.7639	78.1986	128.282	56.1003	121.249	98.4671	67.7879	87.6391	61.8096	103.693	49.9602	90.1281	112.713	109.854	72.5178	119.739	114.72	76.6992	120.762	49.2037	115.994	86.3041	74.3907	35.5328	107.069	53.3391	126.316
YCR075C	ERS1	III	248033	248815	783	-1	45.413	29.8806	34.2007	30.9693	40.1786	29.834	33.4974	33.927	17.7342	37.8347	42.6476	25.3272	40.581	36.4482	24.195	30.8561	25.5383	20.1094	44.3275	24.4054	37.1373	32.809	22.8578	28.3286	21.7542	25.8666	23.7033	26.2156	46.9843	32.6961	20.6778	34.6731	45.8983	30.0577	29.3648	11.3471	29.6617	28.0733	20.6321	17.0016	32.482	23.064	34.5659
YCR075W-A	YCR075W-A	III	248975	249202	228	1	58.9406	61.8584	73.3589	68.426	60.394	81.243	59.6918	75.3904	50.9672	57.7876	60.4853	54.2277	56.1879	71.4115	51.2856	62.2384	54.2603	61.034	98.6036	53.6332	69.4443	50.5727	53.47	56.2541	49.5212	68.4624	54.9081	50.2704	79.1592	62.2703	64.3196	65.6468	76.2367	63.6495	47.7871	36.7201	61.3165	44.7518	64.0419	53.8709	60.6139	48.6555	53.4869
YCR076C	YCR076C	III	249293	250045	753	-1	73.9131	46.6339	74.8482	40.9717	78.4828	94.9813	42.5529	72.851	42.6756	85.531	77.1816	44.0564	78.5012	69.9698	40.4469	76.1115	70.6775	47.9247	90.092	41.1769	81.8839	70.8219	50.6372	69.8558	44.7895	70.0696	39.4712	64.0679	69.0774	71.4074	39.626	68.8445	92.4904	43.5376	80.1136	31.767	79.9534	67.5008	52.2943	26.4696	82.3581	53.4475	76.0654
YCR077C	PAT1	III	250238	252628	2391	-1	129.966	153.572	132	148.265	152.665	120.554	152.912	135.594	144.417	154.225	137.066	148.628	166.434	129.383	155.282	157.684	106.477	123.965	144.228	148.298	162.367	135.455	143.661	126.483	154.816	141.305	150.889	144.703	146.894	135.53	150.392	157.092	133.975	154.724	133.456	139.704	146.269	118.75	146.793	91.3279	129.54	134.335	150.445
YCR079W	PTC6	III	252845	254173	1329	1	85.7258	67.1079	89.5027	63.7951	116.11	91.2929	74.7662	97.7151	49.685	101.479	78.0477	67.2407	96.3186	89.062	53.609	94.9467	54.4475	54.4676	96.9466	53.0861	98.1162	76.5541	60.9919	73.5506	64.1208	81.4401	46.342	72.7967	94.1011	90.5777	57.405	96.3864	96.59	66.9884	83.3085	41.3332	93.9386	67.1545	51.5448	20.8636	87.2972	57.7187	98.0953
YCR081C-A	YCR081C-A	III	258415	258651	237	-1	26.5949	26.545	28.905	22.1891	21.2966	23.0131	25.9249	20.4743	26.3744	24.5162	33.6662	29.9581	28.5168	33.9639	24.0953	28.6471	28.8905	27.2932	29.9555	29.5587	21.8408	35.4159	22.71	26.9953	20.7401	25.583	16.992	27.6979	33.2468	30.9087	26.4677	21.6659	25.5209	27.6022	20.2819	18.3838	22.1998	33.4852	40.3086	16.4475	26.461	26.4881	22.2422
YCR081W	SRB8	III	254371	258654	4284	1	8.32804	7.69776	5.98099	8.6883	6.06245	6.41372	8.40484	6.83447	8.21595	6.60953	8.59962	8.14385	7.8174	7.90015	7.78644	7.36726	10.0074	8.38401	6.78225	8.39879	6.05917	9.83601	8.68859	7.52353	7.17401	9.21454	6.42698	7.15077	9.55682	7.70353	7.26188	7.22989	6.55217	8.42489	6.04031	5.94265	6.28106	10.7767	11.2586	6.00885	6.66877	7.86889	7.07069
YCR082W	AHC2	III	258883	259269	387	1	265.198	277.312	369.202	281.285	422.413	480.236	353.721	428.222	250.407	396.703	306.714	256.217	337.024	364.938	211.503	333.802	234.829	252.916	378.447	257.282	383.755	308.902	297.255	285.723	246.481	355.01	202.464	304.379	331.132	325.689	233.496	362.619	314.251	252.584	369.102	220.751	333.86	350.725	377.101	148.807	391.915	235.099	385.052
YCR083W	TRX3	III	259578	259961	384	1	91.1547	124.748	140.749	130.405	163.343	197.776	177.554	173.055	110.45	153.869	107.483	116.039	137.124	149.593	116.61	137.463	84.0886	98.4103	162.627	98.3408	143.521	105.317	138.643	105.704	121.478	123.628	115.93	134.316	153.619	122.522	115.673	139.552	129.527	129.628	147.918	119.692	160.894	120.227	182.843	72.7822	164.221	101.448	173.336
YCR084C	TUP1	III	260311	262452	2142	-1	127.53	169.6	97.7933	164.273	110.016	85.0839	154.186	101.25	159.247	106.173	125.637	182.251	134.026	115.3	189.202	129.441	115.004	153.912	92.2509	171.982	117.559	129.313	172.985	113.825	172.619	111.237	188.354	130.951	143.738	106.968	171.594	116.316	106.041	152.596	93.7277	156.862	104.988	122.263	179.92	124.4	96.1821	169.422	110.597
YCR085W	YCR085W	III	262916	263269	354	1	3.91935	7.43389	10.8068	4.9518	9.9667	12.2094	5.41224	5.11121	4.38474	5.77937	8.34785	11.0658	7.69368	8.78535	4.35297	12.2676	2.63753	6.01071	5.19943	6.67449	4.51569	6.94555	6.04502	7.16104	5.15544	12.0257	5.06975	10.8906	5.71501	10.4532	3.35241	8.02413	6.1377	8.07148	7.92084	3.13728	8.91755	4.09218	5.70442	0.623291	9.51382	6.55899	6.22308
YCR086W	CSM1	III	263392	263964	573	1	44.3458	36.1672	53.1008	46.5002	38.2274	52.8008	39.6631	39.6149	40.9263	37.5617	40.9147	37.1731	34.3284	45.9749	39.5481	38.7487	43.181	45.0809	48.1832	40.2946	34.4075	47.4966	39.6096	54.0899	36.5218	48.8547	40.2589	49.8254	45.3421	53.6411	40.6828	38.2285	40.4808	36.2182	44.6008	43.3862	39.6143	48.5845	55.4383	27.725	46.8185	39.7711	34.1897
YCR087C-A	YCR087C-A	III	264006	264467	462	-1	79.9693	205.593	97.5366	231.701	54.3063	67.9369	181.183	56.2535	227.009	69.4365	108.313	204.29	50.218	86.3233	221.706	93.2043	190.813	213.7	44.3929	204.479	56.8441	99.0977	173.205	143.251	199.673	99.4053	222.37	122.803	138.17	99.8751	269.717	68.9326	67.6202	199.536	86.3562	267.387	76.1383	129.513	213.503	160.469	87.9804	183.532	67.2676
YCR087W	YCR087W	III	263976	264491	516	1	74.9807	187.903	91.2086	210.737	50.6174	62.6222	164.27	52.7573	208.212	63.9145	97.932	186.469	46.1356	78.353	203.247	86.1768	172.201	194.8	41.7855	186.936	52.223	90.8631	158.723	131.301	182.786	92.2525	203.341	112.779	126.187	92.3502	244.612	62.9891	62.2508	181.132	79.8031	244.04	69.7727	118.4	195.976	144.816	81.0238	167.158	62.3626
YCR088W	ABP1	III	265068	266846	1779	1	137.999	88.6629	107.396	80.7001	136.431	117.716	94.7736	114.698	63.5754	123.191	124.861	79.8209	148.446	120.316	73.7281	117.93	128.585	86.1402	149.282	77.3353	154.896	124.483	93.5336	99.0179	79.8949	112.978	81.5421	86.3622	131.917	123.318	78.7643	146.037	151.214	89.9432	109.565	53.8803	110.652	138.891	86.5305	100.793	108.17	81.9352	116.977
YCR089W	FIG2	III	267434	272263	4830	1	12.6721	9.7476	12.5807	9.4119	14.8429	13.0605	12.3516	14.729	12.6028	18.5868	18.3753	11.9374	18.7753	19.8471	10.8661	17.0326	16.2219	13.5157	16.1958	13.1909	13.8532	12.3226	10.7541	12.5838	9.13395	15.7315	12.1622	15.856	15.5972	15.6198	10.5302	15.449	14.6625	9.93222	17.1506	8.96755	15.9039	10.7321	12.3336	9.10598	16.4463	10.8785	18.0486
YCR090C	YCR090C	III	272315	272863	549	-1	83.1821	109.875	87.7518	100.898	63.5521	82.2887	93.9856	61.5707	97.5807	56.7932	77.3325	100.117	63.0225	68.3117	91.1396	67.1816	66.0441	81.701	77.1107	95.0605	73.0712	75.9809	85.399	93.4494	92.991	92.1118	94.0839	79.9032	102.116	77.17	102.216	70.1479	70.2749	90.121	70.0447	89.7877	58.7333	65.2785	89.6929	82.9261	68.7497	86.4656	57.3242
YCR091W	KIN82	III	274404	276566	2163	1	58.7749	18.8199	62.7665	19.1529	101.472	70.1276	44.5637	83.9551	10.4927	63.6754	55.2865	11.6586	85.5296	53.9607	8.92614	57.3195	54.1737	26.6785	56.8311	12.495	79.3242	37.551	11.2125	30.1787	16.1775	44.7904	7.56869	27.675	65.6452	44.8996	16.4206	69.1472	84.5685	27.4279	52.2979	7.22783	50.6294	84.532	14.3271	4.93042	67.3288	9.58158	68.8565
YCR092C	MSH3	III	276764	279820	3057	-1	15.2627	14.5805	15.4099	14.6221	16.6709	16.8652	17.2893	17.1375	13.6544	15.2321	13.4369	12.3336	18.9734	12.6868	11.1193	13.9658	17.4093	13.0298	13.8481	13.0038	13.8448	15.0042	12.3245	13.7813	11.8763	13.0396	9.10683	10.8048	17.8511	13.093	15.251	16.1537	18.8635	13.8971	14.3088	10.6194	13.6457	15.9057	14.3801	12.246	14.664	11.5055	14.1295
YCR093W	CDC39	III	280117	286443	6327	1	26.2146	24.384	24.7272	27.1608	30.8175	29.7159	34.5318	31.0804	32.6222	33.1509	31.6361	26.6809	33.8474	34.3504	24.6417	30.9452	28.5921	23.4471	32.7691	27.674	32.8573	29.4806	21.8205	26.8779	21.9876	32.0113	23.661	26.9673	30.6379	26.6293	28.9929	32.7047	31.5286	28.6769	28.3506	19.9567	28.2853	36.9821	35.7343	23.6094	30.2496	18.0772	33.5253
YCR094W	CDC50	III	286762	287937	1176	1	43.1135	42.2376	36.994	42.1341	36.7105	42.5282	35.9547	38.8141	38.2056	31.8715	32.3323	45.9056	32.166	38.1129	41.0828	36.772	42.6749	42.6282	35.9981	43.9547	39.0318	38.9313	42.6796	40.3922	48.0673	40.6975	40.6463	40.3143	49.5728	41.6127	41.2307	42.9203	35.4534	44.4376	35.6288	41.335	40.0098	36.6871	51.6465	34.7103	34.465	45.411	35.057
YCR095C	OCA4	III	288170	289258	1089	-1	47.1402	55.3535	52.0405	53.012	40.8583	48.4772	41.0718	43.7275	53.0459	41.5567	41.8803	58.0038	41.7756	41.4937	65.0908	45.9442	37.5104	57.6399	36.4595	52.2624	40.8918	44.9999	61.5715	55.2306	68.9789	49.9903	58.0423	52.1463	39.5999	44.3823	51.7638	44.0919	37.1534	56.2733	36.3417	60.6408	45.4838	33.4295	51.4933	29.5814	49.6956	59.5416	39.3749
YCR095W-A	YCR095W-A	III	289639	289797	159	1	28.4222	14.2234	21.8221	15.4347	35.7506	25.2415	30.748	33.6218	25.8568	25.7346	25.4006	17.7078	13.3228	23.0116	15.3924	21.9272	33.7654	12.847	29.7671	14.0781	22.9801	26.1283	14.6822	22.3967	16.9877	25.1516	16.7934	21.9534	21.4299	29.4478	34.1205	19.2393	24.7448	14.1872	39.301	16.6563	36.3993	28.9172	16.1197	23.1284	38.7114	13.5213	36.6172
YCR096C	HMRA2	III	293179	293538	360	-1	0.110115	0.114219	0.123566	0.162309	0.136119	0.285855	0	0.228456	0.233063	0	0	0	0.280202	0	0	0.339808	0.216131	0.118211	0	0.230289	0	1.41306	0	0.0838296	0.337968	0	0	0.144718	0.295777	0.209776	0.235467	0	0.163119	0	0.222538	0	0.208784	0.349911	0	0	0	0	0
YCR097W	HMRA1	III	293835	294321	381	1	333.051	236.136	378.286	236.639	358.454	404.338	261.839	341.496	222.419	343.453	337.915	204.668	329.888	363.483	225.064	267.94	307.962	297.332	435.132	197.686	333.057	309.983	218.538	301.311	212.105	283.401	211.397	226.58	286.182	272.742	205.357	283.309	383.163	227.55	328.445	219.518	301.635	325.004	212.414	157.714	375.836	227.516	322.144
YCR097W-A	YCR097W-A	III	294439	294705	267	1	2.9694	1.84803	4.16513	2.84497	3.4871	2.69796	3.95905	2.77227	4.71363	6.13003	4.05825	1.37545	4.5336	7.53693	7.12933	3.66534	2.62272	2.86893	8.37084	4.34704	2.2808	3.8105	4.61455	5.76446	2.82526	5.31475	3.27887	6.43913	0.997	7.35394	6.98464	4.29641	3.29904	5.06914	5.40092	1.27986	5.91163	2.83074	5.23604	1.37731	1.73984	3.54289	3.83074
YCR098C	GIT1	III	297049	298605	1557	-1	2.72424	2.24476	4.34265	3.30247	3.39905	2.84203	4.03104	4.48988	7.00536	5.7816	3.73268	3.85249	3.3689	5.28734	5.23955	5.85333	4.5475	4.83775	3.96863	3.48762	2.34672	5.00969	6.24726	5.19453	5.17306	8.20253	3.54232	6.02294	3.65874	4.55929	3.26659	3.96449	2.86637	4.00832	5.09393	6.20016	5.5032	11.9334	10.8246	2.26739	6.19084	5.63363	5.4574
YCR099C	YCR099C	III	300832	301299	468	-1	27.6135	9.92823	26.1389	9.48883	29.9462	31.2241	20.7517	36.0257	7.08152	23.0819	32.2035	10.2012	29.3134	34.3993	6.97264	18.0359	26.4345	12.5485	37.3626	9.65444	31.7174	18.4785	9.42215	14.7024	7.53928	26.7379	10.0079	9.79629	34.5831	25.1731	8.87529	19.726	42.5364	10.4434	25.1639	4.5636	22.645	31.7612	10.4553	18.8585	39.704	6.79881	22.5273
YCR100C	YCR100C	III	301271	302221	951	-1	17.2988	6.65855	15.2488	6.4514	19.9928	22.0748	12.3658	16.7774	5.82289	14.2847	19.0587	5.14889	20.5776	20.5834	4.86105	12.4132	16.4451	5.95155	18.8014	4.75108	19.4506	12.7487	5.93234	7.86994	4.63133	14.6502	5.56943	6.57393	20.8257	13.4204	4.54592	12.4071	19.8213	7.35318	14.0683	2.42547	13.1988	19.5376	5.88022	10.3633	21.4928	3.70749	15.9672
YCR101C	YCR101C	III	302482	303030	549	-1	12.2029	4.19426	10.6955	5.42804	12.764	16.6827	10.5899	16.0293	3.13298	10.1363	9.50956	5.35147	14.5154	16.9946	1.81619	11.4755	10.6294	6.20121	13.65	3.32221	11.3697	8.33937	4.016	4.6175	4.78695	13.6288	3.34875	4.93464	16.6799	10.1793	5.24975	10.2486	16.5793	3.9719	11.2363	1.4005	7.52991	13.5375	6.08328	8.17204	17.5576	2.34961	16.0508
YCR102C	YCR102C	III	304361	305467	1107	-1	3.25869	3.41727	3.7371	4.06432	3.09865	6.13542	6.56489	4.30908	4.35808	2.21778	3.2034	4.20214	2.55143	2.47889	3.3572	3.70197	1.75717	2.15278	4.98807	4.64323	2.4755	2.29766	2.4603	3.57128	3.80282	3.7291	3.79603	3.5297	3.79941	4.22963	6.20254	5.37869	2.54625	4.41508	3.11191	3.24127	2.98748	2.84481	2.10482	2.92333	3.14727	2.25282	1.70575
YCR102W-A	YCR102W-A	III	306735	306932	198	1	0	0.830681	1.79732	0.885322	0.742469	1.03947	0.33367	2.07687	1.05938	0	0.994997	0	2.54729	0	0	0.617832	0	0.644785	3.31998	1.67483	0.384453	0.8564	0.655016	0.762087	0.737384	0.651533	2.43183	0.78937	0	4.19552	0.428122	0.275888	0	0	1.61846	0.431467	0.379607	0.954303	0	0.371456	0	1.73729	0.794722
YCR104W	PAU3	III	307801	308175	375	1	1.16282	0.877199	0.593115	2.33725	1.17607	1.92094	1.40942	3.50908	1.67805	2.18229	0.788038	0.65288	0.268994	2.92707	0.966872	0.326215	1.03743	0.680893	4.20708	1.54755	2.43589	1.13045	0.345848	0.804764	0.778678	1.37604	1.86764	0.416787	1.41973	2.01385	1.35629	2.76771	0.939565	0.401025	1.70909	0.683444	1.60346	0.335915	1.4498	0.784516	0	0.917288	0.419613
YCR105W	ADH7	III	309070	310155	1086	1	10.3666	13.9334	12.0016	14.2581	12.2733	14.6876	14.5395	12.8743	12.5931	10.3237	11.8822	13.1884	11.4248	12.4657	12.1026	10.3069	7.80939	13.3232	10.8954	13.97	12.6869	9.99291	9.91209	11.1433	14.8108	11.6412	12.7369	13.0006	18.4329	15.1595	12.4108	15.8445	13.0315	11.4935	12.172	10.3838	10.1739	9.91737	15.7338	6.84013	13.9019	10.8484	9.41812
YCR106W	RDS1	III	310958	313456	2499	1	5.55202	6.77907	4.09413	7.45881	4.52968	5.55924	6.50356	5.95685	7.20172	3.76596	4.0206	5.04552	4.72273	5.49045	5.91237	4.063	4.42122	6.26672	3.99833	6.28665	4.9042	4.81764	5.2417	4.73391	6.11507	6.14302	4.97459	5.10769	7.43525	3.68682	8.88725	5.46477	4.48822	5.80716	5.41785	4.17068	4.87246	4.41065	5.50109	8.21128	4.1825	3.57885	4.0299
YCR107W	AAD3	III	313890	314981	1092	1	13.9762	19.7309	13.3614	18.1394	13.0136	18.4706	19.6022	16.4187	19.7847	12.74	14.7937	15.6942	16.8121	15.5802	18.7597	15.5714	10.9728	13.211	19.2632	18.4485	17.0786	13.9753	11.1641	14.2602	15.4648	17.1296	16.7957	13.7402	21.7445	20.8854	21.0368	18.0585	15.7024	16.5258	14.0859	11.1091	12.5959	8.65165	16.4297	20.5423	12.5493	13.2301	11.5999
YCR108C	YCR108C	III	315997	316188	192	-1	0	0	0	0	0	1.07196	0	0	0	0	0	0	0	0	0	0	0	0	0	0	0	0	0	0	0	0	0	0	0	0	0	0	0	0	0	0	0	0	0	0	0	0	0
YDL001W	RMD1	IV	447984	449276	1293	1	47.49	44.5214	43.8643	43.6088	32.138	33.5067	33.4677	40.5814	42.3731	32.342	37.9392	40.3316	23.8724	37.6354	41.3613	29.8968	33.7586	42.7533	33.8592	44.658	29.3183	40.4575	45.0867	48.1972	46.6349	41.3051	46.0073	41.6223	33.7638	37.38	41.3679	34.6428	35.2428	41.0562	38.291	47.2412	31.6228	27.863	37.6626	28.3841	42.0346	41.967	31.3371
YDL002C	NHP10	IV	446967	447578	612	-1	125.661	108.44	121.894	109.224	119.785	98.5359	117.128	114.228	111.527	111.388	117.336	112.014	113.894	106.417	107.233	110.238	127.645	112.787	114.071	104.714	115.799	130.362	103.309	105.083	119.561	107.081	104.855	93.7261	118.311	111.922	109.977	111.483	119.365	110.577	106.425	111.255	103.164	110.737	95.8157	69.7027	104.369	95.4103	109.917
YDL003W	MCD1	IV	444683	446383	1701	1	14.4956	13.8996	9.07455	14.2901	4.55171	10.9502	7.22422	6.3339	12.8	6.01381	8.86021	13.6736	8.00577	7.95867	14.8143	5.28589	13.6311	9.35678	6.49241	12.5989	4.74362	12.3612	19.2138	14.495	15.7647	8.11486	19.3002	8.36148	6.63542	12.2536	9.76752	7.00084	5.93788	9.50401	5.36917	14.5649	5.87688	8.40528	8.49278	50.5888	4.98401	15.2679	3.83906
YDL004W	ATP16	IV	443029	443511	483	1	315.08	243.733	335.699	264.816	307.613	327.046	259.206	283.001	211.58	335.815	308.974	279.045	336.66	330.28	262.737	268.849	381.465	480.89	383.526	229.059	334.589	330.709	349.473	299.287	294.12	297.803	282.847	240.969	325.171	271.588	194.282	259.105	292.52	237.719	281.807	212.957	283.22	282.972	259.214	233.131	333.495	299.472	316.991
YDL005C	MED2	IV	441014	442309	1296	-1	134.31	110.221	145.979	108.657	155.894	139.434	124.028	164.361	112.129	145.36	123.359	116.275	141.658	144.547	91.0639	153.857	81.1693	114.533	108.748	101.679	138.793	120.699	102.924	119.946	121.556	120.045	84.3372	137.884	126.321	122.428	102.036	150.01	129.498	131.354	126.97	85.9579	147.019	104.536	110.329	40.2927	151.351	110.016	148.188
YDL006W	PTC1	IV	439909	440754	846	1	42.4998	47.1941	48.4798	55.5994	48.1341	62.8881	56.227	49.0937	45.6208	41.2082	35.0472	46.5929	43.9977	50.8172	42.8578	46.1271	35.2248	53.4211	49.7291	44.833	39.5905	38.9844	42.5412	45.482	42.7421	46.9658	39.2197	47.4182	61.295	44.9902	53.3057	49.202	40.398	44.4398	53.125	40.3927	52.5958	28.7374	54.6246	27.1242	52.1643	37.9154	46.2207
YDL007C-A	YDL007C-A	IV	436567	436824	258	-1	0	0	0.344834	0.452955	0	0	0.256072	0.637551	0.162602	0	0	0	0	0	0.702669	0	0	0	0	0.321334	0	0	0	0	0.188633	0	0.169663	0.403864	0.206356	0.585421	0	0	0	0.582885	1.24207	0.993378	0	0.488248	0	0.570142	0.900265	0	0
YDL007W	RPT2	IV	438047	439360	1314	1	370.409	340.34	332.95	303.896	422.081	373.334	368.948	398.702	312.911	396.039	367.631	335.011	396.582	367.555	266.207	406.605	339.001	272.37	400.017	296.726	440.625	438.049	388.586	321.745	306.504	374.051	285.723	375.513	410.522	351.561	305.139	433.182	313.769	293.158	325.454	248.945	368.604	519.978	498.339	197.584	373.945	279.846	405.123
YDL008W	APC11	IV	433497	433994	498	1	57.2333	53.3387	54.4879	49.0447	27.6502	46.7011	52.2696	38.3145	42.8779	27.936	51.0325	49.9001	33.2191	51.0621	35.6753	25.4242	57.3399	52.8102	41.9758	42.8671	35.3094	49.0315	49.6115	54.964	37.3801	36.266	41.6634	42.3692	72.9108	48.0715	41.8734	41.2436	37.9694	45.2965	34.1046	39.799	29.7328	50.7161	53.4941	43.4201	39.8774	36.4359	27.9637
YDL009C	YDL009C	IV	432925	433248	324	-1	169.333	121.706	238.482	124.978	141.866	195.652	157.214	208.402	148.124	154.326	164.479	121.282	129.516	227.548	127.573	168.96	84.7715	140.539	206.134	176.939	186.075	169.044	138.299	234.257	136.013	230.136	104.974	236.855	219.861	221.896	127.152	198.777	183.962	151.545	207.949	135.265	184.658	76.5917	117.221	32.9151	210.045	158.19	146.913
YDL010W	GRX6	IV	432330	433025	696	1	158.167	123.297	217.113	121.312	154.472	191.917	139.822	182.568	132.966	153.09	159.504	130.857	130.294	192.93	116.822	166.535	96.253	142.525	200.607	165.034	178.273	163.598	138.078	216.671	137.821	222.976	94.9671	239.982	205.616	210.608	114.729	199.196	179.797	145.631	211.334	140.42	187.581	89.9513	117.395	35.2947	203.235	149.998	161.425
YDL011C	YDL011C	IV	432308	432631	324	-1	133.973	103.939	170.932	107.665	139.295	164.208	110.723	149.765	104.619	126.29	134.684	115.236	105.854	150.758	91.2038	142.342	88.854	122.676	153.789	127.939	142.611	137.119	121.287	173.155	117.913	184.746	76.8728	204.213	177.466	171.317	94.9717	171.97	158.407	116.734	184.954	132.628	165.867	89.2274	100.201	28.8291	187.105	128.463	148.856
YDL012C	YDL012C	IV	431108	431517	324	-1	376.104	240.62	410.375	249.595	239.721	350.331	204.317	291.408	257.923	269.503	408.612	242.563	235.681	398.068	234.164	296.01	294.179	376.698	332.736	313.833	277.938	401.152	266.191	452.866	220.13	390.992	191.844	391.703	363.641	489.477	219.507	321.011	371.911	246.927	408.975	226.233	308.536	282.456	299.645	153.907	384.246	263.03	257.159
YDL013W	SLX5	IV	429067	430926	1860	1	56.9473	49.5193	72.8718	50.9231	64.4678	82.2155	49.0883	78.0876	42.9437	55.3492	50.8411	42.5162	49.7856	62.7511	36.9887	58.699	43.4215	55.7115	57.9605	46.5556	56.9685	50.5967	47.8331	56.3011	48.8244	67.9002	33.8416	58.9889	62.2276	70.5659	41.746	66.5495	51.2088	40.8302	66.589	45.8845	62.3523	47.8137	45.6821	22.1831	65.5596	45.2633	59.6426
YDL014W	NOP1	IV	427364	428347	984	1	331.997	1144.93	401.98	1316.13	239.337	192.534	1009.93	309	1401.96	318.112	400.826	1302.77	306.001	367.557	1408.3	530.846	652.901	1018.18	149.909	1208.72	226.122	475.098	1077.94	584.313	1209.31	516.801	1395.88	798.101	665.985	423.338	1400.14	367.78	207.678	1229.13	356.847	1679.7	425.919	568.456	1255.47	1038.65	311.579	1298.41	362.764
YDL015C	TSC13	IV	426002	426934	933	-1	328.731	335.737	278.344	330.985	268.544	204.823	308.453	236.507	331.519	261.471	298.048	366.458	305.97	271.57	351.016	284.062	313.648	291.916	299.298	352.01	319.009	317.053	343.763	337.464	367.457	289.394	362.522	317.84	321.779	274.8	331.35	282.907	294.747	338.325	233.128	350.146	272.131	274.753	257.311	293.72	238.368	335.78	248.091
YDL016C	YDL016C	IV	425570	425872	303	-1	90.2726	90.6511	98.8035	79.2582	73.747	82.8696	80.4575	72.4725	79.1952	61.0393	80.6243	92.5183	72.2422	100.829	92.1401	73.8829	68.0493	71.9095	95.4578	81.9466	78.8852	85.9029	73.6212	89.2412	87.537	86.0023	86.1012	76.1703	88.5573	97.9508	82.53	78.6035	80.8166	80.8998	77.2052	98.1183	61.0228	70.4673	74.5919	64.5672	67.0742	87.131	63.3575
YDL017W	CDC7	IV	424209	425732	1524	1	29.1848	21.7735	35.8146	22.8127	24.0191	32.4794	21.9355	26.983	20.6729	22.2847	29.2799	22.25	17.805	33.7314	21.3526	23.6795	20.575	20.6636	28.6408	19.5293	21.3281	31.766	28.4661	31.1688	23.0723	34.621	18.6408	25.1946	23.895	30.624	20.8583	26.0942	28.5522	21.0183	29.9637	23.5439	26.8295	21.2426	22.8825	13.8024	36.1967	24.8282	26.071
YDL018C	ERP3	IV	422833	423510	678	-1	40.4015	19.4677	38.7099	18.012	37.0774	59.6501	30.7921	39.5451	10.9519	27.52	35.3048	11.9165	33.0291	48.2988	11.6313	19.3059	26.7391	18.2023	48.2837	15.1624	30.4262	31.3874	19.5114	31.0689	13.9255	41.479	13.1706	16.2904	48.6069	30.5196	14.5031	32.7916	36.8966	15.7482	38.757	10.4583	25.8301	21.9236	18.5578	17.5735	42.1372	14.84	32.8403
YDL019C	OSH2	IV	417663	421514	3852	-1	41.3292	12.009	42.7283	13.8949	54.0152	60.5638	35.1087	56.1745	12.6987	55.3858	47.4879	9.94701	55.988	60.1733	12.1659	45.0642	33.874	19.5766	71.1283	13.9035	51.6568	43.2942	19.9489	28.314	9.26095	47.6898	12.2273	25.5353	41.4502	42.21	15.0963	48.145	54.1647	15.3039	55.3849	7.58496	49.6984	40.8775	17.4007	9.87136	56.1074	14.4889	58.4567
YDL020C	RPN4	IV	415113	416708	1596	-1	291.126	273.558	428.67	285.127	483.581	446.965	300.736	529.536	336.662	494.297	330.262	320.764	413.098	414.256	299.535	485.337	148.643	183.742	320.111	284.217	337.826	355.868	301.398	397.182	325.364	460.646	279.011	522.094	205.654	423.921	288.35	430.161	332.248	307.836	559.289	326.253	560.797	176.008	223.806	37.3732	459.443	323.13	547.933
YDL021W	GPM2	IV	413953	414888	936	1	77.8853	18.0993	63.4937	16.2309	73.6091	66.8461	22.6575	49.0301	8.87431	76.2403	71.3528	11.2475	86.216	56.2898	9.8779	56.7217	36.8255	11.1391	92.2828	11.5588	72.7059	82.2474	30.622	50.8781	12.1148	49.6167	14.4974	37.738	33.5593	52.2826	8.96586	58.1275	98.0596	12.9337	63.5089	9.85737	63.92	46.9016	8.21487	9.74358	78.1672	17.2726	71.4486
YDL022C-A	YDL022C-A	IV	409808	410056	249	-1	9.71136	3.13757	13.3987	5.86659	15.5471	16.5314	5.83722	25.7632	3.53806	14.1323	6.72522	2.94976	11.7482	7.34707	2.54823	13.5104	5.62462	4.10177	14.7839	3.16301	9.17128	7.15043	4.94813	7.63557	4.39765	11.3979	2.81272	9.62461	7.48351	10.0086	3.40434	12.2853	9.43339	7.24744	13.1914	5.48951	11.1687	8.09433	2.49535	1.77225	8.39524	1.72682	13.5869
YDL022W	GPD1	IV	411825	413000	1176	1	1013.52	371.956	1132.44	581.679	1319	857.827	714.374	946.436	303.719	1411.04	1120.49	369.431	1561.9	946.445	232.546	1253.01	725.672	353.619	1071.67	324.532	1318.54	1076.67	559.522	1141.09	557.688	911.8	237.736	942.468	770.665	1056.31	632.301	1082.67	1185.74	428.327	1285.97	226.217	1462.47	1139.18	363.903	88.8084	967.093	362.41	1343.87
YDL023C	YDL023C	IV	411761	412081	321	-1	814.687	296.157	835.488	459.623	1056.69	668.42	601.392	758.9	244.651	1096.75	855.855	305.084	1204.82	707.262	180.724	993.889	578.343	292.853	773.265	263.821	1076.85	839.384	469.077	922.095	478.79	707.711	189.955	783.749	637.053	835.418	497.253	907.027	979.629	352.068	1104.62	186.297	1208.21	980.079	330.512	72.861	867.208	310.495	1247.57
YDL024C	DIA3	IV	408451	409857	1407	-1	15.2142	10.024	21.3724	13.9953	28.5937	40.3001	18.1719	41.0928	9.09392	25.0684	14.0721	7.83038	19.5723	24.7043	8.43952	21.7796	4.92171	6.10965	21.398	8.16079	23.318	14.4018	9.6325	15.8079	9.80611	23.5635	5.66217	22.1428	15.7411	22.4894	7.65142	23.0228	21.7863	10.2608	24.1992	9.41133	22.4899	10.7435	4.52649	1.82956	24.0192	7.15103	24.1009
YDL025C	RTK1	IV	405344	407206	1863	-1	90.0284	44.7604	98.8286	52.0643	128.097	110.254	86.2094	106.304	45.4641	117.944	107.44	51.3184	135.634	111.356	44.0328	117.439	72.0855	54.6624	111.853	44.6561	112.895	97.2986	60.1475	75.0822	51.554	103.798	42.1517	92.8711	97.0491	91.8555	58.0136	109.369	112.781	57.9985	124.535	42.2338	126.037	91.2474	60.2416	35.6885	115.885	49.5295	127.877
YDL025W-A	YDL025W-A	IV	405410	405514	105	1	243.512	123.356	317.74	159.156	358.888	388.109	252.312	326.626	111.071	321.888	311.462	156.225	335.282	317.099	113.953	291.264	213.414	167.791	350.59	126.725	332.76	307.643	136.487	210.101	127.926	301.008	115.477	238.164	269.748	252.45	176.802	290.817	353.456	153.965	353.263	118.789	349.325	217.745	156.075	92.4608	320.752	155.611	349.928
YDL026W	YDL026W	IV	404749	405060	312	1	72.4219	37.4286	80.2701	30.7138	119.523	99.2796	65.2197	107.286	26.0851	114.623	68.5113	28.2496	101.843	87.3665	29.9242	90.1797	66.5851	40.6463	102.396	29.3619	110.523	67.6639	37.2036	56.9719	35.7986	83.935	24.973	60.7815	96.7531	72.8568	33.4182	95.0699	90.3428	45.3081	89.6142	14.5122	98.289	73.2795	51.2807	21.9231	107.945	33.9022	120.538
YDL027C	YDL027C	IV	403695	404957	1263	-1	102.635	49.9089	124.047	49.456	171.53	135.499	90.5475	138.115	35.8728	157.97	104.666	39.3511	145.199	134.853	38.0376	125.43	81.0724	53.338	149.376	35.1506	164.599	96.9339	50.0597	82.7703	46.182	114.397	34.2073	85.057	145.177	100.035	48.8608	133.559	146.877	58.8797	128.765	17.7896	133.661	91.6585	52.3935	26.2631	143.536	41.6701	152.309
YDL028C	MPS1	IV	400997	403291	2295	-1	29.3122	23.6141	34.0944	25.4602	28.5477	26.2762	24.1813	29.744	23.3611	29.6677	31.118	24.8564	26.8554	27.8996	22.8289	29.9297	23.2913	25.9043	29.9033	24.0043	28.9229	31.4383	26.8993	33.0453	26.9844	32.0963	22.7924	33.007	24.0333	32.0834	27.1849	29.4194	32.3679	26.2108	32.7087	23.1165	31.0474	29.3925	26.6677	15.7672	35.3716	27.2788	29.7569
YDL029W	ARP2	IV	399340	400638	1176	1	258.276	175.908	198.096	157.456	250.64	221.567	198.425	220.017	129.956	235.139	236.88	153.123	272.511	204.254	137.046	212.518	193.526	134.181	269.762	143.39	281.055	214.482	161.289	193.826	143.333	181.439	147.808	165.864	254.383	210.761	144.524	235.272	240.534	165.922	189.793	98.3614	195.767	200.842	152.166	163.545	198.791	133.162	198.701
YDL030W	PRP9	IV	397537	399129	1593	1	35.859	46.3844	35.8829	43.0256	29.3771	28.8116	33.4688	32.5775	39.7655	29.2308	26.6513	41.804	28.6851	29.8587	40.2294	29.4116	29.0617	40.205	22.6134	38.0953	25.1827	34.8608	38.3055	31.5427	40.5714	29.4773	38.9367	36.5964	27.9735	32.2367	45.6034	30.9649	25.9884	38.8469	28.6156	37.8619	30.0554	29.4163	38.2245	25.3472	29.6714	36.1689	25.1393
YDL031W	DBP10	IV	394217	397204	2988	1	39.0842	119.833	37.3376	118.603	23.1731	27.4145	81.5884	35.7547	132.607	29.7436	39.2304	139.54	27.1425	28.7148	141.609	46.8566	58.3034	103.712	16.0599	124.19	25.9344	47.8398	123.79	57.6101	136.01	51.9382	148.093	85.3138	35.7248	41.02	122.102	32.962	20.9107	107.252	29.5734	141.898	32.2483	50.168	107.222	79.382	25.1857	128.591	30.4388
YDL032W	YDL032W	IV	393690	394001	312	1	11.308	9.22535	9.26742	10.6749	8.01009	13.853	6.98782	14.7617	6.85742	6.81966	10.7345	5.88534	4.84965	5.27717	4.3579	7.84171	16.2098	8.04741	4.63521	4.91579	8.29531	11.1414	4.15683	7.64139	7.40929	15.2985	4.06864	7.84816	11.7742	7.26147	13.3129	9.62955	6.96393	8.43502	6.67613	1.6429	7.46804	14.3329	10.4553	11.3151	14.889	2.20502	11.3477
YDL033C	SLM3	IV	392659	393912	1254	-1	20.5794	13.903	16.5661	13.373	15.5918	23.3061	14.6464	19.61	12.01	12.8562	17.6743	6.93099	11.1008	17.5064	5.56588	10.6332	20.8479	14.0156	11.4277	9.25565	11.8371	21.703	7.0328	14.2952	9.64421	18.5172	6.63226	13.0869	17.407	15.3568	16.494	15.3771	16.6709	11.8125	15.205	7.08515	12.587	23.5562	14.493	16.7742	19.6335	6.44625	12.862
YDL034W	YDL034W	IV	391783	392127	345	1	21.1421	16.5667	15.3436	13.7186	26.2769	22.3713	24.3202	28.1298	14.5918	16.8416	18.8444	13.1286	22.806	18.5593	14.4505	23.2251	20.9741	16.2822	22.4835	15.8599	25.3739	24.8207	15.6008	21.0813	16.9278	18.3222	16.621	26.2757	26.2341	16.1983	19.9021	24.2254	19.0636	14.3846	27.8656	17.829	27.6684	34.5043	20.9366	18.9733	26.593	16.4514	27.3661
YDL035C	GPR1	IV	389172	392057	2886	-1	37.1003	26.4294	34.8193	28.0413	38.6963	35.6932	37.7491	39.7541	29.1595	34.6512	37.3744	19.8087	40.5099	37.9069	24.8754	38.8483	32.4601	23.9764	40.1339	28.712	44.7076	40.306	23.6378	35.198	25.2359	36.4303	23.6762	35.31	38.5924	36.3204	28.5791	41.8684	36.1982	22.3023	40.9173	27.0264	38.9093	46.9216	34.6088	26.6058	38.9528	24.3744	41.3834
YDL036C	PUS9	IV	387513	388901	1389	-1	16.7813	16.0745	10.2162	16.28	7.09114	10.8909	13.4607	10.5396	16.249	8.07165	12.3397	13.3079	7.04439	9.08783	11.6813	8.01447	26.3279	17.7392	9.37053	17.0703	8.65891	14.6494	11.8115	15.4044	15.1363	10.6806	17.5533	11.1773	10.579	13.4293	17.1489	12.0342	8.37086	12.3426	10.2089	13.5311	9.79435	23.3073	21.8633	30.5525	13.0431	13.0634	6.00419
YDL037C	BSC1	IV	384601	385587	987	-1	27.6727	25.3711	16.0898	35.2837	9.1353	13.9713	29.3853	19.0819	54.7875	8.04264	20.5592	24.6814	6.84749	16.867	34.5312	12.2083	23.1766	10.8222	7.99218	40.9481	8.48367	24.7393	28.317	28.5581	39.496	15.6843	70.5157	26.3395	7.76751	20.4292	38.7339	15.386	8.32948	12.5701	13.6364	82.0549	11.3467	22.0795	34.5453	141.806	8.1188	36.1583	7.17424
YDL039C	PRM7	IV	381985	384081	2097	-1	40.6245	49.4326	37.6742	61.9142	15.1192	55.9932	54.4412	32.827	100.507	15.6101	42.8874	46.3507	12.3145	39.9558	67.6482	20.7676	36.9928	23.7842	24.0749	81.4019	18.2227	42.5737	40.7572	60.3285	59.9349	41.8938	111.572	35.6018	14.243	59.6016	72.8027	29.8527	14.8417	26.9286	25.9405	150.084	21.2547	33.2791	53.4453	218.856	13.2361	62.5386	8.66691
YDL040C	NAT1	IV	378874	381438	2565	-1	56.6262	65.6937	36.454	60.4814	32.554	31.4541	49.4534	31.9036	47.4303	30.9158	50.9997	60.1814	39.012	39.156	53.3264	36.5084	59.3641	48.2631	33.0601	50.3243	38.966	47.7961	54.911	47.2505	54.1982	44.007	58.3639	37.2509	57.1628	42.1907	60.1143	43.3812	42.5597	54.2908	27.704	44.7969	28.5411	51.2467	51.6877	60.1577	31.4672	48.2783	31.2256
YDL041W	YDL041W	IV	378102	378455	354	1	33.2585	48.5526	35.8131	43.2457	35.5756	31.3956	38.259	39.2634	41.9513	28.4345	29.4958	34.5805	29.35	21.1882	40.4571	37.1484	26.1556	38.8292	20.7977	38.9931	23.4386	37.1228	44.3301	29.8377	44.1306	31.7042	41.2999	45.6229	30.6806	31.3597	39.0316	36.4172	28.532	40.7822	32.5886	34.0274	34.1839	23.4856	41.2473	28.8791	34.7746	41.7832	33.1157
YDL042C	SIR2	IV	376757	378445	1689	-1	40.3456	56.6995	41.1388	49.9208	35.2798	42.2233	45.4135	44.9932	47.4405	33.4805	32.6599	46.3133	31.8325	32.7108	47.764	38.2057	24.9223	42.4046	28.8786	46.336	29.9259	38.7525	44.3829	38.0047	49.7047	40.4043	44.7837	49.3223	36.5019	39.7941	48.6827	40.3953	32.8556	48.3029	34.7681	47.6469	37.3808	25.6933	43.7313	23.5146	36.3048	43.7361	36.3342
YDL043C	PRP11	IV	375680	376480	801	-1	39.4435	49.5888	35.5425	48.7292	28.6921	30.1914	44.5393	30.1869	49.755	28.6068	31.6051	46.0011	22.9199	27.1786	43.4549	28.4064	42.9349	42.9808	23.9636	43.7291	24.2335	35.5647	48.898	36.7343	45.4168	32.6938	50.1667	36.0331	33.3663	26.6816	51.9615	32.0526	32.2572	45.3406	24.9042	49.2745	28.4321	39.8663	45.185	44.0739	33.7819	44.7693	27.4045
YDL044C	MTF2	IV	373967	375289	1323	-1	24.6898	21.01	23.0992	21.8179	20.2605	21.6239	19.5254	20.8874	18.9621	23.5673	24.4214	21.2815	19.2138	18.9441	18.4303	16.7361	20.2311	22.645	18.4835	16.2299	17.7214	22.5577	20.3902	25.2972	22.4576	22.4269	20.348	24.4544	17.6259	20.4924	19.6062	24.3607	19.7518	19.1533	20.8913	19.5012	20.3387	20.1854	15.3809	11.452	22.033	18.8502	18.6733
YDL045C	FAD1	IV	372688	373608	921	-1	79.369	62.7272	88.0012	66.1713	89.8121	91.0639	77.4723	87.6019	53.8398	87.1673	77.8626	65.926	79.2962	81.2413	53.8354	78.8309	73.5832	65.8899	89.2178	62.5157	80.7501	73.2766	69.6344	70.7446	60.7153	92.3054	53.0883	72.9152	81.565	77.2413	58.5369	83.5105	77.5958	66.6198	90.0299	47.0285	86.3427	67.4975	67.8013	33.4601	93.4369	57.0504	86.4513
YDL045W-A	MRP10	IV	372248	372535	288	1	188.435	199.311	221.337	192.945	167.427	186.878	199.347	203.611	183.1	148.328	185.38	229.953	189.837	191.835	201.432	174.151	187.494	221.054	180.317	201.359	196.119	219.024	225.387	230.008	199.908	201.568	183.451	198.263	217.951	203.22	182.487	177.724	167.197	207.301	198.893	180.947	186.601	145.213	189.315	129.476	204.445	209.316	162.819
YDL046W	NPC2	IV	371240	371761	522	1	1115.88	809.613	1143.36	739.009	1549.51	1357.91	1040.49	1471.73	699.028	1383.06	1076.76	666.716	1304.2	1267.63	603.08	1302.52	773.75	651.87	1494.29	672.048	1494.14	1045.83	704.616	898.307	652.721	1066.87	575.589	1046.26	1073.26	1076.51	713.708	1386.26	1465.37	815.158	1165.18	561.518	1281.79	1111.27	891.395	342.239	1299.28	699.333	1486.73
YDL047W	SIT4	IV	369771	370706	936	1	207.652	215.346	201.269	218.68	236.272	217.14	207.87	235.134	235.349	214.207	229.739	223.12	240.219	222.814	250.337	240.806	181.384	195.684	188.499	220.414	218.687	215.039	207.426	208.123	231.534	202.464	251.367	253.98	192.198	233.658	233.837	232.218	191.853	209.671	233.665	238.494	232.473	202.679	218.15	143.089	206.709	241.358	235.192
YDL048C	STP4	IV	366739	368211	1473	-1	133.672	53.2896	119.529	69.816	89.1234	186.743	69.924	104.075	76.4693	109.392	164.643	76.9561	183.255	143.944	110.152	174.153	61.5908	25.0481	88.0939	74.293	123.975	137.853	84.0848	129.217	89.3887	131.193	108.259	133.801	46.4086	171.239	84.1351	131.651	91.6124	79.4291	108.613	92.1003	113.738	57.5109	51.2513	85.6316	85.7012	83.135	93.0457
YDL049C	KNH1	IV	365068	365874	807	-1	57.6201	75.5116	51.9251	65.1649	46.4526	27.034	60.9091	49.8356	75.897	70.7825	55.4165	58.2495	62.3736	46.6989	56.2736	55.9356	26.6107	45.1397	31.1165	69.0355	45.7485	69.5499	69.3465	57.6648	60.6382	39.1646	60.7505	58.6188	56.9343	40.2395	63.1296	45.4877	45.1154	75.6581	49.4381	68.9161	68.922	28.6433	57.2644	71.0876	54.5413	59.4617	68.7332
YDL050C	YDL050C	IV	364446	364817	372	-1	210.569	463.691	265.227	453.941	175.462	171.79	378.818	183.944	461.239	176.211	222.96	469.257	159.986	223.268	452.247	255.842	293.241	353.373	162.219	444.273	164.316	219.936	364.675	325.556	443.108	283.322	473.854	335.699	294.966	251.731	488.1	197.064	171.591	406.482	206.314	504.086	211.949	233.65	364.955	392.06	193.869	428.36	179.351
YDL051W	LHP1	IV	363952	364779	828	1	193.42	420.871	230.208	405.772	158.964	142.555	343.818	165.581	430.862	160.015	199.27	430.522	159.228	190.233	407.79	225.603	260.673	318.552	130.201	413.97	151.048	202.641	342.089	292.638	416.376	255.203	440.478	308.438	268.385	209.046	435.409	184.395	154.892	376.052	182.771	450.264	185.455	209.49	331.214	358.148	193.417	397.055	172.083
YDL052C	SLC1	IV	362672	363583	912	-1	145.656	123.672	149.791	108.533	129.546	97.153	132.785	108.667	117.988	138.457	160.178	115.704	153.521	148.44	107.64	141.914	118.844	122.815	134.931	107.039	137.553	172.356	131.684	149.967	103.658	149.09	115.096	138.472	182.019	150.128	124.364	148.304	154.276	123.671	131.678	107.35	149.418	117.473	138.133	97.0967	155.992	116.641	170.037
YDL053C	PBP4	IV	361699	362256	558	-1	135.619	137.652	163.266	133.198	136.471	150.12	141.25	138.547	140.89	150.033	144.933	105.961	123.831	168.844	118.422	114.548	152.686	158.402	126.759	130.968	124.96	163.49	143.174	139.698	113.47	147.036	141.281	125.018	170.215	120.452	136.723	122.076	140.282	134.618	155.776	146.671	138.875	178.793	162.574	181.762	160.881	137.778	135.359
YDL054C	MCH1	IV	359825	361285	1461	-1	63.003	50.6033	68.5979	47.3929	65.136	69.0982	57.2488	67.3264	50.9962	72.2016	63.5123	42.2294	60.5512	84.5214	50.1304	61.4165	60.3925	60.9938	68.3903	50.4178	64.2423	75.2665	64.9353	54.4497	50.1164	76.3778	49.1959	55.6644	70.3305	62.9069	49.4916	58.2152	63.8274	55.0689	74.3011	54.0885	69.7089	84.6254	79.7943	74.5552	90.777	50.2672	77.3851
YDL055C	PSA1	IV	355674	356759	1086	-1	661.749	1183.85	495.873	1276.12	398.07	465.454	1052.2	469.306	1352.64	581.141	733.524	1313.54	719.856	517.493	1537.61	691.011	1234.31	1707.56	417.052	1145.01	496.894	658.673	1091.64	859.258	1410.46	670.676	1562.48	808.149	784.822	661.246	1478.68	625.279	504.551	1207.58	568.393	1320.71	572.714	1240.54	1692.32	1935.01	456.516	1208.06	466.777
YDL056W	MBP1	IV	352877	355378	2502	1	28.8676	27.3139	26.9711	29.5192	31.7481	27.7629	30.208	31.6879	25.1171	27.2132	25.197	28.6711	29.0281	26.2495	29.5264	31.7561	27.2419	21.6181	26.9038	27.2205	30.2114	27.0413	30.2462	25.5831	30.9666	29.2346	25.7704	25.9035	26.6625	26.0484	28.4593	30.6315	22.7428	26.2662	28.9139	24.0039	27.4573	26.8097	22.5678	24.2809	23.3475	30.6587	30.3452
YDL057W	YDL057W	IV	351434	352420	987	1	19.0375	14.1645	12.7547	12.8466	14.9938	23.1464	10.9107	12.7491	10.4985	12.6858	15.1699	9.42608	12.5708	16.6816	9.00014	11.0308	15.9241	10.391	14.7855	8.90359	14.1137	18.984	13.0744	13.3006	10.6506	11.2404	8.73685	11.5598	11.7592	13.543	8.50257	13.0615	14.5766	8.38008	14.0422	8.48247	12.6413	13.0818	6.76741	15.276	18.8262	12.0237	13.5513
YDL058W	USO1	IV	345665	351037	5373	1	12.6383	11.1578	11.0774	10.7988	9.70391	10.8979	10.5377	11.373	11.2042	11.5298	11.7333	10.9132	10.8889	11.951	12.4334	11.6457	15.2487	15.3337	13.36	11.3563	10.8806	17.6731	14.4103	15.1034	11.8974	13.5894	12.3995	13.507	13.139	12.4671	10.1917	13.0642	10.5795	11.0136	12.0327	11.1936	11.6527	11.5582	11.8966	9.95154	11.5637	12.5	11.5388
YDL059C	RAD59	IV	344237	344953	717	-1	73.2565	67.2121	52.7351	45.8811	74.0853	54.6832	68.4624	44.9647	54.7064	57.639	38.7424	49.1709	50.2253	45.6717	37.4208	58.0943	166.032	151.943	76.6458	42.9553	80.2622	73.7866	65.4797	71.2166	50.0249	61.533	62.4543	67.43	120.365	74.466	41.1427	106.28	87.7976	49.7086	49.4984	51.7111	42.1411	96.8039	69.4353	22.9774	32.5564	71.6031	56.0728
YDL060W	TSR1	IV	341619	343985	2367	1	39.7252	102.962	28.359	103.779	14.8437	20.825	67.6856	24.635	111.462	19.7761	41.7823	104.935	20.2853	29.0605	108.796	31.2158	78.6291	81.8395	12.4973	102.133	16.6586	42.947	99.0643	56.8256	109.404	37.3876	120.981	59.78	23.5047	33.3727	98.8782	28.363	21.1869	82.5621	24.0984	126.901	21.9422	58.8596	92.3024	99.8977	22.2259	108.848	14.9245
YDL061C	RPS29B	IV	340628	340798	171	-1	1586.59	2307.22	1542.1	2689.54	1128.5	1248.73	2023.34	1199.99	2456.73	1236.15	1645.2	2613.67	1326.68	1347.99	2720.39	1586.72	2594.94	3128.97	1123.27	2818.02	1220.62	1546.93	2135.01	2066.97	2662.47	1705.71	2461.01	1807.3	1525.27	1638.02	2457.78	1377.78	1262.03	2593.03	1492.17	2991.57	1598.19	1840.16	2375.91	3488.6	1388.18	2575.35	1334.76
YDL062W	YDL062W	IV	339857	340282	426	1	13.8652	49.4196	10.4422	46.2238	5.06133	6.52232	33.8088	8.88081	43.8224	7.68412	12.024	33.3337	2.60469	4.72385	35.747	8.04052	33.6069	30.2686	3.3948	45.1497	4.10986	16.1208	39.2733	19.8357	44.3833	9.99323	42.9509	23.7256	11.6228	14.3593	38.2053	6.79617	6.7545	28.4177	10.5314	41.3115	8.46898	32.6748	54.6957	70.268	5.45231	30.0783	7.75694
YDL063C	YDL063C	IV	338272	340134	1863	-1	23.5338	77.3155	18.9587	67.5895	8.36443	16.3503	48.3	13.4645	74.0847	9.40037	18.1887	56.9036	8.55496	17.0864	52.9853	13.5595	54.8368	53.2233	6.21014	67.5071	9.15258	27.6241	58.7552	36.7878	63.8188	21.8814	63.486	32.579	18.9183	24.8893	64.1562	14.3382	11.6311	50.4914	15.8679	66.3543	11.0544	42.6317	73.9158	98.2224	11.5947	48.1908	8.19294
YDL064W	UBC9	IV	337487	338070	474	1	188.673	195.704	210.406	192.305	154.452	190.835	171.16	176.46	212.766	165.571	189.736	225.977	131.73	160.171	205.001	159.753	175.805	198.863	167.806	212.77	164.127	169.746	203.022	193.678	194.823	187.518	217.295	176.409	174.658	162.032	187.42	135.988	169.355	201.623	165.636	221.507	160.156	166.23	195.644	147.562	214.873	203.559	172.294
YDL065C	PEX19	IV	336249	337277	1029	-1	84.0599	76.5231	90.2209	73.3088	74.9092	98.1074	70.6894	86.64	73.7511	81.4383	76.2957	74.2342	71.2677	76.9814	69.3266	67.6445	68.8848	76.7576	81.3871	72.0276	74.7161	74.0724	71.7787	73.9069	70.0924	84.6233	68.0203	66.1736	68.6064	76.2532	73.4822	67.4727	76.7563	70.8078	74.1187	70.4034	70.8526	65.31	59.3265	43.743	89.0475	71.287	83.4181
YDL066W	IDP1	IV	334835	336121	1287	1	132.477	200.386	109.498	161.946	97.1301	108.585	172.02	93.6189	146.846	99.3222	119.247	176.727	118.273	117.413	144.172	108.358	115.713	133.322	112.675	151.766	106.464	104.415	157.053	113.164	153.281	108.656	135.808	107.557	191.49	119.059	153.86	114.727	93.3086	195.43	91.6295	135.414	101.326	96.3602	126.248	176.299	94.7482	166.178	89.0089
YDL067C	COX9	IV	334217	334396	180	-1	694.166	655.615	805.895	666.441	707.276	779.812	685.258	754.817	623.443	772.895	638.091	728.369	725.723	730.751	629.474	703.062	740.466	1014.72	894.736	648.495	732.037	707.943	693.498	720.767	717.979	658.635	655.135	595.948	785.583	654.501	581.132	680.395	683.142	676.73	730.814	660.188	751.622	592.4	723.606	537.311	954.236	775.395	735.198
YDL068W	YDL068W	IV	333500	333829	330	1	35.0767	44.9814	30.5993	40.1936	25.8379	23.7	24.0243	29.9069	32.4169	36.2062	31.6409	39.3212	25.371	26.6097	42.3007	24.6515	30.8871	47.3272	31.0751	37.1813	23.7592	41.3641	53.2528	41.3356	45.4966	25.8007	41.518	40.8894	38.5585	37.0731	35.1916	35.9206	26.5143	44.4317	26.7045	40.1265	25.0541	30.3468	39.54	16.7155	36.5999	39.8707	29.0868
YDL069C	CBS1	IV	333121	333810	690	-1	37.4008	49.2232	38.6169	50.1323	27.5553	29.2318	37.0548	31.2289	39.7625	32.9716	33.977	47.3693	31.4313	31.5509	49.0005	31.2918	32.2506	46.9347	39.4414	46.0178	33.4273	43.1291	54.3208	47.5423	49.549	33.84	48.9749	39.4136	42.3604	39.8392	45.5782	39.6631	33.3614	48.6025	32.7421	46.5535	36.0561	31.4007	40.9726	20.4656	34.167	46.3629	27.4801
YDL070W	BDF2	IV	331024	332940	1917	1	181.685	195.04	166.634	167.033	133.972	194.811	198.958	155.607	191.046	152.743	206.31	208.367	198.536	203.078	202.898	179.284	201.479	107.222	170.357	181.961	173.964	221.092	203.605	192.895	224.017	182.839	228.067	184.695	168.384	203.355	208.537	190.378	185.665	193.609	189.857	192.787	184.514	279.896	242.646	178.826	186.348	174.638	154.728
YDL071C	YDL071C	IV	330666	331040	375	-1	31.0789	27.5221	18.3866	22.4376	18.0331	18.935	28.5408	17.7647	26.0657	16.8036	32.0469	27.0945	27.1684	31.2221	25.1387	20.7147	33.4053	14.7527	22.4378	22.4394	23.75	32.1047	28.3596	20.9239	32.1205	22.0166	31.8667	23.618	27.6847	28.9994	27.1258	26.9487	27.0908	24.4625	22.2182	29.8437	20.845	51.7309	40.5944	29.4193	26.9431	28.2066	21.8199
YDL072C	YET3	IV	329836	330447	612	-1	445.383	274.528	427.246	248.524	525.02	558.93	356.89	489.433	205.918	464.539	408.505	251.431	482.277	441.213	206.468	418.463	339.072	221.332	564.339	226.226	543.051	442.343	280.578	335.171	232.442	460.155	216.218	358.9	452.364	471.132	214.275	455.572	489.069	253.712	452.537	164.44	424.077	516.942	313.21	174.136	460.552	216.254	460.623
YDL073W	YDL073W	IV	326613	329567	2955	1	20.1762	26.9115	17.3569	31.0249	14.3278	18.6662	25.8007	17.3951	26.3917	16.2841	17.9009	27.3	14.0641	16.9012	26.135	18.6911	22.4338	23.7765	14.8156	29.4864	15.9971	24.1583	29.0987	21.2527	27.7429	20.1254	26.6341	23.5545	20.9176	20.9818	29.3174	17.8574	13.2549	23.3592	19.4387	26.7422	17.5251	20.9307	31.698	25.3375	16.8994	27.9086	16.3745
YDL074C	BRE1	IV	324047	326149	2103	-1	65.7109	75.6287	57.2597	70.0452	48.0709	53.24	58.15	50.2537	74.487	48.2143	59.159	76.6622	53.4822	54.4563	81.0325	56.9481	65.3019	76.1067	43.4487	70.5257	49.1913	65.5934	87.9114	72.2968	84.5836	59.625	90.2101	69.5637	45.1133	64.1358	74.288	56.548	53.92	74.6559	53.79	84.5368	50.2868	66.0988	82.0628	64.6302	52.9589	86.5682	52.4517
YDL075W	RPL31A	IV	322226	322988	342	1	2198.13	3263.16	2300.79	3637.6	1629.99	1539.7	2983.82	1679.99	3661.78	1948.03	2485.95	3838.89	2141.92	2028.94	4146.31	2461.28	4132.89	4875.75	1756.03	4101.46	1873.44	2143.39	2889.27	3015.04	3799.47	2514.06	3950.57	2875.16	2630.39	2429.65	3575.38	2063	1970.13	3725.31	1986.91	4238.8	2246.73	2702.6	3660.38	4908.38	1893.46	3818.26	2016.86
YDL076C	RXT3	IV	320668	321552	885	-1	99.9323	63.9779	108.017	71.504	113.454	100.582	86.8945	103.246	62.8084	96.6311	96.3899	58.9252	105.546	102.944	64.0143	104.154	99.4351	79.1009	114.239	59.2039	108.893	101.357	74.5919	92.0364	69.0967	95.0399	51.3404	85.5945	119.353	95.0605	70.3048	107.276	112.801	83.3486	99.1236	50.5826	101.915	115.15	78.2822	38.3947	102.618	71.1287	96.1911
YDL077C	VAM6	IV	316971	320120	3150	-1	12.1945	7.71465	11.2268	9.94258	10.1584	11.7609	10.298	9.81707	8.21713	8.26153	11.5391	8.19986	9.12658	13.1254	7.33787	8.93208	9.92969	6.75489	12.3124	9.64584	10.1979	12.0043	8.33742	10.8547	8.36615	14.129	6.75354	8.93116	12.7607	11.6755	8.53063	11.272	12.1547	9.16629	10.1732	6.23779	8.63769	10.9772	8.03801	7.12135	11.2079	7.72596	9.39135
YDL078C	MDH3	IV	315357	316388	1032	-1	264.161	169.854	270.867	185.881	343.638	404.053	229.953	374.322	141.748	311.563	258.67	145.783	307.994	298.344	145.979	266.591	231.009	197.151	335.048	140.985	318.428	234.962	147.601	209.672	164.724	230.631	145.57	202.689	263.878	258.976	164.69	281.016	347.956	210.057	291.266	110.596	263.577	266.523	193.643	114.028	322.97	143.076	311.737
YDL079C	MRK1	IV	312951	314748	1506	-1	207.604	73.4457	252.487	102.972	337.652	251.871	192.497	258.419	69.7517	262.081	286.161	58.5251	298.398	300.895	47.8501	271.101	170.494	109.441	357.487	66.6647	269.762	228.229	63.1242	178.407	58.7983	239.761	31.6816	179.577	253.826	217.03	98.0518	262.864	374.758	135.556	307.368	36.2484	250.84	226.174	156.573	13.1371	345.626	51.9058	293.5
YDL080C	THI3	IV	310642	312471	1830	-1	33.5328	28.3786	31.6004	29.3114	30.2319	27.1609	31.3366	29.9764	25.4	33.0027	40.6399	25.4195	31.9155	37.1882	25.7073	34.6269	39.8815	33.9516	26.9409	24.7807	28.868	33.7281	25.8678	34.1035	25.9958	28.9024	23.5369	27.5296	31.4784	33.8805	32.9808	33.2531	33.886	30.6521	32.0892	19.7937	31.297	35.863	38.4095	31.7504	31.3499	23.5901	31.385
YDL081C	RPP1A	IV	309802	310122	321	-1	1803.87	2732.02	1956.17	3059.36	1359.26	1625.04	2390.54	1401.74	2851.64	1587.51	1835.07	2743.47	1433.27	1739.37	2961.33	1752.26	3766.74	3729.8	1493.7	3052.09	1391.06	1574.7	2140.14	2260.39	2653.58	2124.34	3022.51	2044.34	2266.26	2103.25	3042.41	1658.34	1665.46	3029.24	1872.81	3599.26	1876.95	2897.66	3055.66	4115.27	1599.47	2838.66	1503.7
YDL082W	RPL13A	IV	308424	309388	600	1	725.967	963.959	628.331	1038.52	421.507	400.483	737.965	473.726	1090.1	459.236	785.575	1097.86	567.409	559.802	1266	651.921	1390.29	1230.86	387.183	1117.96	457.745	758.813	953.028	1011.14	1121.94	692.964	1290.06	909.378	527.607	739.46	1057.06	553.268	571.96	987.524	586.432	1354.07	574.615	942.136	1030.26	1608.99	514.087	1211.11	440.725
YDL083C	RPS16B	IV	306926	307789	432	-1	1204.57	1789.9	1179.23	2087.02	791.08	829.694	1483.29	840.336	1965.01	950.395	1326.39	2167.48	1074.11	1034.13	2293.38	1295.23	2231.92	2500.75	731.918	2090.74	871.523	1271.95	1727.44	1740.44	2207.66	1371.56	2282.68	1596.72	1267.28	1262.5	1970.47	1044.97	938.342	2072.14	1052.6	2292.19	1117.86	1597.2	2068.81	2859.7	977.731	2200.65	1000.04
YDL084W	SUB2	IV	305237	306577	1341	1	339.657	444.824	283.123	486.099	272.385	227.456	406.943	256.422	441.505	295.183	304.696	456.34	301.415	295.627	458.967	307.697	319.178	361.264	277.257	436.684	285.3	295.573	383.277	329.985	439.276	337.179	478.369	332.909	371.686	290.195	477.95	300.829	278.331	428.78	262.385	423.33	276.772	316.141	406.294	445.403	279.64	417.73	283.732
YDL085C-A	YDL085C-A	IV	302464	302670	207	-1	141.33	123.952	119.697	84.1184	84.5123	133.73	86.4931	100.123	74.7828	94.0915	121.346	92.2548	107.208	101.634	81.8864	80.6673	140.955	102.997	114.958	108.937	94.5085	104.853	95.5469	130.92	103.8	111.554	121.591	84.3139	149.946	132.068	83.9491	108.196	121.701	96.2605	100.626	73.8747	84.2397	79.7189	96.053	220.645	114.451	76.4406	81.3381
YDL085W	NDE2	IV	303211	304848	1638	1	119.142	17.5219	217.285	15.0537	351.188	466.415	59.2503	412.927	10.9872	274.135	147.336	7.92185	208.951	325.789	8.24542	190.143	28.7383	8.65146	369.854	11.312	283.202	91.7713	13.1039	86.0774	11.1269	212.249	7.61617	90.6793	86.1653	206.733	14.2315	225.273	366.211	25.0641	302.26	7.56253	269.079	52.256	7.34952	2.55937	372.367	11.3926	355.586
YDL086C-A	YDL086C-A	IV	301655	302089	435	-1	223.45	203.041	204.727	196.651	186.098	232.548	209.743	188.878	170.216	193.584	225.315	193.331	227.022	209.437	176.704	195.729	207.307	184.898	241.182	176.291	212.791	207.574	156.377	211.806	188.516	201.364	201.054	178.572	206.473	224.301	192.336	192.007	239.076	191.697	181.775	146.705	164.666	213.132	169.977	189.197	185.281	159.537	170.016
YDL086W	YDL086W	IV	301413	302234	822	1	173.13	155.321	160.238	151.836	140.988	184.533	160.907	145.178	130.855	145.652	175.439	148.625	174.257	158.906	134.974	151.872	163.187	141.801	189.53	133.08	162.43	155.952	121.646	161.834	145.558	150.19	154.696	136.521	154.473	168.403	143.343	145.337	184.17	153.586	142.099	112.141	126.916	160.985	125.006	143.249	146.227	122.507	131.991
YDL087C	LUC7	IV	300214	300999	786	-1	35.5563	27.4648	33.3344	29.3643	31.6088	35.6118	27.5698	32.6465	26.9534	29.0486	31.8323	26.3208	34.0092	41.1969	25.0252	31.5943	34.548	34.651	34.1223	26.1581	24.018	33.5467	29.5357	31.7529	26.9961	35.2872	22.0535	29.0982	32.0387	29.9771	27.5011	29.6064	38.6256	29.7516	38.0183	22.3902	32.1304	34.1364	39.4268	20.2118	39.0069	30.197	30.43
YDL088C	ASM4	IV	298417	300003	1587	-1	89.9739	75.3454	81.4271	77.5401	94.4858	77.4888	80.1792	87.9964	73.0117	76.6793	87.1459	80.7615	85.4272	91.1828	72.6525	89.8402	75.503	63.9812	96.5118	74.3108	90.3675	79.9755	66.9305	81.4653	75.577	86.8965	69.7553	83.9747	86.4854	84.4179	82.5247	89.976	94.4302	75.7607	78.4982	67.8277	77.7671	76.5571	65.6776	50.0981	88.2532	72.2862	80.1152
YDL089W	NUR1	IV	296820	298274	1455	1	24.6567	17.9735	26.4456	23.0512	29.0313	28.7152	27.9705	30.6931	16.3769	28.8535	20.9196	17.7523	24.4036	26.2783	17.5682	23.3311	23.7967	24.5098	34.6072	17.7204	28.7745	22.0263	19.8328	20.4925	19.2663	28.0173	15.5838	19.4429	32.6391	25.5883	20.2162	26.1303	24.9017	18.6043	29.0171	12.0953	26.3972	24.2413	20.4979	12.7383	28.1755	18.0266	29.5243
YDL090C	RAM1	IV	295034	296329	1296	-1	20.7078	15.483	18.2602	16.5916	17.5064	21.5979	18.7597	20.0533	12.689	15.7231	16.7975	12.7516	16.7343	18.7741	12.4496	16.1881	23.9546	22.2958	21.6076	14.3291	20.3226	17.5978	15.1609	17.4179	13.4999	14.3337	12.0578	13.507	25.5107	20.6862	16.9405	21.0748	22.157	15.2589	14.0941	9.09677	15.1948	18.3217	17.9787	16.1171	18.9973	12.541	17.6053
YDL091C	UBX3	IV	293392	294759	1368	-1	63.2003	27.5026	66.4653	30.1553	72.6089	71.0876	33.9992	67.1539	19.3197	74.7172	57.6771	33.0198	61.8656	71.0104	24.5826	60.8971	40.4962	24.7309	81.4008	24.0289	79.0708	59.6212	30.6694	50.0992	28.585	61.0126	23.4864	41.1684	55.4581	60.0069	22.3074	64.3291	81.0015	35.1776	64.3017	16.1119	62.6901	52.3946	24.5267	16.7742	70.0371	29.4824	67.405
YDL092W	SRP14	IV	292781	293221	441	1	221.669	292.959	248.14	249.492	202.457	190.881	244.492	214.842	264.645	197.074	224.26	292.852	173.611	226.085	271.522	226.77	235.715	330.218	233.131	284.243	212.657	250.89	296.294	258.537	282.403	240.163	272.067	226.941	255.455	228.784	258.917	219.742	205.463	274.341	220.176	323.706	214.579	218.659	281.964	188.791	233.848	282.167	220.868
YDL093W	PMT5	IV	289909	292140	2232	1	16.0555	20.3567	12.217	17.6184	10.8237	11.8953	15.9543	12.1966	16.0325	12.2094	11.6511	17.4408	11.4792	10.5733	18.9248	12.551	10.4928	13.232	9.12996	18.0889	9.92446	13.029	18.3035	15.0488	15.9608	12.1952	17.67	13.8649	14.6457	14.4813	16.5207	12.5551	8.81369	15.7324	12.1319	13.2433	11.1127	8.40916	12.9098	21.3198	11.4989	19.3413	13.6064
YDL094C	YDL094C	IV	289572	290081	510	-1	10.027	9.27186	8.54783	8.59283	8.35932	11.0979	8.29072	8.2244	9.54186	9.78822	8.11215	11.7614	8.50495	11.4787	11.0195	9.11484	7.78073	7.42641	8.76476	9.91599	9.70178	7.14842	7.37471	9.29029	7.39553	9.10613	8.4971	7.35507	9.18648	8.88462	11.4686	8.24743	7.71457	9.73075	8.48262	7.53799	5.7477	3.95194	8.52824	12.8349	9.10856	9.61129	7.55921
YDL095W	PMT1	IV	287059	289512	2454	1	70.2691	63.6552	64.4777	70.0032	59.1869	70.66	65.0706	60.5938	69.4402	61.6604	69.2022	63.552	67.9884	65.7518	69.3314	63.4335	57.5469	52.7526	70.0752	64.4416	60.4879	65.8507	64.2124	66.9366	60.1996	67.9187	65.9983	62.9682	65.0854	73.5806	74.578	66.802	62.5037	55.7354	62.5173	56.0138	59.6948	56.1056	65.4512	86.7355	57.7831	67.9135	59.4089
YDL096C	OPI6	IV	286998	287324	327	-1	47.7637	43.1306	36.1854	48.782	40.7608	32.7291	46.0649	47.284	48.6225	39.5415	38.5584	32.9435	51.516	37.4835	37.422	44.5179	33.312	35.3981	34.1745	36.7618	34.4526	36.0395	43.0327	36.2698	45.4675	42.2122	48.592	47.6374	46.7273	43.6488	42.7729	36.5843	35.9161	33.3421	38.2193	34.2245	45.9708	44.4933	45.8407	55.7798	40.132	47.3371	40.6621
YDL097C	RPN6	IV	285391	286695	1305	-1	349.574	323.341	363.879	274.336	431.714	405.086	356.912	401.704	272.249	376.132	337.709	307.304	391.974	352.286	252.415	389.162	276.35	282.629	420.91	276.316	440.689	371.619	333.624	317.466	294.204	369.019	257.338	346.964	431.222	367.469	310.946	438.178	365.882	295.237	346.177	246.734	383.298	432.346	480.112	157.918	376.168	256.01	411.957
YDL098C	SNU23	IV	284581	285165	585	-1	46.2145	52.8568	55.3574	55.7344	38.1134	43.4499	43.0281	43.5823	59.0187	44.7649	42.9379	65.288	34.314	54.4135	68.6417	50.2915	34.98	57.2503	47.8691	61.9302	35.1331	51.8847	86.0187	69.7978	70.4221	57.1144	74.0773	66.5257	41.0447	60.9318	54.0487	45.3814	42.5615	53.5985	58.75	81.6336	53.1917	43.389	63.0637	23.7618	50.2255	72.7656	43.1718
YDL099W	BUG1	IV	283419	284444	1026	1	153.968	123.436	160.028	106.668	161.576	132.797	113.975	141.162	108.027	173.403	143.821	125.159	148.458	156.018	110.699	149.575	129.603	117.92	136.853	100.964	146.605	180.392	131.21	149.776	125.605	159.557	115.789	152.944	139.119	133.52	97.822	145.616	142.915	106.266	135.631	102.75	126.442	136.834	111.354	75.0537	168.315	119.941	161.266
YDL100C	GET3	IV	282112	283176	1065	-1	212.687	212.041	222.084	207.335	197.392	227.363	202.48	185.339	192.543	191.258	183.32	215.634	168.216	195.31	182.821	190.33	184.911	156.118	180.974	184.919	181.048	225.214	236.979	215.813	203.717	236.688	193.012	209.568	223.107	226.629	208.06	212.502	179.477	182.721	190.919	185.38	191.54	250.931	294.044	210.562	213.512	192.178	204.709
YDL101C	DUN1	IV	280307	281848	1542	-1	17.507	12.5329	19.6166	12.8837	11.7264	14.5486	13.5818	14.294	10.2022	16.5582	14.0538	13.337	10.99	14.474	10.9337	15.2715	9.43577	9.79722	13.6416	13.0378	11.8477	17.7595	13.5833	16.5572	13.3819	18.4052	11.6103	10.913	13.0165	14.9373	12.5888	11.832	13.0622	11.508	15.4304	9.41841	12.6245	11.1917	9.06629	13.5936	16.0419	15.6153	13.4191
YDL102W	POL3	IV	276872	280165	3294	1	12.7204	16.0905	13.1938	16.7985	8.8961	11.9653	14.2001	10.2618	15.6776	8.67053	12.4701	15.051	10.3506	9.2193	15.3275	9.87856	11.3853	13.6427	8.22195	15.6547	8.2962	12.3804	17.0877	14.1274	17.6039	14.1379	15.4415	11.8938	11.6694	12.5407	15.6463	11.4094	9.84062	15.5452	10.7499	16.806	9.74325	9.71338	13.6756	11.8115	11.8109	16.8389	9.86455
YDL103C	QRI1	IV	275148	276581	1434	-1	51.2796	40.5165	44.6077	41.6027	41.7242	45.2823	38.7923	35.9603	34.4621	36.0101	45.6803	37.2196	40.7289	49.2438	36.3462	38.5163	37.5472	31.3678	43.9155	33.5317	45.9703	47.4765	43.7285	47.6882	40.1319	47.859	33.9744	36.1855	52.72	43.5526	37.7141	48.3785	47.2567	36.2852	39.8892	30.3832	36.6901	36.7626	36.5591	24.0032	43.8135	37.7805	41.0945
YDL104C	QRI7	IV	273653	274876	1224	-1	12.5013	10.8172	7.59565	9.40437	6.80596	9.92085	8.52822	9.67577	6.82051	6.28478	9.09398	9.70119	8.57088	8.22043	7.62775	7.44578	11.9508	9.31778	7.6262	11.4467	8.27139	12.5374	12.2382	11.1444	8.66788	9.06397	6.68753	6.93794	9.61275	9.37822	8.58762	8.61338	9.78714	9.89047	6.74159	7.74738	5.46522	8.54195	6.59923	10.0348	6.83142	7.58786	4.56381
YDL105W	NSE4	IV	272389	273597	1209	1	17.4108	10.7813	13.8712	8.84443	10.903	15.2361	10.0002	13.3332	7.46032	12.3194	12.7103	8.30275	8.76066	13.3159	6.74771	9.1571	14.4159	11.7917	12.1793	6.44582	7.49254	13.1138	8.90366	12.8553	9.74152	13.2311	5.61191	10.299	7.92652	12.5553	7.64245	12.7867	11.7543	8.33396	10.271	5.65297	9.3875	15.0036	6.23142	12.8968	17.1944	7.96652	13.6661
YDL106C	PHO2	IV	270222	271901	1680	-1	51.5339	35.2691	56.6901	33.7719	56.3242	56.2317	45.9321	56.3959	25.2707	45.302	40.3986	26.8876	48.3949	50.2001	22.8229	41.8691	31.2155	36.6537	45.1542	25.5375	41.6857	43.3002	31.9215	43.1124	35.3273	44.8441	19.0204	37.9264	53.1131	46.3904	35.7237	51.5043	46.7685	29.5845	44.2055	21.1034	43.3077	34.9786	30.5124	16.2857	57.7906	27.232	51.796
YDL107W	MSS2	IV	268921	269976	1056	1	37.4642	28.6195	43.7254	32.2036	35.8241	38.9802	31.0313	36.6827	23.5182	40.298	37.8721	31.4152	38.878	34.4749	27.8972	35.7377	24.5358	29.2974	34.2373	23.2383	41.0884	42.7932	31.0109	40.9527	29.5415	36.893	24.3736	36.607	38.5686	34.0409	26.0084	39.9348	33.6433	31.8997	38.6912	23.461	38.0082	28.3309	26.6248	11.3526	40.471	28.0952	39.2643
YDL108W	KIN28	IV	267698	268699	921	1	60.861	54.0213	78.6312	56.7817	59.5378	73.1863	58.8933	74.5644	57.256	60.244	68.9854	54.6282	55.6388	64.1588	53.9338	65.0837	62.8541	56.9721	61.0964	61.4355	59.4261	59.192	56.7496	74.6111	56.7522	74.3766	44.5334	79.9861	60.4656	77.2413	59.8255	69.2164	62.4847	62.9459	69.1534	52.4085	80.222	67.2924	56.8384	36.6544	58.1301	58.8244	57.919
YDL109C	YDL109C	IV	265258	267201	1944	-1	13.1119	11.993	16.1551	12.8645	17.998	24.3506	16.1768	22.5917	12.4516	16.544	15.556	11.9015	15.7743	19.1976	11.0041	19.1614	12.0873	10.6827	17.9894	12.9644	17.2292	13.2583	11.108	14.3597	13.018	18.5808	10.2677	19.5905	14.4876	19.6956	10.9012	20.4004	16.4327	12.0679	15.2892	10.4591	20.3758	14.126	13.2643	8.58821	16.4284	11.7227	20.5598
YDL110C	TMA17	IV	264512	264964	453	-1	1090.97	428.887	1590.31	495.182	2161.21	2126.99	940.976	2221.13	370.801	1756.31	1178.14	425.615	1630	1568.13	336.364	1668.61	663.852	410.246	2295.38	373.984	2047.89	944.972	348.568	897.432	455.142	1251.87	257.516	1059.68	1157.64	1359.68	465.382	1675.55	1849.32	703.288	1649.49	281.751	1710.64	716.044	384.91	54.2277	1637.93	366.953	1636.77
YDL111C	RRP42	IV	263313	264110	798	-1	104.469	159.528	95.9352	140.367	68.8988	93.236	111.187	84.2022	183.261	73.7344	98.875	192.827	82.1645	84.5935	166.976	93.9708	108.618	160.358	79.41	174.275	70.1121	114.639	180.238	138.338	170.671	97.4801	181.235	127.961	84.9969	121.512	133.632	89.537	76.0159	143.035	88.2454	218.822	77.9878	93.5289	179.668	115.115	68.6909	177.595	70.0013
YDL112W	TRM3	IV	258915	263225	4311	1	16.2023	44.2853	14.2707	42.939	7.45672	11.2671	32.0909	11.7519	44.3257	9.90915	16.0861	42.3952	10.5295	13.1552	43.1249	15.4368	23.6436	37.1166	7.68518	43.4617	9.39381	15.7531	34.0253	22.3172	40.3304	16.5481	43.7932	23.4207	18.7222	17.658	46.6805	12.3291	10.2298	40.7792	10.7784	45.1825	10.2518	18.4671	36.8431	32.1081	9.15927	34.9887	8.17618
YDL113C	ATG20	IV	256633	258555	1923	-1	79.2623	45.9512	80.7552	45.882	109.269	103.496	68.9183	97.8118	35.1012	89.3258	75.7098	39.7865	88.5456	80.483	35.9183	82.5716	51.5478	46.9375	86.9639	35.9553	90.293	63.5326	40.6682	62.7898	46.1239	76.8788	27.0195	68.6789	75.9422	77.7578	46.682	92.6622	83.4273	50.0108	85.7795	24.212	92.9463	73.2357	44.7509	16.4843	87.5083	36.5806	93.0383
YDL114W	YDL114W	IV	255604	256530	927	1	3.07895	1.15328	2.97517	3.59286	2.80168	3.44136	1.99554	3.99243	2.8058	2.47185	2.2315	1.98082	2.17633	1.97348	2.73791	3.23312	0.671476	1.9281	3.82926	2.77242	2.87406	3.10965	1.25916	3.25552	1.78499	1.1133	2.50266	3.48447	1.49324	4.31772	4.2064	2.59281	2.66058	1.70338	5.0125	3.22553	2.75676	0.951215	1.67568	0.634721	3.13199	1.39152	2.12183
YDL114W-A	YDL114W-A	IV	254935	255048	114	1	167.955	124.799	184.178	110.199	174.519	186.859	111.85	222.203	91.2625	174.44	146.893	110.603	149.539	205.408	94.6199	178.131	130.361	118.335	196.054	98.5397	156.25	156.924	141.07	140.04	109.502	173.136	89.4657	138.015	133.1	146.401	95.9218	175.857	175.138	104.214	174.985	107.912	177.356	184.532	129.446	50.9677	243.474	120.696	209.117
YDL115C	IWR1	IV	253995	255126	1062	-1	119.447	86.9223	133.66	80.5493	144.148	158.044	93.9366	149	71.9334	133.157	117.705	80.5726	115.025	129.541	68.538	122.676	92.387	84.751	138.28	72.8339	125.651	115.28	89.1488	111.081	77.1025	123.173	65.783	102.823	110.34	117.261	74.7907	125.094	128.836	79.5111	137.144	67.0091	124.35	122.172	96.8289	37.8822	155.064	79.7606	138.834
YDL116W	NUP84	IV	251566	253746	2181	1	39.078	41.6466	29.8801	40.4812	26.2203	27.8384	39.1675	27.7164	35.623	23.0386	28.5442	34.1258	22.3391	27.5126	31.5447	23.4173	38.1366	34.1656	22.6654	36.5486	27.5029	29.8939	33.3599	32.9461	38.2912	29.3969	34.0188	23.6963	38.1784	29.1551	41.3541	29.1538	26.6824	36.648	20.6437	31.9238	23.779	31.9108	37.2848	35.4084	25.5059	34.4219	20.2015
YDL117W	CYK3	IV	248581	251238	2658	1	22.6395	30.2744	17.0705	32.9088	12.4627	16.0672	25.9992	13.1194	32.8445	11.5457	24.0517	29.5675	14.4212	21.7493	27.7594	17.1898	20.6374	22.7989	15.5312	31.7519	14.5485	25.0396	31.0815	23.9	30.4858	18.8797	32.031	19.5418	18.9083	19.2066	33.3906	16.2357	16.5255	26.4502	16.3362	34.8086	15.27	22.6534	27.6133	25.0419	19.2246	30.4447	10.7449
YDL118W	YDL118W	IV	247302	247682	381	1	44.3235	37.0176	37.8286	35.7335	29.0674	29.1707	37.4551	28.7099	33.6932	37.8035	45.2449	57.8338	38.9194	28.3296	39.2554	36.2818	38.1889	46.0184	25.1901	38.1882	33.5655	44.9509	54.2941	44.9116	47.9648	32.8434	42.5091	39.2447	31.9998	37.2641	34.7082	33.5497	39.9192	37.4974	39.5311	44.6212	31.7614	48.2712	32.6164	11.5824	38.1018	44.465	30.7689
YDL119C	YDL119C	IV	246689	247612	924	-1	45.1329	42.2312	37.6955	39.5233	32.9868	31.4069	39.8974	31.3311	35.0502	31.6184	43.8154	58.5578	40.6111	36.826	41.0057	37.2023	38.3984	41.8189	33.7216	39.7922	36.4132	45.1445	47.5822	45.0067	46.8766	38.8127	39.7462	41.4983	38.0284	44.2981	36.2374	33.1657	42.072	42.4787	35.2881	38.5547	34.1646	43.5571	33.8746	12.3377	37.9573	43.3701	31.5051
YDL120W	YFH1	IV	245923	246447	525	1	135.989	118.265	147.601	109.628	118.447	177.981	116.277	137.073	95.4892	118.155	117.267	96.7661	112.785	134.506	87.1912	115.806	122.12	134.233	132.974	109.591	122.955	124.349	100.667	131.062	103.268	132.935	87.8794	99.3343	146.942	133.633	100.753	126.628	134.224	101.545	128.792	88.3596	122.98	112.172	137.879	86.9972	148.209	108.273	118.99
YDL121C	YDL121C	IV	245133	245582	450	-1	106.327	159.815	101.62	156.466	63.9216	69.0625	127.876	76.5783	130.235	64.3776	93.6889	157.235	73.0767	82.9337	141.002	77.3402	131.062	124.547	53.465	147.385	69.017	85.7257	117.877	134.127	125.237	94.8892	136.572	99.6817	124.818	110.929	135.629	77.0831	84.5609	134.009	82.0719	141.625	67.3119	99.9347	139.284	169.978	100.133	120.585	61.5433
YDL122W	UBP1	IV	242552	244981	2430	1	63.1001	96.1974	65.6087	93.4659	49.9104	57.5098	77.0506	61.0907	104.498	57.3862	69.5208	104.481	52.0968	62.6369	107.505	65.6961	68.8418	80.3132	43.9861	101.498	49.2755	70.6879	102.821	79.3711	100.82	65.9351	104.695	88.8246	48.8799	67.9985	102.28	61.0101	55.098	95.0578	68.179	124.806	69.7802	71.019	99.1144	73.0035	60.3133	103.549	59.769
YDL123W	SNA4	IV	241418	241840	423	1	195.208	153.004	243.766	154.297	267.836	263.716	199.762	273.175	159.871	246.088	226.817	136.017	295.941	246.518	151.931	297.44	158.19	139.136	254.551	154.049	242.762	210.055	166.945	188.849	149.856	246.418	134.32	249.9	204.652	248.339	170.338	277.132	281.259	179.537	288.826	154.3	284.657	203.097	156.805	67.4628	296.787	179.31	300.946
YDL124W	YDL124W	IV	240259	241197	939	1	677.831	338.758	707.995	373.114	968.108	939.65	686.7	884.189	369.609	862.72	646.208	318.879	850.811	839.896	286.22	774.631	513.578	326.125	901.818	291.931	933.483	688.562	453.304	545.112	353.966	752.589	336.711	567.978	697.788	727.688	371.752	961.1	894.788	418.322	716.074	276.216	730.57	737.832	318.364	178.192	752.213	361.933	898.968
YDL125C	HNT1	IV	239019	239606	477	-1	941.588	716.086	915.597	663.813	1151.93	926.385	884.629	909.685	690.745	1104.53	1005.28	715.499	1185.31	944.625	638.311	1054.69	718.208	561.433	1146.86	631.428	1230.23	827.396	644.659	791.288	668.335	907.622	632.367	869.727	1023.72	960.536	655.575	1064.69	1114.13	747.193	858.576	549.478	925.425	842.956	631.927	412.611	861.389	665.43	1032.21
YDL126C	CDC48	IV	236157	238664	2508	-1	417.389	355.969	365.234	325.682	547.336	462.839	431.198	480.413	300.634	470.785	429.328	328.441	549.169	469.828	299.076	487.225	333.752	261.766	492.913	296.974	543.444	416.109	359.061	293.845	301.163	416.227	285.327	384.922	484.932	406.925	348.604	512.455	455.664	333.208	404.018	211.567	425.619	590.864	542.034	217.83	431.938	264.879	532.328
YDL127W	PCL2	IV	234927	235853	927	1	50.5033	30.6061	40.0208	27.1671	26.5895	31.6383	22.0222	33.4477	32.6288	35.577	57.5939	39.8806	31.8832	39.2723	44.7843	30.6157	47.0873	33.1449	38.1508	32.6877	29.4797	60.0894	47.2883	52.1534	33.0487	44.8103	40.8925	39.2846	24.3513	48.5539	23.0438	35.5333	46.1167	25.6319	38.0259	45.3418	31.7838	32.0695	23.292	30.0699	43.2215	47.3116	26.9897
YDL128W	VCX1	IV	232652	233887	1236	1	233.359	196.412	233.215	198.978	266.622	254.189	221.612	265.297	203.104	256.896	219.643	178.769	237.083	245.255	210.11	258.914	166.379	210.403	288.684	205.852	276.957	200.847	168.307	204.414	193.055	239.638	198.111	228.5	274.34	246.293	211.509	275.56	273.28	198.748	222.905	180.33	255.466	165.97	205.858	139.242	233.396	195.438	265.441
YDL129W	YDL129W	IV	231024	231899	876	1	28.5545	40.086	28.2339	38.6873	26.5712	36.7696	34.1646	28.823	49.039	24.3826	33.5096	36.7524	24.8727	25.6871	44.4943	28.3483	38.1931	48.5311	40.9723	40.8369	25.1132	25.8416	33.9038	31.7978	37.8061	28.2747	56.0154	35.2081	21.1501	33.9664	43.3517	29.4954	26.8811	32.7034	33.7465	47.689	32.1756	40.9828	59.2262	29.9735	31.4199	38.2858	30.0879
YDL130W	RPP1B	IV	229906	230527	321	1	1432.16	2555.64	1413.91	2983.45	902.051	1150.58	2197.28	1117.34	2797.41	1139.84	1564.72	2834.23	1207.64	1244.12	3165.77	1620.6	2572	3362.57	1127.13	3313.33	1129.02	1352.05	1972.67	2094.36	2823.31	1700.35	3046.79	1918.07	1799.04	1683.77	2989.86	1293.32	1112.81	2713.24	1407.6	3473.11	1603.46	1489.25	2528.92	4413.59	1154.47	2912.33	1144.13
YDL130W-A	STF1	IV	229171	229431	261	1	679.069	231.903	820.987	242.904	1032.44	989.649	408.044	805.109	146.428	903.644	693.684	175.884	813.552	799.057	185.456	663.445	451.044	220.768	1180.22	168.191	979.665	608.103	270.815	453.952	225.996	604.488	205.112	384.45	546.881	543.971	163.041	700.089	1024.84	299.616	795.304	108.998	687.403	639.734	235.384	76.3663	881.908	214.495	805.465
YDL131W	LYS21	IV	227393	228715	1323	1	332.922	357.388	280.788	343.697	234.236	205.038	293.48	228.02	340.05	277.549	319.489	418.598	281.956	273.791	334.76	308.046	447.201	343.792	218.026	356.181	263.865	275.05	352.563	355.369	391.987	324.703	340.688	327.633	331.511	307.043	352.72	293.361	262.721	382.326	275.099	370.974	298.206	308.398	302.864	666.494	239.291	354.773	251.851
YDL132W	CDC53	IV	224304	226751	2448	1	73.5666	46.3929	66.9798	48.0482	84.6341	69.6141	68.4686	73.7441	44.042	88.8227	68.8084	51.1063	88.9641	77.1226	46.8403	81.254	56.4802	46.9539	89.5273	45.6007	87.8136	75.8827	56.3699	62.1449	46.4905	72.6699	37.2821	72.4441	83.1437	69.6271	52.7377	84.4156	80.3121	51.6946	71.2448	32.176	78.9387	69.7507	67.6738	34.4908	79.1781	44.9651	92.144
YDL133C-A	RPL41B	IV	221724	221801	78	-1	5707.35	6347.04	6146.72	6426.69	4545.96	4349.83	5774.91	4136.45	6333.57	4466.35	5249.79	4458.73	3487.87	4106.81	6274.21	4667.39	6917.87	6297.17	4867.81	6336.86	5009.39	3621.78	3596.49	5572.61	5595.81	4784.71	6479.52	5189.14	5153.34	5404.47	5732.71	4255.91	5347.54	6379.77	5022.51	7316.36	5145.72	5456.19	5350.12	8665.5	4621.54	6303.04	4165.87
YDL133W	SRF1	IV	222427	223740	1314	1	72.7363	70.5026	99.6311	78.7977	107.739	116.456	90.804	120.737	70.27	100.956	81.7874	73.1322	86.2868	100.66	57.1873	96.3098	58.3851	66.6837	82.2447	61.7365	93.7907	77.428	69.8803	86.1723	80.7234	99.9433	50.1023	97.0601	92.0555	93.6233	71.2852	105.676	92.0617	85.3208	113.342	52.0775	117.834	70.5574	76.1902	28.938	106.501	72.3175	107.298
YDL134C	PPH21	IV	219662	220771	1110	-1	195.172	186.775	195.367	194.139	224.442	200.531	202.724	206.499	187.118	232.237	187.336	201.93	226.827	178.327	188.393	216.173	181.971	192.843	201.471	170.551	227.611	198.44	213.409	187.679	195.897	209.311	199.463	202.855	213.295	176.348	198.861	199.31	203.308	203.493	199.923	189.025	226.028	214.486	218.31	106.546	197.219	216.229	235.111
YDL135C	RDI1	IV	218680	219288	609	-1	127.126	87.3013	130.018	87.5989	88.7524	134	93.7301	100.205	68.5411	77.6702	122.12	80.4039	84.9716	107.542	71.4438	77.8377	113.709	87.9766	120.246	81.9513	91.871	118.057	92.3185	116.651	79.1943	138.324	70.8705	83.751	142.672	120.533	71.2664	98.4879	112.142	78.4024	102.345	68.7372	81.58	94.7346	88.7633	90.0937	128.911	73.287	83.07
YDL136W	RPL35B	IV	217600	218367	363	1	679.911	1201.39	736.369	1379.01	495.969	481.654	1006.83	518.387	1407.74	661.451	773.927	1436.94	699.718	565.457	1572.17	802.732	955.122	1276.79	498.36	1463.38	533.481	777.3	1102.03	1060.66	1426.7	786.104	1513.48	1081.29	779.971	744.999	1283.66	581.321	561.183	1332.75	680.193	1626.95	777.297	640.771	1003.91	1645.82	635.699	1451.74	627.686
YDL137W	ARF2	IV	216529	217074	546	1	814.029	817.479	858.794	702.352	919.388	899.029	837.45	854.073	690.122	943.361	785.512	749.736	878.295	874.503	655.428	795.038	643.834	623.762	999.761	665.815	937.858	715.381	656.067	736.171	720.339	816.55	652.345	740.733	923.604	768.195	641.971	791.574	867.936	779.327	780.007	571.102	820.452	703.552	735.569	573.569	840.377	713.796	911.276
YDL138W	RGT2	IV	213351	215642	2292	1	23.2798	21.1514	21.4655	23.6325	19.0709	22.6289	24.7029	19.8075	17.7909	19.5306	20.6722	13.4592	15.8439	19.8746	18.904	18.0134	20.7758	22.3548	17.8966	16.7472	17.3698	22.1947	15.9853	19.9874	19.8959	19.0241	18.5252	20.8212	25.3191	23.5256	23.7809	21.5929	23.8273	17.5186	22.0557	15.8412	20.7254	22.5061	18.502	38.8921	19.7611	16.2086	17.6098
YDL139C	SCM3	IV	211375	212046	672	-1	30.9699	21.6607	27.0079	20.9552	23.2618	27.4114	29.9856	23.8655	22.9109	19.363	27.2647	20.5847	18.7635	26.9513	20.7726	17.3848	38.4405	32.9934	26.0204	21.2195	26.5067	31.92	24.607	27.7985	19.1193	22.6524	27.814	22.9481	30.6604	25.3979	28.7606	23.9801	30.0605	20.2527	24.0818	28.4768	27.0673	38.6152	24.3868	19.8099	24.5403	24.1863	16.9765
YDL140C	RPO21	IV	205360	210561	5202	-1	68.8429	71.9854	66.9905	68.1922	78.0072	70.4845	82.6278	83.1452	83.4913	88.3803	90.4569	74.6915	97.4599	94.4954	78.1158	90.8191	75.7881	70.8609	87.8751	83.4779	91.0767	87.7825	71.0046	62.295	64.7261	82.3569	73.7795	73.4205	82.1625	73.9514	80.6617	90.7805	74.0978	71.593	77.6649	69.1229	83.8025	99.5249	99.8693	58.1233	82.2673	63.943	92.834
YDL141W	BPL1	IV	203039	205111	2073	1	33.0824	38.4012	27.1236	35.7409	30.0211	31.3737	35.9813	28.8429	31.0031	33.0028	28.6058	32.3605	30.51	31.1522	30.8269	29.5647	25.7106	30.9571	26.0025	34.7534	29.4499	29.0792	35.5671	30.0476	34.1352	31.2396	30.1322	32.4453	39.1658	33.1513	34.3898	34.0193	31.4435	33.2253	32.2309	30.9907	29.1874	26.4636	35.8554	30.2637	30.7002	33.0625	33.8165
YDL142C	CRD1	IV	201719	202570	852	-1	82.9121	61.4367	73.9305	57.6082	85.6976	73.9197	62.7323	66.8957	50.5681	75.3044	66.1323	55.7477	71.5107	60.5512	45.4285	58.8681	47.488	53.5444	82.4011	52.0097	82.1971	58.1146	60.0516	60.0031	55.8361	51.6317	49.1675	59.6197	89.8578	71.8852	50.841	76.489	82.1568	55.0703	63.2822	43.6177	72.8685	49.3818	46.0355	25.4657	72.2431	48.4483	68.0579
YDL143W	CCT4	IV	199996	201582	1587	1	153.77	268.399	139.954	257.362	141.79	136.238	251.445	141.375	269.34	142.736	153.064	271.519	146.955	126.803	249.086	171.664	184.492	231.04	116.974	250.776	152.963	181.962	254.442	160.82	255.481	169.241	262.251	206.555	222.99	154.322	272.358	171.484	105.679	243.534	127.465	255.377	145.351	202.049	316.251	216.937	120.159	238.317	154.232
YDL144C	YDL144C	IV	198662	199732	1071	-1	81.2076	88.5722	74.7208	71.0886	83.5475	84.171	91.1733	76.3311	71.9557	68.5404	68.7969	86.4106	69.6973	76.1831	57.7212	71.0455	70.1065	66.3171	80.0367	71.3317	80.1019	89.6126	86.4015	69.487	71.1152	76.3662	70.4209	70.5834	101.012	78.0578	71.5503	85.2285	69.8533	78.5621	70.2397	70.4343	74.0393	96.9166	112.767	45.3239	80.8927	66.8856	77.7225
YDL145C	COP1	IV	194571	198176	3606	-1	91.6832	94.0507	82.0961	94.258	86.4006	68.6908	94.9411	70.635	92.1277	82.8572	91.1018	93.4237	97.8516	83.303	92.1776	88.8645	78.3251	75.2575	79.6266	93.319	93.0728	86.9702	86.9117	75.5806	89.6419	87.9342	96.6258	83.71	103.453	80.734	98.3789	85.226	83.8014	90.1013	71.8712	85.241	78.0386	80.1011	87.6833	80.0955	77.0363	85.8526	84.4812
[truncated: 6,143 more rows]
[truncated: 19 more columns]

## Sheet: 2a
GeneID	twt_Feb	t1_M_Feb	t1_D_Feb	t2_M_Feb	t2_D_Feb	t3_M_Feb	t3_D_Feb	t4_M_Feb	t4_D_Feb	t5_M_Feb	t5_D_Feb	t6_M_Feb	t6_D_Feb	t6_EW_Feb	t7_M_Feb	t7_D_Feb	t7_EW_Feb	t8_M_Feb	t8_D_Feb	t8_EW_Feb	t9_M_Feb	t9_D_Feb	t9_EW_Feb	t10_M_Feb	t10_D_Feb	t10_EW_Feb	t11_M_Feb	t11_D_Feb	t11_EW_Feb	t12_M_Feb	t12_D_Feb	t12_EW_Feb	t13_M_Feb	t13_D_Feb	t13_EW_Feb	t14_M_Feb	t14_D_Feb	t14_EW_Feb	t15_M_Feb	t15_D_Feb	t15_EW_Feb	t16_M_Feb	t16_D_Feb	t16_EW_Feb
[truncated: 6,685 more rows]

[truncated: 8 more sheets: 2b, 3a, 3b, 4a, 4b, 5a, 5b, Factors]
