# Supplementary material for: Protein biogenesis machinery is a driver of replicative aging in yeast
Source: eLife. 2015 Dec 1;4:e08527. doi: 10.7554/eLife.08527 (PMC4718733; doi:10.7554/eLife.08527)
Supplement: Figure 2—source data 3. — DOI: http://dx.doi.org/10.7554/eLife.08527.013 [file elife-08527-fig2-data3.xlsx]

## Sheet: Sheet1
Mothers: proteome, bead corrected, deconvolved, reference set to t5 (7.8h), fit from R1 and R2 [with coefficient of variation selection], final dataset
	7.8	10.7	14	17.8	22	26.8	32.2	38.4	45.4	53.3	62.2	72.3
YPR145W	576.281	584.027	592.082	602.241	614.835	610.309	612.034	613.411	619.49	622.256	618.68	603.667
YNL036W	188.564	188.242	188.204	188.604	190.198	190.968	192.835	195.489	199.104	198.631	194.683	185.353
YER091C	65342.8	65370.8	65410.1	65482.2	65641.2	65497.2	65526.9	65212.4	63855.5	63036.9	62528.6	62602.5
YJR139C	2612.02	2655.78	2701.94	2759.53	2828.46	2826.56	2827.2	2804.1	2761.72	2737.52	2715.17	2698.01
YEL071W	1841.61	1851.32	1864.54	1885.1	1916.36	1942.75	1941.23	1917.83	1855.1	1820.2	1824.77	1903.3
YLR058C	21478.7	21411.5	21280	21060.9	20665	20153.5	19946.2	19756.5	19446.4	19204	19281.5	19902.8
YGR204W	3418.29	3449.8	3504.02	3595.92	3762.53	3902.55	3946.45	3943.91	3875.49	3863.18	3880.12	3952.74
YJR016C	1423.57	1447.9	1475.6	1510.68	1551.87	1582.53	1590.87	1584.05	1549.74	1528.26	1531.16	1582.59
YJR109C	6104.66	6080.26	6058.61	6039.12	6034.68	6009.6	6074.74	6169.29	6260.92	6348.53	6375.83	6283.16
YER055C	400.177	402.742	406.789	413.125	422.516	433.148	447.341	459.438	459.206	454.808	441.326	415.226
YMR120C	4882.63	4907.18	4942.75	4999.77	5095.96	5152.69	5212.99	5231.4	5144.38	5131.02	5183.39	5353.74
YER086W	472.244	470.467	469.263	468.371	467.996	475.434	476.885	473.923	457.001	449.971	452.016	470.624
YKL029C	656.293	660.461	664.344	668.46	672.794	669.057	657.893	643.528	631.722	618.248	605.272	593.919
YDR019C	713.729	711.309	709.681	708.31	707.918	720.329	722.02	717.831	696.232	676.33	664.926	673.015
YOR254C	191.499	194.35	198.171	203.809	212.238	218.279	225.034	229.33	225.306	221.773	219.716	221.948
YNL104C	607.383	621.772	638.785	661.775	693.893	708.666	707.726	702.658	710.895	724.45	735.018	738.099
YPL063W	90.0245	90.6261	91.8792	94.1579	98.6857	102.496	103.883	104.565	105.139	105.568	104.235	99.9736
YOR310C	521.894	519.683	520.271	524.428	537.547	556.581	560.885	557.275	533.846	534.823	552.395	597.044
YIL018W;reverse_YJL131C	3273.54	3319.51	3373.73	3445.44	3536.23	3603.9	3646.33	3638.41	3519.67	3483.36	3520.95	3695.39
YGL234W	2317.59	2321.6	2329.39	2344.45	2377.23	2371.46	2397.33	2424.45	2435.39	2444.73	2430.25	2370.85
YMR217W	1065.29	1078.43	1093.5	1114.01	1143.52	1150.42	1141.62	1112.38	1053.25	1047.98	1087.78	1200.57
YLR028C	302.176	306.797	313.519	323.532	338.912	353.884	361.251	361.209	341.081	335.851	338.438	355.188
YGR055W	17.786	17.6345	17.4409	17.185	16.8712	16.3386	16.1	16.0404	16.3779	16.9791	17.675	18.3174
YLR197W	1003.37	1012.62	1019.24	1023.46	1017.37	1003.55	991.939	982.822	988.177	996.834	1017.57	1056.57
YDL066W	953.001	955.196	958.403	963.411	969.662	981.572	989.081	984.161	941.7	926.418	940.15	1006.52
YNL069C	1304.6	1324.79	1350.38	1387.69	1446.1	1467.69	1487.19	1492.58	1482.97	1472.94	1448.09	1401.37
YDL182W	686.298	680.077	672.838	663.107	649.354	641.549	646.084	655.542	663.324	665.335	656.689	629.323
YMR186W	1807.1	1838.56	1878.21	1935.58	2024.79	2058.16	2051.75	2020.91	1984.81	1992.78	2003.94	2012.43
YOL058W	2254.99	2262.41	2272.14	2287.19	2308.36	2317.71	2358.77	2390.77	2376.61	2363.59	2335.15	2287.71
YDR211W	73.057	74.3686	76.1187	78.6661	82.5037	85.5466	87.2712	88.5475	90.3319	93.1123	95.8139	98.1487
YGR061C	1457.52	1465.88	1480.29	1505.32	1552.31	1579.18	1602.63	1614.07	1595.44	1612.05	1649.53	1718.7
YDL126C	2102.15	2111.15	2132.42	2173.42	2256.87	2319.33	2362.39	2389.41	2385.32	2428.3	2460.56	2466.06
YPR010C	287.973	286.648	284.663	281.682	276.092	272.566	269.673	266.203	258.663	253.882	254.084	263.163
YPL028W	825.491	840.974	860.392	887.573	923.421	957.554	976.439	983.098	969.363	953.618	931.531	906.964
YPL237W	482.191	483.477	484.255	484.957	486.058	480.423	467.648	450.88	437.63	436.474	443.05	460.363
YHR183W	2934.52	2984.54	3064.35	3193.04	3406.72	3612.93	3753.45	3868.9	3952.44	4047.33	4084.64	4031.6
YLR303W;reverse_YNL203C	11640.3	11724.4	11819.4	11951.8	12130.7	12144.7	12147.8	11997.4	11480.7	11118.5	11014.1	11401.1
YJR065C	328.696	331.287	332.884	333.693	332.066	323.45	316.703	310.212	308.466	303.959	299.39	294.612
YJL200C	1584.83	1591.1	1595.67	1598.24	1595.62	1584.4	1561.83	1520.05	1435.4	1396.03	1408.52	1508.89
YMR108W	1549.48	1549.24	1550.3	1551.82	1550.25	1578.38	1572.64	1546.21	1467.92	1411	1378.32	1396.81
YNL220W	2071.35	2077.98	2079.98	2076.67	2056.48	2037.24	2002.88	1959.49	1909.26	1850.76	1832.58	1892.9
YGL009C	1518.15	1530.33	1553.51	1593.09	1661.7	1735.74	1803.71	1863.25	1880.19	1924.91	1961.55	1983.74
YLR180W	2502.21	2495.36	2486.55	2473.19	2446.37	2455.85	2453.39	2451.84	2435.55	2448.2	2521.34	2698.42
YNL132W	95.9499	97.8356	100.847	105.724	114.191	121.157	123.363	122.734	117.01	115.052	114.758	117.684
YNL241C	565.275	568.227	572.544	578.991	586.925	601.196	608.962	614.582	615.227	628.786	640.56	648.016
YDL131W	388.173	393.298	398.975	406.561	416.996	417.831	417.159	411.752	399.604	398.462	408.239	436.172
YPR033C	519.732	523.126	528.533	537.458	552.73	567.051	570.433	567.449	557.311	560.145	568.029	584.066
YOL061W	122.814	123.782	124.987	126.875	130.045	129.761	131.012	131.481	129.943	127.722	125.967	125.515
YLR432W;YAR075W	394.736	399.3	406.048	416.556	434.022	448.972	447.869	435.002	399.098	384.116	382.803	406.249
YGR124W	376.048	374.927	373.844	372.986	373.457	367.321	366.18	367.511	372.549	381.814	388.091	385.644
YNR043W	477.961	479.784	481.131	482.715	484.528	476.06	472.216	469.393	473.35	478.738	486.527	496.365
YDL185W	4783.58	4799.62	4817.35	4840.1	4864.56	4914.32	4785.54	4561.32	4190.72	3971.64	3967.37	4349.19
YHR064C	2442.44	2439.63	2429.85	2408.28	2356.12	2339.43	2294.21	2247.17	2203.15	2171.14	2184.48	2278.74
YPL093W	57.1863	57.143	57.1705	57.2142	57.142	58.5059	59.3944	60.0327	59.9494	58.755	55.2071	48.1203
YBR196C	5609.25	5754.81	5968.44	6303.34	6854.74	7250.41	7536.54	7698.78	7622.56	7668.32	7705.72	7750.19
YJL088W	293.113	295.384	297.493	299.737	301.221	301.166	302.906	301.896	293.519	287.388	285.163	291.262
YIR031C	612.767	623.33	634.67	648.966	665.672	670.693	670.79	663.527	649.548	632.614	613.222	593.767
YMR049C	69.4373	69.7498	70.5733	71.9816	74.2196	79.1534	83.5715	86.8552	84.1102	83.1007	83.3536	86.6608
YLR056W	67.0631	67.6881	68.8355	70.8836	74.8628	77.6512	77.8072	76.4535	73.2084	72.7018	72.7409	73.5709
YML008C	999.642	1009.23	1015.9	1020	1013.55	999.605	983.603	959.961	927.539	921.285	952.415	1046.21
YFR010W	189.912	188.311	186.315	183.309	177.846	179.333	180.221	180.202	173.75	168.491	169.02	181.154
YIL116W	629.233	632.47	637.744	646.303	659.92	679.57	684.281	690.126	709.179	708.079	692.847	658.152
YLR359W	1969.36	1971.29	1972.28	1976.27	1993.64	1951.89	1899.55	1845.77	1843.72	1827.7	1809.75	1781.49
YPL106C	2032.45	2037.38	2055.89	2093.09	2163.89	2264.26	2362.17	2444.95	2429.5	2444.81	2497.65	2626.11
YNL123W	44.8039	45.2344	45.8943	46.8938	48.4677	49.9826	50.8511	51.2783	50.3707	51.3819	53.2517	56.325
YDL055C	3232.79	3290.77	3359.91	3454.3	3581.66	3658.21	3718.33	3706.48	3535.13	3447.38	3433.39	3568.09
YLR304C	4017.49	4011.23	4004.15	3993.6	3963.61	3977.32	4075.07	4137.92	3983.4	3844.04	3730.19	3696.89
YFL039C	5535.12	5555.53	5580.59	5626.03	5720.31	5651.55	5569.31	5515.32	5660.11	5878.89	6058.65	6105.91
YOR375C	7840.4	7896.63	7932.11	7958.02	7958.49	7733.93	7457.05	7085.79	6682.4	6546.99	6585.05	6875.39
YDL084W	1077.44	1095.6	1116.77	1145.74	1187.15	1201.6	1187.72	1147.29	1066.03	1041.23	1078.22	1220.05
YEL046C	152.791	152.978	153.142	153.511	154.697	153.659	149.858	144.407	138.682	138.211	144.954	163.341
YOR335C	2529.61	2549.48	2579.91	2629.71	2717.2	2767.27	2827.3	2863.41	2829.5	2846.68	2893.42	2991.26
YDR064W	2453.36	2492.94	2536.32	2594.76	2679.89	2666.1	2637.46	2563.8	2438.06	2419.77	2492.39	2708.5
YDR465C	35.0794	34.438	33.7366	32.776	31.256	31.8	32.3409	33.3471	34.3321	34.1699	33.334	31.6267
YDL140C	204.457	203.386	203.361	204.548	208.64	216.062	219.537	220.414	212.382	214.055	223.373	245.037
YMR205C	2135.53	2175.9	2241.79	2350.41	2539.96	2688.73	2775.73	2836.62	2870.81	2884.83	2810.8	2595.2
YDR023W	1119.99	1129	1137.27	1145.56	1148.05	1147.74	1155.72	1149.18	1095.19	1045.33	1004.77	990.025
YER052C	407.086	406.634	407.938	412.245	424.504	431.655	434.632	439.67	460.14	470.352	463.503	426.727
YGL125W	418.205	418.218	417.448	415.922	412.9	404.659	400.533	395.908	390.001	390.809	396.868	410.229
YDL171C	1547.61	1558.83	1585.63	1635.74	1731.35	1843.97	1890.73	1899.14	1828.97	1832.44	1852.04	1901.87
YKR059W	4332.01	4385.73	4453.17	4555.1	4726.05	4734.29	4778.51	4787.83	4756.58	4760.5	4767.85	4776.04
YOR136W	918.659	934.263	948.988	964.804	975.744	979.362	970.967	952.401	932.546	908.075	887.618	880.713
YHR070W	22.464	22.7046	23.0229	23.4734	24.0262	24.9225	25.625	26.458	27.7026	28.096	27.8398	26.6809
YLR153C	637.03	643.17	652.225	665.688	684.936	711.589	731.941	740.1	704.668	676.935	665.048	689.438
YML072C	323.003	324.974	328.643	334.839	345.486	357.988	365.734	368.117	357.073	358.857	363.301	372.058
YMR083W	874.33	881.656	890.203	902.031	916.437	929.485	938.973	936.388	905.173	882.592	895.452	975.865
YPL131W	6243.93	6326.14	6414.59	6525.68	6648.2	6703.26	6732.46	6702.8	6617.79	6571.25	6533.41	6525.36
YOR184W	1667.61	1637.17	1600.57	1550.35	1478.78	1453.67	1418.11	1391.86	1379.53	1345.98	1308.91	1270.13
YJR010W	1287.9	1310.07	1338.15	1376.21	1422.96	1486.35	1508.72	1511.33	1470.62	1450.28	1457.93	1524.87
YML063W	1009.62	1019.11	1029.38	1042.97	1062.63	1054.01	1061.15	1057.02	1022.68	1010.95	1018.21	1057.07
YGL040C	78.4052	79.5492	81.2691	84.0202	88.5311	92.5812	93.9889	93.4546	89.9395	87.8576	85.7824	84.3346
YLR336C	6.03128	6.08547	6.15088	6.24211	6.37511	6.43484	6.43769	6.36809	6.18322	6.19663	6.491	7.24913
YNL247W	388.051	390.221	393.983	399.555	406.529	426.634	439.583	444.602	418.849	400.096	401.179	442.652
YGL195W	729.087	732.094	740.909	758.397	793.046	829.848	864.209	888.945	875.263	882.193	896.613	925.926
YER043C	3953.19	3988.74	4042.33	4130.98	4292.12	4362.4	4441.67	4459.04	4334.42	4301.99	4299.29	4352.51
YJL167W	1028.13	1057.94	1091.2	1134.18	1190.15	1208.55	1208.81	1183.91	1124.09	1083.36	1059.08	1070.45
YNR016C;YMR207C	4805.37	4834.1	4898.81	5021.99	5274.58	5445.45	5524.82	5562.36	5549.62	5640.45	5687.78	5636.46
YJL002C	42.0785	42.5508	43.3339	44.5988	46.668	49.2527	51.0106	52.3844	52.8904	54.4362	56.7118	60.3026
YDR158W	2163.48	2218.25	2281.98	2366.97	2478.06	2539.2	2595.27	2618.09	2594.57	2514.49	2397.77	2248.64
YJL111W	226.952	230.892	234.185	237.066	237.449	233.967	228.93	220.817	207.329	202.188	209.079	236.312
YLR027C	1278.42	1302.94	1328.66	1360.59	1401.01	1398.44	1381.31	1350.27	1327.55	1310.88	1299.75	1297.66
YOR361C	183.729	186.7	190.793	197.064	207.471	213.424	216.782	218.236	219.28	227.974	241.273	260.897
YNL088W	27.6723	27.5451	27.4442	27.3351	27.2132	27.6099	27.7163	27.9761	28.6682	29.198	29.4011	28.9715
YDR388W	233.007	234.303	235.806	238.085	241.881	242.699	232.222	219.461	213.625	210.279	207.483	204.752
YDR341C	548.434	551.243	556.658	566.806	587.285	599.101	598.828	593.932	591.259	603.299	618.598	635.583
YDL136W	1829.73	1827.21	1828.96	1838.61	1869.19	1871.83	1893.82	1923.49	1968.84	2013.72	2040.04	2026.42
YHR052W	48.52	49.0258	49.4359	49.8307	50.1198	48.6308	48.1296	47.9306	48.9266	50.3375	51.7486	52.6364
YIL074C	520.823	524.798	532.826	546.644	570.873	604.197	615.569	627.332	648.643	667.039	675.549	667.483
YGR094W	1816.45	1827.29	1855.06	1908.15	2014.54	2122.88	2185.81	2208.19	2124.8	2129.85	2177.68	2299.78
YPR004C	213.42	211.045	209.396	208.512	209.155	215.985	220.587	222.575	213.881	208.034	206.17	212.936
YPR074C	2558.43	2561.53	2581.82	2628.19	2732.23	2821.57	2891.45	2930.53	2871.9	2888.08	2916.84	2963.38
YGR264C	431.493	422.022	414.897	409.962	412.176	427.65	444.004	459.148	456.909	454.005	450.06	446.899
YJR145C	5343.8	5388.71	5445.57	5531.51	5677	5676.01	5760.17	5777.84	5595.96	5510.23	5498.47	5622.24
YLL001W	101.23	105.436	110.798	118.465	129.987	137.24	138.151	133.472	119.599	113.203	114.196	128.767
YIL030C	21.2489	21.4016	21.6964	22.2387	23.3013	23.7825	24.3686	24.8102	24.837	25.0447	24.7369	23.4795
YJL080C	1181.08	1186.99	1205.06	1240.86	1312.98	1395.77	1443.37	1461.12	1399.51	1412.58	1460.19	1566.05
YDR120C;reverse_YMR259C	71.9704	72.5165	73.3516	74.6011	76.2158	79.152	82.4946	85.034	84.3277	85.0505	85.8363	87.0878
YJL130C	3808.41	3812.42	3838.83	3900.28	4044.35	4134	4227.56	4282.2	4207.02	4238.47	4256.11	4237.07
YNL239W	351.068	359.442	370.075	385.132	407.33	424.308	423.071	413.206	401.469	390.491	372.397	344.633
YKL080W	576.756	591.735	607.876	628.498	654.294	659.402	649.386	629.63	611.596	595.37	576.838	556.527
YJR137C	2674.8	2691.91	2727.51	2791.57	2911.38	3028.06	3104.56	3151.13	3127.65	3194.36	3262.28	3323.23
YDR212W	205.61	208.498	211.714	216.233	223.591	220.413	218.895	215.944	212.832	215.889	226.94	249.829
YFR030W	1401.21	1412.86	1434.15	1470.33	1534.39	1598.3	1655.32	1684.55	1627.43	1611.31	1606.34	1628.03
YKL210W	700.559	704.987	717.755	742.228	788.654	850.89	893.451	922.115	905.545	925.136	960.322	1023.1
YDL014W	666.159	671.277	679.001	691.492	712.1	725.714	750.393	767.226	751.607	746.253	746.035	758.151
YDR129C	995.04	1002.29	1012.57	1029.54	1060.6	1073.7	1055.31	1022.91	990.849	963.872	941.632	929.451
YMR152W	35.484	36.2452	37.326	38.9218	41.3355	44.0146	45.285	45.8703	45.9123	46.4035	46.1534	44.7947
YCL030C	3690.72	3701.79	3735.14	3803.99	3948.32	4062.05	4198.48	4301.75	4280.07	4296.09	4273.7	4194.35
YHR018C	2449.14	2464.09	2483.27	2511.17	2553.28	2571.44	2625.41	2660.17	2613.02	2600.64	2636.49	2761.49
YHR020W	811.682	811.869	819.021	835.601	872.223	922.952	953.623	967.364	928.931	917.052	913.036	927.845
YOL086C	19094.1	19477	20022.2	20844	22052.1	23436	24368.6	24949.1	24604.3	24268.1	24359	25483.1
YGL026C	2047.45	2070.35	2111.71	2183.38	2313.83	2431.03	2491.77	2525.84	2526.27	2585.24	2644.57	2700.08
YOR243C	27.3295	27.8079	28.3496	29.0424	30.029	30.1477	29.5903	28.7775	28.3329	30.1867	33.638	39.1592
YLR410W	56.2441	57.2028	58.6146	60.8347	64.428	67.4152	67.9475	67.0509	64.2949	64.311	65.4525	68.4189
YIR034C	1139.94	1152.41	1169.53	1193.35	1223.74	1274.8	1306.37	1318.28	1273.29	1279.24	1327.22	1450.38
YNL154C	85.836	87.0411	88.5414	90.4523	92.6564	96.2056	98.1568	98.6239	94.8559	90.8618	85.4906	79.0112
YHR027C	374.959	374.406	373.383	370.892	364.518	361.907	374.294	390.133	394.076	402.515	411.288	419.626
YCR093W	64.75	64.6357	65.1248	66.3435	69.0133	74.2979	76.9186	77.6375	72.5224	69.8444	68.2146	69.2471
YDR292C	16.4409	16.9751	17.6185	18.5415	20.0072	20.0878	19.9204	19.5822	19.8413	20.4348	20.504	19.4425
YER131W	586.95	592.686	600.382	612.816	636.402	634.85	629.633	619.291	612.217	605.47	588.97	554.086
YLR075W	3538.25	3565.62	3605.45	3665.44	3752.94	3853.74	3992.17	4081.61	3991.53	3985.66	4025.05	4158.85
YPL061W	10596.4	10583.4	10554.6	10493.6	10323.9	10384.3	10518.3	10565.5	10163	9746.22	9541.06	9821.52
YKL081W	1704.05	1723.02	1748.4	1788.31	1858.5	1866.97	1878.94	1871.3	1839.76	1858.6	1885.17	1914.76
YBR079C	549.163	549.616	554.361	564.722	585.941	622.026	651.067	673.043	662.89	647.85	636.484	640.83
YDL236W	135.264	136.911	138.752	140.948	142.79	146.755	152.601	156.203	151.412	141.542	129.611	117.664
YOR222W	200.748	203.871	208.01	214.173	224.228	228.616	232.755	232.252	222.01	215.633	209.662	205.348
YOR128C	1050.7	1046.95	1046.85	1052.65	1074.47	1081.77	1101.48	1121.12	1131.36	1139.24	1133.94	1104.67
YBL076C	1474.62	1482.35	1500.44	1534.64	1602.33	1659.73	1697.51	1717.65	1692.69	1723.24	1761.54	1806.4
YLR060W	693.785	701.655	711.318	723.88	738.181	762.363	761.909	749.911	719.739	702.922	700.218	725.952
YJL191W;YCR031C	2295.23	2362.02	2438.78	2539.48	2671.87	2738.53	2786.62	2773.85	2641.79	2626.57	2758.12	3146.9
YGL137W	377.029	381.116	388.373	400.48	420.781	442.623	468.64	488.778	480.788	473.271	463.159	453.818
YPR080W	36153.7	36564.1	37251	38418.4	40546.3	41934.8	43213.6	43817.7	42477.9	42654.5	43881.8	46905.4
YHR010W	2831.44	2850.61	2888.87	2958.58	3091.61	3201	3291.97	3319.21	3166.7	3130.76	3159.67	3308.68
YGR240C	3344.27	3384.05	3459.16	3591.98	3844.72	4037.88	4147.71	4204.56	4176.83	4232.87	4247.42	4184.18
YCL045C	61.4496	61.6397	62.3564	63.8639	67.0735	70.6128	71.7748	71.6029	68.6217	66.5097	65.2672	66.0508
YBL024W	192.682	196.067	199.474	203.521	207.564	206.973	208.066	207.046	201.792	196.781	190.892	184.548
YLL045C	612.83	624.765	637.951	655.194	678.943	681.871	680.84	671.06	654.685	657.214	677.184	725.416
YJL186W	65.2533	65.1422	65.3487	65.9616	67.394	70.0426	71.5967	71.8095	67.6607	66.6815	68.539	75.5177
YMR272C	43.8276	43.1752	43.2114	44.0851	46.758	51.8767	56.8765	61.8742	63.8779	62.8972	58.976	51.2711
YGL206C	1055.79	1068.51	1090.78	1126.05	1183.25	1258.16	1308.17	1332.98	1276.04	1258.58	1241.46	1232.1
YKL212W	236.356	240.065	245.569	254.353	269.716	278.777	279.095	274.417	265.26	265.8	262.401	251.168
YJR007W	249.068	252.327	256.257	262.039	271.052	273.919	269.879	259.603	240.967	234.683	243.759	279.147
YER073W	489.969	491.511	493.419	495.58	496.495	505.736	508.997	507.434	489.221	472.402	469.079	493.544
YDR170C	48.503	48.8008	49.568	50.8947	53.031	57.8643	59.759	61.1038	61.7487	62.633	61.5783	57.5164
YBL099W	1704.79	1728.59	1772.64	1852.98	2011.46	2097.79	2127.7	2115.16	2044.79	2022.74	1977.83	1892.55
YGL123W	2509.33	2520.97	2544.85	2589.78	2678.27	2732.25	2810.26	2856.25	2788.91	2809.99	2877.4	3020.74
YGL245W	1922.81	1942.37	1980.15	2048.04	2179.36	2281.33	2323.74	2316.58	2214.5	2186.28	2190.47	2253.34
YLR044C;YDL080C;YLR134W	47258.5	47632.8	48264.5	49370.8	51428.4	52331.3	53808.3	54982.7	55260	56548.6	57194	56501.1
YOR374W	2747.05	2784.68	2815.49	2841.83	2833.05	2812.95	2836.04	2885.18	3000.44	2960.17	2829.65	2575.36
YMR079W	1834.56	1872.19	1917.85	1983	2083.66	2100.62	2115.28	2095.73	2028.3	2005.09	1990.02	1986.75
YKR001C	607.937	615.566	622.81	630.245	633.366	640.465	641.869	632.978	599.023	570.946	564.299	601.37
YGL062W	421.526	423.292	428.86	440.636	466.649	482.983	489.918	496.004	508.082	517.279	510.677	475.068
YBR263W	605.754	607.395	606.639	602.715	589.852	581.309	568.026	554.06	545.924	533.001	527.544	537.694
YPR036W	350.103	364.281	384.578	416.493	470.448	504.344	514.553	514.851	517.678	535.484	557.507	584.72
YER094C	158.757	162.605	166.022	169.541	172.139	168.477	164.887	161.226	162.869	162.45	164.567	171.038
YOR187W	174.317	175.1	176.044	177.311	178.587	180.936	180.323	178.35	173.509	170.004	170.339	178.016
YOR204W;YPL119C	1295.4	1293.34	1294.62	1302.07	1327.47	1326.5	1345.28	1345.35	1275.37	1249.68	1260.56	1334.69
YGL135W	1528.87	1551.45	1587.68	1648.79	1760.19	1823.84	1858.99	1860.84	1808.79	1812.36	1816.1	1816.84
YHR098C	116.614	119.096	121.825	125.221	129.119	131.596	130.344	128.08	126.973	127.617	130.065	135.551
YPR118W	76.7971	76.7257	76.2917	75.3833	73.5758	70.3696	67.4507	64.6189	62.3814	60.4973	58.9557	57.7369
YIL094C	1143.79	1150.14	1158.69	1172.02	1193.98	1212.68	1205.36	1174.35	1100.05	1022.69	971.052	979.086
YJL012C	233.885	236.652	240.541	246.706	256.729	260.941	271.928	279.852	274.388	273.426	274.362	279.601
YKL014C	10.9844	11.0042	11.0627	11.1989	11.519	11.5583	11.7037	11.8709	12.1235	12.4801	12.861	13.2066
YGL103W	2582.21	2615.09	2641.63	2664.76	2675.21	2612.64	2598.91	2564.01	2498.22	2490.74	2523.32	2615.99
YER090W	587.182	588.663	588.612	587	579.685	570.634	566.385	560.5	551.937	548.594	549.453	557.28
YLR100W	39.4366	38.2178	37.1117	35.8851	34.4335	36.623	39.4209	42.8003	44.9123	44.4608	41.9809	36.8645
YPL019C	61.4398	61.7361	62.1263	62.6643	63.214	64.6553	65.6185	65.9361	64.6387	63.4196	62.8634	63.939
YER025W	453.112	455.069	460.556	471.596	493.959	512.494	529.413	542.064	539.055	545.155	548.671	547.434
YLR142W	18.6373	18.4602	18.1612	17.6644	16.7487	16.0545	15.8133	15.6652	15.4707	15.0939	15.0296	15.5447
YHR042W	403.905	405.832	409.085	413.724	418.863	436.816	436.834	435.669	436.717	450.983	463.757	471.848
YMR202W	266.204	270.438	275.955	283.789	294.792	304.236	316.259	325.495	322.848	326.1	338.057	366.171
YNL209W	1512.83	1542.99	1564.39	1578.16	1566.97	1500.28	1449.31	1398.28	1386.44	1373.5	1371.93	1384.22
YER026C	73.0833	74.5898	76.1954	78.3529	81.3924	80.1821	80.7675	79.9097	76.2271	72.5837	68.5774	64.4896
YGR085C	2512.39	2587.88	2658.07	2737.15	2823.4	2730.37	2662.77	2545.1	2403.65	2275.06	2200.23	2225.97
YDL195W	725.048	725.084	725.066	725.131	726.16	720.386	720.2	721.393	726.595	735.78	732.258	703.498
YGR048W	99.3017	97.7852	95.8255	93.011	88.5772	87.0964	83.3529	78.7578	72.604	66.8186	64.3621	68.2412
YEL031W	409.4	411.239	416.554	426.721	445.152	474.534	503.955	528.102	528.447	533.644	539.791	552.028
YKR039W	386.934	386.515	385.422	384.63	387.874	371.301	346.508	321.689	320.592	326.913	336.6	345.545
YBR218C	175.559	177.709	180.621	184.751	190.951	198.556	194.121	184.757	171.039	166.04	167.295	179.35
YNL121C	426.739	424.311	422.927	421.703	419.108	439.94	455.764	470.237	468.809	453.127	439.215	436.928
YDR086C	155.255	156.99	158.151	158.828	158.405	153.098	151.333	150.49	153.961	148.327	138.573	123.083
YPL085W	49.7702	50.8319	51.6171	52.2269	52.3507	49.9345	48.0748	46.0388	45.9594	44.513	42.4583	39.4621
YHL033C	161.343	164.052	166.93	170.43	174.309	176.214	176.965	173.596	159.784	148.936	145.009	155.173
YBR029C	95.3925	97.2765	99.2946	101.879	104.747	105.254	107.743	108.538	104.432	98.6207	92.2776	86.5652
YJL008C	353.351	354.77	358.485	365.879	381.009	394.169	405.234	409.699	395.014	391.796	396.009	414.123
YML126C	491.78	492.784	496.958	505.652	520.139	548.711	589.857	626.894	628.556	628.905	632.862	651.034
YIL022W	45.2496	46.2816	47.1122	47.9108	48.33	46.052	45.5369	45.4218	47.4237	47.0894	44.6525	38.6926
YHR208W	927.718	932.991	935.727	934.231	917.739	915.917	916.801	918.895	913.395	901.783	892.137	890.312
YJL190C	1722.82	1742.17	1761.85	1783.54	1802.19	1812.34	1843.11	1852.46	1792.57	1718.2	1642.33	1583.75
YDR233C	1047.75	1073.68	1098.56	1129.03	1169.92	1124.72	1112.21	1093.14	1100.15	1084.75	1030.13	906.43
YER036C	363.423	369.185	374.925	382.239	392.4	381.548	378.503	374.186	373.237	379.159	385.283	387.931
YMR015C	39.4388	39.0807	38.8123	38.5135	37.9325	40.196	41.9289	42.8669	40.2354	37.4945	35.2312	34.7836
YPL226W	436.615	440.058	445.636	455.681	474.84	481.679	493.216	496.373	479.377	478.409	488.303	516.612
YNL307C	164.011	165.981	168.414	171.719	175.574	180.282	183.571	183.415	174.271	173.803	177.424	188.179
YPL160W	1428.7	1408.68	1397.55	1397.88	1433.52	1471.56	1493.3	1499.93	1455.93	1473.44	1519.33	1604.76
YDR394W	120.208	118.912	116.996	113.913	108.327	106.346	105.664	104.495	98.7324	95.703	100.525	119.398
YPL090C	4737.42	4786.31	4834.86	4889.86	4943.69	4933.29	5031.24	5097.5	5041.94	4973.72	4901.1	4848.89
YBL027W	4002.37	4084.92	4171.78	4288.15	4464.75	4364.57	4288.06	4154.76	4039.5	4000.88	3966.01	3912.4
YNL287W	443.165	441.758	443.636	448.73	459.727	493.669	503.241	501.867	469.46	467.63	483.472	530.105
YLR438W	109.752	113.765	118.66	125.193	133.232	141.923	146.956	148.607	142.414	137.532	134.772	137.853
YHR019C	897.733	902.302	911.817	930.614	971.995	980.315	982.908	973.082	943.58	955.202	970.277	981.849
YLR249W	6553.28	6629.76	6754.78	6968.72	7375.06	7544.67	7700.05	7764.3	7653.76	7784	7897.27	7938.28
YGL173C	222.151	223.339	228.566	238.938	259.144	294.524	307.982	310.208	283.199	271.904	266.16	274.101
YDL083C	2397.1	2448.07	2511.3	2601.56	2734.05	2794.34	2872.36	2901.25	2816.1	2769.97	2754.85	2809.21
YGL048C	148.181	151.681	155.552	159.874	163.341	169.944	179.332	187.279	186.128	184.398	181.898	180.295
YPL169C	41.5886	42.1908	43.2331	44.9832	48.0081	50.4954	52.6778	54.0887	52.9501	52.4835	50.274	45.2951
YFL041W	27.8839	27.5325	27.1059	26.5987	26.1186	24.8744	23.9346	22.9191	21.9793	21.6445	21.2724	20.5638
YMR142C;YDL082W	4077.96	4131.98	4185.67	4253.87	4352.26	4253.64	4219.19	4157.55	4103.47	4067.07	3981.65	3798.46
YKR016W	26.8057	26.9513	27.3081	27.9468	28.9842	30.9831	33.0652	34.8145	35.0167	34.7797	33.4972	30.9028
YMR116C	3580.29	3564	3535.44	3477.47	3347.99	3334.18	3362.69	3431.37	3464.37	3624.53	3924.34	4435.54
YCR005C	170.624	170.743	171.878	174.396	179.659	187.287	192.401	198.748	207.14	207.203	201.74	188.555
YOR209C	226.449	231.21	235.013	238.524	239.478	231.268	222.901	214.328	213.704	219.234	229.221	244.313
YPL111W	80.0637	79.7063	79.6503	79.7144	79.6521	83.3574	86.4523	89.0175	86.0869	84.0362	82.4289	82.3451
YML070W	375.821	386.966	399.316	415.202	434.543	441.857	438.029	425.028	401.123	381.792	364.672	354.241
YJL060W	461.493	466.941	477.424	495.556	527.362	564.067	597.738	618.417	594.86	577.656	560.598	552.094
YLR354C	4415.4	4461.67	4501.53	4553.05	4633.86	4486.09	4325.11	4135.05	4071.54	3902.56	3661.93	3308.39
YOR341W	275.532	273.708	274.593	278.54	288.635	312.029	331.512	343.949	325.765	317.826	314.2	322.029
YIL083C	30.8952	31.6164	32.7146	34.4836	37.49	39.6933	41.2935	42.376	42.3116	41.8792	41.7796	42.6383
YMR027W	116.378	120.103	125.354	133.429	146.868	155.207	160.422	160.859	150.719	144.403	141.977	147.847
YOR124C	18.7595	18.8236	19.1629	19.8454	21.1068	23.4801	25.9446	28.4195	29.6299	29.9783	29.3174	27.3995
YDR165W	31.4081	31.7361	32.3637	33.4106	35.1123	37.9451	39.2564	39.7377	38.1549	37.7167	38.5228	41.8149
YLL040C	25.467	25.2737	25.2561	25.4293	25.9337	27.3903	29.6274	31.5139	30.8094	29.5163	26.9187	22.6884
YGR231C	126.65	129.934	133.571	138.382	144.482	145.739	147.014	147.146	148.386	150.305	148.667	140.774
YNL138W	361.027	358.291	353.551	345.479	330.91	318.586	307.598	296.24	284.326	273.098	259.277	240.986
YAL038W	36603.2	37307.9	38416.5	40243.4	43501.7	45569.6	46840	47308.2	46573.7	47408.6	48169.5	48655.6
YER155C	26.4987	26.6279	26.8588	27.1806	27.5385	28.8956	29.5027	30.2009	31.1659	32.3403	32.9529	32.5423
YIL069C	2756.77	2802.64	2852.43	2914.18	2995.53	3017.83	2998.99	2948.3	2888.28	2940.36	3105.99	3449.55
YBR009C	1938.64	1984.6	2034.74	2097.26	2175.25	2184.38	2248.52	2300.19	2314.44	2275.41	2202.73	2090.39
YFR002W	14.0834	13.8536	13.7427	13.7415	13.9797	15.0229	15.6262	16.2929	16.683	17.1716	17.2583	16.6763
YDR190C	107.345	109.305	111.72	115.127	119.529	123.248	125.673	125.58	118.436	116.253	121.033	138.514
YCR030C	159.126	163.17	168.131	174.685	182.956	191.499	193.095	190.816	182.014	178.082	176.136	178.435
YGR244C	173.475	177.223	182.623	190.64	202.169	218.059	228.787	234.719	228.259	221.316	217.455	222.903
YMR235C	347.669	355.181	363.182	372.878	382.92	390.576	388.856	380.968	364.657	350.137	351.142	382.485
YDL040C;reverse_YPR083W	32.0118	32.9051	34.0771	35.7424	37.963	40.3032	42.8997	44.8062	44.5123	44.1228	42.604	39.6989
YLR185W	398.977	404.282	409.24	415.64	425.891	411.931	406.485	402.085	416.341	423.336	418.267	389.944
YOR117W	378.097	375.358	368.82	355.831	328.799	311.076	299.905	295.61	305.218	300.29	289.892	271.528
YGL148W	757.378	763.811	765.141	760.252	739.189	711.761	677.662	643.796	641.663	632.665	607.424	552.984
YBR084W	203.17	201.258	200.675	201.669	207.23	214.804	222.196	225.934	215.307	213.977	216.484	225.755
YIL155C	47.0197	48.7608	51.4169	55.6737	63.0604	68.1867	70.3217	70.2252	66.9275	66.8478	66.912	67.1983
YER081W	300.738	313.873	334.131	366.117	417.797	470.403	498.817	519.985	538.536	546.35	534.864	495.578
YPL091W	210.596	208.504	205.806	202.184	197.729	191.263	181.206	168.852	154.311	142.966	133.222	125.772
YOR270C	819.947	827.69	839.745	859.199	893.982	916.968	913.029	899.781	885.961	895.043	905.452	913.132
YMR096W;YFL059W	419.252	418.678	417.536	415.842	413.418	407.613	399.993	395.517	405.519	406.122	400.138	382.297
YMR099C	309.738	320.05	327.637	333.558	333.676	308.514	292.669	276.146	273.188	264.51	253.021	235.915
YBR053C	23.561	23.5269	23.5128	23.5364	23.579	23.4559	23.5109	23.9391	25.1178	26.3299	27.1059	26.8505
YMR231W	3.81721	3.88473	3.98934	4.15718	4.42436	4.65352	5.0156	5.33019	5.32928	5.39129	5.56713	5.97605
YPR112C	4.41051	4.33524	4.28195	4.24794	4.2815	4.39435	4.54336	4.70327	4.74757	4.95404	5.19517	5.45075
YHR007C	105.006	106.022	107.86	110.873	115.513	123.082	125.485	127.115	128.481	129.227	125.107	113.276
YMR095C	9.02347	8.92967	8.77828	8.54357	8.1858	7.73806	7.32007	6.97372	7.0035	6.98413	7.0135	7.07293
YKL110C	11.159	11.6157	12.0682	12.5978	13.2022	12.9884	12.566	12.0266	12.1266	12.8062	13.6732	14.6298
YER156C	94.4843	93.6691	92.6131	90.9637	87.6822	88.7359	89.3731	89.5261	86.4701	82.5909	79.864	80.3717
YIL039W	11.2078	11.1879	11.159	11.0933	10.9276	10.9736	11.5958	12.6177	14.2196	15.1149	15.4487	14.8086
YPL195W	14.3671	14.2364	14.2223	14.3643	14.9469	15.575	15.7147	15.554	14.7129	14.6334	14.8341	15.4636
YOL021C	21.1112	21.4039	21.9426	22.8418	24.3833	26.5318	27.7393	28.2437	27.1103	26.5787	26.5989	27.9154
YOR133W	13535.5	13689.2	13957	14430.5	15350	15767.1	16119	16270.8	16062.9	16474.2	16842.9	17013.4
YPL262W	461.564	453.622	443.443	428.718	405.085	392.209	394.674	400.232	389.393	372.267	369.1	393.231
YMR189W	752.986	749.551	748.634	749.693	754.795	779.207	793.297	801.458	777.36	765.268	762.831	780.606
YHR104W	404.628	415.833	424.567	431.753	431.727	409.93	393.585	384.134	411.903	424.259	409.983	345.618
YBL007C	188.732	192.329	196.42	201.884	209.979	209.852	206.831	199.889	187.87	184.065	187.355	201.846
YLR342W;YMR306W	356.554	357.32	358.593	361.006	366.024	365.153	368.46	367.756	351.764	357.182	382.409	438.754
YDR399W	213.496	212.706	212.382	212.765	216.13	215.283	211.311	208.343	209.858	217.182	232.482	258.532
YDR234W	975.222	975.601	970.469	955.748	917.808	900.949	876.867	844.745	786.969	736	710.584	736.48
YBR121C	1995.09	2008.36	2010.81	1998.59	1944.23	1893.83	1850.86	1797.23	1719.93	1639.41	1590.85	1608.19
YOL145C	29.4662	29.8926	30.6777	31.9662	34.1235	37.2284	38.868	39.3032	36.2096	35.1676	35.8912	40.066
YER004W	101.418	102.834	103.594	103.565	101.051	97.6216	98.4501	100.433	104.444	100.007	91.2307	76.7544
YFL005W;YLR262C	335.237	334.669	332.417	328.601	323.312	304.459	293.363	282.242	276.263	260.621	246.023	234.532
YOR014W	38.1592	38.2575	38.5376	38.9836	39.4262	42.123	43.818	44.7533	43.152	41.7246	40.4326	40.046
YJR045C;YEL030W	4412.83	4285.54	4113.34	3860.91	3473.18	3185.94	2971.96	2782.7	2584.56	2349.35	2133.06	1956.33
YLR248W	28.4198	28.9345	29.6002	30.5498	31.8484	32.7513	32.5523	32.0193	31.1649	33.2965	36.9407	42.492
YIL133C	728.059	729.303	733.489	743.215	766.088	770.692	787.935	804.92	818.165	829.334	816.576	761.204
YJL033W	12.0219	12.0666	12.1747	12.3868	12.8495	13.1026	13.439	13.5972	12.9715	12.1181	11.6093	11.8957
YIL124W	301.633	308.991	319.659	335.659	359.844	386.295	407.748	418.747	396.864	380.456	373.659	390.107
YGL008C	3036.28	3068.97	3124.23	3217.94	3388.68	3489.56	3632.59	3754.03	3786.89	3861.58	3865.88	3744.72
YPL043W	21.5816	21.2204	20.8793	20.5302	20.3047	20.1097	20.508	20.9651	20.8252	21.3578	22.0512	22.8356
YNL178W	7055.55	7172.31	7311.58	7516.63	7848.83	7807.98	7873.13	7820.6	7553.69	7495.45	7520.83	7669.72
YMR243C	61.6077	61.9804	62.3007	62.6542	62.9648	62.0952	62.4162	62.1703	60.6409	60.1007	59.0211	56.9603
YOL064C	181.483	180.964	178.792	174.296	164.492	153.153	144.876	138.492	136.758	135.012	135.826	139.922
YER125W	171.596	169.115	168.825	170.939	178.636	196.622	202.936	205.055	192.332	186.83	183.9	187.206
YML085C	278.491	273.795	267.661	258.408	242.983	238.77	237.892	239.932	238.745	235.02	238.356	255.416
YOL059W	256.698	260.914	265.245	270.011	274.05	279.411	281.391	282.727	282.733	280.621	287.392	311.908
YOR151C	137.617	136.528	136.581	138.081	142.716	150.306	157.489	163.835	162.342	164.263	169.939	182.491
YMR318C	378.893	385.959	393.44	402.304	411.117	416.903	422.126	424.232	418.418	398.523	380.654	372.619
YDL143W	155.953	157.554	159.681	162.748	166.445	171.921	174.668	174.53	166.921	170.791	183.602	210.928
YBR143C	461.779	473.727	484.364	495.928	505.748	491.455	476.037	452.262	426.356	409.834	410.164	439.508
YDL052C	100.69	101.97	104.328	108.469	116.03	122.061	128.271	131.974	127.758	125.039	119.659	110.833
YPL212C	66.6845	68.3638	70.2448	72.6351	75.1773	78.1781	79.4007	78.6371	73.9887	71.7646	73.4581	82.74
YLL048C	54.0986	54.8278	56.1395	58.2951	62.0515	66.4106	68.745	69.1975	64.7634	63.448	62.793	63.6426
YMR129W	8.06867	8.23546	8.47494	8.83532	9.40593	9.83015	9.96929	9.95298	9.61427	9.57608	9.40162	8.97791
YGL022W	44.1658	44.6638	45.3045	46.2601	47.8554	47.6204	48.2385	49.0166	49.5099	49.9909	49.557	47.3753
YBR208C	293.245	292.797	295.507	302.876	321.612	337.688	345.165	344.459	321.62	319.843	327.747	351.049
YKL104C	219.224	223.121	229.454	240.048	258.96	271.968	276.816	278.001	275.434	288.284	307.867	335.994
YPL265W	13.9184	13.9236	13.9197	13.9237	13.9682	13.7385	13.604	13.4329	13.2373	12.921	12.6884	12.6292
YPL235W	75.3806	77.9232	81.1006	85.6595	92.4103	96.0354	93.4352	89.0271	86.2168	86.1934	87.7867	91.6675
YBR010W	528.408	531.887	537.317	545.952	559.271	570.735	600.963	625.524	615.406	613.338	615.082	626.901
YBR115C	772.659	770.16	774.726	789.493	828.948	864.497	892.725	913.685	908.617	928.685	948.304	963.487
YLR089C	264.065	265.35	265.55	264.421	259.678	252.104	251.929	254.423	261.987	242.699	200.914	126.086
YDR091C	265.485	265.45	268.227	274.748	289.408	308.009	327.192	338.429	315.938	300.158	287.713	285.855
YLR441C	1296.23	1303.15	1314.26	1333.7	1371.01	1379.27	1416.52	1443.55	1429.71	1447.61	1472.21	1505.21
YBL015W	351.243	359.29	367.266	376.877	387.66	381.131	368.356	354.515	357.835	360.841	349.524	310.181
YPL266W	16.8712	16.8815	16.9271	17.053	17.3809	17.2611	17.6512	17.9967	17.9813	18.4421	18.9528	19.4337
YER080W	199.665	203.889	208.077	212.894	218.331	218.006	207.891	194.231	185.223	178.582	174.545	174.684
YNL142W	41.6841	40.9441	39.8116	38.1069	35.4838	31.9454	31.6019	32.5646	35.4747	34.8354	31.7926	24.8321
YOL057W	11.857	12.2285	12.79	13.6879	15.217	16.08	17.2247	18.4423	19.8123	21.0048	21.2874	19.9123
YER023W	623.265	615.776	596.824	560.993	492.13	414.383	349.298	295.88	289.048	271.509	251.989	222.649
YOR347C	65.8319	66.0975	66.6199	67.583	69.3962	70.0868	72.9506	76.1288	77.9967	77.7361	75.0903	68.79
YDR037W	1653.76	1640.34	1621.85	1592.02	1537.7	1537.68	1511.68	1462.83	1337.81	1230.88	1179.48	1241.25
YDL029W	291.331	280.451	267.312	249.3	223.867	209.858	200.851	194.78	185.314	170.717	150.982	123.318
YOR206W	29.5714	29.7988	30.2026	30.9058	32.2175	32.9803	33.9795	34.5123	33.4048	33.3183	33.5947	34.5008
YOR326W	111.915	112.405	114.574	118.894	127.19	142.608	148.034	150.161	144.478	149.22	162.297	189.732
YMR241W	456.8	467.368	484.041	511.195	560.096	596.893	594.805	570.213	514.857	490.471	469.264	455.543
YDR060W	28.3419	28.6907	29.0383	29.5059	30.2603	29.2874	28.7795	28.1066	27.4747	27.2612	27.18	27.1056
YEL013W	96.2777	101.911	108.521	117.036	127.044	136.458	144.243	147.963	141.148	135.79	131.346	130.97
YDL144C	9.76734	10.1481	10.6059	11.2296	12.0418	12.5974	13.229	13.7314	14.159	14.2609	13.5269	11.4778
YHR025W	333.779	332.075	327.445	317.485	294.972	284.116	274.554	266.754	257.323	250.585	250.217	260.855
YJR117W	43.0823	43.7962	44.7298	46.105	48.2658	49.5667	50.1559	50.3308	50.6453	51.658	53.2437	55.7101
YLL008W	43.817	43.6017	43.3266	42.9575	42.4442	41.6548	41.0323	40.3392	39.4895	39.6921	39.7321	39.0979
YCL057W	106.201	108.742	112.607	118.487	127.392	139.668	143.31	143.985	141.186	138.873	135.836	133.217
YMR300C	743.647	732.567	715.991	689.725	643.895	617.5	600.942	588.116	571.774	548.486	542.291	569.004
YGL241W	2.3861	2.38754	2.39318	2.40539	2.43932	2.44752	2.39906	2.28255	2.0525	1.94734	1.82182	1.65302
YNL277W	26.0701	26.649	27.4376	28.6365	30.5904	31.3676	32.348	32.7028	31.1674	31.2896	32.4475	35.2968
YHR170W	40.2233	40.6921	41.0431	41.4435	41.9115	39.6451	39.1438	38.5668	38.22	38.1186	38.0979	37.9259
YLR413W	27.4627	28.0272	28.3828	28.5392	28.0354	26.5263	26.0274	25.6876	25.628	25.3874	25.937	27.8526
YKL018W	8.6308	8.59663	8.56697	8.57015	8.70913	8.41165	8.28268	8.04547	7.57642	6.98969	6.33741	5.62247
YDR258C	215.401	218.439	222.855	229.695	239.416	249.443	254.046	260.318	273.58	286.938	293.291	286.267
YLL018C	936.559	944.841	962.839	998.452	1075.33	1104.66	1126.98	1126.28	1073.66	1056.98	1056.76	1083.1
YOR099W	58.7971	60.0169	61.1365	62.3675	63.408	62.2615	59.2146	55.5935	53.5856	54.9548	58.9732	66.5508
YKL013C	89.7703	89.784	90.4651	91.7464	93.8452	101.016	109.792	118.586	122.052	116.057	102.201	78.2423
YDR381W	539.63	542.105	542.767	542.589	543.966	521.247	493.136	462.095	460.628	449.043	422.966	370.015
YFR024C-A	97.3079	99.3039	102.023	106.328	114.117	115.096	117.168	117.526	116.228	114.205	107.962	94.5906
YAL060W	154.234	155.781	159.113	164.847	174.849	190.721	201.528	212.775	223.406	227.206	225.271	216.097
YDR141C	27.2673	27.5306	27.9527	28.6844	30.1307	30.5106	31.2281	32.0181	33.4213	34.2461	33.7435	30.8845
YGL184C	25.4523	26.0733	26.9887	28.4008	30.7196	32.803	33.5119	33.9613	35.1827	37.1321	38.4996	38.6401
YLR355C	8842.07	8726.15	8537.03	8202.94	7542.76	7302.12	7225.89	7222.71	6976.36	6667.29	6627.31	7123.36
YDL103C	108.051	112.066	116.131	120.761	125.126	126.476	125.764	122.308	114.36	113.096	120.426	142.466
YKL120W	86.0303	84.8684	83.2533	80.8657	76.5731	74.2775	76.2686	80.453	87.5457	90.9444	88.6747	76.749
YFL004W	99.1592	100.761	103.035	106.559	112.124	117.155	119.722	119.696	114.684	110.167	108.549	113.352
YDR172W	328.046	327.781	329.534	334.411	346.155	355.293	368.004	378.084	374.605	382.19	391.239	401.594
YHR107C	93.2951	94.595	95.4066	95.6655	94.2631	91.5266	88.5809	84.5906	79.1728	75.8101	76.743	85.082
YER021W	46.0989	46.8864	47.5433	48.0795	47.9094	47.5438	47.6728	47.9517	48.3997	47.8457	46.8703	45.4625
YBR245C;YOR304W	37.5783	37.5644	37.9435	38.81	40.667	43.5608	47.1266	49.8928	48.5071	47.9014	46.6516	44.8291
YBR086C	165.08	165.941	168.367	173.392	184.437	190.084	194.007	194.033	183.883	181.363	180.328	181.254
YGL012W	28.8159	28.6282	28.7781	29.3924	30.9714	33.0231	34.3466	35.7174	36.9183	38.6857	39.3147	37.743
YKL157W	425.424	430.887	442.043	461.508	497.408	536.806	554.909	561.224	540.481	541.3	539.708	534.817
YBR256C	58.0375	59.0295	59.6817	60.1322	59.8693	56.2359	54.1289	52.053	50.8482	49.0042	47.1145	45.0571
YGR173W	22.8563	22.613	22.3922	22.2119	22.2085	21.9962	22.6287	23.5033	24.3631	25.4008	26.8824	28.9794
YOR317W	656.828	669.792	690.351	723.464	780.379	827.899	851.281	850.233	797.02	800.874	821.466	868.65
YNL002C	71.5238	72.0446	72.3185	72.6049	73.1755	69.7276	67.0129	64.8051	68.0987	67.7191	64.7943	57.4954
YLL029W	30.1793	30.5835	31.0835	31.7844	32.7901	33.4594	34.2934	35.1334	35.9937	36.3505	36.5553	36.7019
YBR248C	663.482	661.695	655.664	643.07	615.595	594.147	580.843	570.969	567.656	536.626	502.003	468.025
YDR238C	240.314	242.472	247.494	256.883	275.318	294.353	300.626	306.005	319.212	338.375	345.611	329.73
YLR450W	15.7716	16.4374	17.4989	19.192	22.0317	24.7447	26.2349	26.5271	23.8312	22.6813	22.444	24.0889
YJR121W	3429.97	3417.67	3373.49	3284.93	3102	2883.82	2739.17	2617.28	2555.34	2361.93	2167.67	1994.84
YIL088C	19.3205	19.4364	19.5831	19.8316	20.3232	20.0125	20.2043	20.2308	19.8686	20.3012	20.8711	21.4786
YHR047C	22.3352	22.3907	22.6405	23.2102	24.5707	25.4892	24.9758	23.9657	22.8825	23.0868	23.8419	25.2737
YBR127C	4455.76	4376.98	4263.41	4086.74	3782.51	3613.97	3437.03	3269.06	3075.37	2863.4	2715.16	2691.97
YKL182W	5040.07	5144.17	5323.73	5627.82	6180.93	6588.14	6820.22	7051.11	7423.43	7813.3	7880.79	7346.93
YHR039C	27.26	27.4618	27.9734	28.8715	30.3528	33.5237	33.8235	33.2116	30.6636	31.4602	35.1611	43.6987
YER178W	588.488	576.902	564.341	549.724	533.175	525.687	523.163	515.162	474.024	432.857	427.919	492.591
YGL011C	235.148	237.645	239.771	241.422	240.239	242.263	242.211	241.157	236.834	232.966	235.922	252.165
YMR229C	264.655	264.41	265.177	267.344	272.329	278.304	283.428	285.174	273.982	273.827	280.308	297.691
YNL231C	65.6625	65.9823	67.0237	68.8783	71.9041	80.6208	84.0182	84.1249	74.9114	69.0426	69.0349	81.1184
YDL198C	158.077	158.443	158.827	159.506	160.74	158.756	158.451	157.957	157.68	160.107	161.973	161.843
YGL120C;YNR011C	100.249	99.6573	99.8055	100.993	104.961	109.24	109.967	107.877	99.2251	96.9059	97.6795	103.742
YPL127C	97.2245	96.5421	96.209	96.3195	97.9052	99.3039	101.48	102.375	97.6908	93.1294	88.5678	84.9979
YDL116W	29.8027	29.9098	30.0093	30.0325	29.7109	30.4063	30.8664	31.4923	32.4527	33.335	33.2681	31.5581
YML048W	151.483	150.445	149.289	147.836	145.941	145.602	147.189	149.776	151.558	147.202	143.182	141.493
YJR072C	25.7958	25.5704	25.3856	25.2039	24.9803	25.5414	25.8429	25.8146	24.1425	23.568	23.9837	26.1464
YMR131C	107.734	106.968	105.116	101.639	94.4841	87.5793	84.1782	81.1022	76.1809	70.5553	67.1716	68.1189
YPL048W	757.531	763.62	775.93	798.17	840.597	873.518	910.048	936.297	927.963	959.464	996.997	1039.71
YER069W	1001.68	998.601	1002.26	1012.61	1031.58	1118.29	1166.77	1181.94	1077.67	981.45	928.835	983.002
YCR012W	49084.5	49592	49982.6	50212.1	49615.5	50109.1	50303.3	50110	48741.7	47183	46787.1	48938.3
YHR069C	15.158	15.3115	15.5557	15.9591	16.653	17.4107	17.4717	17.0982	16.1785	16.1786	17.0124	19.272
YAR042W	12.5555	13.1449	13.8215	14.708	15.9457	16.3488	16.2379	15.9358	16.1737	16.5683	16.5683	15.7967
YER110C	960.158	915.364	876.696	839.621	819.301	867.348	900.58	929.761	893.437	896.593	903.471	916.84
YMR012W	353.501	355.303	361.782	374.909	401.446	434.737	456.222	473.153	476.21	504.606	545.596	605.083
YLR220W	9.9316	9.67703	9.39132	9.02503	8.50276	8.37154	8.80744	9.35994	9.47119	9.45588	9.23773	8.75035
YGL027C	27.3229	27.6027	27.827	27.9777	27.5929	28.2144	28.5975	29.3738	31.7308	32.8347	31.9782	27.9163
YNL180C	51.0089	50.9058	50.8469	50.827	50.9406	50.9582	52.6794	54.7889	56.9311	57.1667	54.7866	48.1351
YOR096W	2037.03	2090.63	2143.39	2198.36	2231.6	2274.5	2303.74	2290.66	2158.42	2054.49	2033.83	2186.39
YJR088C	15.2726	14.8784	14.6337	14.5391	14.8317	15.9368	17.3144	18.709	19.0663	19.0171	18.3465	16.8658
YFR009W	77.2887	78.3461	80.0876	82.7236	86.3408	93.7929	98.1347	100.578	96.3064	97.4767	102.826	115.931
YDR001C;YBR001C	115.074	120.256	128.162	140.27	159.247	180.348	194.608	203.673	196.957	196.038	197.731	206.446
YMR226C	757.989	760.989	758.153	744.716	702.702	690.559	697.499	705.523	681.39	653.074	657.626	728.465
YDR300C	24.7329	25.3554	26.5319	28.4718	31.6038	36.9608	39.4202	39.9358	35.2423	32.562	32.1924	36.8106
YOR323C	802.21	798.966	787.031	762.878	713.428	657.379	608.48	569.583	572.467	567.613	577.522	608.389
YBL092W	1380.23	1410.55	1452.24	1516.34	1622.37	1665.58	1738.73	1779.75	1727.78	1718.57	1709.07	1703.24
YOL027C	102.652	103.517	103.71	103.165	100.631	96.4125	90.64	85.2287	86.0802	86.1197	84.4741	79.2398
YPR069C	842.084	835.258	824.331	805.992	773.486	751.447	715.039	677.881	636.566	604.891	602.041	648.35
YJR005W	7.96527	7.97011	8.02828	8.16476	8.4692	8.71545	9.29774	9.78662	9.62454	9.54911	9.31494	8.87559
YBR058C	9.80384	9.7042	9.68236	9.74941	9.98177	10.6014	11.0405	11.515	11.8821	12.4311	12.6618	12.302
YDR368W	383.134	391.556	400.472	410.604	418.702	431.909	420.067	397.161	358.972	341.611	348.444	398.24
YBL004W	15.9513	16.0138	16.2535	16.7337	17.6717	19.0148	20.0782	20.6094	19.2413	19.0561	19.377	20.6829
YPR181C	349.006	343.907	342.913	347.232	367.601	388.268	382.783	364.609	323.304	325.072	349.188	405.34
YPL143W;YOR234C	1047.76	1064.85	1086.67	1120.59	1181.98	1178.53	1170.34	1139.78	1088.14	1078.92	1086.87	1116.89
YMR309C	275.523	273.565	273.388	275.587	284.575	291.527	298.441	302.699	295.479	299.039	301.655	301.056
YDR427W	121.488	121.724	121.894	121.815	120.833	121.859	122.959	125.637	130.466	130.893	129.371	125.192
YOL094C	13.8281	14.2952	14.9207	15.8303	17.2111	18.2863	18.948	19.1315	18.2458	17.6473	16.7813	15.6816
YOR115C	34.9615	34.4357	33.7322	32.5888	30.4937	30.2695	30.1451	30.3266	30.4651	31.4903	32.8665	34.5817
YLR195C	68.7505	68.8919	69.5882	71.0258	73.6308	78.3826	82.457	85.6298	85.3562	86.6334	86.7363	85.2016
YGR157W	72.1987	73.6477	75.5693	78.4732	83.7137	86.0344	83.4608	77.8391	70.0073	69.4862	74.0451	86.5889
YML106W	191.254	195.042	200.266	207.78	218.599	232.42	238.779	239.294	224.768	211.262	204.283	212.988
YOR061W	83.2162	84.5714	86.3298	88.9072	92.8017	95.8594	94.6956	93.7122	98.338	99.515	97.6577	90.7897
YOR145C	35.6745	36.5958	37.2394	37.7163	37.7163	34.739	32.5129	30.4934	31.0837	32.4753	34.1403	35.4917
YLR222C	18.8165	18.9801	19.2237	19.6429	20.4465	20.3313	20.9548	21.6639	22.5163	23.2808	22.9202	20.4605
YHR074W	54.4495	54.4899	55.3035	57.082	60.8852	66.8918	70.2611	72.6209	71.2905	73.526	78.2038	86.9439
YPL232W	13.7585	13.1084	12.4891	11.7792	11.0321	11.533	12.2856	12.9458	11.8706	10.7119	9.67121	9.14161
YBR031W	206.223	209.112	213.629	220.872	233.006	243.59	255.437	258.51	232.386	219.436	221.38	251.937
YNR035C	87.3743	87.4171	88.7273	91.8694	98.6024	107.559	113.045	116.688	114.055	113.499	112.717	112.532
YDL237W	66.5837	67.4699	68.0212	68.2059	67.2004	65.7946	64.2832	61.4906	56.1003	48.9824	42.5276	38.6085
YHR065C	22.6816	23.0423	23.5145	24.2011	25.2456	25.8483	26.0465	25.4981	23.4086	23.6884	25.2289	28.6654
YPR183W	463.529	457.358	453.369	452.733	461.854	465.296	475.358	482.425	472.142	468.913	460.905	444.12
YKL165C	27.561	28.2793	28.9118	29.5637	30.0119	29.0359	28.2819	27.5012	27.4351	28.4452	30.2312	32.9434
YPL231W	4738.91	4855.62	5030.9	5312.3	5809.74	6065.65	6082.21	6128.9	6570.35	7011.83	7099.5	6486.43
YDL215C	65.4707	66.1855	67.5201	69.8982	74.4576	77.9816	78.5885	79.077	82.5906	89.5282	94.7196	95.5037
YMR302C	12.3733	12.8032	13.4906	14.6072	16.531	18.3617	18.5873	18.035	16.6955	16.4738	16.707	17.7549
YGR245C	7.78214	7.86895	7.95154	8.05412	8.21995	7.92665	7.5214	6.94669	6.22483	6.24028	6.46804	6.87441
YPL012W	58.4071	57.6339	57.3877	57.7231	59.3646	63.3501	65.8461	67.3281	64.3853	65.5627	67.8889	71.9942
YKR043C	213.843	207.966	200.081	188.032	167.379	161.232	156.732	154.612	149.079	145.37	147.681	161.164
YKR018C	18.6095	18.8504	19.4469	20.5919	22.7455	24.9132	28.2338	31.3958	32.3821	30.8452	26.7703	19.2896
YAL035W	455.308	459.424	466.162	477.876	499.447	507.524	523.345	531.611	514.646	516.608	523.632	538.126
YPR167C	98.0341	94.4238	89.946	83.7739	75.306	68.8887	65.6745	64.5781	64.1653	62.7562	64.3415	70.8073
YGR185C	423.723	430.909	436.192	439.197	433	430.363	421.796	406.845	379.896	354.705	341.021	352.065
YOR091W	55.1355	54.7567	54.441	54.0992	53.8071	55.4553	55.0997	53.6009	49.6268	47.9184	47.9407	51.2807
YBR205W	31.9902	32.9292	34.0159	35.5678	38.1125	37.4094	37.4083	37.1214	37.6777	37.6032	36.0606	31.7837
YDR245W	13.5942	13.8849	14.2544	14.796	15.6693	16.037	16.0532	15.8085	15.4286	14.9708	14.5363	14.2478
YKL073W	55.1635	54.8293	54.3763	53.6071	52.0041	52.4431	52.2971	51.5256	47.7589	43.357	39.5574	37.717
YKL135C	31.6716	31.9198	32.3354	32.9717	33.8459	35.605	37.2357	38.3092	37.2747	36.0885	34.6641	33.3811
YMR006C	23.748	24.1178	24.4406	24.7609	24.9686	24.342	24.482	24.8283	25.6762	25.7759	24.6225	21.3307
YPL243W;reverse_YPL243W	27.1282	27.9127	28.8919	30.3094	32.5559	33.0447	34.2126	35.3537	37.0376	38.4758	38.1694	34.7249
YIL142W	462.114	461.875	460.655	457.47	448.033	454.014	446.753	431.876	395.352	363.952	358.45	404.344
YDR177W	246.005	236.969	225.344	208.343	182.492	170.204	164.075	166.447	180.013	191.278	218.091	269.756
YDL100C	598.273	596.952	590.662	577.711	551.722	518.646	475.418	443.054	465.903	472.204	484.025	500.135
YBR177C	150.757	151.549	152.456	153.326	152.407	160.743	164.632	163.993	151.19	141.193	138.271	151.09
YDR449C	16.242	15.9498	15.6001	15.1582	14.6037	13.988	14.1401	14.2359	13.3261	13.2732	14.7443	18.7562
YPL161C	2.59932	2.60184	2.6398	2.72925	2.94777	3.11637	3.1491	3.18583	3.27318	3.60728	4.06442	4.64715
YHR037W	178.206	180.146	182.947	187.193	193.9	200.453	203.361	202.606	193.363	185.241	182.678	191.685
YLR372W	110.403	117.565	124.87	134.002	145.419	140.835	136.327	130.046	131.13	131.733	130.308	124.317
YOR280C	62.4759	61.4963	60.1475	57.906	53.4831	53.4501	56.7716	60.3135	58.3775	54.2897	51.0449	50.9159
YMR062C	972.186	973.368	962.492	934.754	871.042	788.429	740.819	700.506	679.867	635.982	600.301	580.044
YOL041C	56.4227	56.5858	56.9729	57.6659	58.9075	60.3933	62.7903	64.3141	61.9501	61.8477	62.3156	63.8756
YKL010C	20.3644	20.6952	21.2498	22.2381	24.1511	24.8977	24.7185	24.2828	24.6085	24.9847	23.8489	19.9043
YHR141C	47.5729	48.9308	50.5878	52.9841	56.8163	57.6117	56.6642	53.9563	49.2784	46.3905	44.5885	44.8399
YBL022C	14.5149	14.4974	14.5668	14.7818	15.3705	15.6153	15.7678	15.8965	16.2979	17.7543	19.3348	20.739
YBR169C	112.334	111.268	111.498	113.472	119.44	127.55	134.612	142.782	151.423	154.429	150.348	135.104
YML086C	168.415	162.918	159.048	156.632	158.75	171.593	177.698	182.862	178.888	178.686	184.378	201.252
YBR221C	357.625	360.209	363.147	366.726	368.289	381.121	381.768	374.278	346.802	327.212	331.206	381.06
YEL063C	57.0206	56.4502	55.7583	54.8651	53.8295	52.5135	51.5303	50.315	48.1442	46.6151	46.2523	47.864
YBR294W	16.0182	16.1869	16.4196	16.7847	17.4594	17.7691	17.0316	15.9631	15.185	15.2635	15.8423	17.08
YFL044C	17.2613	17.8298	18.4368	19.1878	20.1192	19.9714	19.6583	19.5672	20.6674	21.4862	22.1041	22.1515
YGR090W	41.3336	40.8577	40.7192	40.9818	42.1489	44.1453	47.2985	50.0598	49.1724	48.5799	47.337	45.3637
YNR017W	79.6163	80.978	82.6845	84.9228	87.4584	91.6063	94.9557	98.0408	99.7272	101.139	103.983	109.916
YLR347C	97.948	94.7632	91.8982	89.0006	87.37	90.2515	84.1667	76.2674	66.7161	65.3059	70.4678	85.5628
YPL137C	6.75855	6.61021	6.51433	6.42196	6.26229	7.15402	8.06877	8.82056	8.29557	8.06828	8.18384	9.09207
YMR261C	172.168	176.888	182.956	191.481	204.226	214.897	212.216	203.99	194.09	186.285	177.456	168.269
YJR064W	98.078	98.0587	98.4333	99.1529	100.049	104.477	109.917	112.818	103.006	96.0863	94.2631	103.026
YLR314C	152.353	148.454	142.708	133.535	117.829	107.677	101.921	98.9061	97.941	91.8648	83.8491	72.9588
YDL097C	81.4588	82.0799	83.229	85.0477	87.7413	94.2805	93.7299	93.4972	98.4179	102.697	106.929	110.969
YMR128W	14.0746	14.159	14.3166	14.6133	15.2361	15.3633	15.4109	15.3585	15.3952	16.0258	16.349	15.9213
YKL172W	85.5688	85.432	84.4904	82.5447	78.6571	70.7677	71.4609	74.7369	80.8792	80.233	75.5494	64.2487
YER136W	236.295	239.645	244.376	250.752	256.182	274.212	294.45	313.372	313.025	311.373	308.853	309.391
YIL137C	54.6272	54.6745	55.1952	56.368	58.8305	61.8394	64.4221	66.4992	66.4964	69.0233	70.2029	68.6701
YKL019W	4.55418	4.46487	4.44046	4.4751	4.65621	5.27883	5.53604	5.67534	5.36486	5.29757	5.42202	5.93295
YDR012W	263.429	265.614	268.934	274.294	283.527	289.847	299.063	300.117	274.295	264.933	272.279	309.935
YDL019C	19.914	20.15	20.4814	21.0231	21.8921	22.0919	23.2056	24.1527	23.951	23.9207	23.9147	24.0435
YDR516C	202.458	210.114	218.833	229.904	242.61	254.408	255.458	252.709	248.544	245.419	243.283	244.912
YNL118C	38.0492	37.2354	36.4686	35.5534	34.2722	35.8715	36.0448	36.1298	35.1564	39.8479	49.1607	65.2437
YCR077C	51.9268	52.2834	52.4215	52.2893	51.3959	49.9288	47.9419	44.8609	39.4371	33.8827	28.9715	25.724
YDR194C	15.7858	15.4681	15.3568	15.4302	15.7913	18.0656	19.5511	20.6601	19.9437	19.6503	19.5343	20.065
YDL095W	102.472	99.6348	97.5333	95.9404	95.773	102.108	107.391	112.647	111.268	118.897	133.473	158.742
YDR166C	1.21013	1.23786	1.29567	1.39749	1.57949	1.81502	2.01203	2.17676	2.2343	2.20362	2.03078	1.66582
YBL039C	66.3252	66.5838	67.1884	68.3664	70.7319	72.6004	73.6431	74.0833	73.0403	75.1651	79.4635	87.0038
YPL240C	187.295	196.315	208.467	226.118	252.105	275.086	280.555	283.945	297.185	323.433	346.704	360.715
YOR110W	19.5872	20.2857	21.0948	22.1676	23.4683	24.4481	25.1813	25.3391	24.1051	22.9228	22.4882	23.7787
YKL129C	9.22575	9.33321	9.51366	9.81167	10.3716	10.7797	11.0858	11.3682	11.7547	12.021	11.9256	11.2103
YCR053W	1500.14	1513.94	1517.67	1509.92	1467.39	1413.96	1381.17	1346.77	1314.86	1227.01	1153.35	1124.36
YLR113W	60.2894	62.4011	64.8061	67.8232	71.1082	75.2576	77.1193	76.9003	72.4427	67.8206	65.1502	67.5044
YLR330W	43.221	44.0891	45.1313	46.4465	48.0519	50.6172	51.1569	50.8924	49.9764	48.0608	45.3086	41.9999
YOR086C	89.6898	89.9556	90.456	91.398	93.5653	93.0952	92.346	91.727	92.9084	94.866	93.7911	86.497
YKL126W;YMR104C	60.7307	61.3805	62.9773	66.1159	72.5157	79.271	80.4456	78.4697	71.8532	71.8296	77.8421	94.2776
YJL061W	10.4401	10.8565	11.3135	11.9204	12.7976	12.5778	12.9024	13.102	13.2532	13.1625	12.4649	10.7462
YLR378C	50.4737	51.1983	52.5112	54.9035	59.8162	61.6754	63.2193	63.2205	60.0561	59.336	58.9695	59.0859
YAL016W	97.061	96.7658	96.917	97.9511	100.949	101.322	102.89	104.705	105.491	102.425	96.0863	84.9661
YIL063C	43.1114	43.106	42.7413	41.8724	39.7739	37.2544	37.0083	36.9596	35.374	32.6211	30.7129	30.7531
YLR203C	16.7761	17.4384	18.2832	19.5415	21.5473	22.0594	22.587	22.4722	21.0509	19.9678	19.1398	18.9198
YOR168W	377.684	378.675	386.712	402.591	430.836	504.627	553.757	581.88	530.708	505.002	501.03	548.387
YHR063C	154.919	159.176	164.038	170.598	179.669	179.391	182.528	185.063	187.282	186.058	179.153	162.773
YML057W	40.315	40.8774	41.4093	42.1858	43.5849	41.4616	38.1218	34.2488	32.5066	32.4222	32.5294	32.1035
YAR015W	1848.06	1808.13	1759.48	1691.29	1591.24	1558.94	1539.04	1560.53	1657.1	1624.33	1554.47	1438.01
YCL018W	1765.91	1747.91	1719.76	1671.49	1578.51	1558.42	1502.5	1432.25	1312.55	1196.54	1152.35	1249.46
YEL051W	154.197	155.016	156.493	159.155	163.529	171.959	172.225	167.242	154.65	149.371	156.553	186.845
YNL248C	60.6802	62.7	64.8547	67.6576	71.5545	71.2473	68.0636	62.7668	57.466	58.2614	64.8872	80.39
YLR208W	254.837	258.53	260.706	261.155	256.163	248.622	242.74	237.29	235.055	238.32	247.69	266.781
YJL034W	1640.8	1600.33	1538.67	1443.37	1281.29	1156.73	1075.76	1019.39	1006.23	966.132	980.935	1091.38
YJL123C	214.855	206.833	196.256	181.143	159.28	138.201	123.685	112.635	105.374	97.9377	88.5214	73.3565
YCR057C	9.79985	9.96269	10.1429	10.4009	10.8012	10.5025	10.8349	11.3007	11.964	12.4517	12.5743	11.9882
YLR447C	458.961	458.295	454.488	445.095	419.251	413.876	411.933	413.344	411.482	401.13	389.309	379.171
YHR045W	6.4594	6.07213	5.76408	5.47363	5.28469	6.22991	6.95308	7.6613	7.57254	7.25303	6.63855	5.74451
YJR111C	6.56091	6.76434	7.08689	7.58911	8.37068	9.47087	9.93416	10.0747	9.54652	9.43626	9.55948	10.2153
YLL026W	1864.92	1998.67	2172.36	2430.52	2845.64	3009.83	3062.68	3054.42	3130.83	3189.05	3092.92	2721.96
YDL141W	14.9022	14.6703	14.5559	14.5832	15.0136	15.5932	16.259	16.9983	17.5699	18.6003	19.2874	19.2143
YLR175W	277.639	278.916	282.144	288.686	302.634	309.475	322.063	332.497	332.762	343.471	354.682	364.817
YGR135W	237.106	239.887	240.683	239.33	231.339	218.764	215.996	212.836	205.416	197.041	200.224	224.907
YOR182C	36.9396	36.6732	36.6695	36.8782	37.2592	39.8725	44.8354	50.156	51.6311	50.0527	47.2055	43.4952
YOR046C	206.216	200.047	193.702	186.592	180.105	175.739	173.695	171.558	165.54	170.918	178.961	188.509
YNL168C	29.5064	29.9453	30.2972	30.6583	30.8988	29.9811	29.0147	28.0042	27.8164	26.7662	26.2958	26.9566
YOL147C	54.665	54.6577	54.8	55.0883	55.5041	56.5815	58.6583	60.6093	60.5171	62.2125	62.9611	61.773
YGL207W	131.783	130.681	131.489	134.555	142.94	159.585	162.973	160.231	144.023	143.892	154.333	182.818
YHR179W;YPL171C	2360.85	2412.81	2451.61	2480.29	2471.45	2388.38	2293.54	2170.88	2058.92	1892.84	1775.35	1765.14
YGR019W	231.485	243.395	259.869	283.861	318.139	352.644	382.504	417.824	465.248	508.603	535.652	533.121
YJL104W	193.777	192.28	189.707	185.68	179.464	169.497	163.431	159.221	160.627	156.841	151.743	144.146
YLR433C	12.7935	13.0944	13.4902	14.032	14.666	15.8675	16.766	17.66	18.4473	18.9062	19.8194	21.7312
YOR063W	2389.52	2416.52	2467.54	2555.27	2710.42	2861.57	3068.18	3222.24	3113.39	3125.72	3223.52	3485.89
YHR089C	237.033	240.586	241.488	238.619	226.564	210.866	198.695	187.153	180.656	182.542	191.94	211.148
YDR144C	10.4103	10.4168	10.4205	10.402	10.2793	10.4826	10.5776	10.6166	10.363	10.4631	10.6961	11.1508
YDR477W	16.8181	17.1534	17.7625	18.8455	20.9479	22.3004	22.6981	22.4502	20.9546	19.9961	19.8673	21.3244
YJL050W	50.4889	48.9768	47.6995	46.3171	44.6555	49.4671	51.4754	52.5207	49.5476	48.1844	47.24	47.8069
YNL112W	445.655	453.238	458.757	461.975	453.71	451.028	457.001	458.885	439.438	421.432	424.106	468.433
YDL164C	6.65287	6.65244	6.72895	6.89745	7.23221	7.98371	8.20473	8.0955	7.14667	6.60605	6.22184	6.23913
YML026C	5970.32	6076.2	6153.73	6196.15	6125.78	6002.79	6034.77	6049.36	5960.65	5748.2	5601.53	5630.62
YBR126C	451.692	477.855	509.16	551.215	606.323	641.332	651.877	656.859	673.399	667.642	631.607	549.091
YLR106C	39.3669	37.3039	35.4927	33.6615	32.3899	34.9233	36.2465	37.3196	35.651	35.5729	36.2096	38.1542
YFR044C;reverse_YGL194C	778.468	739.754	691.917	625.548	534.63	476.097	395.566	331.048	319.963	332.772	363.834	408.697
YDR346C	43.9094	43.4428	43.0748	42.7894	42.7379	43.4026	43.64	44.198	45.2676	46.1162	46.3746	45.4961
YGR088W	266.13	262.477	255.814	245.018	226.918	200.985	181.836	163.36	148.421	121.298	81.1605	20.2153
YAR007C	25.2694	25.8746	26.6699	27.8522	29.7318	30.4186	31.7023	32.9052	33.6935	33.5921	32.8516	31.2458
YMR246W	111.213	114.891	120.323	128.801	143.026	153.87	158.271	160.986	165.022	173.053	177.613	175.43
YIL105C	9.2099	9.36314	9.55272	9.8266	10.2864	10.2854	10.3759	10.3224	10.1058	10.1611	9.96596	9.27592
YBR025C	1602.41	1638.13	1672.16	1706.34	1719.06	1760.86	1778.5	1759.05	1641.18	1547.9	1573.86	1834.5
YLR209C	47.1552	48.6613	50.3614	52.5869	55.3593	56.0731	56.4801	57.5987	63.0473	68.7981	71.7845	68.9079
YML125C	127.371	125.13	121.874	117.087	109.639	102.82	99.1557	98.0443	102.59	101.469	101.089	102.439
YFR050C	56.9093	55.0008	53.4373	51.9087	50.7147	54.9435	56.1642	58.4113	61.956	69.4609	78.2502	87.9431
YAL012W	3139.1	3102.69	3046.7	2954.25	2789.45	2710.69	2580.6	2488.75	2515.9	2425.78	2317.12	2190.05
YIL109C	124.2	126.785	131.352	139.214	153.657	164.798	174.412	179.181	170.701	170.107	171.974	178.747
YNL189W	236.71	237.297	239.036	242.065	245.92	260.119	266.549	266.287	239.048	227.257	234.793	278.648
YKL068W	25.8636	25.5777	25.2029	24.5925	23.5556	23.4938	22.5765	21.4256	19.5115	18.8667	19.5101	22.2595
YGL078C;reverse_YGL078C	51.4782	51.3306	51.6356	52.518	54.5971	58.3679	61.1311	62.8081	60.7081	58.7088	56.1526	53.557
YML024W	4652.15	4729.94	4761.76	4727.55	4519.09	4297.07	4208.82	4111.9	3984.97	3927.43	4009.47	4328.68
YJL115W	60.006	62.0557	64.3741	67.4199	71.5178	73.2393	71.2467	68.7211	69.9537	68.9388	66.6999	62.6085
YLR384C	33.126	33.6433	34.4095	35.5363	36.9641	40.1024	41.5425	41.8541	39.2179	37.3747	36.1483	36.8049
YKL181W	100.738	102.511	104.402	106.6	108.246	111.571	111.747	108.715	97.1068	91.884	95.5309	115.425
YDR038C	7.39328	7.37855	7.38131	7.42563	7.59865	7.49253	7.33384	7.17948	7.18465	7.45642	8.00516	8.90168
YNR038W	9.64355	9.55342	9.54685	9.62569	9.88993	10.7462	10.9971	11.1862	11.2675	11.6698	12.1073	12.6113
YIL130W	5.53723	5.47377	5.41168	5.33485	5.25083	5.20932	5.5556	6.05897	6.62602	7.04472	7.10499	6.51239
YMR093W	30.9892	32.1157	33.6004	35.822	39.4472	40.6975	41.9912	42.0365	39.309	38.6686	38.9605	40.8445
YLR401C	27.8784	28.321	28.7675	29.242	29.7473	30.019	28.5347	26.537	24.9466	24.6474	25.7462	28.9818
YGR184C	9.21726	9.15912	9.19623	9.36308	9.83686	10.3944	10.6872	10.7014	9.92047	10.1912	10.8899	12.207
YML054C	52.2134	53.644	55.0426	56.5911	57.9376	57.7053	56.6289	54.8505	52.4187	47.7757	40.6743	30.2553
YBR287W	8.50513	8.66439	8.93773	9.40396	10.2469	10.9683	10.9376	10.5019	9.57476	8.80635	7.7718	6.39404
YJR077C	394.412	407.333	423.267	446.701	483.581	485.767	493.831	492.783	475.301	473.851	477.377	486.941
YOR001W	8.97819	8.94908	8.93371	8.9367	8.98437	8.9409	9.29251	9.62943	9.57142	9.8261	10.04	10.1205
YGR128C	29.0146	28.9671	29.0571	29.2581	29.5794	31.3217	32.3373	32.7364	30.7438	32.084	36.1102	44.5051
YMR237W	28.3785	28.906	29.5519	30.4425	31.6937	32.5799	32.3773	32.9253	37.0416	38.6364	38.1799	34.1831
YNR021W	61.7535	62.6309	63.912	66.0254	69.8086	71.2129	73.7813	74.7144	71.437	70.485	71.3495	75.5366
YEL058W	30.9046	31.6267	32.9784	35.2568	39.1577	44.233	47.3054	49.1914	48.0937	47.9116	47.1636	46.0652
YNR001C	1199.95	1217.24	1225.82	1225.74	1200.9	1144.85	1073.09	1008.54	1015.86	987.483	955.083	916.619
YOR362C	150.484	147.405	142.984	135.922	122.791	118	121.414	126.429	123.357	117.952	118.335	130.668
YJL180C	9.72894	10.1765	10.7647	11.6241	12.9684	13.8171	13.9781	13.7002	12.8143	12.401	12.8725	14.958
YBL072C	2919.26	2945.13	2991.72	3076.6	3244.95	3297.99	3388.22	3423.8	3300.82	3348.57	3429.87	3543.26
YMR145C	64.5934	66.4788	68.6434	71.7458	77.0077	75.308	74.1481	71.8752	70.4618	68.0338	63.0471	53.5389
YDR101C	54.1192	53.7371	53.5838	53.763	54.9512	55.2684	58.9148	63.0279	65.3679	65.9964	64.1979	58.6264
YER020W	3.74998	3.83159	3.91869	4.03441	4.22845	4.14871	3.84966	3.50193	3.41444	3.38975	3.33677	3.17976
YGR175C	151.703	153.613	158.588	167.555	183.633	213.084	221.454	219.712	195.442	192.959	205.397	245.192
YGR027C	820.484	836.68	853.266	874.078	902.218	899.873	908.49	897.378	857.154	778.433	700.327	643.579
YGL097W	62.3654	61.492	61.0725	60.9809	61.5714	66.7681	69.8557	70.762	63.0619	59.0793	58.349	64.3192
YDR502C	1498.04	1509.8	1529.28	1558.11	1590.56	1710.37	1712.7	1691.87	1636.17	1609.35	1681.26	1940.89
YIL038C	30.4402	30.7282	30.9549	31.2443	31.7837	30.0878	28.7421	28.0491	30.5114	31.5325	30.9413	27.1543
YIL125W	214.98	222.421	234.233	253.018	283.699	311.18	343.699	376.005	397.234	401.545	383.907	333.67
YHR196W	36.2848	36.1603	35.5763	34.451	32.2262	27.8451	26.4168	26.6677	31.3074	32.0574	29.6815	21.6714
YKR080W	347.448	338.125	325.059	304.919	271.32	250.885	239.483	233.325	226.026	208.627	194.887	189.392
YBL030C;YBR085W;YMR056C	1351.03	1388.79	1434.8	1503.56	1620.04	1600.3	1607.68	1580.27	1500.39	1466.68	1434.8	1398.94
YDR148C	223.234	220.594	217.634	213.27	204.753	214.177	207.207	197.669	189.355	192.782	203.333	225.221
YKL088W	14.5127	14.7248	14.9286	15.0774	14.8993	15.7052	16.3723	16.8091	16.4283	15.1671	13.2857	10.8536
YEL032W	26.6853	26.8338	26.9916	27.2362	27.6063	27.6157	27.1232	25.5176	21.4758	19.9134	20.9131	26.3582
YLR309C	27.8884	27.5664	26.9258	25.8623	24.1322	21.2235	20.0631	19.6034	21.1935	20.6967	18.7713	14.3236
YGL030W	485.82	496.916	512.934	538.503	582.427	602.288	646.472	687.041	703.664	694.433	667.51	619.741
YDR500C	202.349	200.963	199.307	197.857	199.088	189.52	187.354	187.069	196.525	201.004	198.95	183.985
YOL164W	9.96326	9.9212	9.91717	9.96451	10.1502	10.3462	10.8862	11.3662	11.2357	10.7245	9.98763	9.07129
YKL035W	673.977	668.336	677.916	705.646	768.252	885.017	986.13	1083.93	1102.61	1092.73	1056.36	994.58
YNL096C	878.498	885.91	887.929	880.158	839.499	841.009	856.772	871.367	847.135	816.439	807.482	848.816
YKL024C	156.466	149.672	141.786	131.466	118.066	109.794	111.506	118.439	126.941	123.622	118.337	111.067
YIL121W	3.991	4.04253	4.17511	4.41907	4.86294	5.53619	6.19063	6.80822	7.11166	6.8394	6.02678	4.51378
YBR247C	41.0446	41.1134	40.9581	40.501	39.3416	38.0373	36.6049	36.1539	39.2539	39.9582	39.9487	38.6454
YEL047C	496.322	513.02	531.5	555.079	581.353	600.563	606.575	597.303	559.269	518.929	495.691	512.815
YNR052C	23.9474	24.5027	25.218	26.227	27.6667	28.8145	30.0057	30.5257	29.1955	26.6813	23.5432	20.0527
YKL191W	1.80416	1.78497	1.77306	1.76213	1.73937	1.87269	2.05286	2.23334	2.25746	2.17343	2.05148	1.9276
YHR041C	11.5567	11.5633	11.6096	11.7081	11.9157	12.245	12.4577	12.5724	12.4088	12.4684	12.6072	12.9003
YKL152C	26024.9	24934.5	23460.2	21268	17935	15267.6	13931.1	13647.1	14874.5	14152.7	12498.5	9226.57
YGR118W	628.794	632.157	638.477	650.345	676.377	679.66	677.697	669.934	659.21	662.267	647.634	597.475
YML052W	42.0418	42.4856	42.9556	43.6414	44.4038	44.7457	47.2714	49.6791	51.2548	49.9539	46.2829	39.6101
YGL084C	2.72347	2.73992	2.80085	2.92941	3.21844	3.46728	3.3841	3.22036	3.10128	3.16874	3.12176	2.82957
YGR180C	769.22	796.629	833.7	886.459	960.905	1046	1073.02	1119.94	1256.74	1355.58	1413.44	1397.38
YDR164C	8.21609	8.44025	8.91389	9.71981	11.0183	13.4544	14.9968	16.0504	15.7693	16.2192	16.8056	17.8501
YMR125W	73.2674	72.4563	72.7078	74.2622	78.9175	85.818	92.1499	97.6341	95.9613	91.2094	82.8793	70.3691
YLR133W	53.0607	55.2938	57.3	59.2476	60.1406	58.3165	59.738	60.9615	60.2607	59.9639	60.261	61.6794
YIR022W	18.4816	18.2425	17.7684	16.8925	15.1826	13.8395	12.948	12.5787	13.3146	13.5927	13.3135	11.9238
YKR081C	29.2099	28.3362	27.1701	25.3764	22.4009	21.1347	20.5836	20.1873	18.8493	19.2051	20.3064	22.3532
YIR038C	222.91	227.805	231.549	233.638	230.245	228.161	232.273	238.647	250.108	245.836	233.135	209.413
YLR276C	26.107	25.5405	25.0994	24.6392	24.2879	25.8139	26.1664	25.3902	20.5126	18.9018	19.4793	23.825
YGR192C	20574.4	20743.7	20990.2	21339.4	21783.4	22778.6	22684.7	22730.4	23740.8	24882.8	26104.3	27351.2
YNL163C	25.1916	25.402	25.5856	25.6958	25.2601	26.3015	26.4085	26.545	26.7065	28.2338	30.8979	35.3943
YHR216W	34.52	36.1113	38.0422	40.7152	44.1863	46.8993	48.4233	49.8315	52.648	52.3945	49.0145	41.0272
YML124C	29.1995	29.4091	29.6052	29.7375	29.6785	30.2373	29.5475	28.8196	27.9682	28.8422	32.2782	39.9049
YHR174W	25610.9	24085.3	22246.5	19686.8	16019.3	14745.4	13489.2	12725.3	12288.4	11574.5	11033.8	10799
YER049W	37.8769	37.4625	37.3602	37.5203	38.3341	41.3849	42.5697	42.6262	38.2295	37.1216	38.5646	44.6342
YHR187W	11.9564	12.0842	12.2526	12.4782	12.6585	13.3935	14.1671	14.786	14.6777	13.8898	12.8166	11.6624
YPL126W	35.0529	35.1116	35.2836	35.6906	36.3977	37.0908	37.617	37.5112	35.2916	34.7251	34.8122	36.1341
YMR061W	9.07563	9.34976	9.73726	10.3263	11.2886	11.8759	12.0538	12.2777	13.213	13.462	12.3219	8.79137
YJR066W	6.51758	6.54517	6.71358	7.06522	7.79226	8.95757	9.37451	9.44942	8.69271	8.56408	8.63977	9.14675
YDR345C;YIL170W	213.517	212.988	212.593	212.625	214.358	210.473	212.609	215.276	218.416	231.789	243.044	246.823
YLR225C	19.9143	20.5007	21.21	22.2706	24.0228	23.8516	23.4472	22.6319	22.0415	23.2849	25.1114	27.386
YGL099W	49.7252	49.4735	49.667	50.5129	52.8613	55.7775	56.9394	59.2934	66.2322	71.078	71.9947	65.786
YGL202W	1846.04	1856.71	1854.64	1834.81	1771.25	1710.55	1614.31	1510.76	1443.86	1376.31	1329.88	1321.81
YLR351C	107.288	108.113	107.336	104.684	97.6537	85.9735	80.601	77.4225	81.6423	78.331	73.7542	67.5764
YOL120C	1744.38	1767.39	1805.22	1871.67	1999.56	2043.04	2114.83	2135.11	2012.07	2017.28	2089.3	2267.27
YGL246C	16.5177	16.9932	17.4304	17.9145	18.3472	18.1377	16.8391	15.2016	14.1899	13.6025	13.5739	14.4743
YHR199C	13.7136	14.1279	14.6381	15.3527	16.3847	16.8467	17.185	17.7142	19.3351	19.9486	19.0545	15.5874
YMR266W	17.6362	17.6148	17.5644	17.4699	17.2391	17.21	17.0599	16.688	15.8629	15.5286	15.4266	15.7361
YDR062W	6.23553	6.47695	6.83489	7.41142	8.40936	8.91376	9.2417	9.42003	9.45107	9.73504	9.76428	9.30017
YJR148W	163.624	160.847	158.001	154.39	149.166	153.014	149.77	146.027	140.704	140.607	147.602	166.254
YDR293C	149.42	150.332	155.246	165.548	187.06	218.167	231.689	236.383	218.271	211.778	207.256	209.31
YIL091C	12.7338	12.631	12.6523	12.888	13.6975	14.1074	14.0349	13.6409	12.8645	12.7333	12.9374	13.6412
YPR103W	67.8223	67.7024	67.5989	67.6501	68.236	66.7463	67.8245	68.1725	65.414	66.9249	71.5034	80.6453
YMR149W	67.525	67.7773	68.0612	68.2686	67.1166	71.2813	75.6512	80.413	83.6237	82.6894	81.0431	80.1566
YFR037C	129.218	128.103	125.685	121.096	111.894	104.358	102.383	102.511	103.014	95.784	87.2778	78.1788
YDR303C	16.1223	16.4731	16.8559	17.4097	18.2249	17.8167	16.9748	15.9537	15.501	15.5094	15.2816	14.4069
YPL079W;YBR191W	1328.7	1347.6	1368.05	1397.81	1449.87	1415.39	1410.58	1382.2	1316.84	1289.22	1308.88	1406.76
YGL014W	21.4113	21.6266	22.0374	22.7523	24.0615	25.4152	26.0499	26.671	27.5948	27.5942	26.4016	23.3769
YFL022C	846.57	840.705	828.118	804.376	756.812	729.854	683.515	637.161	609.198	559.067	512.332	478.08
YOR165W	82.7195	85.7126	89.4063	94.4565	101.363	105.982	106.954	106.658	103.993	101.427	101.028	105.155
YMR092C	68.4665	68.9325	70.2019	72.7643	77.9386	81.7477	86.6182	90.6928	89.3735	92.1303	96.7695	104.392
YGR032W	45.8602	47.9741	50.9645	55.5822	63.3465	67.6242	68.2055	66.5877	63.154	62.0909	59.322	53.4712
YDL022W	692.162	720.105	742.333	763.356	775.378	715.617	663.477	613.284	619.856	608.61	614.14	644.332
YER019W	5.70794	5.75583	5.85805	6.04143	6.38385	6.68641	7.02337	7.28184	7.27065	7.29157	6.89657	5.8037
YOR160W	12.4829	12.9418	13.6329	14.6851	16.3363	18.103	19.0212	19.6536	19.8534	21.3274	23.0008	24.8415
YPR159W	45.3022	43.2082	41.0245	38.4075	35.4471	35.3529	34.5509	33.3349	29.1267	25.667	22.9237	21.8307
YEL022W	11.308	11.3703	11.5756	11.9644	12.7184	13.8974	13.9482	13.9147	13.9338	14.3572	15.3567	17.2904
YJL183W	12.1116	12.1326	12.3047	12.6826	13.4691	14.4366	15.893	17.0856	16.5231	16.053	15.3986	14.7044
YMR089C	9.76543	9.97208	10.389	11.1235	12.4836	14.0538	14.1772	14.035	13.8185	14.1533	15.0287	16.8262
YJR142W	3.8242	3.98731	4.18582	4.4592	4.85106	5.05155	5.11085	5.10736	5.10983	4.99066	4.85146	4.72198
YKL103C	565.233	597.311	625.684	655.872	680.152	638.184	601.746	559.799	555.41	535.675	502.388	444.97
YOL038W	71.2195	69.5247	67.8811	65.8707	62.1183	65.9796	78.9975	95.2657	108.716	111.23	104.908	86.2899
YJL109C	46.7217	47.5286	48.7643	50.7877	54.3752	55.7971	58.8887	61.5191	62.2118	64.0008	63.4961	58.8004
YDR322W	11.2409	11.4906	11.7492	12.1082	12.5978	12.0846	12.3915	12.7599	13.2229	13.8386	14.1744	13.8537
YLL021W	68.7559	68.7986	68.7138	68.472	67.769	66.8715	66.8331	67.2766	68.5698	69.7841	70.9928	71.9664
YPR190C	2.63639	2.68484	2.79168	2.98417	3.34743	3.70953	4.0573	4.30479	4.16615	4.23308	4.29228	4.34944
YGR285C	1456.41	1469.01	1464.38	1435.43	1340.78	1246.34	1229.03	1227.78	1235.78	1200.89	1142.14	1050.19
YBL098W	33.5641	34.0208	34.1189	33.864	32.8924	29.4755	27.7883	26.3707	26.5616	24.0423	20.2932	14.6789
YJR075W	44.7104	44.8556	45.7983	47.6346	50.9676	60.035	62.8254	62.6929	55.1288	50.3553	48.5065	53.4549
YOR142W	344.564	334.748	317.787	289.419	238.811	191.394	169.186	155.464	149.804	132.024	115.932	102.664
YDL007W	309.678	310.648	310.097	307.357	299.426	292.411	284.56	273.053	254.314	240.065	242.598	275.341
YPR041W	478.189	458.981	427.878	377.65	293.168	206.986	170.905	158.175	183.977	184.075	177.118	152.032
YMR109W	51.3931	52.1162	53.2984	55.2104	58.2188	61.2801	67.1001	72.1232	71.8296	70.0039	65.7232	58.4905
YNL233W	8.52262	8.15924	7.84081	7.46909	6.94926	7.97027	8.72436	9.45813	9.19185	8.67964	7.71759	6.27855
YDL124W	664.24	673.491	677.196	673.805	647.218	626.067	622.367	622.613	626.505	591.986	551.675	513.591
YHR066W	7.56285	7.58592	7.59164	7.58656	7.54809	7.34158	7.50069	7.70249	7.8433	7.81221	7.63634	7.24765
YDR390C	23.6699	25.0758	26.9235	29.4547	32.8947	37.2796	39.0914	39.7495	38.6354	39.0445	40.3435	43.5263
YFL018C	505.708	505.091	503.526	502.167	503.609	484.19	448.879	412.113	397.928	377.067	354.283	325.951
YDR457W	26.3702	24.9739	23.7116	22.3329	20.9477	22.5327	24.8096	27.5361	27.9485	29.0252	30.4282	32.4438
YPL145C	279.961	273.254	265.697	256.32	245.095	236.836	241.8	251.033	258.557	246.591	221.273	177.033
YIL048W	6.19496	6.25215	6.30713	6.35745	6.40151	6.38189	6.18379	5.87938	5.39604	5.6404	6.41776	7.9703
YPR035W	3159.49	3233.21	3268.89	3266.09	3152.83	2874.47	2771.93	2679.38	2616.24	2438.27	2344.93	2426.71
YER143W	65.0294	64.8752	63.637	60.8612	54.7636	48.5141	43.8504	40.8083	43.7862	41.1762	36.9	30.3106
YDL174C	227.451	232.006	234.482	235.511	233.366	212.201	183.864	153.234	137.732	126.12	122.555	129.481
YDR032C	682.289	676.726	669.053	656.73	631.78	637.818	623.673	626.755	686.275	729.854	763.936	777.368
YMR250W	86.0702	84.8581	86.0688	90.5927	102.851	118.463	126.784	130.761	122.468	113.129	100.387	84.651
YNL252C	4.60505	4.64821	4.72042	4.82919	4.99911	5.27885	5.52163	5.62603	5.19897	4.69968	4.16359	3.71159
YGR187C	91.2276	97.3879	103.685	111.287	120.53	117.648	112.022	105.335	107.676	111.119	111.425	104.369
YKR089C	1.6551	1.66581	1.6976	1.76072	1.88353	2.02807	2.13974	2.21903	2.1938	2.2646	2.37911	2.56679
YKL094W	37.6536	38.6576	39.2965	39.6309	39.0819	35.8071	33.5932	31.8765	33.2204	32.2804	29.2198	22.4284
YGR195W	5.8375	6.01866	6.14479	6.23066	6.19208	5.82835	5.53197	5.38442	6.16422	6.41064	6.34004	5.7154
YKL033W-A	120.13	112.867	103.125	88.6534	65.8164	51.1939	44.7747	44.6808	52.8124	52.0415	46.0714	30.7766
YMR203W	162.036	159.624	155.11	147.391	133.587	118.865	106.48	96.5901	94.2871	85.2835	75.3115	63.6866
YGR186W	27.9347	29.2602	30.6479	32.2153	33.5954	34.9394	35.7466	36.0424	35.6806	33.0562	27.8165	19.0228
YOL121C	3523.05	3443.7	3296.79	3042.91	2593.86	2137.07	2002.44	1993.27	2208.78	2017.51	1589.73	797.07
YIL078W	1071.63	1114.38	1165.7	1233.35	1318.03	1407.78	1389.49	1342.72	1325.08	1377.68	1407.57	1388.72
YMR308C	26.1407	25.8058	25.6885	25.8128	26.355	28.3074	29.8906	31.4205	31.5989	33.9152	38.0091	44.9022
YKL122C	13.7402	13.8525	14.1969	14.8125	15.8591	18.4376	18.6889	18.2019	16.4851	16.4101	17.3053	19.9721
YOR158W	10.598	10.9421	11.3673	11.9211	12.5349	13.4763	14.9173	16.3626	17.3481	17.1186	15.4306	11.6654
YHR099W	5.72179	5.8908	6.09371	6.37069	6.76667	6.88718	7.07008	7.18572	7.22867	7.55415	7.79047	7.79869
YJR042W	8.89891	9.17412	9.37402	9.47869	9.27428	8.87968	8.67012	8.58339	8.81478	8.70087	8.35756	7.64296
YMR071C	21.1154	21.0013	20.9217	20.9401	21.3053	21.1046	21.1346	21.1149	21.3486	21.4118	21.5393	21.7806
YDR408C	97.9701	98.6571	99.5955	101.057	103.44	105.354	104.243	100.539	92.3838	85.2017	80.2234	80.238
YKL106W	6.86762	7.00278	7.16888	7.39331	7.70715	8.01688	8.02678	7.73265	6.78412	5.69577	4.65353	3.93106
YDR074W	224.895	235.167	251.774	279.082	328.251	361.091	374.044	378.36	375.877	397.998	416.839	424.671
YJR068W	65.9236	65.8962	65.5328	64.6854	62.7342	60.6829	60.5645	60.281	58.1136	54.3528	51.1487	49.7526
YFR047C	55.6704	56.3287	57.2504	58.7581	61.5176	62.315	64.279	66.5804	69.8339	68.1902	63.4767	54.5995
YPR088C	39.7831	40.6989	41.4389	42.0148	41.7217	41.3955	39.9214	37.8412	34.8434	33.8016	36.2967	44.8794
YBR291C	46.1799	46.6429	47.6588	49.2596	51.2306	57.9751	63.8108	67.7834	63.4616	58.7159	53.9906	51.395
YHR197W	5.77435	5.8291	5.91626	6.06674	6.34348	6.38999	6.71828	6.99237	6.95903	7.27489	7.65873	8.08721
YNL048W	4.56842	4.74112	4.92337	5.17596	5.55086	5.40108	5.20267	4.89611	4.77095	4.54504	4.29662	4.02127
YER114C;YBL085W	9.15375	9.07559	9.01308	8.9608	8.91837	9.17242	9.38032	9.46084	9.1049	9.53028	10.3922	11.9328
YLL034C	11.2641	11.2009	11.1026	10.952	10.6846	10.5511	10.5191	10.5228	10.6136	10.4974	10.526	10.8709
YOL016C	37.5733	39.2135	41.2365	43.9162	47.0917	50.6983	55.2205	59.2113	60.7332	61.0288	57.6427	48.8183
YML028W	4307.35	4108.98	3879.47	3556.27	3082.19	3034.73	3041.28	3208.7	3465.39	3541.15	3602.33	3650.29
YDR496C	10.8314	11.1826	11.6335	12.2899	13.3422	13.7791	14.3638	14.6665	14.1584	13.7474	14.2168	16.3563
YOR175C	11.6415	11.9274	12.4476	13.3245	14.8218	16.4374	17.4452	18.5044	20.0538	21.3724	20.9852	17.5968
YER101C;YBL068W-A;YBL069W	3.15816	3.31164	3.52266	3.84047	4.34125	4.70638	4.8822	4.91674	4.77243	4.89767	4.98362	4.99775
YGL031C	100.613	101.961	104.123	107.652	113.79	119.364	124.469	124.418	108.421	108.577	126.463	174.429
YJL217W	43.4954	43.9234	44.0884	44.0294	43.5919	40.4204	38.4972	36.8907	36.0188	36.8431	40.9334	49.9371
YDR483W	38.7619	39.2971	40.1447	41.6636	44.6626	44.9737	44.6094	43.4297	41.3898	43.4944	47.7852	54.8158
YBR249C	1656.21	1628.39	1583.33	1504.3	1342.8	1307.08	1299.31	1323.34	1349.02	1270.67	1195.73	1158.34
YDL078C	199.175	202.929	206.136	208.641	206.702	211.003	210.761	207.341	196.488	182.816	171.582	168.758
YOR354C	15.8792	16.0998	16.3438	16.674	17.0965	17.328	16.0234	14.675	15.0493	16.2523	17.1621	17.1389
YPL116W	6.5636	6.66132	6.80853	7.01205	7.241	7.94248	8.42491	8.68326	8.1988	8.19706	8.90946	10.9388
YGL157W	197.273	199.119	199.89	198.966	192.127	193.838	197.423	202.563	209.481	197.615	184.004	173.528
YKL001C	793.225	789.438	781.491	765.244	732.844	714.282	710.342	707.6	682.236	631.25	586.169	561.71
YBR146W	7.76181	7.85121	7.96022	8.12742	8.43855	8.33766	8.11933	7.73657	7.27989	7.29525	7.48316	7.85293
YLR373C	8.04872	8.26307	8.57362	9.03551	9.77641	10.6389	10.1727	9.45377	9.04092	9.22438	9.8275	11.0647
YBR035C	229.637	231.654	232.392	230.818	221.967	220.472	235.278	252.025	251.934	240.509	236.733	252.565
YER151C	58.0734	57.4189	56.6119	55.3303	53.2007	53.9508	51.0679	48.419	48.1696	49.293	49.8307	48.9082
YPR155C	1.99531	2.01819	2.06231	2.14604	2.3271	2.39631	2.41607	2.42815	2.4892	2.59427	2.7261	2.88338
YLR324W	61.0935	59.3584	57.6924	55.6983	52.7167	56.5145	61.1604	64.8754	61.8217	56.9395	52.0448	49.1739
YBL045C	639.279	626.351	617.19	610.777	612.362	657.206	668.686	662.535	602.439	556.04	536.296	575.094
YPL078C	478.659	483.724	488.005	491.168	493.169	488.596	476.114	465.95	471.356	453.541	426.965	389.105
YOR089C;YNL093W	70.4733	69.782	69.8991	70.9057	74.0966	81.113	83.5358	84.4644	80.7055	76.8625	74.2889	75.2811
YEL036C	14.1959	14.0893	14.1367	14.4224	15.231	15.9672	16.843	17.4272	16.6593	15.5016	13.9343	11.9981
YHL011C	68.7106	67.2873	66.0001	64.6588	63.4209	65.0934	68.3971	71.0828	66.6569	63.8601	66.59	79.8177
YPL204W	13.1296	13.7668	14.7059	16.132	18.3811	20.8528	21.709	21.819	21.0571	20.5249	19.4906	17.9277
YDR025W	2135.51	2164.68	2209.23	2283.53	2416	2463.26	2577.35	2640.32	2524.91	2526.08	2556.95	2636.46
YML034W	7.42772	7.40294	7.37715	7.32489	7.17927	7.32017	7.87785	8.4638	8.44467	8.14908	7.83169	7.64683
YDR335W	22.6812	23.4903	24.27	25.2175	26.198	25.4046	25.3025	25.1078	25.3844	26.0721	26.5933	26.6524
YOR202W	81.2511	79.7293	79.29	80.134	84.3069	92.7001	94.4302	94.4543	91.072	84.4321	76.8221	69.5219
YKL173W	2.28375	2.32631	2.4101	2.56314	2.85934	3.02444	3.29299	3.45685	3.1438	2.89314	2.76327	2.90014
YBR265W	10.9893	10.8607	10.8699	10.9745	11.1409	13.1737	14.4523	15.079	13.4689	12.2061	11.0942	10.7722
YDL205C	16.2953	16.2452	15.9642	15.2729	13.509	12.8144	12.635	12.8915	13.525	13.0249	11.9543	10.1556
YOR018W	1.82075	1.81045	1.82349	1.86392	1.95215	2.09791	2.39122	2.65942	2.58945	2.55217	2.47766	2.37385
YML100W	227.259	216.235	206.397	196.109	188.171	202.266	209.221	216.419	215.247	204.88	182.964	145.095
YMR242C	1904.09	1906.79	1917.62	1944.17	2007.95	2009.84	2073.58	2105.74	2004.19	2031.9	2132.28	2342.3
YPR163C	738.137	723.398	699.961	660.76	591.89	540.338	510.315	497.643	501.24	470.776	444.272	427.58
YNR013C	14.2524	14.3193	14.4003	14.4952	14.7287	14.7831	14.504	13.9052	12.7114	11.4693	10.8915	11.6266
YIL016W	42.6329	43.3964	43.7775	43.6524	42.2641	40	37.5467	35.0735	33.9746	33.3841	33.6541	35.0692
YGL151W	1.27785	1.3038	1.34857	1.42294	1.54955	1.68095	1.83234	1.95498	1.95753	1.86321	1.69577	1.45173
YOR288C	15.9329	16.6729	17.3551	18.0731	18.5815	18.4727	17.6963	16.5392	15.7948	15.0398	14.3842	14.0506
YNL313C	20.4224	20.2351	20.2388	20.4232	20.8627	22.6653	25.4815	27.9433	26.9755	28.3183	31.8345	39.1033
YLR399C	11.7696	11.9089	12.0874	12.3318	12.5826	13.0147	13.8224	14.5281	14.4545	15.5658	17.6508	21.2686
YOR051C	175.266	178.54	183.762	192.459	208.527	222.04	220.83	214.733	208.874	199.993	199.318	215.39
YBR052C	94.5197	96.2099	97.7834	99.8198	102.893	98.2658	91.5179	85.4468	88.7985	90.4975	87.8352	76.1535
YER001W	12.0997	12.0075	11.9408	11.9801	12.3574	11.829	11.0022	10.1164	9.86697	10.0743	10.1074	9.56098
YOR303W	361.683	359.381	355.972	351.01	343.121	335.918	337.884	339.114	330.935	317.512	314.668	333.655
YPR108W	57.1802	58.1039	59.3666	61.1816	63.6696	67.3951	66.1718	61.8265	52.3834	50.6574	54.1429	66.3081
YOR271C	11.6326	11.4762	11.4091	11.4585	11.8356	12.0782	13.0085	13.9432	14.0472	14.12	13.8528	13.0439
YIL010W	56.1013	56.932	57.8726	58.9594	59.7639	62.2356	66.0916	68.2009	62.6404	56.2843	52.4903	55.2084
YHR085W	2.34684	2.46506	2.59839	2.78747	3.0855	3.02375	2.82309	2.51718	2.2871	2.32199	2.46771	2.7287
YGR082W	67.076	64.2415	60.7487	55.8979	49.1124	45.1855	42.3879	41.5406	43.9603	40.6374	35.1291	26.503
YLR325C	449.712	463.74	476.035	485.675	481.095	494.692	507.374	514.369	503.717	489.503	494.471	541.242
YLR009W	33.0405	33.0307	33.4438	34.2977	35.8749	40.6131	43.9055	45.7972	42.21	39.8988	38.9757	41.5937
YDL112W	10.8186	10.3971	9.93874	9.30828	8.29419	8.99268	9.40672	10.0081	10.4835	10.0568	9.05758	7.4551
YHL030W	27.1472	27.6636	28.6704	30.4135	33.5537	37.381	38.3258	38.4814	37.706	39.2667	43.2305	51.197
YHR024C	38.1247	40.2405	41.952	43.4478	43.5934	40.7356	39.0211	37.0672	36.0168	34.5768	34.4244	36.5998
YGR054W	87.5253	85.3917	83.244	80.7985	77.8989	78.1305	79.9104	82.1332	80.7945	83.1485	86.5958	91.4713
YER012W	27.5366	28.6335	30.6484	33.9721	39.4884	47.8458	52.4602	54.714	50.5351	51.1335	59.173	80.6935
YER176W	2.4564	2.46531	2.49595	2.56275	2.71642	2.80199	2.78598	2.72135	2.64254	2.7854	2.91505	2.96443
YOR131C	39.0399	39.0559	39.0125	38.9298	38.7968	39.0101	37.7927	35.7978	33.3393	30.9145	31.5927	38.11
YIL043C	126.726	129.954	134.204	139.957	147.63	158.792	158.131	153.124	140.665	134.412	133.209	142.253
YKL069W	16.2097	16.194	16.4616	17.0895	18.4414	20.5157	21.4998	21.9567	20.7234	21.1198	21.5225	21.8567
YOR048C	6.43216	6.29074	6.17637	6.08593	6.09945	6.22839	6.39021	6.62307	6.97352	7.51475	7.92513	8.01117
YGR218W	287.355	291.794	299.562	311.949	332.197	364.193	372.711	370.696	348.614	338.697	336.157	350.48
YER048C	164.586	152.634	138.547	118.795	88.4566	86.0775	86.7018	95.3199	109.686	115.17	114.053	102.494
YKL113C	14.433	15.1383	15.8617	16.7609	17.9469	17.595	16.4369	14.6274	12.9674	11.9647	11.4155	11.5567
YNL016W	217.545	216.888	212.578	203.562	184.237	156.236	145.651	144.614	168.121	168.327	152.668	109.624
YJL069C	19.3679	20.1829	21.0921	22.3237	24.2542	24.1192	23.8096	22.6985	21.1851	21.8113	24.3786	29.9054
YGR162W	405.578	385.598	360.663	326.36	277.603	243.41	222.384	207.211	189.284	172.513	164.757	171.193
YHR117W	47.4238	47.8364	48.1808	48.7074	50.0863	47.0972	44.7239	42.3853	42.67	42.9956	43.6019	44.0074
YAL062W	60.5068	63.9179	68.4387	75.1223	85.7349	90.7025	92.4687	94.5112	102.769	111.344	113.482	103.034
YBR106W	595.272	593.538	588.392	578.392	563.594	532.614	506.369	485.885	492.975	459.647	407.119	326.118
YNR030W	10.6536	10.8973	11.1748	11.5728	12.161	12.166	12.0002	11.3919	10.1457	10.0091	10.5177	12.0335
YNL044W	98.0825	97.3035	96.1684	94.7261	93.4162	86.8025	85.1962	81.685	70.8006	66.0536	65.4049	70.9592
YPR060C	80.8354	81.4678	82.7371	85.0306	89.7928	94.3176	93.1535	88.8253	80.6881	75.7967	77.7385	92.0375
YKR095W	23.1553	22.3472	21.4528	20.2457	18.3987	18.9819	19.3156	19.3498	17.3775	16.2579	15.9578	17.3401
YJL036W	27.4835	27.8158	27.8214	27.2967	25.363	23.9556	24.1874	25.1422	26.6212	25.2998	22.7907	18.7983
YER070W	179.876	176.903	173.565	169.104	162.297	162.782	168.67	173.618	168.98	176.715	186.472	198.313
YGL228W	6.82112	7.14119	7.62498	8.35843	9.5149	10.8447	11.1937	11.0196	9.94028	9.73886	9.87156	10.6267
YOL127W	1784.69	1807.06	1839.3	1892.83	1994.5	2004.85	2026.79	2015.7	1954.94	1976.86	2002.65	2018.91
YJL039C	6.1697	6.09464	6.15341	6.40542	7.12918	7.74814	8.32894	8.73204	8.32351	7.87242	7.25439	6.45838
YGR210C	25.499	25.0493	24.7977	24.7507	25.0206	27.5091	28.1333	28.2561	27.366	27.1143	27.4514	29.1432
YJL165C	13.3652	13.0226	12.759	12.5585	12.6907	13.0084	12.6837	12.1254	10.8609	9.53045	7.71903	5.20836
YKR082W	20.9615	20.9429	20.9268	20.88	20.6738	20.792	21.7008	22.6251	22.7823	23.4145	22.7726	19.8642
YMR031C	519.893	539.658	555.69	569.648	572.436	551.573	524.208	486.054	452.979	419.794	406.181	430.209
YGL167C	39.1214	40.1957	41.9562	44.5733	48.1909	56.2023	58.0887	58.4934	57.9189	61.985	67.2614	74.3204
YNR040W	2.04765	2.075	2.12284	2.20347	2.337	2.52516	2.64013	2.67719	2.5181	2.29753	2.13127	2.1358
YPL032C	35.533	36.5057	37.6989	39.3801	41.7928	42.0483	46.5373	50.9299	51.5978	50.0462	47.2031	43.0452
YJL041W	198.099	187.382	173.995	155.001	127.935	113.277	105.347	102.745	106.957	95.893	75.1252	39.6651
YDR214W	64.1275	65.7237	68.0948	71.5605	75.7401	85.2071	95.4583	104.111	105.862	104.814	97.8468	83.4727
YJL026W	748.117	755.567	780.926	832.065	932.23	1059.5	1152.77	1257.59	1394.16	1467.38	1412.78	1146.98
YDR395W	88.2763	90.0868	91.5191	92.964	93.0237	90.3794	89.9745	89.4582	89.64	89.8462	91.4488	95.6516
YNL045W	88.6931	88.6329	88.0194	86.1599	80.6443	81.2663	87.5652	95.0592	98.1595	96.6736	93.2306	88.3941
YMR247C	4.07321	4.28378	4.53926	4.90108	5.45748	5.55853	5.51783	5.63679	6.59781	7.27895	7.46689	6.68952
YJL196C	8.15216	8.35709	8.65581	9.14604	10.0619	10.2602	10.2652	10.1485	10.2688	10.7302	10.7833	9.96014
YDR189W	18.9336	19.1414	19.3365	19.5809	19.7623	19.8621	19.4824	18.8037	18.0702	16.8254	15.4735	14.2274
YKL213C	23.2584	23.3279	23.6148	24.1959	25.4304	26.5906	28.1051	29.8246	31.4498	32.4496	31.4887	27.159
YNL297C	3.7219	3.80939	3.97595	4.27939	4.90014	5.26408	5.43017	5.39938	5.02594	4.83227	4.76334	4.94117
YER122C	53.8486	55.5968	57.2492	59.0927	60.8003	60.2552	59.254	57.3654	57.3379	58.6662	60.6697	63.4527
YPL218W	1081.52	1043.35	996.037	925.447	818.515	788.274	771.422	773.556	763.99	708.064	658.244	630.672
YLR095C	6.61001	6.65917	6.78857	7.01726	7.37707	8.32625	8.45133	8.33369	7.90597	8.10549	9.01252	11.1413
YNL201C	3.39771	3.36271	3.31652	3.24584	3.12973	3.02542	3.08827	3.13013	2.9353	2.88582	2.76403	2.50126
YPL190C	35.3155	35.0445	35.1774	35.7321	36.9079	41.7334	44.8097	46.7202	43.6437	41.0369	42.4562	52.1097
YMR315W	324.389	324.557	322.864	318.506	305.699	302.432	295.04	289.127	285.602	262.807	244.808	242.3
YLR301W	262.583	250.914	236.82	218.059	194.471	171.846	164.29	173.761	221.789	245.787	244.441	194.846
YNL216W	65.43	66.2511	66.0757	64.6898	60.0365	53.8873	50.6402	48.1331	48.1361	45.1943	43.285	43.6028
YDR035W	164.971	164.104	161.886	157.334	146.362	142.509	143.155	145.716	146.958	139.931	130.26	118.704
YCR004C	299.841	287.185	274.063	258.146	240.825	235.698	235.558	239.291	231.607	214.323	192.97	167.137
YJL082W	24.799	26.1357	27.928	30.6372	34.828	37.6981	37.9317	37.1082	36.2118	37.3179	38.3011	38.9012
YKR002W	8.69047	8.86334	9.14382	9.57279	10.211	11.2372	12.0748	12.5571	11.8847	11.9809	12.3708	13.3571
YLR387C	10.3312	10.7076	11.0278	11.353	11.5939	10.877	10.7025	10.5344	10.7694	10.7785	10.2296	8.67724
YGR266W	7.64033	7.7535	7.90727	8.12338	8.44063	8.83277	8.96826	8.72242	7.50925	7.22148	7.69304	9.48623
YLR002C	0.988008	0.99125	1.00331	1.02638	1.0668	1.16013	1.18084	1.19967	1.24708	1.30055	1.33588	1.34044
YLR179C	397.552	377.274	348.884	306.834	245.167	180.079	145.222	127.349	140.75	145.515	160.581	185.493
YLR029C;YMR121C	1982.26	2000.25	2039.78	2117.96	2285.62	2347.55	2422.32	2435.94	2272.68	2256.65	2300.95	2438.14
YDL213C	33.3218	31.3921	28.6323	24.4635	18.1446	11.9179	7.87976	5.88148	9.04518	10.175	9.77556	5.87903
YNL055C	7380.94	7461.84	7438.94	7309.45	6949.23	6038.93	5256.64	4548.35	4461.16	4127.17	3851.33	3617.63
YLR216C	442.72	454.534	462.787	467.889	460.901	440.523	424.737	408.124	405.974	388.711	368.476	346.086
YGR286C	75.6129	75.8549	76.3782	77.3338	78.66	81.4506	84.3948	90.1359	102.541	113.286	118.857	114.664
YGR116W	66.8105	64.3222	62.6869	61.9783	64.6981	69.5511	68.4695	66.7565	66.1116	68.8332	72.3461	76.1369
YBR006W	35.6725	37.7204	41.0888	46.5172	55.4867	65.0044	70.8015	76.4541	83.4571	90.9043	93.5908	87.8248
YNL263C	2.41253	2.47785	2.54241	2.61518	2.6871	2.69646	2.62291	2.5625	2.68754	2.88587	3.17737	3.58716
YBR202W	6.96581	7.12687	7.48442	8.10536	9.21209	10.9773	11.8858	12.1452	10.5127	9.83534	10.0643	12.1322
YDR050C	8890.26	8066.74	7105.39	5805.4	3991.33	3387.36	2763.99	2538.15	2734.53	2919.6	3126.79	3240.93
YER056C	60.4438	60.4166	60.4303	60.5409	60.9051	60.5173	61.6415	62.5737	61.3071	59.8849	60.1896	63.7826
YGR267C	65.9441	66.3612	67.0042	67.9171	68.8871	71.1252	75.3853	78.3731	73.9557	69.6006	66.4278	66.6528
YFL026W	32.8547	33.0088	33.2527	33.6999	34.6913	34.4351	34.2443	33.3162	30.5716	29.8011	30.2868	32.7105
YER017C	8.54367	8.83954	9.1847	9.63673	10.2189	10.4323	10.0085	9.50888	9.37269	10.0375	10.6792	11.0051
YDL086W	73.8731	76.6723	79.4196	82.3084	83.7679	87.1883	86.2415	86.2722	93.9628	96.4846	94.4595	85.3369
YBL087C	1104.89	1103.02	1089.3	1056.5	981.596	915.934	886.197	848.623	764.092	731.251	748.198	847.481
YJL020C	82.6643	79.7089	76.6869	73.1903	70.1118	68.2734	66.8968	66.5967	68.6597	70.3952	69.1411	61.6929
YCR088W	1172.63	1044.85	898.77	704.818	439.197	356.803	341.134	385.224	409.14	408.499	406.053	398.32
YML123C	118.07	120.856	122.442	122.632	118.856	110.96	105.802	100.328	96.0543	92.232	90.8188	93.2835
YML031W	4.76962	4.80944	4.88104	5.00559	5.22376	5.4562	5.60792	5.71707	5.78115	6.03555	6.27972	6.48059
YDL051W	164.124	163.188	161.645	158.173	149.025	157.522	162.317	166.978	167.614	165.03	166.546	178.367
YOR181W	13.4896	13.2967	13.3221	13.6276	14.5702	16.3122	17.1677	17.6589	17.0103	16.0243	14.783	13.5344
YDL226C	216.121	208.94	199.285	184.744	162.177	149.024	136.238	130.007	136.615	137.28	144.865	163.124
YLR409C	4.83233	4.78276	4.7902	4.86888	5.10796	5.51265	5.71747	5.86972	5.86085	5.95388	5.88425	5.54248
YDR337W	8.29682	8.46005	8.56967	8.67251	8.74817	8.10204	7.42785	6.81353	6.98445	6.71303	6.12802	5.00313
YLR275W	65.4371	66.4865	66.655	65.6815	61.9048	56.0673	53.3793	51.2477	51.0275	49.6741	48.1803	46.3028
YKL201C	4.99622	5.13716	5.26475	5.39178	5.49614	5.3099	5.2988	5.20486	4.89533	5.04287	5.54055	6.5465
YBL102W	23.3452	23.2675	23.1786	23.1174	23.2056	22.3849	23.8241	25.5972	26.7616	26.5343	25.4125	23.0227
YDR354W	60.1493	59.4984	58.2583	56.042	51.5276	48.8616	45.8654	43.4102	41.8233	38.3616	35.215	33.0957
YDR168W	257.77	247.074	232.647	210.529	174.135	161.201	140.287	126.291	130.501	124.864	116.253	102.52
YML127W	12.6572	12.8765	13.2631	13.8932	14.8884	16.1747	17.7926	18.9191	18.0314	17.2686	15.8765	13.7593
YNL229C	5.53591	5.70656	5.93711	6.25902	6.66638	7.2161	7.51434	7.75058	7.86764	8.90238	10.611	13.2737
YBR281C	4.85541	4.90678	4.95693	5.01228	5.08352	5.10094	4.71494	4.42441	4.90413	5.24105	5.23725	4.55781
YOL049W	32.2119	32.6407	33.1332	33.862	35.0554	34.5225	33.8912	33.2786	34.7636	38.2576	39.2192	34.7845
YOL126C	3.65048	3.84245	4.10182	4.48566	5.08077	5.47224	5.29629	5.19344	5.86116	6.97925	8.20067	9.33528
YER105C	7.93263	7.78128	7.80032	8.01336	8.69488	10.1286	10.44	10.1947	8.49157	8.29844	8.88267	10.8169
YML092C	192.69	190.196	186.843	181.695	173.18	171.9	164.347	156.843	148.675	131.534	117.667	113.15
YOL076W	6.46353	6.78358	7.32916	8.20646	9.68864	11.6347	12.0123	11.6151	9.63837	9.47775	11.0508	15.6622
YHR009C	43.5081	42.152	40.1793	37.1837	32.4912	27.5548	25.5067	24.5937	25.1701	27.7584	30.1597	31.0336
YFL028C	16.9125	17.1496	17.2982	17.3316	16.9493	16.6644	16.6655	16.5919	16.2485	17.1434	19.244	23.1917
YER145C	7.01047	6.97674	6.97499	6.97634	6.85725	7.73873	8.38786	8.7993	8.37718	7.71096	7.03527	6.67359
YPL208W	5.89994	5.81292	5.70346	5.5391	5.24955	5.30093	5.19407	4.99061	4.3393	4.12052	4.76617	6.91994
YML010W	62.3442	61.8242	62.0328	63.2761	67.1002	70.6433	74.779	77.1199	72.7773	75.0065	79.353	86.7386
YER003C	485.326	471.151	448.483	411.376	342.912	296.195	295.459	307.821	310.691	272.57	222.147	161.194
YLR429W	193.737	197.144	199.535	201.889	204.736	187.739	179.378	170.527	167.323	149.671	122.944	82.3463
YBR283C	282.094	288.162	298.846	316.765	348.164	382.598	382.17	371.493	354.595	373.309	419.175	506.604
YML103C	3.54057	3.5521	3.59036	3.66043	3.77999	4.04413	4.18323	4.31954	4.34625	4.67056	5.46554	7.02935
YDR063W	68.8575	70.3692	71.1303	71.0269	68.7087	62.9137	64.9074	68.1518	72.1552	68.5269	60.9057	47.8006
YAL061W	16.4502	18.1267	19.7785	21.7528	24.0472	22.721	22.505	21.7214	21.3365	19.9734	17.6071	13.7337
YOL052C	11.1955	11.5245	11.9639	12.5913	13.4743	14.4867	15.1613	15.1189	12.9738	11.4552	10.9358	12.5263
YBR164C	42.1288	42.4566	42.8613	43.5185	45.0318	44.1267	43.7254	42.3633	39.7882	38.924	38.3816	38.1242
YBR039W	390.778	377.228	356.199	323.248	267.559	214.201	186.539	171.192	169.997	149.681	133.63	124.372
YDL065C	103.198	105.86	107.667	108.966	108.76	100.239	91.1292	82.709	84.953	82.4395	77.4939	67.5244
YGL092W	5.89879	6.05107	6.29177	6.68261	7.30196	7.85865	8.48854	8.93078	8.61396	8.66226	8.60373	8.41281
YLR418C	15.5391	16.0263	16.5255	17.08	17.4849	17.9607	18.4341	18.8007	18.9442	18.5487	17.9635	17.3168
YML007W	24.8379	24.1398	23.144	21.5984	19.1338	17.4331	14.8574	12.871	13.2729	13.5064	13.9462	14.3076
YDL190C;YDR197W	30.5405	30.6632	30.644	30.4457	29.3901	28.8662	31.3792	34.3576	35.7387	34.8286	32.1455	27.2081
YHR176W	5.1162	5.05949	5.02105	5.00001	4.98356	5.21699	5.50319	5.74887	5.75491	5.7583	5.4719	4.74392
YPL188W	32.2254	32.2751	31.8186	30.6838	28.0289	24.6737	22.9753	21.1803	18.6505	15.8752	15.0894	18.0114
YGR205W	37.6606	41.2169	46.0885	53.3587	64.6422	73.0048	78.3333	81.109	79.5448	75.3039	69.8044	64.0262
YGR193C	178.309	176.818	173.074	166.959	158.287	131.177	114.952	104.782	116.835	113.35	99.5933	65.8071
YML130C	88.4657	91.2694	93.4652	95.3342	95.0298	93.8722	89.9796	83.9008	78.3122	69.951	64.447	66.1405
YLR259C	3901.51	3695.58	3418.15	3023.42	2469.89	1851.53	1458.56	1322.96	1907.16	2264.12	2346.09	1821.39
YFR051C;reverse_YKL103C	88.9693	93.718	97.882	102.237	105.745	100.246	95.1176	91.1248	98.8025	99.2756	99.1472	98.1295
YPR029C	8.04829	8.0508	8.19323	8.5335	9.30258	10.137	10.9888	12.1245	13.7124	13.5272	11.7576	7.56536
YDR221W	7.71954	7.68005	7.66148	7.68305	7.84371	7.77733	7.42473	7.70096	10.2316	12.8152	14.8911	15.5696
YCR052W	47.1379	45.925	43.9597	40.771	35.4667	29.7817	27.8335	27.026	26.6322	24.8755	23.4905	22.683
YOR123C	25.3831	23.0034	20.3621	17.0053	12.7734	11.38	11.3371	13.4685	18.5481	21.8003	24.5386	26.0255
YGR038W	10.6286	10.7562	10.8837	11.0723	11.3881	11.1103	11.0679	10.7794	10.3282	10.0649	9.65172	8.98205
YKL175W	1.68865	1.73748	1.78937	1.86173	1.97797	1.86452	1.84771	1.94324	2.48028	2.70153	2.34776	0.967603
YKL148C;YJL045W	83.8555	87.5554	93.1099	102.007	117.837	127.709	120.198	108.608	105.45	116.816	124.13	119.754
YDR358W	19.9805	20.8011	21.7289	22.8971	24.2558	25.8343	24.8177	23.2149	22.2557	21.23	20.9525	22.2639
YKR046C	200.267	204.368	205.041	201.934	190.263	162.295	139.708	119.773	119.977	116.587	110.404	96.3088
YGL252C	47.1234	48.4957	49.4701	50.0747	49.667	45.2639	46.1395	47.9985	49.7688	47.8465	44.9248	40.6935
YIL052C	205.143	208.482	213.75	223.008	241.568	244.648	246.661	242.685	232.487	234.799	234.817	228.184
YLR114C	4.98455	5.02209	5.06968	5.1538	5.35023	5.20776	5.08638	4.97033	5.07248	4.76279	4.18438	3.18383
YGL225W;YER039C	40.9338	40.4736	40.1342	39.8809	39.7916	40.3449	42.4187	47.487	59.7869	67.949	68.9837	56.8486
YJR144W	31.3544	32.0459	32.3802	32.1208	29.8381	29.796	29.8821	29.9431	29.8104	30.243	31.209	33.2452
YER031C	34.4959	32.5244	30.3557	27.6069	24.2402	22.6598	22.8796	23.903	23.9883	23.2381	21.5165	18.1372
YPR128C	2.39089	2.47393	2.56169	2.67133	2.80974	2.74971	2.81365	2.92688	3.16058	3.27497	3.30191	3.16383
YMR076C	0.328574	0.340603	0.354311	0.371826	0.393249	0.41206	0.380993	0.354974	0.395282	0.463991	0.545652	0.632938
YDR493W	13.1568	13.2331	13.2515	13.1405	12.4828	13.0048	13.5475	14.4245	15.6727	15.9674	15.9364	15.6126
YML110C	37.7214	39.0913	40.9589	43.6958	48.0458	51.5977	49.8784	46.8209	43.7873	43.936	47.4613	56.3957
YKL127W	69.9833	72.3707	75.6236	80.1377	85.9215	95.9915	104.226	108.081	97.2431	85.6818	76.66	76.2287
YBR080C	172.246	172.708	173.026	173.27	173.012	171.765	170.163	178.349	216.45	225.672	210.701	155.036
YNL085W	6.75066	6.25811	5.72575	5.04488	4.15275	4.05918	4.4024	4.90026	4.78609	5.06535	5.70652	6.92512
YPR052C	112.063	114.168	115.88	117.36	117.981	113.92	115.64	117.515	117.375	105.154	90.482	74.7641
YNL098C	215.78	214.485	209.35	198.285	173.951	155.328	133.849	111.82	94.5217	75.976	63.6661	63.3472
YLR452C	7.0037	6.93795	6.87165	6.79928	6.73222	6.61885	7.11609	7.4989	6.95276	6.87454	7.1521	8.0591
YDR145W	26.9064	27.6746	28.3701	29.1489	29.6446	29.2858	29.8415	29.8735	28.4157	26.3144	25.4086	27.2407
YNL087W	10.7863	10.7968	10.8492	10.9697	11.2511	11.4502	11.7217	11.623	10.432	10.4893	11.3875	13.6405
YBR056W	149.134	147.516	146.951	147.354	149.576	160.702	159.167	160.473	171.82	174.998	170.611	154.054
YHR001W	25.6637	25.4628	25.0035	24.0786	22.1231	20.9006	20.5164	19.9506	17.0317	14.1514	13.1003	15.6761
YDR071C	333.838	300.758	259.324	199.404	105.808	70.0348	78.6067	121.28	197.561	226.028	219.481	153.518
YOL123W	317.376	302.792	285.184	261.432	231.614	215.029	175.223	139.695	138.35	142.017	163.304	208.906
YDL122W	13.5895	13.9158	14.3971	15.1071	16.1444	17.821	17.2829	16.3714	16.3885	17.5541	18.5626	19.0281
YML012W	244.209	231.972	218.774	200.971	176.944	180.904	182.527	193.931	212.395	226.494	250.084	288.63
YDR033W	175.74	187.335	203.012	226.862	266.705	281.256	295.69	300.716	289.142	288.509	284.147	273.055
YOR004W	5.8351	5.66657	5.57541	5.56712	5.7858	6.36379	6.52522	6.35113	5.27301	4.93508	4.87067	5.29089
YDR237W	8.45066	9.05689	9.7912	10.799	12.2515	13.138	13.1281	12.4693	11.259	10.6532	10.5898	11.5442
YPL210C	52.7312	54.1431	56.2471	59.3677	63.3011	70.9714	78.6675	84.3792	82.7309	79.9496	72.9122	60.8131
YDL125C	240.443	240.34	245.062	255.085	274.906	320.55	357.058	397.46	434.693	460.251	473.002	467.801
YKL060C	25160	23599.5	21800.8	19343.5	15769.9	15680.9	15293	15382.4	14905.8	13103	12104.8	13061
YOR356W	26.8913	26.8069	26.4741	25.66	23.7872	23.2125	20.427	16.9425	12.9916	11.6856	12.6486	17.166
YHR190W	92.9365	91.6217	91.2251	92.2109	96.3412	100.358	110.936	124.424	140.49	150.595	149.43	128.936
YGR080W	76.8787	76.617	75.8271	74.4618	72.3055	67.4809	62.9431	60.1949	65.0786	61.5256	55.9661	47.618
YBL047C	525.63	508.228	479.043	430.19	346.906	271.607	203.02	155.311	179.826	196.913	204.038	180.352
YPR137W	24.0932	24.8195	25.4313	26.1044	26.5531	25.85	23.7752	21.3765	20.9015	20.4133	20.6014	21.9369
YGR189C	130.209	128.88	128.53	129.725	135.554	134.431	141.487	153.529	172.973	190.983	198.734	185.373
YMR313C	3.03269	3.19837	3.42499	3.75199	4.19865	4.72969	4.92377	5.00141	5.00611	5.15137	4.91437	4.03011
YFL037W	737.275	668.287	579.608	450.065	250.15	144.182	86.5244	70.2536	71.5179	71.6744	88.7524	124.122
YFL045C	1353.7	1289.25	1208.32	1095.8	938.994	816.39	742.735	734.688	875.293	902.464	860.663	685.989
YMR196W	73.7407	76.1536	80.3114	87.0015	97.891	112.047	117.816	124.413	137.427	153.944	163.21	158.229
YNL015W	171.231	188.1	210.551	243.728	294.755	328.963	364.881	406.257	472.918	496.505	490.324	439.209
YIL126W	22.0301	21.0774	19.9919	18.5637	16.5834	16.2832	16.1061	15.7322	14.0691	13.823	15.1582	19.1139
YHR021C	3612.97	3523.86	3360.44	3083.9	2604.13	2050.97	1759.04	1569.54	1604.36	1539.75	1502.5	1470.02
YGR200C	35.9472	36.5899	36.9103	36.9089	35.5044	34.2171	33.1797	31.9942	30.949	30.0129	28.8909	27.6919
YIR029W	36.9446	35.9304	34.9035	33.739	32.6208	33.3144	31.3077	28.4725	24.9791	26.1612	31.405	42.9685
YNR051C	11.7554	11.3054	10.882	10.4756	10.2525	10.0031	9.95439	9.81273	8.64351	7.72116	7.27705	7.71067
YDR310C	4.96264	5.01748	5.08231	5.17126	5.29134	5.33954	5.44928	5.63741	6.12701	6.31021	6.11627	5.28316
YIL128W	3.42782	3.44227	3.5149	3.65692	3.87104	4.5649	4.88581	5.18684	5.36246	5.4894	5.8105	6.56121
YGR155W	2083.27	1991.31	1865.38	1675.73	1367.42	1199.82	1065.48	957.241	831.682	727.132	721.095	887.08
YIR035C	2.7694	2.78638	2.84093	2.95051	3.18699	3.45633	3.48288	3.43843	3.33456	3.43875	3.65937	4.06246
YMR288W	0.979366	0.976222	0.983379	1.0006	1.03098	1.1408	1.24431	1.33565	1.32432	1.35139	1.40819	1.52875
YHR121W	8.3767	8.58287	8.8859	9.27945	9.64488	11.3038	12.1134	12.3615	10.8852	9.95153	9.93175	11.8989
YDL188C	13.7396	13.2113	12.8924	12.7175	12.9782	15.1488	15.7701	16.5952	17.4585	20.6381	26.1021	34.9762
YML016C;YDR436W	7.76025	8.15829	8.62713	9.24209	9.97967	10.4481	11.6085	12.5466	12.1982	11.3924	10.1938	8.667
YPL139C	21.5094	21.7631	22.1311	22.6591	23.3981	24.3876	24.2944	24.2092	24.8825	23.8065	20.7893	14.7244
YNL117W	16.4197	16.0442	15.6941	15.3943	15.4816	14.6248	13.6513	13.1273	14.1471	14.7713	14.3575	11.7479
YML120C	46.3721	46.6262	48.5018	52.672	61.3755	73.4065	80.2921	85.2517	82.8115	79.484	77.1382	78.7114
YBL051C	16.018	15.6031	14.949	13.9615	12.2847	10.306	10.477	11.6652	14.3198	14.6751	14.0315	11.7605
YJL117W	50.1051	49.0299	47.999	47.1941	48.0642	44.9728	40.529	36.1552	35.7648	37.0836	38.0407	36.9143
YGL256W	91.2944	93.8437	97.7124	104.02	115.457	118.38	125.364	142.632	188.035	237.25	280.396	304.547
YGR033C	10.2856	10.4238	10.6727	11.0746	11.7177	12.5815	13.1209	13.1049	11.0871	11.2223	13.5084	19.3671
YPR091C	16.6814	16.5439	16.744	17.3917	19.0501	21.2083	21.5457	20.6684	17.0849	16.4818	16.3797	16.9205
YDR294C	22.3346	23.2061	24.5813	26.8758	31.0259	33.0785	33.6224	32.6088	28.5399	28.0952	29.2454	32.7816
YPR111W;YGR092W	3.09799	3.05789	3.02948	3.01513	3.05228	3.09574	2.93623	2.73316	2.53606	3.18321	4.34129	6.1643
YOR112W	20.3323	20.7241	21.3327	22.3121	23.8575	24.8651	28.8028	32.7715	33.8149	33.0139	30.9144	27.3843
YHR112C	94.6859	89.9709	84.7964	78.2563	70.0104	68.6009	66.0342	66.3086	70.691	73.1694	77.0999	83.1438
YPL225W	136.299	131.791	127.496	122.296	117.505	117.996	129.857	148.776	170.024	167.825	145.231	90.8863
YJL207C	1.87646	1.88666	1.90471	1.93665	1.99913	2.03452	2.12928	2.21266	2.19954	2.33167	2.68936	3.41488
YBR046C	36.9037	37.0121	37.0661	37.0984	37.4206	36.0793	33.8461	31.7284	31.9627	32.3943	32.4541	31.234
YKL065C	68.3402	66.9796	65.817	64.9333	65.6234	65.8139	63.4535	60.6631	60.0791	59.2857	59.2755	60.382
YNL232W	26.4639	26.2664	25.8987	25.2729	24.1018	23.3021	22.8035	22.1451	21.0474	19.3543	18.3849	18.9869
YCL009C	417.581	420.078	429.978	447.786	478.619	566.068	580.234	562.879	465.285	419.777	437.373	576.914
YHR008C	159.953	159.635	156.809	150.942	140.842	114.238	95.4871	82.5897	91.6942	95.754	88.6048	57.4374
YOL005C	46.8968	49.8419	52.314	54.5211	55.302	51.4882	50.4057	50.2365	53.8206	54.9869	54.6776	51.743
YNL134C;YCR102C	352.654	353.458	350.881	344.374	329.421	303.872	293.146	284.191	277.85	239.401	186.795	118.518
YMR146C	179.783	171.685	163.669	153.867	141.562	151.285	151.01	152.28	144.791	142.492	156.887	201.454
YDR135C	61.9828	64.6398	68.8089	75.7265	88.4939	94.0231	92.8645	91.5748	97.3398	103.278	103.418	91.6046
YFR006W	58.0954	55.281	51.6084	46.2644	37.5225	33.5755	32.5111	32.8666	31.8738	29.7579	28.9431	30.8675
YPL065W	1.93576	1.91357	1.82416	1.58849	1.06605	0.862902	1.03014	1.39751	1.87319	1.8823	1.54729	0.686536
YFL047W	3.94321	4.11874	4.37596	4.77008	5.40807	5.83581	5.83229	5.62729	5.23617	5.54291	5.7122	5.48401
YAL044C	266.346	257.142	249.879	242.149	233.338	265.06	305.056	359.174	418.962	443.911	446.987	419.563
YOR252W	24.8876	26.1967	27.239	28.0763	28.1978	26.3634	25.2794	23.9621	23.6617	22.6477	22.2913	23.1582
YKL057C	3.66928	3.72258	3.79848	3.92006	4.14332	4.25907	4.2625	4.13829	3.7852	3.73221	3.99442	4.79686
YEL021W	117.846	117.945	117.13	115.31	110.997	104.065	106.122	109.158	110.31	101.74	92.1212	83.572
YJR032W	4.77604	4.85344	4.97157	5.15726	5.44553	5.64427	6.6118	7.86301	9.23539	9.24307	8.27346	5.87168
YKL067W	298.547	301.32	301.515	299.613	295.768	258.397	257.119	266.495	298.916	282.854	225.555	100.771
YOR173W	53.0788	57.4582	61.794	66.946	72.0559	70.8796	71.1459	71.2661	75.1056	73.799	69.5657	61.3374
YGR234W	227.704	225.8	221.16	212.54	194.706	177.386	171.456	169.914	170.459	162.37	165.527	189.519
YGR253C	403.474	378.292	344.379	294.346	218.112	154.5	144.645	163.844	216.679	227.166	204.642	122.716
YIL033C	194.131	194.34	192.968	189.553	181.109	172.875	160.502	145.449	128.849	103.584	81.1483	67.4866
YGL223C	3.76854	3.67514	3.58083	3.47471	3.3672	3.39834	3.37667	3.37399	3.41591	3.38332	3.20486	2.79419
YBL079W	28.3026	26.7119	25.6819	24.9794	24.7076	31.9837	39.3747	46.2132	46.8213	47.7733	47.7325	47.3612
YGL100W	48.8672	48.7436	47.8953	45.9853	41.1899	38.2792	36.856	35.0189	31.0157	26.9075	25.7162	30.395
YMR304W	4.63679	4.76403	4.96759	5.28461	5.78901	6.5329	6.76854	6.98725	7.59306	7.65737	7.20286	5.9788
YIL103W	3.86498	3.78059	3.76912	3.84487	4.11676	4.63632	5.12194	5.46077	5.08647	5.20685	5.57312	6.36971
YBL090W	13.6671	13.8588	13.876	13.729	13.3022	11.4743	10.9031	10.4805	10.686	10.2069	9.58333	8.6795
YGR034W	368.959	376.502	380.863	381.157	368.644	357.216	363.862	363.384	334.38	307.556	305.428	353.217
YHR108W	82.8756	80.4458	79.4318	79.9115	84.2793	96.9864	102.203	103.831	93.0145	86.4752	86.7243	100.982
YGL039W	8.94199	8.76957	8.7341	8.81238	9.11306	10.5177	11.0629	11.6978	12.6149	14.3579	15.5348	15.4697
YDR398W	4.55891	4.57464	4.60876	4.6658	4.75424	4.93574	4.99266	4.97326	4.69062	4.71122	5.05372	5.9409
YML115C	14.4674	14.309	13.9282	13.2027	11.7956	10.3793	8.93349	8.08109	9.38101	10.1868	10.3842	9.22345
YEL015W	3.85878	4.25513	4.7242	5.38064	6.34504	6.64833	6.5457	6.00834	5.09701	4.48283	3.92247	3.52056
YML056C	12.118	12.7753	13.5688	14.626	15.9297	17.5055	16.9155	15.9109	15.9766	16.7984	16.9673	15.8797
YAR002W	34.2713	31.8606	29.1189	25.6792	21.2881	19.4351	18.224	17.7439	18.5974	18.9982	17.9572	14.2815
YDR404C	10.6468	10.4162	10.1468	9.77789	9.13127	9.24468	9.92972	10.6574	10.2344	9.90018	10.6211	13.4146
YDR298C	510.741	505.207	494.985	479.115	456.556	404.558	400.305	413.677	460.752	428.572	357.591	228.57
YJL001W	130.292	131.749	133.981	137.511	143.32	149.624	151.297	153.104	158.552	154.27	144.656	128.153
YBR088C	242.135	238.932	235.574	230.413	223.229	227.066	226.953	223.138	197.378	182.395	185.834	222.576
YBL101C	6.31341	6.49536	6.69647	6.96703	7.336	7.29069	7.80018	8.76876	10.8878	10.8906	9.31213	5.27291
YNL061W	26.1179	28.2227	30.8221	34.4502	39.8179	42.3954	38.573	32.0649	23.9967	21.627	23.4301	31.6365
YMR080C	9.59049	9.65324	9.93372	10.519	11.7533	12.9993	13.6584	13.8705	12.7734	13.4222	14.222	15.0306
YLR448W	165.509	165.843	166.525	168.146	172.423	169.2	171.73	174.147	175.799	186.171	194.544	196.499
YPR172W	37.5775	36.0642	34.9438	33.7782	31.1739	39.4682	50.8661	63.6772	69.6498	69.2657	64.7936	56.372
YML067C	5.2927	5.56104	5.90318	6.40418	7.20695	7.55021	7.64661	7.50279	7.04662	6.75462	7.18042	8.89696
YAL007C;YOR016C	41.8389	38.2255	33.7867	27.4384	17.7949	14.2096	13.663	14.8639	14.8247	15.2656	16.5116	18.8749
YJR143C	24.7896	23.7203	23.1197	23.0533	24.5064	27.191	30.3334	32.2694	28.1088	25.3047	23.2914	23.3457
YJL208C	15.6171	15.9136	15.9565	15.6678	14.4702	12.8783	12.1423	11.7009	11.9043	11.4106	10.6912	9.58688
YML073C	86.6888	86.5941	86.291	85.6718	84.3437	82.2773	83.4695	86.7678	93.4755	97.7079	98.8017	93.9718
YHR188C	7.10208	7.22032	7.38571	7.59635	7.79455	8.50433	8.48477	8.32794	8.08734	7.69243	6.78499	5.12024
YKR008W	7.25613	6.58021	5.97041	5.24592	4.28778	5.79085	7.4985	9.62838	10.8969	11.8856	13.0223	14.6082
YGL161C	11.5461	11.2768	11.0201	10.8175	10.9343	10.3802	9.62423	8.67068	7.73442	7.60599	8.00335	9.07101
YFL038C	95.1741	98.4017	102.123	107.766	117.421	114.854	117.473	120.264	128.614	129.207	123.56	108.178
YDR251W	13.7086	12.7461	11.8992	11.0078	9.95387	11.6449	16.0513	21.0594	23.6479	22.8244	19.2526	12.0819
YOR120W	102.115	109.281	117.422	127.536	139.065	151.596	152.558	149.381	145.899	138.393	128.889	119.319
YJL068C	45.1521	42.0824	38.381	33.0447	24.2393	23.5581	25.497	28.7809	28.7757	26.9558	23.0866	16.6694
YBR049C	21.6689	20.2719	18.9496	17.6213	16.935	16.2216	16.765	17.9402	19.5468	20.0711	17.8698	10.8109
YJR080C	4.94953	5.12609	5.42048	5.91621	6.79084	7.44609	8.21561	8.8416	9.14847	8.97369	7.56518	4.19901
YMR090W	29.3218	31.6148	34.0518	37.2019	41.2258	40.4662	42.1923	44.2008	47.6633	46.0881	43.2315	39.0633
YDL102W	1.56603	1.64545	1.7479	1.8957	2.11445	2.22413	2.43267	2.67945	3.06758	3.45477	3.58229	3.21712
YCL057C-A	29.0904	30.7777	32.385	34.2471	36.5774	33.7018	30.967	27.5614	25.1186	25.0345	26.8082	30.8258
YOR095C	67.3222	67.221	66.2961	64.0546	58.4253	55.5499	51.5392	47.1655	41.5086	37.0095	35.7821	40.7119
YOR336W	1.89804	1.95942	2.03796	2.15244	2.3302	2.40085	2.46483	2.59242	3.00538	3.64363	4.27999	4.78965
YBR026C	107.137	106.849	105.998	104.015	97.7479	97.1114	117.234	142.891	162.93	161.809	146.848	113.234
YBR160W	17.1464	17.1469	17.2832	17.4405	17.1258	20.5256	23.0584	25.014	23.8573	22.8462	23.2735	27.0971
YMR105C	621.57	687.47	777.636	913.415	1129.41	1276.36	1285.85	1263.23	1313.74	1370.83	1320.58	1078.78
YMR011W	42.8407	43.3467	44.3075	46.1678	50.3202	49.7194	51.683	54.1818	56.8043	56.3199	51.7637	40.183
YGR012W	29.9268	29.9386	30.3703	31.3361	33.3017	36.13	41.5788	46.2403	44.315	41.621	38.1958	34.7899
YPR191W	530.071	495.479	455.333	401.247	329.042	292.944	242.479	202.328	163.483	132.615	107.024	84.5089
YBR101C	115.791	110.951	104.683	95.4358	81.7535	72.5945	63.6731	64.2679	91.3201	115.993	133.432	132.55
YNR006W	34.8666	33.8277	33.2328	32.8757	32.8729	39.2092	42.3941	43.3211	36.031	30.1445	26.3204	27.8902
YOR141C	6.37649	6.71564	7.21694	7.92505	8.836	10.7683	11.8043	12.1851	10.5843	9.66075	9.45691	10.8995
YBR074W	6.62406	6.42301	6.29076	6.21277	6.28436	7.0421	7.26879	7.42448	7.4927	7.86324	8.56817	9.8324
YCL059C	25.6442	25.5361	25.1802	24.4299	22.7769	21.4886	21.3544	22.0548	23.7812	26.3104	32.103	43.0717
YER107C	16.3688	16.1073	15.8626	15.6119	15.4333	15.6333	14.9246	14.1246	13.7385	12.9812	11.5256	8.94076
YLR335W	184.251	172.46	159.013	140.512	113.323	113.355	111.561	107.866	79.9088	54.3706	34.3391	28.5533
YCL040W	1350.2	1425.06	1496.03	1573.87	1639.52	1628.26	1532.06	1447.49	1569.61	1560.92	1476.15	1269.02
YNL169C	19.0502	18.8023	18.7011	18.8054	19.5406	20.5214	20.3731	19.4504	17.1166	15.2112	14.0533	14.5342
YGR159C	836.614	835.722	815.486	774.486	693.001	520.238	437.664	383.554	436.623	424.587	400.638	349.169
YKL196C	335.986	337.974	335.962	328.831	309.001	279.629	291.61	324.089	388.962	379.521	332.881	232.187
YHR076W	38.9866	39.3049	38.9042	37.6499	34.0212	29.3885	27.0023	25.39	26.385	25.5382	23.5261	19.5478
YBL032W	126.445	126.63	126.879	126.805	124.893	128.67	149.456	170.773	173.81	159.521	133.838	96.0148
YDL072C	30.5592	31.2593	32.2909	33.8467	36.1727	38.831	41.1635	43.5072	45.5834	41.4885	33.0304	18.7429
YER007C-A	137.236	131.65	125.472	117.032	104.961	109.581	109.292	110.391	107.713	100.933	105.937	134.371
YHR073W	37.6673	37.7278	38.0245	38.5432	39.3758	41.6688	44.1996	46.5894	47.8115	48.5015	45.9289	37.9723
YOL143C	42.1378	42.3313	43.5661	46.0402	50.581	60.9968	69.5219	75.5529	70.037	61.8539	57.4059	62.9951
YOR230W	1058.87	1034.18	1002.41	959.299	897.076	847.673	785.354	723.637	649.741	634.398	744.888	1061.21
YIR004W	9.48415	9.63555	9.73926	9.83826	9.8692	9.39445	9.45241	9.52547	9.72516	9.51108	9.34652	9.38619
YAL005C	1889.31	1759.99	1612.42	1412.73	1119.19	1099.94	1171.75	1313.4	1383.59	1246.24	1079.73	924.913
YGL105W	1348.74	1288.89	1204.39	1072.2	847.071	738.548	646.936	559.285	411.128	309.272	310.946	493.975
YHL007C	4.40049	4.47199	4.71818	5.17568	5.96708	7.70924	8.73121	9.37849	8.71343	8.70532	8.98518	9.96814
YGR001C	43.4159	39.7973	35.2754	29.064	20.3746	13.9959	11.4369	11.5934	15.8117	17.7338	19.2409	19.38
YIR032C	58.3988	56.5157	53.9941	50.3992	45.9761	39.3832	32.9983	27.3635	26.3345	26.5301	25.7693	21.6546
YDR454C	687.788	599.753	493.812	345.641	124.004	46.9677	40.5394	98.0034	180.387	220.558	238.142	212.343
YFL007W	4.71799	4.84359	5.05803	5.43534	6.20225	6.60582	6.32161	5.81689	5.4992	5.38044	5.33502	5.36371
YDL075W	140.692	141.506	144.278	149.42	158.391	176.682	199.466	217.681	208.771	202.775	208.571	239.635
YCR002C	67.4293	64.9493	61.8942	57.5696	51.0029	48.7672	49.2897	50.9925	52.4151	57.7522	64.6675	73.1945
YOR153W;YDR406W;YOR328W	105.957	101.781	98.5318	95.7933	94.8184	102.79	113.749	121.798	110.712	114.239	124.044	144.235
YDL145C	207.419	190.622	178.27	169.673	174.595	203.001	219.842	237.674	241.284	266.634	291.471	310.189
YJR070C	300.015	284.339	269.987	255.248	245.833	260.813	269.522	287.464	322.923	334.866	345.465	357.172
YHL039W	16.6519	17.02	17.3371	17.6437	17.5926	17.7254	16.7964	15.6321	14.6209	14.2442	14.8167	17.0306
YDR264C	37.4393	37.5128	37.0989	36.0556	33.0691	30.9646	29.4676	28.2702	27.6772	25.5133	24.2239	25.0246
YDR232W	22.1549	22.4242	23.2726	24.8066	27.3764	33.6395	35.6158	37.0145	37.0654	37.2312	39.4635	45.999
YMR296C	25.7806	25.5107	25.6592	26.0853	26.5012	32.6336	36.9907	40.7768	41.0185	39.0341	33.4083	23.1099
YGR178C;reverse_YNL271C	72.8149	68.7866	64.0016	57.2622	47.2999	43.7857	42.1316	40.4318	31.1303	23.7046	18.217	16.4889
YGL055W	94.4962	93.2095	94.3225	98.5845	109.923	127.088	135.729	146.737	164.676	169.658	160.472	128.913
YDL147W	72.2325	64.6015	57.5712	50.1062	43.9978	48.0855	58.6546	71.2317	74.059	70.2996	58.2161	33.8837
YNR018W	12.8004	12.8002	13.0617	13.7717	15.6385	16.4981	16.3057	15.3686	13.3851	12.5162	11.8815	11.5697
YER042W	363.556	337.374	309.365	274.541	233.369	225.548	222.62	239.634	287.771	306.24	300.279	250.535
YML069W	111.258	114.66	117.556	119.941	119.609	119.799	115.272	108.113	97.1777	91.4467	93.1506	108.258
YFL048C	38.0643	36.3505	34.1928	30.8931	25.3009	25.0946	23.3273	22.5746	22.6081	21.9195	22.1571	24.1674
YPR160W	397.995	447.099	517.572	625.501	801.028	933.205	961.039	971.572	1038.36	1127.9	1153.54	1056.36
YOR352W	23.0514	23.0192	22.6176	21.6708	19.5187	16.7884	16.0019	16.091	17.5009	16.7505	14.8873	11.1474
YOR085W	96.4377	98.6948	101.38	104.275	105.881	112.307	118.504	122.359	113.567	107.741	100.726	93.144
YDL015C	7.3684	7.54903	7.84575	8.35388	9.27883	9.7863	10.8077	11.4701	10.5519	9.53692	8.79927	8.86108
YOR211C	7.21999	7.23518	7.45597	7.92315	8.82343	10.7975	11.4319	11.3265	9.37635	8.78439	9.03398	10.888
YOR221C	7.57401	7.55507	7.58384	7.64801	7.65829	8.59483	8.8654	8.97889	8.62984	8.08459	7.68451	7.80517
YPL129W	59.6955	57.4381	55.5789	53.8337	52.8204	56.6291	58.0528	60.7549	65.0333	66.607	67.1542	65.9905
YOR171C	4.9992	4.91292	4.86178	4.84643	4.92851	5.16107	5.32695	5.32113	4.43175	3.89315	4.24038	6.20173
YDR011W;YNR070W	9.86868	9.99206	10.1052	10.1968	10.1067	10.1984	11.82	13.518	13.9571	13.8672	13.5396	13.1146
YOR176W	185.494	187.875	192.415	199.93	212.881	231.514	237.297	238.827	225.726	216.85	216.532	234.643
YHL021C;YML104C	188.832	195.728	200.291	202.708	198.409	180.087	173.481	173.501	197.189	190.68	168.014	120.075
YHR049W	181.02	166.453	149.394	126.472	94.7178	80.3745	73.7703	72.1913	67.2785	65.9038	68.684	76.3444
YDL178W	18.9606	19.8248	20.7544	21.8678	22.9393	24.0592	24.2227	23.6622	21.9854	20.8151	19.5249	18.3789
YLR442C	1.25759	1.28808	1.3453	1.44422	1.62854	1.78588	1.92311	2.0538	2.16202	2.28056	2.22775	1.87923
YMR169C	83.367	87.3023	91.2225	96.088	102.301	99.3038	90.8287	79.527	71.9409	63.4969	55.0883	47.0338
YCR009C;reverse_YEL065W	281.771	261.798	237.709	204.031	157.353	134.877	125.157	133.023	172.029	191.81	191.31	152.054
YDL101C	1.60337	1.6355	1.67457	1.7306	1.81988	1.84158	1.76853	1.60194	1.26656	1.36187	1.81482	2.81736
YDR087C	16.8169	16.2002	15.5456	14.5791	12.9569	14.2651	14.7237	14.855	12.3575	10.7336	10.4906	13.0733
YGR203W	10.107	10.0381	9.94341	9.77718	9.41626	9.754	9.01147	8.82368	11.2039	13.6657	15.9194	17.3658
YKR084C	45.1652	45.3391	45.4693	45.6888	46.2511	44.0224	42.2787	39.3193	33.8176	31.5924	29.4416	26.8451
YDR324C	2.65428	2.69975	2.7727	2.89986	3.13551	3.14332	3.45105	3.76235	3.76021	3.84645	4.13948	4.78131
YGR250C	9.51796	9.19491	8.83881	8.32389	7.49741	7.84634	7.88356	8.04938	7.94271	7.9405	8.20628	8.97687
YMR170C	42.8809	42.1647	41.8943	42.0887	43.0742	48.3476	47.2142	45.2769	44.8074	45.7658	44.4105	39.0396
YGR103W	99.9016	104.221	109.003	115.369	125.519	121.646	115.104	104.651	94.1251	94.2002	97.5056	102.894
YER177W	1071.72	979.273	865.405	708.934	486.119	366.892	330.259	338.116	380.046	329.492	241.746	102.853
YGR248W	34.8518	35.5237	35.6908	35.1206	32.7159	29.5457	27.2521	26.4615	30.6387	33.6419	33.4468	26.8395
YGR277C	14.5295	14.4952	14.5153	14.6235	14.7923	14.9736	17.6143	20.5899	22.5472	23.3595	22.0881	17.5226
YNL207W	3.83581	3.80039	3.68156	3.41905	2.79677	2.4479	2.39497	2.44387	2.4185	2.34738	2.339	2.45771
YPR184W	35.2668	36.8801	39.924	45.132	54.5285	63.971	67.98	71.769	78.3967	85.3231	84.3846	69.2529
YOR370C	2.49246	2.40267	2.36641	2.38567	2.55099	3.00896	3.07115	3.04032	2.80807	2.95065	3.30845	4.00739
YDR098C	38.0812	34.8221	30.7205	24.6804	15.0442	11.8696	11.996	15.9776	24.6459	29.2972	30.167	24.1595
YHR132C	26.1226	26.5355	26.8157	26.9319	26.378	26.3003	24.8117	22.9491	20.7075	18.8404	18.2434	20.1166
YHL015W	3021.64	2918.34	2759.63	2489.14	1994.01	1771.47	1615.75	1521.37	1417.55	1390.65	1546.62	1994.16
YPL086C	15.5921	14.7875	14.1043	13.4463	13.063	13.953	14.7648	15.1934	13.0641	12.3676	12.3302	13.4601
YIL066C	8.70561	8.6021	8.64091	8.80316	9.13214	10.9424	11.5597	11.6829	10.4258	11.0657	12.8249	16.4563
YJR047C	24.9463	26.8915	28.6625	30.3862	31.0569	30.6891	34.1162	37.3748	37.6828	37.2025	40.3486	50.5634
YEL038W	68.9437	68.6742	67.189	64.0515	57.9149	47.1643	38.7714	31.6285	29.037	24.8515	21.4234	18.1754
YBR059C	4.43233	4.31928	4.35518	4.59115	5.32924	6.3113	6.45956	6.36453	5.81591	5.25524	4.36488	3.05623
YBL026W	17.2823	16.0382	14.725	13.0054	10.5633	11.8179	13.2221	15.3181	17.3314	17.8461	16.9907	14.2537
YKL128C	18.8147	18.0094	16.9131	15.2234	12.242	11.7913	11.616	11.3562	9.45244	8.37878	9.69707	15.5083
YHR114W	2.99116	2.71094	2.33838	1.77773	0.860863	0.370201	0.264362	0.543019	1.29304	1.97242	2.64748	3.18172
YDR262W	10.3243	10.0444	9.89135	9.75495	9.46579	11.8535	13.2274	14.8243	16.3342	16.8452	16.3853	14.6594
YGR165W	10.8852	11.3561	11.8074	12.2231	12.2203	12.866	12.9142	13.0145	13.6577	14.3962	14.8718	14.8421
YAL036C	27.3285	26.4409	24.9491	22.5815	19.0013	13.8366	9.48735	6.42523	8.14609	9.27991	11.5967	15.0167
YHR016C	7.35346	7.75671	8.30498	9.11883	10.4335	11.4806	11.262	10.5537	9.85998	9.28322	8.60683	7.85273
YKL008C	12.4211	12.426	12.4219	12.4609	12.7266	11.8663	11.5304	11.5411	12.1929	12.8287	14.824	18.8959
YPR173C	27.06	24.9769	22.5014	19.2376	14.842	11.8733	9.56077	8.02207	6.77214	5.2481	3.64577	1.69302
YBL041W	107.069	102.717	95.0051	81.8161	58.2724	34.6562	25.8702	27.1878	47.511	57.6947	60.0741	46.1973
YOL140W	245.008	237.445	228.313	215.547	195.658	191.421	190.547	183.304	140.88	107.661	91.9318	111.674
YKR066C	249.531	252.479	257.247	264.594	275.14	288.737	318.117	364.124	444.428	508.532	541.636	516.221
YMR220W	10.3745	10.0151	9.95393	10.2457	11.2294	13.7561	16.9043	19.8741	20.437	20.4406	20.1921	20.1432
YOR116C	16.4853	16.3976	16.202	15.9155	15.519	13.9119	12.9888	12.7123	14.1324	13.4186	11.0198	5.75208
YDL189W	5.5973	5.56427	5.62578	5.80152	6.11551	7.19669	8.41797	9.35821	8.89452	8.19168	7.61669	7.68321
YPL214C	3.92566	4.10795	4.3188	4.60974	5.06486	5.05986	4.66783	4.16034	3.9619	4.17058	4.45517	4.71711
YGR282C	790.028	768.144	733.411	676.224	577.56	474.07	459.08	515.099	712.238	789.862	736.314	441.377
YMR314W	92.1778	89.688	86.4105	81.3282	72.1648	71.4574	70.3148	68.819	60.5972	54.6588	56.1574	71.6945
YNL131W	144.725	128.902	110.661	86.1869	52.2757	42.1858	36.5995	44.8735	75.9383	92.9481	94.8138	67.9005
YLR206W	55.5596	53.9021	51.9284	49.5658	47.6991	43.2586	35.3137	28.0533	29.4745	31.6312	32.9702	30.9648
YHR003C	1.42231	1.36772	1.34576	1.35179	1.42216	1.72195	1.72037	1.6966	1.64024	1.85601	2.04976	2.14851
YDR229W	13.7136	14.1617	14.7036	15.399	16.1991	17.744	18.7792	19.0155	17.0494	15.4345	15.7391	20.0207
YDL053C	124.458	125.323	123.764	119.532	110.084	89.0447	75.7194	64.2351	64.1685	54.2108	41.7149	25.0387
YGR201C	43.863	47.5792	51.9047	57.7936	65.4373	68.1508	72.4469	80.3937	101.031	119.002	127.983	119.383
YLR312W-A	6.20223	6.32956	6.43975	6.52843	6.48789	6.68203	6.60359	6.25893	5.42104	4.79069	4.70898	5.70579
YML017W	90.5913	89.1292	86.5085	81.6723	72.1862	66.6319	64.9794	64.3884	60.107	52.3556	45.8453	42.7623
YPR149W	167.355	170.77	175.779	184.546	202.364	198.923	203.604	205.908	206.283	212.445	208.593	184.381
YMR054W	11.397	11.4049	11.468	11.6381	12.0957	12.2709	12.1997	11.8975	11.5527	11.3644	11.4506	11.9711
YGR111W	7.40718	7.28797	7.19215	7.0629	6.8358	7.41115	7.39703	7.29297	6.7986	6.33366	5.34993	3.57545
YDR188W	245.706	253.193	257.167	258.116	246.959	224.506	211.894	201.591	203.81	205.205	211.859	226.748
YOR098C	12.6123	12.5302	12.4664	12.4997	12.9956	12.2422	11.1349	9.62544	8.16338	7.69104	7.77876	8.54848
YOR126C	4.47501	4.72287	5.06916	5.56771	6.29121	7.06089	7.79487	8.72915	10.1029	12.3491	14.8936	17.6298
YMR259C	6.92892	7.25241	7.48188	7.67391	7.68632	6.69558	6.13025	5.55689	5.36603	5.12699	5.00066	5.01086
YNL330C	15.5747	14.6482	13.7237	12.6635	11.4279	12.0797	12.8804	13.9032	14.5053	13.4313	11.6287	9.11392
YGL156W	31.6214	34.8187	39.8211	47.7521	61.1971	72.7565	75.105	74.665	72.2807	79.7274	88.4067	97.4808
YHR113W	33.3413	33.1253	33.6198	34.8999	37.6562	44.7716	47.9195	48.5489	40.8957	37.4406	36.034	39.3498
YDR539W	3.0405	3.20893	3.48687	3.96401	4.85493	5.32976	5.24941	5.07824	5.37298	6.03499	6.09086	4.90803
YDR411C	10.6786	10.8063	10.8985	10.9585	10.9271	10.5556	10.0332	9.45081	9.39452	10.3019	10.6641	9.70256
YJR133W	70.5833	72.2726	72.2138	69.7981	61.8142	49.5613	45.4776	43.4043	44.437	45.6445	49.3449	56.1619
YGL213C	12.4502	12.0701	11.671	11.2347	10.922	10.2181	9.82313	9.32021	8.41692	8.50526	8.70868	8.8096
YDR121W	5.8896	5.85487	5.84715	5.8794	5.97783	6.15205	6.36907	7.02002	8.90512	9.32598	8.37892	5.16887
YOR283W	30.5556	30.7259	30.7754	30.6578	29.5	30.0457	30.6155	31.2532	30.7709	30.4476	31.2912	34.5471
YDR452W	21.9987	23.0351	23.7232	24.1062	23.6307	20.5974	18.1814	16.7314	20.1317	21.0921	19.3278	12.4539
YJL014W	211.282	192.166	173.707	152.804	129.072	146.045	163.245	179.814	164.948	148.652	130.429	115.198
YLR250W	98.5066	98.4681	95.3123	85.1743	63.1329	54.7411	52.3712	57.2185	72.5475	71.7638	63.7742	44.7645
YIL036W	22.8499	22.589	22.2515	21.8894	21.6709	20.9058	19.2765	17.4074	17.1555	14.7793	10.8177	4.58035
YPR165W	543.956	542.243	539.102	532.524	514.264	537.297	534.18	524.861	518.856	502.498	499.098	527.729
YKR056W	2.77826	2.73567	2.69238	2.64083	2.56729	2.57579	2.77521	3.00142	3.09881	3.19309	3.1901	3.02889
YML049C	5.43599	5.44376	5.47629	5.51488	5.51271	5.98641	5.97865	6.23251	7.30738	7.90098	7.87044	6.75357
YOR164C	21.0387	22.0805	23.0833	24.107	24.6136	25.4381	24.9241	24.4797	25.7765	25.2775	23.1068	18.4222
YGL201C	5.00566	5.11346	5.18722	5.17868	4.90761	4.9183	4.91962	5.02203	5.0397	5.14173	5.2423	5.30937
YPL239W	37.1563	36.367	36.7443	38.2923	41.8943	53.5856	61.7021	72.1731	87.4789	100.061	105.039	96.6784
YGL037C	271.776	263.801	258.83	257.337	265.419	284.33	296.571	326.53	410.839	455.055	434.134	298.732
YHL034C	306.225	266.741	226.625	179.561	129.062	133.699	140.419	160.875	173.266	180.032	205.463	263.553
YDL235C	14.1419	14.5371	15.6979	17.7436	20.8889	29.6247	35.9447	41.4622	42.8648	46.7323	52.5714	62.5511
YPL023C	4.15236	4.25769	4.34875	4.43783	4.46922	4.32503	4.33937	4.72686	6.49873	8.16185	8.85375	7.57684
YGL122C	102.425	102.175	100.477	96.3005	86.0284	80.3061	79.1651	77.8455	70.5012	62.2519	58.5122	64.1405
YDR097C	1.81108	1.74803	1.7076	1.68648	1.71349	1.89299	2.23772	2.53216	2.39359	2.40001	2.54504	2.96193
YKR026C	8.24015	7.91359	7.62399	7.338	7.14438	7.26857	8.6902	10.2724	10.3069	10.8801	13.2846	18.8884
YJL042W	19.3648	19.8606	20.4647	21.2687	22.3083	22.4197	25.509	28.7085	29.1684	26.4245	20.8427	11.4312
YLR436C	0.477576	0.521388	0.580532	0.665706	0.788421	0.922319	0.92077	0.900268	0.939936	1.03698	1.15874	1.30828
YLR389C	34.3097	31.8784	29.6684	27.3161	25.0588	27.2277	33.5526	41.5582	46.1219	45.6746	41.2393	31.3602
YIL009W	6.83476	6.99612	7.2428	7.6159	8.16825	8.98391	9.29836	9.61838	9.93582	9.47409	8.7588	7.87917
YKL203C	0.878589	0.88893	0.921238	0.985851	1.12289	1.26596	1.2605	1.21097	1.15818	1.26722	1.33996	1.31603
YJL153C	534.185	573.104	624.628	702.243	828.58	900.692	857.901	778.693	731.353	710.474	692.391	678.241
YOR212W	0.836087	0.883226	0.940392	1.0118	1.06614	1.23429	1.58676	1.98848	2.30551	2.23433	1.94429	1.39667
YER008C	1.90087	1.82734	1.80242	1.83266	1.99807	2.38341	2.50551	2.5534	2.44505	2.64086	2.96415	3.46847
YNL243W	103.617	91.5536	80.7237	69.2974	59.6684	74.2959	83.3476	90.9599	79.1791	74.4087	69.8326	67.4521
YBL105C	3.02819	3.11865	3.20971	3.30273	3.34117	3.40868	3.44849	3.37471	2.8472	2.79233	3.17034	4.26742
YJR069C	51.1182	52.4302	55.9146	61.9031	70.8062	95.4942	109.532	120.309	118.226	125.475	143.967	183.523
YJR099W	6.37132	6.51981	6.88465	7.57485	8.92076	10.157	11.0647	12.2067	13.7518	14.7634	15.3537	15.1875
YLR129W	9.03396	8.74805	8.46202	8.11053	7.66076	7.83358	8.61704	9.54388	9.72146	9.47026	9.08886	8.68195
YOL098C	11.2417	11.358	11.6628	12.1642	12.957	15.0515	15.3246	14.8436	13.1498	13.5848	14.3738	15.6041
YKR065C	28.6119	29.4627	29.9342	29.7998	27.9413	27.0392	26.8043	26.098	23.6123	20.416	18.2229	18.5475
YIL035C	19.9422	20.2337	20.5257	20.7347	20.4656	21.0117	23.6032	26.5038	27.7652	28.643	27.3353	22.4908
YNL135C	1172.32	1020.47	863.036	670.982	449.864	433.856	442.357	543.349	710.278	866.381	955.626	895.985
YDR127W	1303.76	1323.23	1347.4	1391.12	1487.08	1405.04	1298.21	1247.02	1500.08	1787.29	1951.62	1821.34
YML022W	82.9121	80.4095	76.8762	71.5995	63.4949	56.1991	52.9077	52.3043	57.9428	54.5413	44.899	25.1249
YGL001C	13.5104	13.1852	13.3163	13.9477	15.5656	20.0485	22.8811	24.8925	22.9715	20.2936	17.9546	17.4882
YKL100C	6.00327	5.86594	5.77875	5.72352	5.70186	6.31534	6.85029	7.39811	7.55767	8.32048	9.62974	11.8078
YIL098C	3.19009	3.09382	2.99612	2.88062	2.68213	2.96007	3.46987	4.04394	4.43869	4.72722	5.40052	6.84701
YDR434W	7.06396	7.61908	8.08672	8.53642	8.75016	8.02153	7.15032	6.30957	6.57876	6.78319	7.02389	7.1727
YDR002W	243.731	224.565	203.778	177.146	143.433	134.363	136.176	153.72	180.738	187.853	181.578	151.146
YJL201W	0.577557	0.616484	0.687255	0.801883	0.980189	1.27903	1.40651	1.45427	1.29933	1.26125	1.33441	1.62878
YIL118W	144.121	126.177	104.244	73.2233	26.0034	7.9261	4.87058	16.1985	36.2582	47.3159	52.4563	45.7128
YNR029C	19.1064	19.3621	19.0681	18.025	15.2501	11.2269	9.90245	9.47614	10.3745	10.84	12.1174	14.4184
YBR234C	30.96	28.2084	25.8078	23.4341	21.9043	24.759	26.0024	27.2358	25.7995	25.1085	22.2153	15.636
YBL057C	17.8032	15.3499	13.0016	10.3543	7.6909	8.97967	12.1734	16.446	18.2099	20.2946	23.2873	27.8556
YBR003W	8.42223	8.51038	8.55645	8.47422	8.04095	8.19809	8.59279	9.00378	8.51189	8.33244	8.70719	10.1272
YDL137W	41.0513	42.0166	43.8968	47.0447	52.6397	58.8564	61.9132	64.9703	68.8218	78.3675	86.2452	89.4555
YBL037W	4.3511	4.78548	5.32356	6.10048	7.35668	7.73018	7.41234	6.60207	5.6615	5.18744	4.61395	3.83455
YGR083C	7.68809	7.02752	6.43017	5.84376	5.43624	5.88924	6.6682	7.83481	9.17332	9.6013	9.26981	7.74446
YJL124C	2.30717	2.27549	2.26033	2.25848	2.3103	2.49829	2.55214	2.57393	2.44524	2.43079	2.85809	4.07643
YJR103W	28.4661	27.523	27.7897	29.3587	33.6248	45.1832	50.3737	53.6747	50.0918	48.4993	46.8279	46.6163
YDL201W	13.4536	13.544	13.4842	13.2386	12.5902	11.5254	11.2638	10.8853	10.0338	8.75993	7.8145	7.66814
YIL111W	22.7956	21.3225	19.5664	17.2299	14.1307	11.8462	12.0617	13.9809	18.1296	18.713	17.0919	11.7837
YOR035C	2.79598	2.88188	3.05502	3.3712	3.99164	4.39436	4.86881	5.26684	5.20263	5.38002	5.79785	6.62867
YDL132W	6.71266	6.94516	7.31886	7.9258	8.96922	9.84228	9.7565	9.04161	7.12618	6.72239	7.44199	10.0017
YMR038C	112.778	110.463	106.264	98.9357	85.9979	75.287	62.411	52.6322	54.6716	58.8799	74.3085	106.399
YMR110C	19.7062	20.8979	22.7204	25.5296	29.7037	35.4579	37.5605	39.1251	41.1659	40.3715	36.2542	27.4701
YHR097C	8.45613	9.1339	9.72813	10.2385	10.3012	10.2003	9.64824	9.01891	8.82012	9.22067	9.98963	11.2648
YFR052W	71.0785	62.6109	53.2906	40.8171	23.5841	23.1297	28.7307	41.1326	55.808	63.7368	65.1881	55.567
YGR078C	35.66	31.2334	26.2164	19.6178	11.1146	7.8663	5.89204	5.61293	5.49259	6.19585	7.70437	9.90925
YLR003C	3.94978	4.03124	4.11953	4.1829	4.11737	4.52454	4.63712	4.75081	4.69212	4.49351	4.2906	4.17715
YBR149W;reverse_YJR052W	284.291	270.26	253.451	230.231	196.39	186.581	171.861	164.699	162.487	157.461	174.208	228.815
YLR380W	99.0815	99.3086	97.1085	91.7716	78.9261	61.3316	55.5986	52.8045	53.6555	47.8416	42.3942	38.0305
YFR014C	15.2928	16.1879	16.7614	17.0666	16.3524	14.2088	12.1522	10.5063	11.7364	13.9198	17.4649	22.6719
YDR517W	7.36938	7.24011	7.26438	7.43193	7.90654	9.57649	9.9441	9.93222	9.10896	9.86612	11.2052	13.4411
YAL023C;YOR321W	119.207	124.56	135.23	154.298	191.443	224.305	220.334	196.268	139.245	113.826	103.883	121.574
YKR097W	65.8655	72.0481	80.4638	93.5499	116.065	121.813	118.467	112.254	112.946	117.628	115.723	99.5066
YPL178W	51.3443	45.863	39.5858	31.2034	20.189	15.4382	13.4381	16.1816	25.9821	29.8704	26.5756	10.0955
YDR083W	18.3516	18.0224	17.7086	17.3513	16.8972	17.0819	18.9926	21.3929	22.9446	23.2289	22.6917	21.1043
YJL087C	1.37441	1.412	1.47356	1.58022	1.78215	1.83824	2.00013	2.13042	2.11016	2.25056	2.4257	2.62883
YHR192W	2.16675	2.19816	2.25363	2.34033	2.46704	2.75408	2.7685	2.65436	2.26685	1.82924	1.41881	1.16452
YMR290C	239.838	243.081	243.168	239.824	229.089	200.844	181.919	170.268	185.296	175.626	156.084	119.498
YLL028W	2.13184	2.08439	2.09027	2.17859	2.45825	2.7137	2.85467	2.91781	2.83265	2.72409	2.37644	1.64314
YBL036C	65.2644	65.2164	63.5971	59.8811	52.3849	40.338	30.1483	22.7824	26.5908	26.46	27.6554	29.953
YGR060W	15.8946	16.3964	17.2409	18.6558	21.2433	22.9567	23.9067	24.6949	25.5788	28.4078	30.5838	31.0602
YPR028W	88.2211	88.5884	89.4372	91.3723	96.0021	93.5208	94.1019	95.6108	99.0015	99.9845	94.5534	77.0621
YML035C	13.9119	14.1777	14.3139	14.262	13.8447	12.6162	11.7695	10.9177	10.0157	9.43653	9.05565	8.77562
YLR071C	3.73169	3.73064	3.77261	3.86123	4.05024	4.43509	4.56644	4.60771	4.48227	5.05824	5.68724	6.27571
YDR297W	4.18205	4.36747	4.63611	5.05463	5.73466	6.25122	6.42275	6.18645	4.90778	4.77552	5.98527	9.46382
YLR200W	31.8999	33.6733	34.7919	34.1654	31.1169	29.9366	31.6138	35.0313	40.8278	41.5983	35.894	19.2029
YIL065C	22.4077	21.9318	21.2113	19.8354	16.956	17.2991	17.0329	16.5982	13.9098	13.9329	17.046	25.3707
YLL041C	85.3152	91.7933	96.7811	100.246	97.1591	91.487	89.6246	88.1316	89.9908	84.6177	79.0002	74.985
YNL274C	186.629	174.534	156.384	127.917	80.116	41.1838	16.6801	2.0148	1.30554	-0.813381	1.44459	7.39566
YBR117C	19.0155	19.0555	18.986	18.521	17.4207	17.4796	17.3528	18.4939	22.5113	28.0895	33.871	38.7462
YDR289C	20.1476	20.4105	20.2541	19.5938	17.8658	13.6929	14.0811	16.0569	20.4131	21.3034	19.687	13.633
YLR274W	18.0817	18.6302	19.014	19.3028	18.907	17.9976	17.6079	17.3879	17.6179	19.1157	22.7514	29.7703
YOR161C	4.68606	4.8736	5.11863	5.5158	6.29109	6.05819	5.76647	5.25802	4.72031	4.7983	4.80364	4.47949
YBR286W	539.175	540.677	538.621	535.2	529.348	482.524	441.307	404.709	396.096	354.811	323.629	313.183
YLR201C	0.503917	0.470459	0.456398	0.45761	0.474714	0.651851	1.08304	1.66409	2.29995	2.48585	2.21703	1.23902
YGR254W	4016.41	4345.71	4633.34	4926.96	5153.97	4646.09	4207.93	4184	6023.13	7525.12	8427.96	7978.85
YOR210W	17.5032	18.0424	19.2583	21.4258	25.2988	30.8367	34.0169	35.6103	32.5425	33.1395	36.7282	45.733
YBR229C	10.4585	10.7268	10.7793	10.4984	9.30748	8.37578	7.58109	7.49166	9.30987	10.3929	11.335	11.8338
YPL154C	792.342	778.2	740.644	670.336	532.079	339.352	259.773	296.287	614.181	845.78	1028.27	1073.05
YPR040W	12.4606	12.453	12.3872	12.3287	12.5115	11.0191	11.5524	12.5444	14.697	14.9575	12.6233	5.87932
YGL115W	17.7916	18.588	20.3625	23.4202	28.7043	37.878	42.821	44.9313	38.4055	33.2378	29.379	29.877
YHR028C	13.7919	13.9756	14.2267	14.6995	15.69	15.8073	14.5969	12.7086	10.8635	9.99901	9.95839	11.3204
YLR370C	149.935	144.822	137.703	126.678	110.786	95.4783	77.253	67.3703	85.6185	94.0009	91.7533	66.7121
YBR034C	17.1642	16.5879	15.6437	14.1107	11.494	8.76699	7.03671	6.07064	6.57146	7.1574	8.00035	8.82916
YLR118C	8.83316	9.25585	9.73146	10.2836	10.7934	11.9442	11.8603	11.8003	12.8248	13.1059	12.6566	11.1191
YNL155W	4.09607	4.06548	3.95169	3.6976	3.11038	2.74084	2.6395	2.60744	2.51085	2.28704	2.17393	2.29772
YPL213W	7.4472	6.51969	5.54672	4.33073	2.77782	2.77423	3.78323	5.54561	7.21404	7.36612	6.72695	4.93907
YJR009C	866.623	866.79	860.485	843.6	791.154	794.792	795.156	808.032	836.669	776.262	709.796	661.402
YBL050W	151.756	148.047	141.431	129.687	108.408	91.0657	74.1188	64.3261	74.2698	75.9473	73.7201	62.371
YEL056W	18.1332	17.5874	16.8623	15.7266	13.705	13.4793	13.207	13.6631	15.1217	14.3678	12.8307	10.3472
YNL173C	67.0332	67.6605	67.3267	65.3085	57.3838	59.7847	62.3375	69.3559	87.1926	101.066	117.858	139.703
YBR140C	1.11303	1.12732	1.1966	1.33354	1.5995	2.09287	2.35859	2.51812	2.33069	2.5052	2.87865	3.59737
YER134C	35.7762	36.6396	37.1649	37.5632	38.176	32.7343	28.6088	24.9069	25.1184	23.8931	23.0192	22.0746
YGR043C	88.399	91.9988	94.4962	96.2522	94.45	84.9528	78.8688	72.6781	66.955	59.2687	51.85	45.3046
YLR109W	4516.96	3976.26	3354.5	2540.4	1503.54	914.007	561.78	711.363	1827.6	2814.87	3567.72	3667.59
YJR105W	1489.4	1384.46	1269.69	1137.69	1023.44	881.535	679.758	473.452	357.423	292.858	262.121	257.898
YNL315C	18.489	18.4924	18.174	17.437	15.7856	13.2243	12.7999	13.2793	15.7061	14.7271	12.01	6.59366
YBR214W	21.4566	21.5582	22.3271	23.8358	26.557	33.1119	35.8376	39.0642	43.1205	45.2878	45.6231	43.3227
YDL240W	0.750449	0.845409	0.950697	1.09715	1.32383	1.25786	1.23216	1.25646	1.63883	1.78856	1.58638	0.757754
YIL115C	11.4146	11.7794	12.5983	14.0326	16.6077	20.06	20.2261	18.8105	13.4315	12.625	15.1536	23.2277
YJL101C	32.4431	27.0755	22.4838	18.0462	15.3734	22.9839	25.8899	27.6819	20.793	17.5683	16.6336	20.5105
YDR304C	58.148	53.3135	48.1256	41.5063	32.3331	32.5803	40.8248	54.1691	67.0425	75.249	88.509	110.681
YDL047W	38.0351	31.9241	25.0707	16.2125	4.72374	1.04439	-0.239683	0.904471	1.41802	1.3094	1.50828	2.02202
YKL140W	12.1634	13.1133	14.3355	16.2178	19.5083	19.6389	18.1099	15.2878	11.779	10.4903	9.8013	9.69484
YOR074C	38.6878	38.2568	37.0449	34.469	28.6749	26.3997	24.8541	23.1958	19.7069	16.3079	16.6223	24.1588
YOR281C	15.9095	14.4086	12.5869	10.1027	6.55642	4.63151	4.14083	4.45652	5.06265	4.80271	4.32502	3.47151
YOR109W;YNL106C	55.201	55.6875	55.2505	52.965	46.1037	43.6444	45.029	50.4664	63.1009	65.884	58.4065	33.9723
YLR088W	3.23877	3.23358	3.33523	3.58318	4.16843	4.88853	5.03865	5.31724	6.32232	7.44708	8.07745	7.67801
YLR285W	21.6237	20.3055	18.8613	16.8082	13.2544	15.4533	18.6186	22.0824	21.7499	19.7882	18.5765	20.0177
YPL270W	1.86108	1.8517	1.88865	1.98292	2.19357	2.50658	2.84006	3.09901	2.93648	2.98432	3.10431	3.35713
YGR017W	15.5511	15.9245	15.7778	14.5264	11.5331	9.51169	7.45647	5.45274	3.38305	2.64278	3.0906	5.16181
YNL288W	3.76773	3.47849	3.21687	2.95387	2.7618	3.18235	3.15857	2.9326	2.13719	1.44004	0.926089	0.899324
YDR379C-A	2.44256	2.65155	2.91268	3.29026	3.87441	4.09864	4.33627	4.6038	5.24542	5.21118	4.69344	3.44233
YDR272W	74.0153	72.6909	70.1413	65.6329	56.9505	48.7578	51.031	57.4524	66.6647	65.4665	61.3269	53.4378
YGL200C	52.7528	51.0368	49.415	46.7463	40.4175	52.0863	60.8959	68.2712	59.4369	59.8175	78.4142	130.502
YLR061W;YFL034C-A	538.042	515.383	486.486	440.05	355.838	366.07	395.161	429.595	401.177	351.056	315.879	326.517
YMR086W	20.7562	20.0687	19.3729	18.6074	18.1652	17.7688	14.534	10.5316	7.3888	8.72653	12.5106	19.2638
YPL082C	3.22872	3.06493	3.03767	3.16407	3.60039	4.73906	6.03743	7.08984	6.57445	5.89291	4.8043	3.37825
YGL006W	14.1815	15.7147	17.6337	20.3213	24.2737	27.1082	26.6147	25.073	24.3953	21.7934	16.9437	8.96553
YGR209C	553.59	532.972	511.278	477.983	411.694	442.239	500.082	618.95	787.463	931.295	1002.26	929.938
YML036W	28.5612	27.346	25.7664	23.2658	19.027	18.3929	18.8917	19.954	19.3426	15.9381	11.2204	5.23929
YBR135W	13.1101	11.3328	9.37113	6.82819	3.43761	2.42437	3.88984	7.58713	13.4953	16.9249	17.9073	14.3935
YMR197C	31.7183	33.1587	34.0804	34.7811	34.7312	29.6598	28.4334	27.3315	29.0499	27.3014	24.7131	21.2411
YBL107C	1.9729	1.82588	1.64649	1.39095	1.00049	0.843733	0.815034	0.835723	0.667767	0.514136	0.40755	0.395131
YBR089C-A	222.285	232.368	235.876	224.457	184.029	171.154	164.939	155.79	115.854	95.8617	96.0628	130.402
YDL044C	2.44011	2.40911	2.33779	2.18386	1.81617	1.80333	1.98014	2.16704	2.06849	1.64913	1.12689	0.591869
YKR006C	12.4876	12.8588	12.8957	12.5371	11.3758	8.646	6.40651	4.71889	5.82596	6.61939	6.9894	6.11677
YPL105C	6.32737	6.7618	7.24918	7.81586	8.33445	9.36175	9.61202	9.26686	7.38653	6.22216	6.15223	8.28342
YGR202C	5.58804	5.422	5.29058	5.14194	4.9658	5.70341	5.81492	5.68302	4.61966	4.72131	6.57181	11.4145
YPR036W-A	5.86482	6.46958	7.25617	8.31906	9.68128	11.2661	11.739	12.1065	12.5263	14.0264	15.8665	18.033
YOR043W	28.7516	29.9841	32.5246	36.6214	42.6359	58.598	62.7353	61.7843	50.3039	47.3639	50.7217	66.6318
YER141W	16.3411	17.5786	19.1086	21.3801	25.332	25.57	23.5443	20.8219	20.6543	20.1959	18.1042	12.9003
YJL052W	2743.05	3554.75	4513.19	5818.21	7621.75	8425.82	8488.42	8209	8226.4	8173.85	7617.35	6250.03
YJR025C	318.547	331.736	337.738	336.29	320.353	254.359	209.287	180.053	221.83	227.681	220.146	182.17
YJL128C	9.61752	9.38782	8.93722	8.13951	6.52373	5.31562	4.64022	4.73583	6.55187	7.22706	7.34877	6.43505
YEL024W	29.4769	25.448	20.8138	14.6938	6.57662	3.17967	0.869268	1.09115	4.60286	7.71758	10.1882	10.609
YPR019W	8.6591	8.96313	9.11097	9.17532	9.03808	7.43603	5.95737	4.33569	3.68525	3.32038	3.58301	4.72523
YER057C	277.76	258.231	235.271	204.491	165.857	138.665	135.057	155.175	220.948	241.185	220.536	127.758
YCL044C	6.76302	7.09211	7.44395	7.90522	8.57791	8.70546	8.22312	7.5291	7.67623	7.79536	7.67884	7.14723
YIL027C	40.1876	39.3006	38.1722	36.6361	34.9316	33.0642	33.5663	35.1634	38.9654	35.7861	30.4235	22.7184
YML078W	312.742	290.555	263.615	226.873	176.37	149.43	125.551	130.902	219.659	281.038	321.261	313.481
YKL216W	74.1194	75.2197	74.3899	71.5813	65.2604	46.3094	33.9571	24.7822	31.1342	31.24	27.7488	15.9954
YOL139C	326.276	282.467	243.046	200.419	160.681	229.949	259.861	309.112	358.386	437.111	596.22	887.647
YOL022C	8.54489	6.74556	4.96628	2.89078	0.607506	1.69137	2.65305	4.22785	5.20408	5.84368	6.27136	6.48487
YDR150W	14.7872	15.4256	16.8878	19.3828	23.6848	31.8328	33.6529	33.3873	28.8689	27.2995	27.8363	32.8311
YML004C	65.4566	66.1886	65.2388	62.0668	53.5227	41.9842	37.1839	36.4509	45.0383	47.254	49.562	51.4462
YMR029C	6.23329	6.5574	7.01973	7.69685	8.66778	9.60208	10.7274	11.1904	8.88172	7.46708	6.89978	8.1004
YCR028C-A	179.981	168.999	160.727	154.22	154.316	175.576	191.012	201.569	178.709	147.603	109.372	66.8867
YDL148C	0.477778	0.483	0.496203	0.518364	0.549902	0.641917	0.743741	0.834326	0.831879	0.706449	0.529726	0.318423
YHR143W-A	38.4253	39.88	40.6969	40.5179	37.464	34.6917	38.408	45.5469	57.4834	56.371	47.9938	29.0601
YJR134C	5.83059	5.6906	5.4369	5.00361	4.29887	3.46872	3.09498	3.12565	4.40283	4.92619	4.75701	3.30162
YJR019C	6.37569	6.57562	6.68247	6.59971	5.9991	5.87209	6.11979	6.49198	6.51165	6.19717	5.70493	5.0574
YLR083C	17.7475	16.182	14.139	11.1524	6.47449	3.72954	3.36169	4.25228	5.54827	6.37508	8.20215	11.5203
YLR357W	3.79872	3.78392	3.76115	3.73083	3.70209	3.57202	3.57814	3.49992	3.17152	2.97821	2.9925	3.36796
YCR090C	1.88841	1.87135	1.79741	1.57699	1.08547	1.05705	1.43169	2.12388	3.26058	3.57218	3.17627	1.64403
YLR181C	9.00861	9.06274	9.12038	9.26966	9.65155	9.1661	8.03792	6.29661	3.88091	2.05784	0.68156	0.126873
YLR052W	4.68719	5.05407	5.39563	5.71299	5.68175	5.99649	6.94478	8.07274	8.96435	9.02157	8.74276	8.15686
YMR291W	12.7229	13.4741	13.9967	14.3462	14.2268	12.3469	10.9242	10.2257	13.2518	13.5511	12.2577	8.24562
YGR235C	1.93856	2.06927	2.21953	2.43467	2.74507	2.76337	2.62389	2.29474	1.69928	1.28309	1.02726	1.08094
YJR041C	1.91809	1.91093	1.90975	1.91189	1.91572	1.99637	1.92983	1.73921	1.16948	1.00545	1.192	1.96874
YBR094W	2.83995	2.69319	2.69617	2.86842	3.40525	4.70541	5.49134	6.10274	5.99229	6.69812	7.90994	9.96582
YJR125C	119.396	120.903	118.281	110.778	92.5734	61.9387	44.1226	34.2439	56.259	64.1943	65.5597	53.0599
YPL263C	16.8564	16.7781	17.6703	19.7862	24.5937	32.7084	34.2269	33.0939	25.769	22.4934	21.4172	24.9977
YML117W	8.76723	8.96156	9.49924	10.4463	12.1183	15.7395	16.4362	16.1946	14.0411	13.0161	12.8456	14.6247
YOL032W	52.1529	51.5976	51.9229	53.4654	57.7615	61.1748	64.6552	68.562	72.9481	82.0195	85.9492	78.6451
YER014W	3.62823	3.78466	3.92917	4.08862	4.22074	4.09761	3.94126	4.05596	5.50071	6.30879	6.05109	3.83966
YGL056C	8.22468	8.17642	8.20601	8.29637	8.53292	9.3884	9.1457	9.1323	10.0339	10.2727	10.2044	9.64673
YCL033C	21.3312	22.7577	23.3643	22.9254	19.9504	14.3404	12.5565	12.166	15.477	14.888	12.2649	6.19672
YPL031C	7.21841	8.27978	9.93785	12.5269	16.7863	21.2596	23.247	23.5243	19.7082	16.9457	14.6145	13.856
YMR216C	7.11613	6.94993	6.70922	6.32287	5.61709	5.10807	4.99577	5.38221	6.74635	8.6306	9.98997	10.0011
YNL041C	6.6651	6.80409	7.21172	7.92631	9.13942	12.1246	13.3922	13.7012	11.2119	9.0955	7.47627	7.47417
YLR045C	6.15785	6.32182	6.74067	7.42674	8.4589	11.5393	13.0776	13.6094	11.2	9.88063	9.1545	10.0143
YIL160C	0.17147	0.224441	0.294079	0.393782	0.53849	0.618887	0.753848	0.923348	1.13024	1.25357	1.28232	1.14788
YGR152C	12.0962	11.2979	10.4937	9.53046	8.43303	8.36355	8.01166	8.39123	9.85245	11.4394	11.8439	9.76561
YLR300W	232.313	258.663	298.202	355.352	432.749	565.517	652.506	785.69	1059.85	1236.53	1288.1	1121.56
YJL081C	10.9011	10.3384	9.97567	9.78244	10.082	12.1923	12.9316	12.9331	10.3625	8.19473	6.63378	6.77036
YDR505C	0.588062	0.602973	0.626803	0.66505	0.731995	0.787517	0.716246	0.643554	0.669074	0.711914	0.711136	0.614477
YDL181W	9.00761	9.66541	10.0329	9.96985	9.00468	7.6502	6.54911	6.04795	8.46874	10.1841	10.9126	9.5795
YDR280W	14.522	15.3735	16.2018	17.2549	19.0346	17.2466	14.8846	11.8874	10.5265	9.41211	8.34089	6.96056
YIL075C	255.31	252.139	252.678	256.881	267.673	307.788	313.767	335.075	412.212	445.855	446.001	389.585
YGR256W	18.9949	20.8537	23.4446	27.3681	33.4582	36.9861	39.0714	41.1328	44.922	50.1065	49.7663	38.8963
YDR453C	19.1118	22.2874	26.3973	32.3125	40.8384	46.5811	53.4104	64.6072	86.9844	103.627	117.94	127.248
YBR085C-A	17.2607	18.3662	19.8509	21.9992	25.1967	27.4877	27.6409	29.8793	41.4122	53.0233	58.0806	49.7916
YCL043C	1891.5	1776.06	1619.79	1395.37	1074.29	742.565	509.043	448.238	858.65	963.464	835.683	269.435
YFR053C	1898.16	2128.53	2346.56	2605.83	2896.95	2604.23	2375	2284.11	3018.4	3243.5	3033.84	2040.08
YMR115W	1.81818	1.799	1.7821	1.7404	1.6165	1.81458	1.90579	2.00784	1.92912	1.95956	1.91005	1.73338
YHR122W	3.22267	3.08186	2.87128	2.50526	1.79391	1.63094	1.58957	1.75607	2.07143	2.57121	3.27091	4.22094
YGL141W	0.258549	0.239856	0.233554	0.230783	0.21098	0.422006	0.645087	0.894182	1.03146	1.07223	1.09439	1.13543
YNL244C	148.709	140.739	131.858	119.773	102.022	103.223	103.7	121.729	180.077	215.381	230.84	208.526
YLR212C	2.87073	2.92711	2.85866	2.5446	1.77555	1.26365	1.00685	0.867989	0.771534	0.722508	0.825954	1.14543
YDL204W	60.1323	63.1886	67.1765	73.2328	83.6943	85.1821	76.9299	70.5702	82.7491	96.2549	103.886	97.1062
YKL154W	3.8523	3.90585	4.03779	4.2846	4.80468	5.42325	5.33115	5.12062	5.10716	4.79066	4.0618	2.74043
YOR241W	1.49229	1.4176	1.34297	1.23952	1.06351	1.23202	1.26014	1.42596	1.86359	2.50527	3.23123	3.9903
YKL039W	3.37632	3.46943	3.55839	3.66287	3.77684	3.6056	3.7341	3.80512	3.62627	3.64246	3.6558	3.63818
YOR042W	59.7439	61.2934	62.3255	63.4243	65.3524	56.4569	43.5508	29.4618	23.896	23.1293	24.3667	26.3349
YPR024W	16.7219	15.2768	13.6535	11.3934	8.02242	8.1438	7.68955	7.91354	7.78703	8.5168	9.53494	10.7599
YKL085W	577.701	517.087	456.005	388.22	329.419	306.13	276.281	268.851	299.158	336.81	363.751	356.652
YDR379W	2.73463	3.12031	3.53306	4.07237	4.73484	4.776	4.49593	4.05804	3.89797	4.14804	4.66262	5.53906
YOR174W	16.4516	16.988	17.3065	17.577	17.7977	15.307	11.6324	7.56629	6.28098	5.64041	5.52415	5.81543
YPL271W	14.3695	15.0305	15.0874	14.0202	11.0421	8.10543	7.28107	7.50304	9.43086	9.71155	10.1338	10.7025
YOR065W	76.5026	68.7947	60.9428	51.9922	43.5889	39.8822	37.5012	38.6625	43.5461	48.0237	48.9014	41.7613
YEL011W	20.6543	20.0608	21.9454	27.0709	39.2538	56.8715	69.6829	78.9627	72.9182	69.231	64.3515	60.0793
YCR051W	43.6136	40.8107	36.8981	31.0213	21.8167	14.3892	12.7453	17.1631	35.4297	40.7238	33.9075	6.11519
YER087W	9.29959	9.10374	8.97939	9.02021	9.68045	9.50548	8.12824	6.15415	4.3022	3.32164	2.52085	1.86476
YNL027W	2.03663	2.10259	2.09617	1.99675	1.69404	1.16175	1.01465	0.988259	1.26098	1.17972	0.907805	0.318786
YNL157W	21.1118	22.4503	23.6944	24.9866	25.7602	24.6269	26.9036	30.438	36.6439	36.971	30.7191	13.7447
YHR158C	9.39298	9.00545	8.67444	8.37868	8.2416	8.39285	9.40868	10.6131	11.4289	12.1782	11.4641	8.1626
YPL030W	6.92032	6.24256	5.59169	4.89144	4.35463	4.42616	4.16375	3.77917	2.70514	2.45866	2.97553	4.68981
YLR291C;reverse_YLR068W	1.46961	1.60931	1.75152	1.90169	2.02838	2.12364	2.20243	2.29355	2.42147	2.35918	2.27542	2.20178
YBR078W	531.201	491.354	438.392	362.283	248.956	166.098	128.367	121.991	172.741	172.427	150.681	92.5596
YDR441C	3.14831	3.03223	2.89069	2.70896	2.50357	2.14188	1.99552	2.26737	3.70849	4.36623	4.03718	1.90324
YIL062C	98.0768	89.6092	79.6854	66.4303	48.9964	40.4783	34.5743	38.0525	64.6209	83.687	93.3468	83.1092
YMR124W	10.4995	10.6345	10.7534	10.8643	10.9748	11.0244	11.1164	10.7204	9.73291	8.69579	7.93017	7.81339
YMR074C	9.61431	9.74494	9.44034	8.30684	5.65773	3.84178	2.64262	2.86618	7.12273	9.92087	11.4749	10.3387
YKL151C	19.4011	19.0177	18.5583	17.9844	17.4315	16.3379	15.349	14.3634	14.0215	13.7535	13.094	11.4919
YDR226W	1583.09	1503.79	1408.23	1283.78	1126.31	978.197	860.491	796.424	861.235	918.961	962.474	948.466
YBR252W	22.2773	19.8889	17.276	13.8377	9.10941	8.78753	9.66956	13.1035	18.6315	24.0254	30.7968	39.1647
YGL232W	0.655575	0.755811	0.855187	0.964329	1.07047	1.08132	0.971439	0.844956	0.863448	0.898136	0.930116	0.93846
YBL017C;YIL173W;YNR065C	49.1904	43.2167	38.0037	32.8788	29.9396	36.4787	38.9611	40.6905	35.5626	35.3635	36.7092	40.5811
YEL007W	2.68021	2.53898	2.40463	2.26146	2.14769	2.14667	1.94604	1.64187	1.01094	0.784557	0.784352	1.12454
YHR138C	24.5418	27.0332	29.9502	34.0487	40.074	39.4598	43.0323	50.0796	67.8535	82.1949	88.0781	77.3481
YNL010W	286.45	272.17	254.694	232.815	210.711	165.505	145.834	148.278	211.416	216.364	176.3	56.3196
YNL281W	110.982	102.697	93.9191	83.5983	72.8673	67.6865	67.7755	83.1674	139.092	177.542	193.194	164.214
YJL121C	11.9599	11.9473	12.331	13.1066	14.4312	19.064	21.3306	23.8959	25.6383	28.0057	34.0542	46.7463
YFL021W	5.85832	5.91891	5.82621	5.54064	4.83068	3.3341	3.46375	4.63889	8.0322	9.59436	9.07653	4.79125
YPR187W	15.5294	16.1697	17.194	18.8502	21.6173	24.045	28.3168	32.8055	35.708	35.9305	34.1438	29.8366
YGR279C	20.4368	26.1078	34.3653	46.9804	67.1212	84.4314	91.277	94.7038	97.9484	110.003	120.232	125.401
YJL140W	32.4799	29.0677	25.9667	22.4419	18.4356	24.5415	30.5615	36.0718	31.056	30.9008	36.894	54.4876
YDL074C	3.40678	3.2689	3.07124	2.74222	2.12441	1.96059	1.97175	2.0076	1.69497	1.36625	1.01955	0.703185
YLR074C	10.9904	11.0582	10.9973	10.6275	9.25866	9.85586	10.7125	11.5259	10.911	9.72624	8.49569	7.72426
YLR440C	4.20933	4.41236	4.64266	4.91093	5.10981	5.81365	5.80972	5.85284	6.47636	6.4973	6.30639	5.90828
YIL076W	45.7628	42.0093	38.8225	34.8046	28.4905	42.6542	53.4764	65.0909	64.2823	68.5741	82.2024	113.472
YBR244W;reverse_YMR121C	39.4608	36.6682	34.3444	31.7906	28.7341	37.6926	43.4266	48.3643	44.4767	39.3165	37.4513	43.8655
YKL027W	4.1583	4.29932	4.48919	4.78558	5.19754	5.56873	5.49626	5.18912	4.44007	4.36633	5.26224	7.8084
YML075C	1.33009	1.27264	1.20149	1.08703	0.917639	0.937555	1.03872	1.18348	1.31023	1.2075	0.962973	0.540839
YOR163W	37.7073	38.2708	38.4695	38.416	38.3053	33.5412	29.1131	23.9531	20.135	15.5003	10.6133	5.22486
YJL184W	7.81963	7.28787	6.53474	5.35143	3.29989	1.91515	2.55021	5.10793	10.895	14.1005	15.6305	13.9911
YLR290C	3.33527	3.52078	3.84765	4.36123	5.14823	6.71747	7.17419	6.98533	5.22825	4.04133	3.55669	4.64748
YDR005C	4.39094	4.60379	4.71286	4.74619	4.64361	3.50589	2.58735	1.83868	2.15516	2.48533	3.26119	4.57041
YDR155C	6211.36	6737.84	7244.11	7831.51	8616.07	7859.8	6922.42	6210.02	7392.96	7931.86	8229.81	7857.25
YNL290W	11.0006	10.9733	10.6956	10.0354	8.63381	6.86024	5.49832	4.41273	4.08176	3.87514	4.21769	5.24125
YBR272C	1.67657	1.74075	1.81656	1.91004	2.03171	2.1232	1.91628	1.77758	2.10557	2.54047	2.80737	2.66896
YLR388W	147.552	133.92	119.012	100.018	74.9723	74.7693	81.1658	89.1432	83.1473	67.1194	52.183	44.4089
YNL097C	2.31232	2.02272	1.78404	1.52122	1.16532	2.14222	2.82918	3.53125	3.45054	3.61952	4.08895	5.20374
YPL183C	0.311521	0.307123	0.302264	0.295044	0.278276	0.283319	0.330234	0.453072	0.778682	0.960755	0.912616	0.455398
YGR270W	6.8256	7.16307	7.5024	7.83214	7.92132	8.77131	9.17029	9.12883	7.67706	6.44651	5.82359	6.70144
YMR047C	23.0392	19.9192	16.7833	13.205	9.96124	9.02482	7.66735	6.63079	4.46095	3.87802	3.88574	4.28233
YGL169W	18.0073	18.1305	18.2133	18.2116	18.2313	18.3248	16.3906	14.6427	15.9932	15.8787	14.8149	12.0184
YJL053W	0.498482	0.540786	0.597358	0.6835	0.830938	0.883023	0.887881	0.876114	0.902117	0.930388	0.924276	0.85421
YPL037C	1013.47	929.66	823.532	676.955	479.397	292.696	214.344	305.506	838.932	1094.89	1053.87	461.986
YKR035W-A	29.3709	28.1253	26.9879	25.6508	24.1358	25.7389	29.9216	35.6276	42.1966	41.1393	31.9676	10.0045
YPL059W	13.1416	13.6562	14.7271	16.33	18.7874	24.8393	28.8725	35.8853	51.9632	66.3337	73.4482	66.5558
YPR161C;YJL106W	2.33381	2.12683	1.90844	1.6525	1.42342	1.25634	0.969196	0.738511	0.786392	0.862144	0.849451	0.601475
YLR258W	48.025	51.5318	58.4367	70.1723	90.7147	118.415	125.342	132.181	148.831	156.513	147.248	110.477
YLR148W	0.392407	0.39789	0.413305	0.442425	0.501301	0.563319	0.618691	0.654265	0.628195	0.666095	0.668013	0.602023
YGL196W	4.3031	4.49932	4.65568	4.83416	5.00995	4.23241	3.86508	3.55121	3.63647	3.92966	3.96094	3.34944
YKL079W	4.07589	4.07255	4.1199	4.26373	4.66626	4.79934	4.43072	3.88788	3.52045	4.61313	6.36797	8.87423
YIL015W	18.737	19.0568	19.3792	19.9468	21.3217	19.7973	15.3625	9.85785	6.11707	5.17543	6.30187	10.0977
YOR220W	73.4905	69.4193	63.5656	53.6533	38.1519	28.9719	27.6361	34.116	53.8524	65.0446	67.2413	52.0598
YLR398C	9.86632	8.71154	7.66547	6.58886	5.81744	6.39304	6.83153	7.41575	6.78446	6.48461	5.55051	3.47974
YJR001W	4.92143	4.95935	4.89932	4.71465	4.30499	3.29936	3.0818	3.20708	3.93152	3.78133	3.04355	1.28898
YFR016C	46.1358	46.7116	47.1683	47.3133	46.7279	46.9428	42.4143	38.1343	38.5629	42.2858	46.42	49.6126
YGR125W	7.22071	7.45899	8.18084	9.49846	11.8731	16.7028	18.6614	19.1483	15.3692	12.7703	11.7958	14.6149
YKL096W	238.628	218.045	193.563	161.472	121.633	86.3411	82.863	91.09	101.993	112.671	134.663	171.988
YMR267W	4.84026	4.4168	3.88463	3.07506	1.7047	1.4417	1.59105	2.04822	2.12471	1.92656	1.7668	1.75537
YDL168W	32.4426	35.0368	38.4821	43.7416	53.452	53.7244	52.1537	49.7002	50.8228	54.8248	54.252	43.6908
YCR021C	8.11171	10.711	14.3862	19.8703	28.2424	37.0867	38.3059	36.1877	30.1254	29.9155	35.1143	49.8253
YIR037W	59.0515	61.7899	66.2047	73.2305	86.8848	99.7837	106.329	109.023	106.483	102.795	108.819	134.612
YLR172C	0.841289	0.954453	1.08732	1.25551	1.48065	1.60102	1.72051	2.07262	3.16715	4.03725	4.54095	4.29853
YBR015C	16.7804	16.7529	16.4534	16.016	15.5018	11.4582	8.70239	6.83257	9.03054	9.75247	8.99412	5.00441
YKR049C	15.286	15.896	16.5145	16.8057	16.7593	18.6793	18.5041	17.6371	14.276	13.0657	12.7317	13.9952
YEL055C	35.1515	35.9699	36.7589	37.626	37.8984	36.7346	46.5288	57.4132	61.2343	57.475	49.3911	36.3651
YOL109W	271.777	273.601	266.801	246.273	196.907	153.101	125.245	100.424	86.1917	59.5655	38.7468	30.9083
YDR099W	306.873	289.759	267.828	235.593	182.054	178.279	178.778	176.444	150.576	119.252	118.512	180.836
YPR086W	5.56352	5.5641	5.53419	5.44595	5.32392	4.80476	4.50298	4.39247	4.70601	4.85711	4.6161	3.53195
YBL075C	15.5127	16.5268	18.0425	20.4538	24.4672	26.7588	29.6401	33.9479	44.2088	51.5286	48.0274	25.0347
YGR261C	6.11433	5.89253	5.66916	5.43743	5.31962	4.68697	5.74716	7.89427	12.0195	13.1714	11.0226	3.2714
YCL026C-B	4.69742	5.34794	6.1999	7.41155	9.17382	10.723	10.5567	10.3267	11.327	12.7756	13.9923	14.5848
YGR181W	40.4874	41.5852	41.9733	41.5096	38.9879	34.0522	33.4723	39.3423	64.9524	72.9667	64.7535	28.7726
YGR005C	17.1698	18.0072	18.77	19.4337	19.2527	20.1888	23.0129	24.9638	22.088	18.1212	15.7075	17.3912
YLL015W	12.2901	12.1159	11.7473	11.0339	9.7249	8.67294	7.49234	6.42219	6.0011	5.83207	5.74467	5.64506
YFL017C	31.6528	31.2277	30.8423	30.2787	29.6807	28.6728	31.2071	35.611	40.8968	41.9772	37.043	21.6244
YDR041W	4.513	4.13048	3.72683	3.21747	2.5775	2.55116	2.45448	2.78976	3.81379	4.04902	3.69582	2.32472
YDR055W	48.2965	53.1428	57.9243	63.5265	71.0828	63.4091	66.3506	76.6688	109.467	130.393	132.529	99.0723
YDR162C	3.6184	3.31444	2.93558	2.3954	1.57052	1.13643	1.17606	1.67895	2.85372	3.26974	2.94016	1.31221
YKL215C	34.9645	34.0699	34.0111	34.3713	33.88	48.134	62.8282	76.5429	79.8443	72.7538	59.329	40.2444
YPL112C	2.55866	2.46412	2.39748	2.37599	2.50411	2.50932	2.60646	2.72251	2.835	2.90598	2.99402	3.08559
YGL238W	30.0071	26.4859	23.2647	19.9716	17.6974	19.3468	21.5625	24.5237	24.7914	25.5603	25.6011	24.3324
YJL055W	100.246	90.4188	79.6861	66.5979	53.1241	41.6826	29.3411	19.325	13.4208	13.9758	16.6682	19.1445
YBR222C	17.8185	16.3062	14.3656	11.6267	7.68944	4.61585	2.77903	2.82133	7.72612	13.4652	17.6277	17.6067
YNL115C	1.13926	1.15709	1.17002	1.17926	1.18171	1.09635	1.06812	1.13687	1.44081	1.37992	1.04286	0.258987
YHR001W-A	22.3522	22.6749	22.4639	21.6712	19.8934	14.4634	9.56854	5.58698	6.82713	8.80715	10.547	10.3891
YHR096C	12.4632	13.8118	15.7867	18.8988	24.3022	26.5562	28.7174	30.0445	29.2515	29.9055	29.8437	28.3035
YMR033W	23.0626	22.3987	22.5024	23.2771	25.2178	34.5078	39.4657	42.2054	35.7339	29.8206	25.7492	27.402
YDR176W	3.26438	3.45801	3.72701	4.09349	4.61959	5.03663	4.81266	4.4253	3.67552	4.26874	5.22256	6.46796
YJL024C	18.4302	18.396	18.4868	18.8532	20.159	19.6991	17.123	13.5223	9.1434	8.01461	9.85022	16.1158
YNL321W	1.73284	1.72003	1.72838	1.76794	1.88115	2.01645	1.83781	1.73085	2.12362	2.84542	3.51916	3.93366
YHR039C-A	155.267	143.042	130.789	115.298	96.7836	97.3514	99.5091	124.189	187.837	256.95	313.359	333.534
YNL100W	3.04355	3.14487	3.18963	3.17638	2.98871	2.51096	2.35074	2.60655	4.024	4.32705	3.76315	1.71528
YDL025C	5.90603	5.63776	5.36268	5.04083	4.71801	4.88683	4.88796	4.86328	4.91729	4.47149	3.75701	2.75574
YHR135C	3.42247	3.31461	3.20278	3.06036	2.84484	2.75963	3.89974	5.26242	5.9307	5.55931	4.52805	2.64837
YDL223C	159.107	163.344	165.147	165.591	163.385	135.179	121.363	120.614	169.345	169.495	135.03	42.7654
YJR096W	34.3668	34.4908	34.6118	34.8408	36.1624	32.9192	27.8838	23.1451	21.3728	25.2924	36.3575	57.1014
YGL190C	14.7886	16.2338	17.5691	19.1472	20.9285	18.5017	15.8716	12.6191	11.1301	11.1289	11.6931	12.4701
YDR044W	71.3541	75.3532	83.2255	95.866	114.733	158.49	171.363	180.664	183.905	199.548	232.639	297.72
YBR054W	46.6312	56.4359	68.5687	85.437	111.511	124.515	121.602	115.995	124.173	122.462	113.074	91.679
YGL171W	0.865052	0.913446	0.966197	1.03262	1.11463	1.1368	1.12162	1.13715	1.30156	1.38137	1.49339	1.65428
YFL033C	1.21546	1.23135	1.25247	1.28758	1.34445	1.40573	1.38044	1.39303	1.5844	1.63133	1.79014	2.16384
YBL056W	5.12404	5.09773	5.26659	5.66014	6.52396	8.38782	9.21578	10.4424	12.4877	13.927	16.0745	19.5357
YAL026C	0.665142	0.647925	0.659896	0.702784	0.786562	1.08459	1.35626	1.66295	1.968	2.37474	2.68098	2.78652
YIL051C	823.053	675.563	519.864	331.488	118.308	76.549	122.912	291.975	637.601	845.05	913.137	722.79
YJR113C	11.4522	11.6171	12.1712	13.1463	14.8442	19.1342	21.3226	21.9199	17.0241	12.6555	9.3935	9.42136
YOR232W	197.699	192.814	186.901	180.511	179.377	157.941	123.735	86.5672	70.3936	56.9834	48.9195	45.7451
YDR486C	14.8553	13.6231	12.4078	10.961	9.38534	9.93351	10.895	13.0237	16.5436	17.0686	14.8876	8.30046
YMR153W	11.5679	12.3213	12.9115	13.4783	14.1491	11.4929	8.71891	6.75548	10.1955	12.8141	12.9948	7.96049
YKL206C	13.0092	12.8338	12.6173	12.1108	10.3892	13.1575	16.9764	20.7125	20.6436	17.8043	15.2462	15.0004
YPL281C	14.9335	17.8909	21.435	26.3833	33.6181	36.1964	33.6228	30.1484	32.5163	37.0111	37.2586	28.8262
YCL035C	36.766	37.6681	41.5474	48.8407	60.7472	90.1084	122.623	160.673	197.427	245.805	296.54	348.358
YLR244C	281.282	294.884	298.498	290.658	253.355	175.292	131.669	99.9087	107.786	110.587	119.526	130.155
