# Supplementary material for: Protein biogenesis machinery is a driver of replicative aging in yeast
Source: eLife. 2015 Dec 1;4:e08527. doi: 10.7554/eLife.08527 (PMC4718733; doi:10.7554/eLife.08527)
Supplement: Figure 2—source data 4. — DOI: http://dx.doi.org/10.7554/eLife.08527.014 [file elife-08527-fig2-data4.xlsx]

## Sheet: Sheet1
Mothers: transcriptome, deconvolved, reference set to t5 (7.8h), fit from R1 and R2 [with coefficient of variation selection], final dataset
	7.8	10.7	14	17.8	22	26.8	32.2	38.4	45.4	53.3	62.2	72.3
YOR323C	168.672	167.773	166.778	165.848	164.711	164.477	164.853	167.101	166.242	164.737	162.454	159.563
YDR158W	948.433	943.812	938.605	932.961	925.752	920.441	917.347	919.348	920.768	922.678	925.519	928.215
YPR058W	129.838	130.048	130.354	130.589	131.244	130.686	129.785	128.138	128.162	129.345	131.876	136.153
YOR063W	3891.51	3886.1	3875.52	3862.4	3831.91	3821.68	3832.49	3900.97	3957.64	3951.19	3891.71	3742.44
YHR018C	1019.41	1014.74	1008.33	999.234	986.603	967.593	951.153	948.532	944.757	944.224	949.828	962.717
YDR012W	638.213	631.532	622.5	613.035	593.868	593.434	602.804	633.787	644.638	643.527	631.581	604.417
YIR034C	383.834	384.103	384.988	386.25	388.956	390.204	391.436	393.651	391.302	390.517	389.945	390.296
YEL017C-A	1801.06	1794.77	1787.86	1780.75	1770	1768.01	1772.07	1790.24	1783.32	1768.56	1743.73	1706.3
YPR059C	142.112	142.213	142.506	142.799	143.909	143.672	142.343	137.313	136.706	139.36	145.437	156.223
YGL202W	623.23	619.617	614.93	609.266	600.545	594.108	588.836	585.489	584.997	587.421	593.833	604.944
YGR267C	281.175	282.941	285.805	289.407	296.57	299.731	302.49	304.358	309.087	314.004	319.216	323.997
YIL043C	213.443	215.08	217.293	219.615	224.029	223.867	223.299	223.219	227.766	231.54	235.089	236.671
YJR016C	592.323	591.052	588.631	585.265	578.246	572.892	571.487	583.093	592.126	593.154	588.306	572.697
YIL116W	383.594	381.629	379.489	376.887	374.369	369.907	366.201	365.391	364.3	364.661	367.05	371.858
YAL037C-B	6084.94	6047.62	6001.15	5949.85	5857.92	5827.22	5847.17	5997.8	6027.52	6032.88	6014.52	5962.9
YML067C	67.6651	68.0394	68.4876	68.9171	69.787	69.459	68.7969	67.9748	67.6118	69.0028	72.3869	79.0241
YDR127W	78.9172	77.9385	76.7255	75.4102	73.169	72.4603	72.7282	75.4647	75.2671	74.9352	74.4308	73.9694
YOR222W	407.371	405.608	403.122	399.698	393.948	388.152	385.053	390.262	394.023	397.313	401.543	405.776
YHL033C	976.109	974.336	971.008	968.496	959.044	967.161	982.137	1015.31	1020.33	1000.9	955.996	877.435
YDR487C	304.667	302.248	299.245	295.902	290.362	288.223	287.527	288.783	290.585	292.824	295.813	299.001
YAL038W	5624.83	5589.2	5544.77	5494.63	5408.63	5369.95	5376.56	5510.6	5510.25	5493.61	5460.31	5411.4
YGR106C	300.568	299.441	298.428	296.913	297.306	292.599	285.584	271.679	269.26	269.331	272.748	278.942
YHR174W	9073.56	8996.63	8904.18	8803.09	8645.42	8577.29	8566.11	8712.61	8610.31	8466.23	8263.97	8004.57
YCR024C-A	4655.04	4606.11	4541.79	4462.28	4336.33	4239.97	4182.45	4244.08	4196.8	4154.81	4127.87	4132.31
YHR215W	97.8508	97.3553	96.7984	96.2059	95.3791	95.0737	94.9702	95.4162	93.5407	93.0166	93.6882	96.87
YGL224C	112.361	112.476	112.708	113.011	113.904	113.868	113.966	115.077	115.27	115.31	115.362	115.634
YCL009C	679.607	680.213	682.028	684.246	690.95	690.205	688.488	686.794	685.345	687.184	691.782	700.117
YHR183W	800.53	796.065	790.685	785.4	776	775.894	781.291	801.734	798.866	795.807	791.782	790.597
YKL006W	3045.32	3051.51	3054.31	3057.89	3043.55	3061.11	3097.9	3198.16	3223.56	3163.89	3016.73	2744.58
YFL026W	720.35	712.175	700.624	685.846	661.798	642.981	627.541	624.606	603.956	592.545	592.207	613.227
YGL026C	304.662	302.807	300.312	297.676	292.456	292.06	292.941	295.715	296.399	297.191	298.093	299.395
YBR263W	158.209	159.269	160.615	162.154	164.54	165.78	166.341	165.239	166.617	167.795	168.753	168.987
YAL044C	1065.15	1060.27	1056.21	1053.51	1052.25	1057.84	1062.66	1062.85	1035.7	1017.69	1002.81	1000.98
YPL218W	386.095	389.616	394.277	398.803	407.523	406.356	403.367	397.444	401.356	405.611	411.147	415.86
YOR039W	82.7872	82.7006	82.7453	82.8787	83.5689	83.7494	83.3365	81.189	79.7594	78.63	77.4877	76.3407
YBR103W	24.3825	24.5328	24.7809	25.0159	25.7444	25.4138	24.63	22.7594	22.4987	23.6777	26.431	31.4207
YFL010C	248.478	252.943	259.107	266.2	278.581	283.513	286.97	288.664	292.429	292.23	287.331	274.321
YOR355W	76.1793	76.0781	76.0799	76.283	76.6681	77.6221	79.0176	81.7015	81.7522	81.6885	81.2979	80.9662
YIL094C	641.31	640.377	638.259	635.58	627.842	626.675	628.043	636.852	637.493	636.652	634.295	630.856
YBL091C	118.028	116.856	115.472	114.011	111.78	111.058	111.072	112.911	111.044	109.174	107.005	104.983
YOR202W	457.784	456.845	456.166	455.748	455.456	456.388	458.468	463.895	460.717	456.243	449.022	438.812
YCR024C-B	2275.59	2254	2225.75	2191.54	2134.31	2098.47	2084.31	2131.02	2120.19	2114.08	2116.73	2137.41
YBR118W	1618.43	1610.74	1600.17	1588.07	1567.27	1559.08	1555.95	1558.57	1577.46	1576.29	1559.53	1512.02
YHR025W	271.284	270.991	270.683	270.727	270.151	272.434	275.85	283.134	279.745	273.77	264.061	251.094
YIL164C	158.325	156.637	154.543	151.864	148.274	144.021	140.954	140.931	143.363	146.91	152.712	160.468
YML001W	177.14	177.113	177.196	176.878	177.784	174.148	169.885	165.521	165.647	165.691	166.36	166.456
YBR031W	1034.66	1026.1	1015.35	1005.31	983.536	989.422	1011.66	1074.47	1085.72	1075.61	1041.97	978.063
YNL154C	104.861	103.401	101.531	99.5214	96.1014	95.3279	95.1464	95.8552	93.8892	90.9677	86.8121	81.2571
YLR359W	1067.06	1059.03	1049.5	1039.82	1023.94	1024.42	1022.02	1007.58	962.023	929.646	903.153	897.246
YLR029C	3352.16	3326.89	3290.75	3251.9	3171.6	3170.98	3192.44	3250.54	3243.57	3175.67	3044.22	2825.88
YLR088W	27.6671	27.6878	27.7144	27.7257	27.7648	27.6355	27.5568	27.843	27.4902	27.651	28.3421	30.0309
YHL016C	37.0922	37.3562	37.8252	38.451	39.7542	40.5109	40.7359	39.1162	39.3246	40.7229	43.2399	47.2968
YEL009C	1504.76	1497.02	1485.95	1472.76	1447.41	1438.01	1433.21	1436.48	1430.39	1443.39	1477.79	1548.4
YEL021W	335.578	336.684	337.895	339.153	340.497	341.772	341.77	339.527	331.545	329.063	331.194	343.319
YMR243C	190.415	189.44	187.791	185.423	181.541	177.556	173.104	167.378	166.48	167.361	171.17	178.759
YBL051C	47.5793	47.4842	47.2134	46.7487	45.8509	44.8069	43.859	43.5332	43.527	44.1773	45.8562	49.0951
YGR124W	311.69	313.27	315.873	319.591	326.202	331.292	335.293	337.526	338.941	338.412	334.381	325.184
YOR331C	654.779	655.998	656.846	655.959	656.341	645.426	629.39	605.15	589.555	589.801	607.321	651.916
YNL178W	2591.61	2597.06	2602.95	2609.93	2620.12	2631.22	2627.7	2570.76	2578.8	2593.76	2618.2	2650.18
YLL048C	27.2118	26.9031	26.5646	26.2771	25.8916	26.1003	26.2578	25.8887	25.6158	25.397	25.1259	24.8245
YLR179C	705.676	702.474	697.67	691.856	679.319	675.412	676.976	691.77	697.106	703.276	711.583	723.396
YEL027W	1292.45	1283.22	1270.24	1253.82	1225	1207.63	1193.75	1185.69	1169.06	1170.24	1190.98	1243.74
YGR240C	377.808	372.134	364.684	356.471	341.81	337.315	337.378	348.241	347.998	339.404	322.023	291.375
YOR184W	427.216	420.967	413.494	406.11	394.385	393.802	397.113	407.263	405.283	399.11	388.02	371.138
YER016W	46.9433	46.7935	46.6521	46.562	46.4702	46.6153	46.9826	48.0177	48.1815	47.9804	47.358	46.1951
YOR270C	208.847	205.633	201.721	197.581	191.157	189.083	188.844	192.843	189.473	186.783	184.478	184.064
YPL131W	2451.4	2450.59	2448.22	2448.32	2439.59	2462.06	2482.64	2477.59	2503.52	2513.05	2505.68	2468.17
YHR123W	66.0296	66.1945	66.4808	66.7846	67.6098	67.4744	66.7182	64.2935	63.9024	64.395	65.7397	68.0898
YLR052W	63.9953	63.4373	62.6118	61.3949	59.6642	57.4207	54.5345	49.9206	47.357	45.0369	43.052	41.2347
YER074W	2884.56	2893.45	2898.28	2901.91	2888.78	2896.64	2914.66	2971.65	2988.26	2937.09	2819.79	2607.32
YGL123C-A	4537.89	4529.72	4513.8	4497.64	4455.66	4468.16	4480.62	4465.13	4511.52	4476.69	4365.51	4123.5
YLL018C	300.701	296.545	291.355	285.853	276.946	274.486	273.901	276.168	274.756	274.362	275.014	277.741
YEL061C	13.5834	13.6539	13.7407	13.8381	13.966	14.0633	14.1589	14.1893	14.5132	14.8812	15.3351	15.8508
YOL103W	46.3051	46.1947	46.0525	45.8392	45.6474	45.0469	44.6638	45.2832	45.221	45.5794	46.576	48.6866
YMR205C	304.016	298.811	291.892	283.956	270.321	263.955	261.916	271.099	271.456	267.743	260.628	248.357
YGL022W	89.3299	89.0244	88.5403	87.8117	86.5564	84.9873	84.1937	86.0185	87.6243	89.8782	93.3799	98.4577
YER105C	18.7658	18.4268	17.9571	17.4197	16.4691	16.0861	15.9508	16.417	16.4102	16.2062	15.8852	15.437
YGR125W	51.146	50.6197	50.0672	49.5072	48.8745	48.5361	48.47	48.9081	48.6341	49.3024	50.9184	54.0743
YLR264W	1389.63	1389.17	1391.73	1397.76	1410.74	1428.39	1447.02	1467.1	1447.48	1428.63	1402.5	1375.24
YLR066W	113.422	111.838	110.225	108.637	107.235	106.362	104.937	101.095	97.1056	97.9149	103.198	115.93
YHR182C-A	711.596	707.098	701.686	696.003	687.303	683.965	684.938	698.812	695.998	691.32	684.651	677.493
YHR143W	834.71	825.148	812.296	797.13	770.423	758.191	751.478	748.066	767.903	804.945	865.072	953.465
YMR083W	477.008	473.207	466.897	459.391	443.138	438.022	439.84	463.025	464.864	456.059	437.914	408.374
YMR120C	1132.19	1118.17	1101.51	1084	1056.84	1051.04	1048.38	1049.27	1007.88	974.657	943.588	927.083
YMR230W	2121.69	2129.58	2135.79	2142.19	2143.62	2154.88	2159.51	2142.58	2148.4	2145.5	2137.43	2123.8
YML104C	10.9115	10.9657	11.0203	11.0755	11.1466	11.185	11.142	10.8904	10.7582	10.7285	10.8083	11.0938
YHR208W	1026.48	1023.3	1019.61	1015.61	1009.69	1006.18	1005.49	1016.49	1006.08	988.483	961.529	923.531
YPL096C-A	77.2364	76.9158	76.3304	75.332	73.5006	71.1726	69.5065	70.0024	71.4293	75.2252	82.1823	93.4498
YDR050C	7013.89	6951.14	6879.05	6794.26	6682.18	6576.94	6518.31	6602.8	6544.27	6505.96	6488.28	6506.12
YLR432W	511.673	512.442	512.992	513.457	513.679	514.652	512.14	498.423	494.446	483.084	463.651	430.757
YER019C-A	473.063	474.823	477.472	480.101	485.193	485.513	482.863	470.478	469.133	473.367	482.492	496.903
YOR332W	650.327	651.561	652.863	653.086	655.332	648.124	636.788	617.323	608.358	614.913	638.487	687.807
YFL004W	62.869	63.0078	63.0473	62.9595	62.6366	62.0099	61.0085	59.4878	58.3004	58.3924	59.8209	63.4985
YLR447C	280.039	277.921	274.981	271.342	265.051	261.612	258.968	256.587	255.403	258.708	267.448	284.358
YDL095W	66.3978	66.0497	65.7235	65.5588	65.2333	66.0587	67.5576	70.9136	70.2281	70.107	70.2646	71.7714
YGR020C	661.538	659.812	657.993	655.388	653.433	646.611	638.571	628.558	625.224	623.368	623.046	622.511
YGL103W	3863.2	3854.68	3835.85	3812.84	3752.36	3749.35	3762.15	3799.71	3835.76	3838.78	3820.03	3768.77
YFL046W	52.8646	53.3908	53.9972	54.3508	55.3793	53.6269	51.2636	48.4245	47.5491	48.51	51.7617	58.2263
YBR196C	953.691	941.097	925.751	909.139	882.336	872.371	873.279	902.797	895.225	883.72	867.209	847.397
YIL069C	1695.44	1696.88	1694.15	1690.13	1669.8	1672.3	1686.68	1733.47	1770.62	1751.98	1682.28	1530.94
YDL185W	228.366	223.891	217.895	211.157	199.259	195.064	193.524	197.898	194.523	191.797	189.809	190.196
YLL014W	146.352	147.736	149.557	151.637	155.113	156.901	157.774	155.698	157.956	158.864	158.54	155.501
YNR043W	93.887	94.9547	96.1303	97.2434	98.8103	98.4137	98.1056	99.5828	101.688	103.778	106.406	109.601
YPR114W	107.582	107.5	107.582	107.792	108.599	108.586	109.557	114.5	115.16	112.733	107.052	96.6778
YGL234W	565.514	560.066	553.476	546.766	535.839	535.395	535.567	533.759	519.913	504.322	484.5	461.663
YNL131W	247.613	250.155	252.695	253.821	257.37	248.946	235.501	213.586	202.259	198.516	203.885	222.946
YPR035W	3269.59	3263.92	3253.96	3240.65	3210.42	3195.84	3191.5	3237.6	3171.31	3102.42	3023.36	2954.96
YIL163C	21.8024	21.4103	20.927	20.3815	19.6291	19.0558	19.0278	20.3117	21.9915	23.0721	23.9382	24.0829
YNL190W	593.118	588.306	583.285	577.736	571.831	565.265	563.137	572.734	577.091	578.056	576.365	568.317
YLR339C	2013.32	2006.75	1997.84	1989.24	1972.2	1976.21	1980.02	1972.26	1974.02	1977.86	1983.71	1992.84
YFR025C	75.521	75.1482	74.4631	73.438	71.4579	69.6361	68.3606	69.5653	67.976	66.2317	64.4753	63.1475
YIL145C	82.2843	81.2837	80.1131	78.9104	77.0152	76.7561	77.0511	77.4615	79.0924	80.4585	81.7116	82.1793
YOR164C	64.1265	63.4388	62.6956	61.888	61.0856	60.2189	59.7199	60.1152	59.9577	60.4756	61.8692	64.5858
YIL114C	52.9127	52.4949	51.9808	51.4256	50.636	50.2263	50.3996	52.2184	52.5981	53.17	54.2158	56.245
YCL011C	144.854	146.08	147.381	148.505	150.334	149.564	146.749	139.806	135.829	135.02	137.424	145.273
YJR134C	22.0918	22.0908	22.0596	21.9503	21.8315	21.3334	20.6441	19.6698	18.9928	18.9795	19.6715	21.4657
YGL102C	3607.7	3598.27	3578.78	3555.2	3494.93	3491.33	3504.86	3544.22	3590.25	3600.06	3585.89	3532.1
YLR021W	51.5686	51.6063	51.3431	50.6538	49.318	47.0716	44.5551	42.0428	41.6152	42.1829	44.3745	48.7238
YCR059C	85.3418	85.798	86.2275	86.6141	86.6422	86.7324	87.3567	89.6458	92.9082	93.6461	92.0883	86.2159
YBR043C	64.8288	65.0188	65.3842	65.7906	66.9682	66.7128	66.2036	65.2733	66.212	67.0885	68.06	68.6256
YLR413W	159.189	157.76	156.143	154.474	152.766	151.183	151	154.292	159.559	159.272	154.393	140.889
YML106W	329.618	328.046	325.818	323.484	318.882	318.843	319.444	319.549	321.545	322.172	321.865	319.763
YDL131W	474.496	474.149	473.876	474.024	473.766	475.482	477.435	480.722	481.403	476.121	463.195	438.01
YGR192C	16823.7	16498.5	16121.6	15728.6	15148.8	14969.8	14980.3	15380.4	15065.1	15008.7	15176.3	15809.4
YKL152C	9058.53	8923.38	8761.06	8580.13	8305.23	8159.72	8122.48	8362.02	8310.23	8252.56	8189.58	8133.53
YFR035C	111.06	112.656	114.222	115.432	117.005	115.273	113.678	114.601	118.21	121.112	124.759	128.872
YKL128C	91.7573	91.3181	90.5582	89.7279	87.4838	87.5998	88.8905	93.1457	94.6848	95.2233	94.9284	93.6796
YGR172C	81.0587	80.355	79.316	77.8522	75.8044	72.9889	70.3201	68.9961	67.3022	66.6655	67.6329	71.1867
YPR086W	87.2856	88.2746	90.0009	92.4567	97.1337	101.046	103.229	99.5911	98.4141	98.8173	99.8209	102.017
YLR044C	5908.5	5860.42	5802.14	5737.75	5629.53	5576.53	5590.59	5799.76	5846.4	5826.64	5737.94	5539.21
YKL060C	13664.5	13512.9	13325.5	13102.7	12762.5	12513.1	12399.9	12688.2	12600.3	12488	12361.5	12225
YDL093W	17.7922	17.998	18.23	18.454	18.785	18.7628	18.7881	19.1813	19.631	19.718	19.5482	18.9298
YBR187W	181.849	180.774	179.157	177.431	173.235	173.492	175.032	178.763	180.101	182.349	185.544	190.596
YMR294W	17.033	17.2806	17.5499	17.7755	18.1979	17.9206	17.3662	16.4445	15.9964	16.3757	17.7027	20.5644
YJR118C	85.4982	84.1293	82.5246	80.9621	78.5999	78.4245	78.8038	80.0351	78.6963	78.8747	80.3848	84.6128
YDR062W	88.1155	87.9811	87.8869	88.0354	88.0758	89.3938	90.6164	91.7677	89.6021	88.508	87.8066	88.821
YIL085C	47.6009	47.6028	47.595	47.618	47.5358	47.8738	48.1938	47.8294	49.1929	50.4036	51.6128	52.4109
YOL119C	110.067	109.411	108.313	106.611	104.038	100.309	96.5147	93.4015	92.8127	93.8602	97.4687	104.447
YDL198C	332.297	331.32	330.305	328.711	327.589	322.448	318.145	317.561	321.411	324.231	327.048	327.191
YHR172W	6.66384	6.71451	6.765	6.8091	6.86814	6.82928	6.81559	6.93377	7.21572	7.23682	7.04656	6.45569
YKL153W	9252.27	9115.94	8951.84	8769.64	8486.78	8348.47	8326.81	8593.93	8576.72	8558.13	8541.65	8538.42
YOR160W	19.4784	19.3648	19.1195	18.7523	17.9857	17.4053	17.0113	17.3167	17.1581	17.0575	17.1669	17.6831
YIL047C	65.196	65.3102	65.4828	65.7615	65.9824	66.6939	68.2693	71.8917	74.9271	77.5953	80.2408	82.6589
YEL002C	120.718	120	119.122	118.351	116.702	117.419	118.322	119.394	116.927	115.445	114.24	114.468
YPL010W	163.36	161.57	159.825	158.289	156.834	157.179	157.263	155.394	149.564	149.458	154.191	167.962
YML078W	203.465	204.281	205.711	206.566	211.186	205.303	195.692	179.465	172.895	170.629	172.824	180.038
YDL170W	108.399	108.339	108.188	107.966	107.309	107.184	107.449	108.74	108.889	109.548	110.863	113.455
YBR205W	65.5792	65.5625	65.7132	66.0278	66.8828	67.2627	67.9102	69.824	70.2322	69.7497	68.142	64.8587
YOR326W	37.2006	37.1931	37.1565	37.164	37.0598	37.3326	37.7078	38.347	38.8126	39.074	39.1876	39.1521
YPL234C	368.597	368.441	368.04	366.763	365.246	360.355	353.412	341.542	334.026	336.824	350.365	380.468
YER055C	955.137	948.292	939.344	928.647	911.866	901.29	891.563	883.335	866.424	860.844	866.768	893.504
YLR420W	99.7546	99.6295	99.4842	99.3971	99.174	99.5733	99.9567	99.8779	100.045	100.339	100.729	101.28
YLR452C	41.7771	41.1579	40.3819	39.5887	38.1688	38.1716	38.4539	39.0664	37.8221	37.1451	36.8538	37.6818
YLR167W	6938.12	6930.57	6915.29	6893.44	6843.1	6828.01	6799.74	6688.23	6709.87	6774.62	6892.91	7069.77
YOR096W	2394.1	2390.85	2381.39	2369.85	2336.31	2337.22	2341.2	2338.85	2369.05	2371.68	2353.13	2295.62
YDR035W	500.01	502.453	507.203	514.126	528.164	538.721	547.362	548.73	554.42	545.047	517.9	461.521
YPL160W	126.486	125.401	123.799	122.101	118.35	118.361	119.936	125.248	126.103	124.405	120.195	112.772
YBR115C	101.622	101.392	101.004	100.511	99.3767	99.0071	98.7473	98.5879	98.4509	98.7182	99.393	100.662
YLR287C-A	3752.52	3764.48	3773.96	3781.5	3779.67	3784.86	3772.13	3715.51	3655.94	3668.17	3751.91	3966.54
YIL003W	42.4979	42.6769	43.0004	43.6275	44.4061	46.4167	48.2851	48.9018	49.0533	50.4537	52.7966	57.0699
YAR015W	795.539	786.913	777.459	768.509	755.877	758.116	760.165	757.489	719.571	688.639	658.099	639.199
YDR226W	1080.7	1080.51	1079.58	1077.76	1073.82	1069.12	1062.86	1052.92	1053.09	1059.71	1074.22	1099.26
YHR076W	55.2786	55.7367	56.4592	57.202	59.2033	58.6494	57.1561	53.9297	52.9149	53.5336	55.8465	60.5219
YGL008C	2543.93	2532.97	2518.68	2501.04	2470.4	2450.67	2443.51	2482.48	2445.27	2398.23	2336.67	2265.03
YPL128C	20.8907	21.2552	21.7604	22.3432	23.4004	23.7134	23.7413	23.2996	23.3325	23.7791	24.5663	25.8385
YBR127C	437.641	432.66	426.204	419.062	406.39	402.753	402.196	407.45	403.52	405.613	413.753	433.001
YJR145C	2133.45	2132.83	2127.71	2121.32	2099.49	2102.97	2106.3	2098.76	2119.08	2103.85	2056.92	1956.25
YGL135W	1590.8	1584.66	1576.76	1571.49	1557.93	1577.09	1596.56	1595.01	1619.7	1622.9	1603.5	1544.1
YIL148W	2828.7	2833.57	2835.13	2837.5	2825.44	2845.73	2859.08	2835	2855.66	2876.98	2901.87	2930.56
YBL052C	19.9852	20.1791	20.4334	20.7409	21.2016	21.4676	21.7489	22.3849	22.3044	22.3599	22.4735	22.8552
YLR340W	2392.59	2383.24	2371.13	2360.67	2337.24	2351.47	2369.35	2375	2393.31	2417.1	2446.3	2482.77
YGL226C-A	261.631	263.223	264.785	266.016	266.459	266.509	265.569	262.647	257.768	255.761	256.021	260.869
YJR132W	19.6575	19.6517	19.7097	19.9078	20.2034	21.054	21.7639	21.7955	21.1585	21.0783	21.3035	22.3685
YGR034W	3067.74	3076.57	3078.67	3077.17	3051.93	3053.1	3047.31	3020.16	3016.64	3010.55	3007.34	3013.23
YCR031C	3434.86	3424.19	3406.16	3387.04	3339.36	3348.21	3367.4	3388.75	3417.38	3441.96	3469.13	3501.97
YDL130W	3662.11	3675.04	3684.58	3694.09	3688.62	3709.66	3719.09	3689.17	3687.09	3682.25	3675.43	3671.49
YHR029C	186.2	184.849	182.742	179.91	174.728	171.027	168.144	166.107	169.975	174.705	181.749	190.439
YGL076C	2353.54	2355.5	2354.48	2352.66	2341.24	2344.16	2344.42	2331.04	2348.02	2355	2356.45	2345.71
YDR450W	2621	2625.48	2626.36	2627.29	2613.74	2629.83	2634.74	2594.32	2591.44	2582.2	2565.75	2538.91
YDL185C-A	87.2501	85.2818	82.6272	79.6506	74.422	72.8257	72.184	73.2245	71.1748	67.7178	62.8158	56.2793
YDL191W	1720.65	1729.05	1736.55	1743.59	1747.91	1753.61	1751.44	1722.8	1735.69	1776.08	1850.83	1977.29
YLL051C	41.8102	41.6361	41.3544	40.9819	40.2556	39.7191	39.5802	40.9103	40.8677	40.7909	40.7979	41.1364
YAL007C	129.33	129.285	128.743	127.632	125.288	122.172	119.679	121.076	120.043	119.157	119.21	121.193
YBR189W	2918.57	2921.13	2921.32	2921.91	2913.69	2927.03	2932.48	2899.91	2909.27	2923.03	2944.18	2975.21
YCR048W	44.9603	45.1447	45.5182	46.0757	47.0959	48.1051	49.0653	49.6734	49.5193	50.7862	53.3241	58.1868
YHR019C	403.811	402.45	400.327	398.166	393.186	393.736	395.562	398.849	403.92	405.652	404.722	399.066
YBR109C	349.626	348.711	349.43	350.699	358.538	357.352	352.114	335.888	325.306	323.256	327.842	341.973
YKR043C	287.119	286.65	285.363	283.511	278.687	276.46	276.64	286.496	283.057	274.89	261.931	244.113
YDR385W	352.736	351.574	349.8	348.371	343.733	347.2	352.226	358.056	363.796	367.065	367.712	364.113
YDR064W	3253.88	3254.64	3250.45	3246.09	3223.45	3238.55	3251.91	3239.32	3269.05	3284.46	3292.44	3286.43
YFR037C	124.4	122.705	120.305	117.235	112.49	108.05	104.395	104.306	101.427	98.6139	96.4407	95.6632
YBR162W-A	375.649	383.4	392.822	403.993	418.649	432.383	440.454	434.232	427.197	431.058	442.84	471.275
YLR264C-A	1255.35	1259.35	1267.63	1281.84	1304.1	1339.06	1375.75	1410.35	1406.99	1408.73	1407.01	1410.99
YKL214C	64.1873	63.7274	63.3392	62.9544	63.0699	62.6465	61.9115	60.2907	57.7042	56.29	55.8944	57.5701
YGL242C	64.2822	64.3705	64.5013	64.5706	64.9037	64.2558	64.0953	66.1954	66.1037	67.2371	69.9261	75.4654
YER122C	110.121	109.113	107.643	105.795	103.186	100.484	98.0706	96.9727	97.1966	95.849	93.8078	90.3263
YNL010W	260.212	263.025	266.094	268.592	272.726	269.647	265.266	260.47	263.533	265.438	267.724	268.627
YOR080W	12.5911	12.3789	12.0611	11.6817	10.9429	10.6636	10.6229	11.1617	11.2966	11.3346	11.3717	11.4457
YKL084W	93.821	93.9635	93.8998	93.577	92.5701	91.4687	90.8015	91.2269	94.1386	97.7557	102.95	109.82
YNL307C	104.039	103.033	101.831	100.532	99.1106	97.5025	96.8993	99.5394	101.854	102.451	102.051	99.6399
YMR080C	39.737	39.146	38.4155	37.726	36.4408	36.6705	37.4282	39.1144	39.5858	39.7309	39.499	38.8346
YDR469W	66.1257	65.7651	65.3327	64.9261	64.1451	64.4053	64.7173	64.3441	64.8114	65.9503	67.7533	70.4176
YMR298W	112.261	111.181	109.767	108.083	105.075	103.758	103.787	106.663	107.552	110.309	115.452	124.348
YHR121W	88.7736	88.3398	87.8517	87.2616	86.7438	86.1279	84.8679	81.2599	78.6973	78.6493	81.202	88.0989
YGL030W	5787.16	5783.26	5763.75	5733	5647.12	5616.38	5589.48	5552.47	5583.89	5626.24	5697.34	5801.84
YHR003C	51.3654	50.7887	50.1929	49.7571	49.2928	49.889	50.7248	51.5843	52.1358	52.7573	53.4619	54.441
YMR062C	444.138	443.825	443.871	443.653	444.979	441.243	438.806	442.804	445.633	447.24	448.1	446.322
YBL087C	1537.85	1548.68	1557.98	1568.37	1570.65	1587.43	1615.49	1676.95	1738.63	1720.13	1626.7	1411.2
YER089C	105.969	103.424	100.553	97.7501	93.6322	93.2901	94.5146	98.9973	96.4258	92.6599	86.916	79.2037
YNL316C	24.2303	24.2346	24.1804	24.0887	23.7913	23.6173	23.637	24.498	24.5102	23.871	22.5844	20.399
YDL055C	1447.31	1440.25	1427.62	1412.42	1376.1	1370.32	1372.61	1395.78	1381.39	1364.33	1344.74	1331.28
YLL044W	2343.49	2332.5	2314.21	2294.12	2248.33	2250.35	2252.26	2230.24	2242.88	2219.86	2162.6	2046.71
YPL083C	16.7045	16.8003	16.9242	17.0359	17.2608	17.1538	16.9176	16.5877	15.9697	15.7769	15.9546	16.843
YLR149C-A	626.179	630.726	635.496	640.957	647.43	653.017	655.725	655.255	651.699	640.23	619.813	588.496
YOR197W	86.7788	88.8671	92.1281	96.7755	104.651	112.171	118.621	121.884	123.076	125.547	127.973	131.734
YER109C	17.1409	16.9322	16.7038	16.5042	16.2499	16.3454	16.4321	16.4062	15.6743	15.4534	15.6558	16.798
YFL010W-A	257.947	262.354	268.138	274.368	284.873	288.387	290.306	288.028	293.515	295.359	293.899	285.276
YDR447C	1697.79	1706.92	1715.95	1726.98	1736.81	1757.51	1769.44	1749.7	1761.78	1756.83	1735.35	1687.76
YOR369C	5011.4	5036.4	5055.73	5072.99	5066.06	5094.17	5109.73	5069.1	5116.35	5113.95	5072.35	4962.17
YCL005W-A	693.141	696.365	700.566	703.431	711.716	702.86	685.175	650.539	621.45	618.774	641.755	707.677
YIL115C	21.1184	20.864	20.5622	20.2507	19.8158	19.6705	19.4502	18.9512	18.1678	18.0339	18.476	19.9831
YPL143W	3069.27	3075.63	3079.65	3085.23	3079.96	3105.55	3117.44	3071.51	3077.77	3057.26	3007.81	2911
YER090C-A	284.535	282.281	279.062	275.124	268.69	264.19	261.62	264.199	269.057	262.26	245.028	209.524
YDL096C	49.0182	49.3829	49.8411	50.3186	51.2692	51.1216	51.0187	52.1281	51.7745	50.4346	48.1162	44.588
YGL257C	31.3948	31.0269	30.7104	30.6007	30.453	31.5545	32.7978	33.6754	33.6146	34.058	34.6864	35.8751
YDL229W	1159.96	1162.74	1163.78	1165.76	1158.94	1170.52	1192.58	1242.38	1284.2	1249.68	1139.08	904.98
YBR228W	27.6829	27.6464	27.5701	27.4566	27.1902	27.1316	26.93	26.2306	25.3908	25.107	25.31	26.443
YDL081C	3356.01	3375.65	3399.48	3429.48	3466.06	3517.84	3552.06	3514.18	3538.52	3580.46	3636.85	3713.47
YNL048W	32.0255	31.5723	31.05	30.4965	29.818	29.3345	29.2124	30.0696	30.4714	30.4561	30.1652	29.3727
YDR167W	83.6253	84.7195	86.1463	87.41	90.3967	88.8734	85.3117	77.9268	74.542	73.7764	75.6248	81.2319
YGR061C	184.82	183.348	181.451	179.298	175.713	174.374	172.892	170.394	165.572	162.858	161.802	164.241
YOR226C	220.923	220.363	219.851	219.493	218.758	219.865	221.747	224.835	223.74	225.389	229.444	238.273
YNL149C	281.395	283.316	286.674	291.034	300.584	304.382	304.296	293.503	291.692	301.827	323.588	363.357
YGL123W	3345.15	3341.62	3332.59	3325.48	3295.59	3323.94	3351.02	3339.02	3389.98	3401.5	3377.39	3288.59
YER090W	178.739	177.229	175.165	172.926	168.888	167.948	168.368	171.693	173.37	173.059	171.304	167.399
YDR236C	35.7693	35.8659	35.9868	36.1293	36.249	36.4973	36.9729	37.9145	38.6789	39.7584	41.2822	43.4938
YPR169W-A	434.186	435.22	434.499	430.176	422.515	401.389	382.937	381.334	391.009	404.059	427.188	460.504
YOR109W	18.5125	18.5604	18.6877	18.8678	19.3461	19.4407	19.4839	19.5567	19.5327	19.7847	20.2808	21.1822
YPL142C	2672.31	2676.26	2678.28	2681.88	2676.69	2698.88	2709.05	2667.12	2672.74	2654.36	2609.84	2521.82
YNL302C	2533.76	2540.8	2543.78	2545.45	2532.32	2542.03	2542.76	2506.84	2517.92	2513.3	2496.85	2459.17
YMR183C	109.755	108.496	107.084	105.703	103.987	103.331	103.56	106.885	104.374	102.038	99.6257	98.3763
YLR285C-A	180.688	179.64	178.492	177.273	175.413	174.933	175.634	179.049	177.633	180.773	188.551	204.621
YDL226C	93.8075	93.0492	91.9171	90.4538	88.0039	85.9961	84.7664	86.4753	85.1784	84.4821	84.8391	87.4545
YML063W	2263.18	2268.74	2271.03	2274.74	2263.57	2284.75	2317	2379.2	2414.08	2360.99	2219.78	1944.92
YLR062C	2007.15	2003.85	1995.55	1986.67	1957.2	1968.14	1979.22	1972.71	1982.26	1969.68	1934.55	1863.87
YER145C-A	87.3422	85.4763	83.504	81.7178	79.4524	79.7905	80.7076	81.9954	79.6772	77.8576	75.8335	74.2543
YPR145W	501.584	500.977	500.719	500.543	501.197	500.743	501.214	506.442	497.895	496.807	502.145	520.943
YFR036W-A	140.468	139.202	137.213	134.325	129.724	124.022	119.73	121.564	121.015	120.073	119.925	120.797
YPR170W-B	792.949	793.409	790.468	781.124	763.317	727.591	698.312	699.021	718.675	744.161	786.705	845.313
YBR156C	12.3949	12.3046	12.1855	12.0508	11.83	11.6994	11.6774	11.852	12.4924	13.0678	13.6973	14.2314
YLR061W	2353.29	2351.74	2344.64	2337.2	2305.84	2322.04	2336.96	2327.9	2338.69	2323.01	2279.38	2192.17
YPR132W	3591.17	3604.72	3614.71	3621.79	3617.45	3619.2	3604.38	3535.9	3545.07	3588.25	3675.41	3826.32
YDL036C	22.9978	22.8813	22.628	22.2351	21.5222	20.7151	20.2083	20.6691	21.9009	22.6822	23.4499	23.8669
YNL238W	34.813	33.9681	32.9378	31.9323	30.3191	30.253	31.1023	34.1178	35.065	33.4182	29.2027	21.1035
YAL022C	28.6519	28.628	28.6668	28.7651	29.1109	29.2139	29.3709	29.7692	30.3042	29.9649	28.7101	25.865
YGR207C	129.249	127.875	126.118	124.057	120.74	119.048	116.772	113.114	104.747	100.428	99.2605	104.767
YJR031C	9.41507	9.46267	9.50121	9.52808	9.51709	9.48056	9.49962	9.73931	9.95374	10.0361	10.0281	9.85399
YOL003C	21.8928	22.0266	22.1502	22.162	22.3329	21.5389	20.6885	20.1737	20.4324	20.9401	21.9926	23.6692
YJL121C	149.451	149.631	149.874	149.798	150.187	148.254	145.991	142.47	144.449	147.76	153.228	160.494
YMR312W	43.403	43.8109	44.1928	44.4527	44.7062	44.1309	43.5682	43.4993	44.9855	44.8858	43.5149	39.5981
YER113C	20.0808	19.9037	19.6704	19.4414	18.9639	19.0986	19.226	19.094	18.4899	18.2116	18.1475	18.6196
YHL015W	5041.38	5011.96	4967.64	4916.42	4813.63	4789.78	4772.1	4734.72	4734.64	4770.31	4849.37	4991.81
YLR335W	63.2557	63.0978	62.7025	62.1518	60.9588	60.2631	59.5542	58.649	59.652	60.8323	62.6713	65.2119
YBR084C-A	1887.62	1890.21	1889.7	1888.56	1877.72	1883.42	1884.05	1862.8	1870.81	1881.45	1899.72	1930.28
YGL140C	24.3255	24.6667	25.0357	25.4024	25.8753	26.0033	25.8537	25.1149	25.055	25.6086	26.8515	29.1939
YLL045C	2195.3	2185.7	2169.2	2151.22	2107.26	2112.01	2121.33	2119.49	2143.7	2138.01	2105.37	2025.87
YNL085W	41.0929	40.6567	40.2112	39.8855	39.4657	40.0289	40.5304	40.5274	38.8904	37.9686	37.3951	37.9616
YGR012W	26.3619	26.0334	25.5303	24.864	23.8155	22.9079	21.9184	20.6229	20.0812	19.9262	20.4086	21.8255
YGR148C	1646.06	1644.75	1640.33	1635.9	1619.33	1628.32	1634.62	1621.56	1625.97	1626.34	1623.55	1616.81
YPR088C	99.1946	99.6492	100.287	101.037	102.426	102.989	102.909	100.692	102.268	103.83	105.506	106.582
YGL215W	191.954	190.191	188.009	185.86	182.431	182.5	182.034	178.584	174.298	173.465	175.645	183.607
YML026C	2705.35	2710.74	2710.94	2711.39	2690.31	2709.2	2742.01	2816.5	2839.84	2756.34	2565.11	2215.58
YOL137W	24.1702	24.4524	24.6526	24.6499	24.5471	23.429	22.2868	21.6175	22.7687	23.4428	24.088	24.096
YJL024C	53.2251	55.1009	57.4355	59.7516	64.0047	63.7114	61.9844	58.3797	57.1659	56.4616	56.4044	57.1983
YPR043W	3405.49	3413.76	3418.51	3426.06	3415.51	3453.38	3486.83	3493.19	3492.46	3497.55	3507.6	3541.43
YOR099W	125.759	127.429	130.477	134.792	143.678	149.439	152.956	150.137	149.081	150.685	153.658	159.389
YOL005C	153.609	154.569	156.144	158.19	162.376	164.896	165.564	160.364	158.784	158.529	159.067	160.926
YIL147C	12.2609	12.4663	12.7444	13.0778	13.625	13.958	14.1176	13.8818	13.6577	13.6627	13.8082	14.2622
YDL133C-A	6955.42	7030.01	7118.13	7190.92	7312.82	7240.1	7118.83	6937.37	6875.25	6845.45	6850.32	6874.05
YDR019C	582.192	576.118	569.086	561.573	551.066	547.211	543.908	539.811	522.149	509.706	500.521	500.342
YLR048W	2067.09	2075.66	2083.26	2093.47	2096.85	2121.32	2154.75	2213.35	2260.42	2201.92	2036.61	1702.37
YGR227W	23.6395	23.4007	23.0917	22.7313	22.2694	21.838	21.258	20.3435	19.5561	19.2937	19.5838	20.8286
YPL208W	17.9479	18.0201	18.1199	18.2274	18.4172	18.4748	18.5471	18.747	18.5707	18.7002	19.1492	20.2262
YLR418C	36.1223	35.4163	34.4465	33.3937	31.392	31.0772	31.1905	31.9747	31.7	31.2234	30.5439	29.7454
YPR036W	230.193	225.732	220.059	213.988	203.439	200.848	201.622	210.392	206.965	204.78	203.451	205.526
YBL002W	1283.75	1280.32	1275.77	1271.47	1259.68	1261.72	1269.84	1299.61	1282.04	1291.57	1324.6	1405.71
YDR454C	355.991	359.175	362.749	366.269	371.064	372.152	370.318	360.361	363.859	369.433	377.836	388.471
YJR123W	3987.46	3999.11	4006.98	4016.91	4012.86	4045.76	4063.99	4019.41	4056.09	4048.58	4001.04	3884.56
YKL008C	113.039	112.321	110.979	108.995	104.993	101.811	100.461	104.223	108.704	109.822	108.848	103.33
YIL165C	245.737	243.832	241.436	238.167	233.478	226.948	224.212	233.356	241.105	249.355	260.159	272.642
YLL033W	17.4227	17.2743	16.991	16.6221	15.7385	15.4477	15.4564	16.2508	16.4846	16.5641	16.5854	16.5608
YBL032W	84.4079	84.4493	84.4379	84.278	84.2081	83.0463	81.9998	82.2228	81.9701	82.6266	84.5475	88.5073
YKR088C	47.1262	47.3602	47.6701	47.8599	48.4655	47.357	46.4435	46.8306	48.6012	49.8401	50.9382	51.0458
YGR118W	2957.49	2961.95	2961.92	2963.28	2943.94	2967.46	3012.44	3112.51	3175.83	3163.64	3082.97	2900.54
YGL137W	65.9071	64.8117	63.5057	62.2376	60.1	60.0961	60.5938	62.4594	59.4938	57.2023	54.953	53.9366
YNL236W	14.8799	14.8716	14.8437	14.7956	14.728	14.5101	14.4777	15.2748	15.5226	15.2922	14.6517	13.3973
YDL145C	61.2784	60.0987	58.6561	57.1386	54.7701	54.047	53.6211	53.5282	52.2568	50.7373	48.7074	46.0114
YOR167C	3290.3	3305.92	3321.13	3337.62	3345.05	3377.67	3390.48	3332.92	3294.34	3288.31	3307.83	3379.77
YKL030W	417.638	416.312	415.374	414.589	415.022	414.367	414.376	416.008	413.771	414.756	418.441	426.706
YER001W	71.367	71.0268	70.5235	69.9474	68.7421	68.5087	68.6662	69.9292	69.0549	69.0562	69.9577	72.8498
YER083C	82.2021	82.1326	81.9377	81.1959	80.8428	77.068	72.9204	68.9444	69.0798	71.0005	75.8385	84.1311
YER072W	784.732	789.559	795.684	803.273	817.176	827.167	825.441	790.659	767.638	756.419	755.153	775.255
YMR149W	123.741	122.778	121.418	119.921	117.203	116.288	115.922	116.742	118.311	116.166	110.402	98.3666
YJR013W	23.4963	23.7948	24.2108	24.6833	25.6284	25.8535	25.5443	24.1384	22.646	22.3188	22.9778	25.4998
YBL088C	3.38245	3.31551	3.23289	3.15887	3.01934	3.06974	3.17663	3.38151	3.41693	3.34014	3.13748	2.77056
YIL047C-A	119.432	120.092	120.811	121.976	122.111	125.861	131.663	140.875	150.748	162.897	178.236	197.972
YLR075W	3699.01	3711.8	3722.09	3737.95	3738.92	3799.41	3848.15	3815.89	3895.51	3914.78	3878.29	3740.43
YDL061C	2882.65	2893.59	2901.1	2908.48	2902.52	2920.98	2926.89	2892.48	2874.96	2879.09	2906.7	2982.74
YDR372C	117.673	117.679	117.882	118.533	119.756	121.983	123.994	124.71	126.109	126.371	125.19	121.792
YDR468C	55.0337	54.9529	54.7979	54.3303	54.1006	51.9983	49.1339	44.8863	42.5099	42.3734	44.7802	50.9759
YBR291C	210.713	211.177	211.128	210.509	208.021	205.825	204.404	206.32	207.697	208.808	210.375	212.412
YCL028W	86.357	87.694	89.4588	91.3995	95.1528	95.6442	93.9557	88.1489	83.6467	82.6277	84.5355	91.7436
YGR064W	90.9171	93.511	96.5264	99.2736	103.75	102.694	99.1946	90.9304	89.6835	90.2829	92.9872	97.9396
YPR044C	2329.38	2334.11	2335.86	2339.08	2327.76	2352.12	2375.17	2382.91	2386.83	2393.83	2404.47	2430.86
YHR141C	3028.69	3034.72	3036.69	3038.89	3025.11	3044.38	3054.61	3027.02	3019.81	3045.27	3106.84	3234.8
YNL016W	148.433	146.38	143.894	141.521	137.649	137.732	138.174	139.29	134.582	129.193	122.003	113.54
YDR170C	20.4411	20.5611	20.7131	20.8742	21.1564	21.1259	20.9728	20.7745	20.5834	20.2725	19.7638	18.942
YOL086C	10293.5	10140.2	9948.01	9726.68	9374.18	9173.93	9106.28	9416.04	9298.3	9098.43	8813.32	8432.05
YHR203C	1538.81	1544.49	1547.66	1551.38	1543.58	1556.31	1579.31	1628.96	1682.39	1654.75	1549.01	1314.63
YIL041W	163.028	161.613	160.706	160.026	162.057	160.528	158.32	154.878	151.247	152.262	157.869	170.878
YDR222W	94.6074	94.677	95.0334	95.6702	97.0588	98.4464	99.7177	100.517	99.0167	98.5425	98.5513	100.036
YCL005W	39.9662	39.6297	39.1991	38.8289	38.0875	38.5209	39.0212	39.3558	38.6624	37.4627	35.5434	32.8542
YLR301W	172.521	172.776	173.386	174.4	176.313	178.63	179.834	176.747	175.215	177.664	183.546	195.182
YER087C-B	340.721	343.211	345.943	348.126	351.975	348.681	344.398	343.349	336.513	333.05	333.534	342.318
YGL189C	3232.5	3235.44	3234.72	3234.65	3217.72	3238.11	3255.18	3244.31	3256.76	3283.37	3326.57	3398.89
YPR170W-A	531.543	531.651	529.245	522.62	508.686	486.473	469.764	474.626	490.461	508.411	535.879	571.22
YGL186C	127.079	126.009	124.851	123.723	122.295	122.019	121.907	121.72	119.981	118.972	118.385	118.826
YPR004C	135.983	136.802	137.913	139.053	141.599	141.266	139.287	134.416	130.212	127.395	125.531	125.685
YGR027C	3519.47	3542.42	3566.14	3589.92	3615.35	3631.69	3629.44	3573.92	3589.87	3637.76	3724.8	3869.06
YOR085W	89.2745	88.4337	87.5383	86.563	85.5774	84.291	83.5206	84.6108	84.0489	84.8542	87.1126	91.7072
YGL147C	1797.47	1794.97	1789.32	1783.18	1766.7	1770.07	1774	1765.87	1792.6	1811.3	1827.74	1834.54
YFR034W-A	59.3354	59.9996	60.6976	61.3281	62.2116	61.9254	62.0249	63.8853	66.3309	68.7516	71.9	75.9785
YNL040W	41.7452	40.9101	40.0666	39.3151	38.5772	38.5731	38.8414	39.0574	39.8712	40.2371	40.1118	38.8508
YGL220W	162.716	164.135	166.415	168.954	174.484	175.012	173.552	169.423	160.382	156.942	157.642	166.79
YLR208W	153.273	151.809	149.763	147.051	143.421	138.809	134.134	129.6	129.389	129.6	131.446	134.669
YDR292C	51.5758	51.6731	51.6666	51.5063	51.2894	50.4148	48.8462	45.8515	44.2114	42.9629	42.1642	42.0663
YJL097W	74.7496	74.6369	74.5413	74.1767	74.669	72.0859	69.3505	67.2573	68.8636	69.4942	70.0233	69.1559
YEL051W	293.995	294.365	294.707	295.174	295.464	296.987	297.867	296.689	292.477	291.909	294.788	304.923
YCR049C	36.6094	36.6099	36.6618	36.787	36.9634	37.4758	38.1464	38.9324	39.1807	39.966	41.2998	43.6666
YKL033W	9.02819	8.94433	8.81521	8.66736	8.37792	8.3139	8.26974	8.25036	8.05504	7.73523	7.28851	6.71452
YCL030C	708.208	705.281	703.119	701.649	702.063	702.864	704.622	710.241	698.788	689.301	678.374	668.368
YER176W	23.2088	23.0935	23.0286	23.0855	23.2374	23.8427	24.5307	25.2727	25.1521	24.983	24.602	24.1406
YER034W	54.1832	53.5799	52.7347	52.0438	50.0475	51.2612	53.8192	59.6429	61.3377	60.0775	55.5446	46.4385
YJR075W	102.902	103.141	103.592	104.463	105.727	108.39	110.41	109.397	109.402	110.155	111.18	112.954
YDR408C	255.427	255.858	256.965	258.267	261.688	262.148	261.137	256.224	251.721	249.133	247.28	246.613
YBR048W	1827.35	1826.55	1824.37	1824.02	1818.98	1834.21	1842.58	1819	1823.03	1827.15	1831.52	1836.97
YCR028C	27.1351	27.0409	26.843	26.596	25.9717	25.809	26.1269	27.5107	29.5891	30.776	31.4328	30.8654
YNR032C-A	96.8749	98.5708	100.854	103.421	107.763	109.434	109.996	108.329	107.675	110.215	115.677	125.957
YGR208W	135.381	134.387	133.473	132.701	132.076	132.429	132.86	132.249	131.192	132.334	135.372	141.515
YGL027C	23.1335	22.9461	22.7046	22.4688	22.0412	22.018	22.2361	23.2341	23.0041	22.8274	22.6896	22.8864
YDR434W	34.3968	34.6304	35.0586	35.6249	36.9443	37.4878	37.1955	34.5659	33.2394	33.4195	34.8811	38.4393
YJR014W	182.895	181.908	180.836	179.663	178.942	177.398	175.405	172.105	170.873	167.783	163.031	155.252
YJL189W	7015.76	7009.6	6986.01	6950.8	6855.8	6831.42	6803.28	6729.93	6733.49	6765.66	6846.28	6999.95
YER056C-A	1799.52	1805.13	1806.4	1805.28	1790.6	1791.15	1784.68	1755.2	1752.15	1739.45	1721.84	1698.5
YER146W	134.892	132.076	129.097	126.359	122.894	123.225	124.12	124.774	119.894	117.103	115.217	116.11
YHR111W	34.6049	34.6326	34.7794	35.0564	35.6824	36.2876	36.9117	37.5352	37.313	37.1859	36.995	36.9445
YDR289C	20.8074	21.043	21.4948	22.1183	23.394	24.3353	24.4908	22.176	20.3656	20.0898	20.8936	23.6526
YDR033W	1695.28	1682.42	1666.09	1646.87	1614.18	1595.02	1592.76	1642.85	1637.16	1620.68	1593.05	1552.79
YKL180W	2405.04	2406.2	2405.11	2406.5	2395.6	2424.99	2449.4	2433.65	2447.54	2460.85	2473.4	2486.63
YBL003C	1627	1615.68	1600.48	1582.72	1548.39	1533.81	1529.64	1557.19	1536.62	1555.19	1611.14	1733.98
YBR058C	30.2915	29.9873	29.5849	29.1351	28.3211	28.1389	27.885	27.3191	25.7448	25.543	26.5726	29.9592
YHR026W	353.578	351.425	348.703	344.704	339.647	331.481	323.072	311.804	317.307	319.74	320.782	313.739
YKR068C	74.7418	75.941	77.8082	80.1266	84.7852	86.6315	87.7839	87.9876	88.6034	86.8894	82.4382	73.6348
YKL211C	120.52	118.042	114.94	111.805	106.571	105.919	107.473	114.137	115.283	112.306	105.247	92.4019
YDR356W	9.21628	9.19409	9.20645	9.26831	9.35286	9.6796	9.97085	9.96293	9.70087	9.82792	10.2147	11.1117
YDL066W	146.377	147.432	148.678	149.853	151.398	151.196	150.281	147.819	149.626	152.962	157.905	164.184
YGR214W	1677.38	1678.71	1677.19	1675.83	1663.18	1674.5	1681.37	1662.81	1677.13	1668.29	1636.96	1566.83
YOR375C	870.236	875.641	880.488	884.29	884.991	880.75	884.143	916.657	950.608	963.799	961.064	927.457
YHR186C	9.94759	10.0823	10.2479	10.4472	10.7327	10.9742	11.0038	10.4883	10.0321	10.2759	11.1562	13.1809
YJL167W	202.278	202.565	203.269	203.939	206.46	204.161	202.71	207.188	208.048	207.626	206.021	202.208
YGR001C	155.388	155.4	155.213	155.104	154.156	155.679	157.428	158.856	157.564	156.398	155.444	156.189
YDR439W	17.6902	17.8858	18.1143	18.3434	18.6945	18.7497	18.8316	19.1219	19.5197	19.2816	18.4713	16.7013
YMR242C	1966.17	1970.25	1972.03	1974.93	1970.47	1986.68	1993.81	1963.55	1979.87	1957.88	1898.47	1776.14
YLR185W	2463.24	2472.65	2480.15	2490.04	2488.15	2517.49	2555.87	2626.61	2618.81	2549.36	2413	2194.13
YMR121C	98.7629	97.9579	97.079	96.0743	95.1601	94.1163	92.4523	88.7088	85.0898	84.1465	85.8516	92.2175
YNL263C	56.637	56.9848	57.6482	58.535	60.5486	61.2908	62.0662	62.7153	65.8559	67.7967	68.8081	67.4942
YKL046C	69.0935	70.4468	72.4637	74.9603	79.3281	81.8806	83.871	84.5655	85.9166	86.3514	85.3105	81.7733
YLR188W	30.7167	31.1967	31.8166	32.5281	33.7292	34.1221	34.2075	34.2468	33.3697	32.8799	32.5822	32.9729
YDR458C	27.4884	27.3412	27.251	27.1892	27.5042	27.3002	26.8882	26.0404	25.3791	24.9281	24.6581	24.6912
YDR239C	14.153	14.1868	14.2217	14.2517	14.2993	14.2995	14.0897	13.2572	12.8785	13.0581	13.7736	15.3361
YMR292W	110.57	111.337	112.159	113.076	114.005	115.158	115.651	113.591	115.625	119.862	126.695	137.14
YDR210W	201.162	200.725	200.004	199.375	197.035	198.635	202.433	211.655	212.096	215.912	223.443	238.98
YGL200C	288.937	290.4	292.654	294.785	299.261	297.623	296.226	299.939	293.616	288.865	284.462	282.114
YDR352W	48.6202	48.2445	47.51	46.3878	44.2958	42.2537	40.7795	41.1181	42.3589	42.9354	43.5945	43.8805
YBR009C	2110.09	2116.03	2129.98	2149.42	2187.68	2212.27	2228.67	2224.71	2181.09	2241.37	2392.75	2700.75
YLR230W	245.612	252.19	260.514	269.103	284.632	285.572	281.889	268.786	277.884	283.51	287.249	283.109
YBR190W	256.712	258.53	259.951	260.972	261.463	260.73	256.677	244.467	240.854	234.429	225.454	212.217
YLR086W	8.4355	8.33604	8.20568	8.0483	7.81369	7.61669	7.48399	7.56476	7.52306	7.47857	7.46576	7.50266
YBR249C	791.191	788.596	784.747	780.572	772.429	770.922	769.871	765.05	778.497	785.409	787.753	777.894
YKL209C	48.0089	46.6468	44.7803	42.6051	38.8885	37.2132	36.2515	36.8291	35.2973	34.784	35.5835	38.9548
YHR039C-A	832.276	828.865	824.078	816.898	804.85	794.197	782.264	763.953	742.659	733.191	734.915	755.297
YNL150W	251.519	252.963	255.73	259.559	268.02	272.239	273.269	264.796	264.678	274.648	294.372	328.973
YFR010W-A	132.001	133.523	135.549	137.445	142.014	140.62	135.17	120.444	112.096	110.731	115.987	131.874
YOR165W	36.9002	37.0807	37.2382	37.3737	37.6137	37.4006	37.126	37.1813	37.4437	36.6362	34.9072	31.719
YMR283C	16.7565	16.9683	17.2065	17.4655	17.8372	17.9531	18.0481	18.4077	18.442	18.8515	19.7043	21.4142
YHL040C	28.801	28.8308	28.9599	29.2634	29.8316	30.8055	31.5573	31.4188	30.8304	30.1339	29.044	27.6501
YPL090C	1550.99	1555.97	1558.55	1560.33	1555.74	1558.67	1552.26	1516.36	1525.21	1508.97	1469.99	1389.94
YFR031C-A	1724.9	1718.15	1706.73	1695.03	1666	1672.19	1681.56	1686.81	1695.63	1698.55	1697.57	1693.13
YOR203W	113.173	112.664	112.158	111.714	111.019	111.427	112.678	115.374	116.706	116.732	115.44	112.016
YLR396C	12.4346	12.2145	11.9705	11.7657	11.4729	11.6421	11.7615	11.4863	11.1153	11.2756	11.8867	13.3201
YPL216W	8.17489	8.26878	8.40754	8.61079	8.92762	9.28752	9.66506	10.1055	10.3377	10.1173	9.37958	7.87537
YNL217W	68.1083	68.8603	69.6683	70.4852	71.3732	71.8232	71.8964	71.678	70.5537	70.1433	70.3007	71.8695
YGL060W	11.3219	11.245	11.1775	11.1424	11.1127	11.1996	11.4348	12.1244	12.2831	12.4373	12.5645	12.7131
YAL042W	144.237	143.994	144.039	144.53	145.895	147.568	149.54	152.967	152.25	146.728	135.393	115.602
YJL049W	15.1182	15.2068	15.3489	15.4857	15.8574	15.7012	15.4382	15.0651	14.9401	15.467	16.708	19.0416
YLR076C	3955.36	3967.16	3975.28	3988.92	3982.54	4046.96	4101.37	4071.66	4161.25	4189.61	4163.05	4035.35
YPR119W	33.3431	32.9677	32.4033	31.6083	30.4027	28.9009	27.753	27.9795	28.1909	29.0068	30.8854	34.2792
YGR285C	426.671	427.534	427.073	425.966	419.735	418.128	422.757	446.508	469.768	461.822	425	338.918
YKR034W	181.515	182.603	184.39	186.665	190.765	192.816	196.062	202.3	211.731	219.535	226.314	229.505
YIL076W	110.389	108.231	105.666	102.787	99.0911	96.2831	93.6736	91.253	88.3815	84.5633	79.7046	73.0367
YBR074W	21.4666	21.5941	21.6619	21.6519	21.5354	21.1425	20.6978	20.4383	20.5654	20.3979	20.0901	19.4912
YEL037C	135.245	133.739	131.795	129.444	126.385	123.244	120.512	118.382	120.409	123.657	129.464	138.139
YJL188C	2971.73	2970.14	2960.81	2946.55	2904.25	2896.71	2888.59	2860.83	2871.62	2891.9	2930.6	2994.97
YOL039W	2602.05	2583.74	2555.94	2524.66	2460.59	2453.81	2458.15	2462.68	2487.54	2506	2527.28	2549.95
YOR130C	64.6396	64.6868	65.0291	65.4484	66.9949	66.4517	66.6569	69.8666	71.9462	71.8921	69.8502	64.155
YML036W	45.9023	45.6533	45.1146	44.2405	42.6998	40.6962	39.196	39.7728	41.0498	41.8232	42.8146	43.6885
YHR181W	62.5208	63.054	63.5274	63.7799	64.0405	62.9688	62.0651	62.0417	64.7458	66.6891	68.7247	70.0645
YLR058C	2953.82	2921.48	2880.3	2835.21	2759.94	2742.47	2729.24	2706.63	2622.69	2545.76	2466.95	2404.66
YBL031W	17.9709	17.9128	17.8482	17.8253	17.6904	17.9915	18.3028	18.5692	18.0488	17.9612	18.1629	19.0837
YLR354C	763.183	756.917	751.567	746.566	745.032	739.335	738.407	754.034	749.051	732.46	701.142	646.616
YER117W	2613.82	2624.49	2632.57	2640.27	2638.22	2653.14	2652.52	2596.16	2602.82	2602.77	2598.77	2585.01
YOL120C	3563.33	3561.56	3555.71	3553.07	3532.24	3566.72	3598.21	3591.04	3616.56	3626.25	3620.53	3592.27
YMR143W	2361.87	2365.16	2365.06	2363.57	2351.03	2355	2349.99	2307.2	2314.41	2341.26	2394.23	2485.43
YCR020C-A	81.4023	83.2005	85.6888	88.4623	93.6304	94.8112	94.9078	93.4741	93.2568	94.9911	98.5325	104.872
YLR114C	32.5494	32.7239	32.8497	32.9543	32.9413	32.9217	32.9735	33.708	33.525	32.215	29.7849	25.8499
YDR531W	71.7829	70.2907	68.4954	66.5945	64.0144	62.7207	62.0753	63.025	61.97	61.383	61.4724	63.0343
YER174C	59.6284	60.8855	62.637	64.9877	68.7278	72.532	74.5748	70.9401	69.2709	72.1964	79.126	93.2122
YDR382W	3362.28	3365.03	3362.64	3358.33	3334.33	3342.98	3349.97	3323.99	3377.85	3414.23	3444.14	3449.39
YGR204W	280.462	273.466	264.583	255.177	238.608	235.581	238.113	251.715	252.512	249.203	241.598	228.385
YDR188W	177.971	176.188	173.946	171.436	167.791	165.48	163.307	161.811	158.149	158.488	162.946	174.691
YDR209C	150.42	150.037	149.58	149.483	148.286	151.122	155.671	164.056	163.706	166.733	172.884	186.238
YAR071W	35.2122	35.0614	34.895	34.7711	34.517	34.829	35.1427	34.9952	35.1594	36.011	37.5431	40.1451
YGL245W	232.485	230.842	228.425	225.369	219.993	216.484	213.982	214.002	213.401	214.942	219.499	228.663
YBR058C-A	311.177	311.582	312.587	313.386	316.552	315.094	310.752	298.361	288.19	288.107	297.525	322.672
YKL029C	474.428	472.851	471.761	470.805	471.693	470.386	469.122	467.998	463.86	462.56	463.314	467.51
YDR373W	92.4429	93.8143	95.3537	96.6141	98.8743	97.5156	95.1875	91.5506	90.3545	92.8788	99.9271	114.007
YJL179W	88.8225	88.1344	87.2689	86.5446	85.4327	85.8415	86.7461	89.3231	88.798	86.8475	83.433	78.6514
YLR373C	22.7221	22.6677	22.5418	22.3625	21.949	21.5653	21.565	23.053	23.6896	23.5471	22.7286	20.8334
YCR013C	5284.4	5160.26	5013.48	4858.91	4622.05	4551.97	4564.23	4741.11	4684.94	4646.01	4618.04	4633.17
YJL041W	47.2096	47.0095	46.7536	46.444	46.1948	45.562	44.9806	44.8427	45.1013	45.158	45.2781	45.3878
YOR224C	354.363	354.629	353.836	351.992	346.368	342.498	341.04	349.63	346.752	335.085	314.936	283.344
YPL250W-A	3816.6	3835.39	3849.9	3862.57	3858.68	3869.33	3877.11	3881.83	3914.67	3936.15	3955.94	3974.11
YML019W	45.3452	45.4471	45.5792	45.6513	46.0217	45.5506	44.5854	42.4955	41.5042	40.9042	40.7204	41.0938
YER032W	11.793	11.8936	11.9734	12.011	12.0308	11.7974	11.5158	11.4389	11.0981	10.8175	10.6302	10.6895
YOR225W	138.804	138.491	138.193	138.075	137.388	138.932	140.972	143.008	143.112	146.358	152.517	163.841
YPL249C-A	4111.67	4132.68	4149.43	4164.46	4163.51	4176.22	4182.47	4177.56	4200.23	4216.46	4235.19	4261.91
YOR073W	10.0694	10.1871	10.3382	10.5152	10.8076	10.9654	11.0233	10.9681	10.4643	10.3069	10.4363	11.2239
YJL177W	1578.88	1581.52	1581.26	1580.91	1568.75	1580.8	1585.77	1560.14	1557.77	1532.76	1483.27	1396.05
YER023C-A	462.415	460.193	457.191	452.527	447.565	435.12	423.563	419.974	414.992	413.535	417.794	430.22
YJL190C	2641.03	2638.32	2629.45	2621.53	2586.26	2612.67	2637.32	2631.65	2637.66	2612.1	2551.01	2438.92
YBL057C	74.1561	75.3917	77.0821	79.0508	82.3111	84.1726	85.0244	83.1198	81.7705	83.8498	89.0364	99.5382
YDR472W	47.4331	46.3722	44.7709	42.8691	39.2846	37.8112	37.3964	39.3254	41.255	40.9787	39.1012	34.3317
YCL007C	224.941	226.003	227.248	227.749	229.804	225.181	217.481	204.182	194.233	193.722	202.81	227.438
YDR145W	43.5162	43.0929	42.5927	41.979	41.2914	40.2442	39.1789	38.5208	37.1768	37.2336	38.7321	42.6723
YDR187C	111.67	111.222	110.415	109.112	107.196	103.989	100.864	99.5618	97.7338	97.3228	99.0062	104.146
YHR010W	2651.34	2657.35	2657.41	2654.57	2630.21	2634.99	2635.19	2604.86	2637.13	2655.95	2671.36	2673.98
YFR034C	55.8267	56.3537	56.95	57.5077	58.2751	57.8803	58.0637	61.239	62.5411	62.7789	62.1532	60.2409
YFR032C-A	2838.27	2845.61	2847.95	2845.21	2825.77	2815.3	2794.83	2736.52	2744.97	2765.1	2806.06	2871.09
YPR183W	140.641	138.692	136.25	133.372	128.821	125.973	124.142	124.794	122.947	120.566	117.444	112.995
YEL001C	151.682	151.862	152.124	152.495	153.403	153.938	153.275	148.527	148.653	149.795	152.092	155.619
YJL002C	118.467	116.421	113.805	111.066	106.575	105.323	105.191	107.658	107.149	106.555	105.988	105.967
YIR029W	47.6614	49.0736	50.8971	52.9101	55.9842	57.1678	58.4174	60.6041	63.5926	65.5504	66.5216	65.3893
YCR012W	5122.27	4996.46	4846.76	4687.4	4445.34	4362.22	4356.67	4513.81	4421.73	4346.56	4279.89	4258.87
YBR191W	2508.66	2516.03	2520.54	2525.07	2520.81	2535.65	2533.86	2469.08	2482.37	2463.62	2415.17	2311.78
YDL070W	152.669	149.316	145.143	140.551	133.231	129.778	130.178	139.993	147.077	149.013	146.983	137.322
YHR216W	184.387	181.931	177.913	172.717	162.698	157.081	152.82	153.453	146.251	139.285	132.966	129.668
YDR206W	41.5787	41.09	40.4485	39.7343	38.5995	38.0632	38.0648	39.3821	40.3666	40.4034	39.7746	37.9754
YML073C	1697.53	1692.11	1683.9	1677.08	1660.2	1676.08	1688.57	1668.65	1675.52	1687.24	1705.88	1736.63
YJL183W	63.7678	64.5589	65.4969	66.5398	68.0385	68.9695	69.2634	67.7239	68.1227	70.0567	73.6796	79.9434
YLR441C	2072.44	2073.65	2070.7	2067.49	2049.29	2061.01	2065.7	2032.82	2053.4	2049.36	2023.63	1957.52
YML024W	2446.14	2452.71	2456.93	2461.16	2455.95	2471.2	2472.48	2418.21	2417.67	2439.58	2486.86	2573.47
YDL085C-A	184.769	184.417	184.381	184.435	185.28	185.145	185.825	189.226	187.423	188.538	192.203	200.675
YKR059W	333.476	334.871	336.023	337.424	337.558	340.256	342.687	344.438	349.892	346.923	335.365	309.439
YCR053W	380.078	377.249	372.989	368.187	358.737	357.197	355.686	350.453	349.793	348.212	346.39	343.975
YBL027W	2671.2	2674.84	2674.38	2675.73	2659.05	2689.39	2713.04	2695.13	2701.59	2703.66	2701.74	2700.19
YDR162C	37.6718	37.6668	37.697	37.6537	37.8583	37.1229	36.9709	38.8882	40.5261	41.0863	40.9638	39.4227
YNL069C	2462.23	2466.29	2466.88	2469.57	2457.81	2487.49	2508.68	2480.54	2509.26	2489.8	2422.64	2275.75
YPR057W	47.8053	47.4495	46.9916	46.4225	45.5025	44.8558	44.6726	45.3319	46.8912	48.3731	50.143	51.8684
YNL087W	47.1522	47.1003	46.9371	46.664	46.0231	45.6003	45.1146	44.1349	44.8724	45.8933	47.4423	49.4163
YGL094C	15.6892	15.7402	15.8597	16.0746	16.4639	16.9372	17.5049	18.3977	18.3968	18.0651	17.2785	15.9795
YER023W	288.848	287.132	284.75	281.44	276.821	270.422	263.933	259.413	253.795	252.049	254.634	264.024
YGL148W	456.968	457.317	457.122	457.085	454.858	457.623	459.766	457.118	465.649	458.891	436.847	388.007
YCR094W	26.2724	26.0279	25.8953	25.9808	26.3785	27.3952	28.4212	28.9094	28.8912	29.4093	30.28	31.9551
YJL207C	9.13887	8.95882	8.72519	8.498	8.05062	8.12476	8.26224	8.44417	8.11307	7.80732	7.44165	7.13195
YDL184C	7592.42	7627.26	7663.17	7683.59	7706.68	7645.75	7560.51	7371.61	7535.49	7727.63	7987.69	8257.12
YNR023W	18.6821	18.7307	18.7888	18.8024	18.8885	18.6115	18.3616	18.3491	18.1634	18.4336	19.247	20.9391
YDR444W	19.9161	20.3883	20.9325	21.421	22.1912	21.9086	21.3663	20.5488	20.9535	21.7289	23.023	24.8443
YKR033C	185.145	186.179	187.843	189.744	193.506	193.827	195.754	202.374	213.552	222.505	230.464	234.104
YOR381W	10.4348	10.59	10.8232	11.1391	11.6468	12.1391	12.5628	12.7107	12.9674	13.0967	13.0167	12.6145
YJL117W	141.66	143.291	145.243	147.465	150.929	152.414	153.282	154.213	154.449	156.174	159.647	166.672
YJL081C	44.362	43.6495	42.7474	41.7216	40.1829	39.322	38.5777	37.9243	36.9147	36.3532	36.264	36.9956
YKR039W	1261.84	1260.2	1256.04	1247.11	1232.77	1202.05	1187.18	1230.27	1267.77	1292.45	1317.64	1335.39
YKL077W	114.38	114.096	113.778	113.29	113.137	112.054	109.871	103.072	104.769	105.883	107.006	106.25
YFR032C-B	291.724	292.328	292.576	292.302	291.288	289.383	286.466	280.465	280.688	283.873	291.382	305.077
YER120W	251.879	248.675	245.701	243.465	241.719	243.911	247.526	253.834	245.904	246.041	252.626	273.055
YPL198W	427.914	425.404	420.539	414.372	401.343	396.202	394.115	399.632	406.333	400.472	385.186	354.788
YNL220W	507.96	500.909	491.189	480.402	461.269	456.745	453.504	447.157	442.436	432.831	418.876	398.416
YHR214C-B	10.4835	10.2112	9.84287	9.42222	8.64895	8.38617	8.36415	8.85329	8.96062	8.91695	8.75858	8.41262
YLR429W	77.8461	76.0756	73.845	71.4059	67.5269	65.8216	65.0731	67.0781	64.8288	62.3041	59.2739	56.1245
YNL099C	59.3606	59.6602	59.8513	59.9555	59.5141	59.3841	59.6967	61.4511	63.3302	64.3698	64.8126	64.0116
YOR312C	2209.6	2212.51	2211.49	2210.43	2193.12	2209.57	2220.7	2194.47	2222.84	2242.78	2258.91	2263.23
YJL174W	182.002	180.448	178.641	177.027	174.6	175.295	176.576	178.701	175.802	175.516	177.528	184.789
YDR143C	39.0252	39.0422	38.9374	38.6598	38.2454	37.1332	36.3276	36.5506	39.3868	40.808	41.5652	40.3822
YMR142C	2335.41	2338.56	2337.79	2336.83	2321.61	2334.5	2339.41	2304.71	2324.31	2344.37	2369.78	2399.38
YLR451W	28.8052	28.3865	27.7722	27.0586	25.6698	25.2013	25.2765	26.5477	27.7989	27.9944	27.3811	25.2645
YHL017W	25.9076	25.7812	25.6858	25.6532	25.7221	25.9379	26.2663	27.0823	26.2281	25.1541	23.6653	21.9323
YOL146W	24.7916	25.0306	25.41	25.871	26.8071	26.9637	27.7635	30.4702	33.9688	35.6047	35.7901	32.9969
YLR380W	52.1489	52.7116	53.4913	54.3523	56.1916	56.4175	56.2881	55.4413	56.8322	56.1596	53.6599	47.7572
YNL049C	20.4935	20.258	19.9556	19.6762	19.105	19.2197	19.5406	20.4713	19.9853	19.6841	19.4439	19.6453
YAR002C-A	201.798	201.838	202.039	202.69	203.753	206.301	207.291	203.515	198.677	197.88	200.064	208.433
YER175C	139.592	138.073	136.595	135.138	133.78	132.937	132.673	133.579	131.268	128.611	124.939	119.896
YIL018W	2698.02	2698.02	2691.75	2685.41	2653.4	2673.37	2690.72	2676.08	2703.65	2701.81	2672.85	2598.35
YEL053W-A	1585.98	1587.15	1585.53	1583.78	1573.37	1579.23	1583.38	1574.94	1597.64	1598.54	1582.02	1533.9
YKL207W	130.649	129.755	129.465	129.658	132.12	133.083	134.013	135.11	130.647	129.158	129.813	135.289
YDL154W	4.01766	4.01236	4.00964	4.00387	4.02853	3.98967	3.9477	3.87895	4.01612	4.01491	3.90708	3.57173
YPL253C	10.0311	10.0388	10.0671	10.136	10.2576	10.3858	10.8454	12.282	13.4567	13.99	14.0102	13.1177
YJL062W	16.07	15.8188	15.4403	14.9989	14.0529	13.6933	14.1142	16.7559	18.4077	18.9559	18.6339	16.792
YJR009C	5833.52	5791.47	5745.08	5693.01	5625.81	5568.14	5546.84	5649.23	5573.87	5516.19	5467.05	5453.61
YMR208W	43.8052	44.352	44.9652	45.5084	46.3097	45.9065	45.7338	46.6967	49.2437	50.527	50.9858	49.4333
YGL201C	21.2518	21.0293	20.7288	20.4024	19.8834	19.7322	19.5502	19.0809	18.9172	18.9822	19.3591	20.253
YPR170C	176.26	177.363	178.012	177.378	176.369	168.307	161.637	164.346	168.447	172.49	179.123	188.18
YLR180W	1237.38	1220.9	1198.2	1173.55	1126.84	1118.7	1131.6	1190.4	1225.07	1201.17	1123.27	957.7
YLR383W	6.6102	6.62867	6.67126	6.77316	6.87277	7.26812	7.66021	7.93262	7.812	7.55917	7.04108	6.23262
YKL040C	65.7051	65.1381	63.9892	62.0876	58.7571	54.7752	50.9262	47.5752	48.638	50.0833	53.1562	57.5065
YBR159W	122.394	122.461	122.377	122.126	121.382	120.506	119.524	118.84	118.385	119.968	123.792	131.164
YLR130C	174.327	174.163	174.286	174.54	175.928	175.47	174.966	175.161	176.056	175.093	172.009	164.903
YJR006W	24.0349	24.1445	24.3028	24.4455	24.8306	24.5661	24.1937	24.1084	23.1324	22.626	22.5243	23.3222
YDR541C	33.8581	33.8244	33.7054	33.4544	33.007	32.2616	31.7221	32.0856	32.1662	32.4272	33.1082	34.4221
YKR084C	36.1803	36.7692	37.3054	37.6036	38.0376	36.7226	35.1069	33.7733	33.8918	34.5204	36.1945	39.2501
YPL195W	19.9143	19.5727	19.2533	19.02	18.8614	19.0923	19.3604	19.5413	19.0324	18.8473	18.809	19.1842
YGR063C	125.94	129.347	133.2	136.563	141.816	139.995	135.314	124.898	124.938	126.346	129.886	134.901
YOR045W	289.18	292.386	296.321	299.081	305.264	298.92	287.414	263.092	258.85	264.911	282.541	314.386
YKL183W	34.4552	33.7066	32.6564	31.5252	29.2385	28.9306	29.6549	32.9393	33.8961	33.215	30.9864	26.5401
YJL143W	208.933	213.521	219.087	225.515	234.909	240.879	243.725	239.615	241.655	242.547	241.72	238.304
YHR042W	92.0819	92.1087	92.2373	92.7493	93.2863	95.3182	98.5101	104.486	108.981	111.55	112.411	110.601
YGR246C	23.3205	23.5547	23.814	23.9644	24.2621	23.5672	22.8163	22.6196	22.1246	21.5206	20.8244	19.9325
YDR519W	106.458	105.879	105.022	103.771	101.857	99.5692	97.3251	96.0563	92.4535	90.5407	90.4177	93.7622
YJL134W	42.9071	42.6818	42.354	42.0284	41.2331	41.4058	42.1223	44.0079	45.3025	45.6578	45.2092	43.4735
YMR289W	32.9954	32.6462	32.2013	31.548	30.8366	29.2623	27.8559	27.6573	26.6215	25.4467	24.2762	23.1091
YGL241W	11.8476	11.5851	11.2977	11.0079	10.6476	10.4785	10.4289	10.6911	10.3848	10.2655	10.2835	10.5999
YNR021W	137.143	134.647	131.543	128.202	122.812	121.233	121.003	123.409	120.278	117.773	115.65	115.163
YGR094W	221.458	220.618	218.974	217.011	212.669	211.472	210.33	209.108	209.656	207.618	203.545	196.261
YNR067C	52.4134	52.2628	52.0688	51.9461	51.4912	52.1114	53.0342	54.5626	54.1027	53.9761	54.0307	54.9328
YLR319C	14.8407	14.8268	14.7707	14.6707	14.486	14.2129	14.0727	14.5418	14.5144	14.6297	15.0129	15.9261
YDL232W	239.887	237.662	235.212	232.612	229.003	227.739	228.032	230.816	230.62	229.765	228.121	225.157
YPR102C	1203.93	1204.76	1203.52	1201.92	1193.62	1196.63	1195.36	1175.7	1184.71	1197.11	1215.54	1240.51
YER009W	681.679	681.922	681.622	682.116	679.816	687.687	692.669	683.544	682.334	688.587	701.769	727.382
YER060W-A	14.1116	14.1061	14.1164	14.1147	14.1599	14.0639	13.8939	13.5594	13.213	13.0452	12.9944	13.1261
YMR091C	51.7733	50.7094	49.4641	48.2275	46.5665	46.0146	46.1223	47.8309	48.394	47.0235	43.7501	37.4349
YBR197C	46.1983	46.0225	45.7862	45.3976	44.9636	43.8295	42.7936	42.9777	41.1908	39.5251	37.9206	36.8044
YLR263W	9.55353	9.54402	9.47411	9.34805	9.05213	8.81418	8.63257	8.63479	8.82765	9.03313	9.38496	9.9312
YPL058C	43.0083	42.9085	42.8501	42.8418	42.9012	43.1471	43.4997	43.9647	43.8766	44.2129	44.9235	46.3555
YNL032W	45.6007	44.9084	43.9936	42.909	41.3404	40.1974	39.7039	40.5	42.4826	42.8154	42.1212	39.1954
YDR144C	24.3168	24.2843	24.1897	24.0875	23.7316	23.7331	24.0881	25.6023	26.1566	26.3057	26.1406	25.6159
YGL223C	34.1173	33.3487	32.3674	31.3077	29.462	28.9416	28.9454	30.1252	29.831	29.3348	28.56	27.4897
YNL031C	2706.5	2681.99	2650.05	2611.25	2541.5	2500.15	2481.63	2541.8	2471.4	2457.46	2492.11	2624.05
YLR150W	1783.18	1780.7	1776.04	1771.66	1759.01	1766.16	1771.2	1755.2	1773.04	1789.94	1808.69	1825.16
YHR163W	253.646	248.668	241.899	235.029	221.233	221.932	228.142	244.964	251.719	252.046	246.737	233.941
YGR085C	1092.88	1093.45	1091.09	1089.11	1075.19	1084.79	1102.26	1140.41	1160.05	1132.17	1057.28	911.913
YDR500C	2508.92	2515.82	2516.58	2512.05	2485.15	2476.82	2458.89	2398.7	2417.89	2454.75	2519.31	2615.76
YMR122W-A	2365.78	2360.9	2354.15	2351.73	2332.08	2357.37	2421.5	2622.98	2605.58	2559.39	2473.26	2368.97
YPL049C	82.9887	80.953	78.5536	76.4869	72.6203	74.2199	78.6107	89.4009	92.2801	91.56	86.9367	77.2059
YBR007C	22.6929	22.9039	23.1236	23.2891	23.562	23.2645	22.9131	22.65	23.0913	23.8608	25.1927	27.2593
YKL127W	50.8298	50.1939	49.4587	48.7425	47.6369	47.3632	48.1429	51.8102	53.5929	54.1066	53.4938	51.0186
YPL020C	20.508	20.7175	20.9865	21.3141	21.877	22.2124	22.3338	22.0282	21.5732	21.2943	21.1315	21.3502
YMR116C	2286.61	2289.83	2290.08	2291.25	2280.8	2298.43	2306.28	2264.36	2302.25	2311.77	2295.64	2226
YML012W	290.009	289.166	288.84	288.458	289.763	287.483	285.113	285.126	276.015	275.029	280.814	299.073
YLR388W	1913.38	1911.81	1905.49	1898.09	1869.88	1880.08	1895.94	1911.98	1914.71	1943.44	2002.37	2117.7
YGL252C	52.7035	53.5869	54.7175	55.631	57.8306	55.9996	53.867	52.7343	53.15	53.9683	55.7689	58.4873
YML069W	64.0716	63.7305	63.1644	62.4099	61.2117	59.9728	58.9155	59.2821	57.7001	56.0507	54.557	53.9123
YPR033C	243.605	243.781	243.026	241.534	237.128	234.403	233.76	240.32	245.234	236.93	216.593	176.676
YDR410C	53.3391	52.8908	52.3853	52.0018	51.3017	52.0019	52.7288	52.9497	52.0449	52.1848	53.1087	55.7325
YPL110C	9.6703	9.70026	9.76683	9.86378	10.1109	10.2012	10.1533	9.82508	9.42882	9.16074	8.94291	8.89173
YGL100W	66.4391	67.2399	68.2206	69.4605	71.2826	73.0662	73.5976	70.5452	69.2279	69.6351	71.4747	76.0269
YMR270C	33.1725	33.2867	33.2614	33.0635	32.4683	31.7607	30.9897	30.0544	30.851	31.2161	31.4769	31.1416
YLR126C	68.9845	69.7378	70.7464	71.8613	73.6515	74.4272	74.5493	72.8739	72.6199	74.0957	77.1342	82.4858
YLR342W	154.942	153.841	151.851	149.421	143.807	142.758	142.382	141.847	144.576	143.707	139.854	130.458
YER102W	1021.05	1025.2	1027.38	1028.52	1024.04	1025.39	1021.1	996.262	1009.24	1002.22	978.667	923.512
YFL037W	183.692	180.796	177.345	173.769	168.499	166.978	165.684	163.643	158.635	157.287	159.052	166.671
YCR050C	55.462	55.4244	55.7004	56.5402	57.8042	61.2211	65.0871	68.8342	68.7678	71.2923	75.8683	84.9379
YNL090W	52.5085	52.2302	51.7007	50.976	49.5814	48.5487	47.9638	48.7144	49.9615	50.9504	52.2624	53.8671
YDR234W	185.504	186.352	186.77	186.826	185.036	183.692	185.389	196.576	210.058	210.406	199.062	166.45
YDR086C	702.603	700.766	698.1	693.912	688.833	679.223	664.089	634.624	615.458	629.811	679.025	783.967
YER003C	126.092	126.08	125.929	125.877	125.083	125.951	127.21	129.765	129.525	130.516	132.623	137.343
YBR261C	77.945	78.184	78.1707	77.9407	76.8326	76.0564	76.0909	79.2582	80.3359	80.597	80.5648	80.4081
YEL054C	1566.21	1565.83	1562.52	1559.16	1546.86	1552.81	1558.22	1551.91	1577.11	1581.75	1570.97	1531.47
YNL322C	121.437	120.649	120.687	122.323	125.22	133.745	143.978	155.799	158.305	161.64	163.951	166.834
YDR139C	243.239	246.131	250.967	256.774	269.619	273.651	269.61	242.986	229.938	230.453	241.968	270.653
YDL083C	2284.48	2284.66	2277.37	2267.84	2232.28	2238.23	2241.69	2219.35	2253.21	2247.27	2208.71	2111.34
YGR185C	257.926	256.837	254.972	253.151	248.369	249.728	253.85	264.645	269.903	263.842	246.836	213.255
YOR043W	83.8504	82.6755	80.7844	78.3861	73.737	71.0239	70.0831	74.1393	77.8077	76.9627	72.5188	61.5613
YMR019W	19.1634	19.0959	19.002	18.8801	18.7325	18.4798	18.211	18.0058	18.0106	18.0738	18.2567	18.5698
YDR419W	13.8253	13.8004	13.8052	13.8533	14.0621	14.1946	14.2749	14.2075	14.2029	13.9901	13.5701	12.8569
YPR085C	25.3699	25.9727	26.6042	27.1624	27.8285	27.6849	27.5162	27.5656	29.0635	30.3901	31.9386	33.4694
YPR130C	74.1384	73.6556	73.2566	72.9141	73.019	72.5888	72.4496	72.9208	74.5086	75.7483	76.8126	76.9451
YLR333C	1237.13	1242.61	1246.13	1248.81	1244.81	1249.47	1248.81	1228.42	1238.42	1228.77	1202.16	1145.86
YGL071W	27.4077	27.1505	26.9077	26.8226	26.6747	27.4775	28.7438	30.8541	31.9635	32.2792	31.7665	30.0736
YIL035C	82.6361	81.1745	79.0673	76.382	71.8169	68.5106	66.2913	67.1516	66.8478	66.182	65.8288	65.7717
YJL071W	27.2042	26.675	25.9682	25.1794	23.8839	23.3351	23.0201	23.1261	23.1929	23.1932	23.2683	23.4299
YGL016W	10.7837	10.8212	10.9291	11.1333	11.5783	11.9939	12.4463	13.106	13.0382	12.6133	11.7333	10.3335
YAL026C	16.4338	16.6991	16.954	17.1784	17.3477	17.2981	17.1341	16.9527	17.0398	17.0906	17.1274	17.1071
YEL063C	359.339	356.847	353.956	350.897	347.415	345.775	342.396	329.853	329.69	336.717	352.153	379.048
YJR152W	197.716	199.06	200.994	203.018	207.119	206.868	205.746	204.134	203.294	205.985	212.162	223.67
YPR171W	26.1816	26.3516	26.4673	26.4552	26.3879	25.7297	25.1159	24.5629	26.3935	28.5727	31.6719	35.5718
YJR068W	56.3058	56.7076	57.2117	57.7834	58.7571	59.1193	58.7897	56.7794	56.1714	55.8624	55.7224	55.8057
YNL168C	60.6303	60.487	60.4943	60.6729	61.1884	61.8323	62.5086	64.0081	60.707	58.7384	57.3537	58.1691
YER057C	395.516	393.981	392.049	389.223	384.96	379.539	373.421	364.986	360.807	365.602	379.394	405.758
YDR119W	44.2608	43.9584	43.4559	42.8968	41.5924	41.4737	41.906	43.611	44.8393	45.4395	45.6533	45.2509
YOR257W	71.4151	74.0716	77.6751	81.7675	88.9979	92.0004	91.7613	83.0225	79.5016	82.3614	90.9701	108.922
YPL197C	301.978	298.623	293.775	288.565	278.48	277.713	279.917	286.629	292.161	286.831	271.88	241.71
YOL127W	3843.8	3868.93	3893.42	3924.04	3948.05	4010.97	4050.19	4000.78	4040.18	3993.79	3858.29	3579.19
YNL162W	2423.93	2424.06	2419.27	2415.94	2390.73	2417.82	2444.15	2447.22	2457.65	2452.63	2431.85	2393.44
YPR189W	12.0689	11.9312	11.7426	11.54	11.2041	11.1032	11.0893	11.3409	11.0962	10.882	10.7245	10.8024
YGL031C	2361.51	2361.41	2358.86	2356.65	2346.9	2358.62	2357.94	2297.81	2314.61	2341.29	2382.58	2437.61
YGL114W	32.8753	32.7666	32.6245	32.6009	32.3848	32.988	33.9313	35.9346	36.4556	36.1811	35.0125	32.7562
YOR002W	46.2856	45.0976	43.6566	42.0713	39.611	38.4869	38.0455	39.0311	38.6046	38.8927	39.8878	41.996
YGL112C	46.9167	46.6383	46.3951	46.2745	46.2213	46.8942	47.4059	46.6663	46.415	47.1494	48.7754	51.8866
YGR024C	75.4851	75.2999	74.8955	74.0677	73.1908	70.7342	68.0847	64.9673	65.3208	66.5473	69.8078	75.6079
YKL033W-A	129.63	129.188	129.32	130.04	132.356	134.48	136.369	137.628	133.913	136.315	143.709	160.422
YLL003W	11.2763	11.3758	11.4641	11.5377	11.5881	11.549	11.4311	11.2612	11.0595	11.2451	11.8507	13.2063
YHR039C	59.8845	60.2844	60.8357	61.5851	62.8023	63.648	64.7167	66.4874	70.0955	70.8724	68.9656	62.0338
YBR011C	1194.36	1181.89	1168.16	1153.26	1136.84	1120.29	1109.89	1115.43	1118.42	1131.68	1157.67	1199.46
YHL028W	41.4773	40.8562	40.1281	39.3144	38.1085	37.3739	37.1793	38.4584	38.2484	38.7101	39.8807	42.2606
YPR019W	17.521	17.5779	17.621	17.6514	17.6821	17.5665	17.5299	18.0115	18.0866	17.634	16.6961	15.0611
YFL028C	111.518	109.671	107.355	104.57	100.603	97.4054	94.7682	92.6611	92.7207	94.7012	99.3457	107.277
YKR094C	2564.5	2573.74	2578.14	2582.12	2567.89	2585.91	2590.85	2543.61	2565.41	2556.64	2520.06	2433.58
YBR283C	198.534	194.939	190.581	186.1	179.257	177.563	176.963	177.519	174.802	175.369	179.107	188.604
YML079W	81.6228	81.1559	80.4986	79.3316	78.0673	74.6882	71.4535	69.778	67.902	67.967	70.6319	77.2312
YBR259W	10.9977	11.1638	11.3398	11.4957	11.6733	11.617	11.5146	11.6053	11.0918	10.9532	11.1585	12.0978
YBL072C	1176.67	1179.05	1179.55	1179.14	1172.69	1173.96	1169.15	1141.48	1145.48	1157.29	1179.92	1216.82
YDR325W	10.0287	10.1307	10.2323	10.355	10.4351	10.6417	10.7753	10.7508	10.6529	10.62	10.598	10.6808
YOL109W	2681.98	2703.83	2736.19	2771.94	2845.48	2855.28	2859.67	2871.58	2874.51	2892.86	2928.96	2995.21
YDR320C-A	103.985	104.554	105.745	107.295	110.962	112.327	111.157	102.504	98.4046	98.7484	102.458	111.14
YNR050C	505.853	505.445	504.584	503.476	499.367	498.419	502.069	521.906	521.959	523.653	526.448	533.772
YMR189W	333.829	329.705	325.048	320.176	313.816	311.143	309.548	309.239	302.605	297.525	293.3	291.697
YHR214C-C	21.5741	21.0943	20.421	19.6352	18.1405	17.6211	17.5322	18.39	18.4003	18.0558	17.4029	16.2975
YJL172W	161.535	162.628	164.137	165.925	168.31	169.956	171.383	173.753	170.508	172.669	179.065	193.481
YPR073C	91.5162	91.377	91.5041	91.7155	93.7077	92.719	90.3631	84.9014	83.4438	84.9148	89.633	99.0434
YDR310C	28.7997	29.049	29.5742	30.4242	32.0903	33.7177	34.7355	33.8397	32.7265	33.1501	34.6327	38.235
YBL053W	36.3508	36.9225	37.6159	38.3415	39.5057	39.6835	39.7991	40.4121	40.5507	41.9852	44.9183	50.45
YKR044W	38.5114	38.3391	38.0252	37.6858	36.7096	36.7386	37.5277	40.2417	42.3606	43.3189	43.3605	41.7804
YPR038W	59.243	58.7331	58.0513	57.0355	55.5371	53.5081	52.451	54.194	55.8569	57.0988	58.5846	59.8458
YDR457W	8.85148	8.69554	8.52166	8.35624	8.097	8.10804	8.16635	8.24622	8.07234	7.93806	7.76356	7.55947
YJL136C	2556.42	2568.19	2576.8	2585.81	2580.37	2605.75	2613.51	2552.94	2546.44	2596.46	2706.91	2918.37
YPL269W	12.3085	12.3518	12.4193	12.4919	12.6858	12.701	12.6638	12.509	12.3632	12.1218	11.803	11.4016
YKL212W	103.272	103.164	103.056	103.133	103.149	104.197	105.126	105.419	105.234	104.781	103.866	102.599
YLR344W	1601.75	1599.98	1592.83	1582.71	1555.79	1549.13	1541.9	1528.25	1526.78	1529.89	1543.88	1577.8
YCR019W	19.1579	18.9681	18.7414	18.4996	18.1803	18.0298	17.8782	17.7709	16.8824	16.9119	17.8523	20.5349
YGR216C	19.1351	19.0291	18.9348	18.865	18.8342	18.8167	18.9651	19.7692	19.5401	19.341	19.1147	19.0274
YOR378W	7.12594	7.43822	7.81775	8.20567	8.80745	8.92101	8.82392	8.31218	8.33484	8.67591	9.34527	10.4723
YNR003W-A	118.458	119	119.38	119.486	119.462	118.094	117.396	119.037	123.699	128.316	134.521	142.384
YOR251C	81.4446	81.8283	82.2585	82.5241	83.4168	82.1205	80.2581	77.457	78.3138	79.8718	82.7675	86.9799
YDL165W	80.8139	81.6362	82.7098	83.7168	85.7407	85.1321	83.5701	80.6413	78.6056	76.9664	75.4461	74.0104
YDL084W	349.503	348.933	347.924	346.496	344.583	341.494	336.213	325.85	321.961	323.07	329.644	344.358
YOR112W	16.8594	16.4829	16.0003	15.4601	14.6478	14.16	13.9414	14.6188	14.2103	13.6617	13.0133	12.3935
YGR017W	118.194	117.349	115.89	113.933	110.059	107.707	105.622	103.929	103.611	106.761	114.186	128.171
YML021C	20.2598	20.542	20.9529	21.5254	22.3727	23.3596	24.3915	25.392	26.0925	27.2743	28.8931	31.3427
YPL066W	33.9183	33.7098	33.2784	32.5143	31.3282	29.2644	27.7539	28.7617	28.9458	28.9893	29.5063	30.6874
YFR011C	99.7544	100.261	101.124	101.914	104.741	103.321	99.3105	89.9915	81.8838	79.6237	82.7527	95.2908
YIL167W	16.9022	17.159	17.4165	17.675	17.8402	18.0456	18.2872	18.8969	18.689	18.812	19.236	20.3869
YER088C-A	89.4526	87.7492	85.7346	83.5941	79.9623	78.9143	79.9199	85.6243	88.2593	89.3631	88.9539	85.6866
YPR063C	263.448	261.546	259.514	257.035	254.383	251.146	245.012	227.152	224.984	228.629	237.7	251.592
YBL092W	3978.1	3988.03	3991.58	3995.31	3976.54	4003.21	4015.57	3958.53	4013.27	4029.33	4016.72	3946.39
YBR276C	20.8911	20.8048	20.7529	20.6854	20.8341	20.5103	20.065	19.4527	18.9757	18.8787	19.1502	19.9689
YCR086W	22.9655	23.5914	24.5535	25.7726	28.0679	29.439	30.3121	29.5526	30.2594	31.2858	32.5374	34.0022
YAL058W	17.028	16.9728	17.003	17.1714	17.5862	18.2848	18.813	18.5761	18.1589	18.0047	17.9132	18.1169
YLR433C	24.5251	24.7234	24.8606	24.8943	24.8534	24.32	23.5786	22.4767	23.1431	23.6789	24.3529	24.8461
YOR133W	174.335	173.398	172.233	171.164	169.024	169.592	170.683	172.337	172.451	172.461	172.024	171.13
YIL078W	294.419	295.025	295.1	295.091	293.333	294.438	294.086	288.342	290.372	288.972	284.452	274.128
YNL068C	22.0601	22.3335	22.6761	23.0961	23.6243	24.1962	24.6803	25.0838	24.7219	24.7129	24.9036	25.7149
YHR129C	17.5643	17.3925	17.16	16.9135	16.4674	16.3761	16.4539	16.879	17.2898	17.2355	16.7679	15.5782
YLR272C	8.06962	7.91574	7.7049	7.4387	7.01959	6.66037	6.45003	6.6485	6.88273	7.06415	7.29949	7.5257
YMR236W	101.209	101.055	100.788	100.316	99.3907	98.1305	96.5951	95.0711	92.6984	94.9779	101.81	116.169
YBR198C	36.041	35.3648	34.4518	33.2931	31.7087	29.9671	28.2066	26.8532	24.9947	24.3095	25.0282	28.1709
YDL182W	525.793	531.565	539.594	551.904	566.371	595.007	623.196	644.322	654.111	648.085	619.513	559.389
YMR263W	45.1641	45.2137	45.0134	44.3204	43.1498	40.3744	37.5924	35.905	35.6146	35.4727	36.1125	37.4466
YKR057W	2727.99	2741.45	2748.4	2751.42	2731.82	2735.94	2728.14	2677.11	2696.75	2680.63	2636.5	2541.7
YGL115W	63.1368	62.9849	62.719	62.1176	61.5113	59.1392	56.699	55.3718	53.8285	53.7636	55.4894	59.9172
YGL011C	243.034	242.084	242.229	243.395	248.993	251.67	252.372	248.058	239.445	237.888	241.938	257.199
YDR378C	222.736	228.666	235.283	241.171	250.013	247.29	240.402	228.173	223.608	223.967	229.985	244.423
YGL155W	31.0683	31.3005	31.5424	31.7886	32.0333	32.0544	32.2099	33.37	33.0949	33.3369	34.0875	35.9862
YNL287W	56.0928	54.724	53.0824	51.3671	48.6301	47.8091	48.3974	52.9208	52.1382	50.1087	46.6063	41.4756
YDL231C	27.2173	26.7851	26.2249	25.5784	24.6616	23.9182	23.5743	24.1469	25.8201	26.8743	27.7293	27.7686
YKR010C	17.2062	17.2689	17.2751	17.2265	17.0249	16.7588	16.6072	17.0999	17.0761	17.2891	17.8656	19.1513
YHR060W	57.2676	56.9325	56.3769	55.6779	54.1425	53.7333	53.3503	52.7645	51.2789	49.9637	48.6602	47.6613
YBL098W	32.496	33.0769	33.9611	34.941	37.0167	37.1253	36.9486	36.5398	37.6768	38.1379	37.9349	36.1189
YHR005C-A	487.055	488.334	489.259	487.746	488.146	474.647	450.788	400.146	376.951	373.643	391.313	439.117
YGL068W	109.434	108.487	106.867	104.264	100.565	94.7613	87.7855	78.4697	75.0071	71.8951	70.1179	69.2973
YNL024C-A	180.987	183.726	187.119	190.186	196.521	194.385	188.175	173.216	168.566	168.115	172.272	182.587
YIL013C	7.31236	7.27251	7.23948	7.19623	7.20947	7.07343	6.94343	6.91164	6.76214	6.6401	6.54914	6.51669
YDL100C	160.137	161.45	164.114	167.76	176.469	179.778	180.418	173.624	175.131	175.926	175.287	170.867
YPL199C	87.9344	86.7491	85.2183	83.5887	80.5143	80.3592	80.9164	82.7399	79.3665	77.3576	76.2366	77.8379
YNL199C	34.5788	32.6301	30.1903	27.6121	23.4582	22.3409	22.5478	25.1127	26.4814	26.601	25.7832	23.3078
YIL002W-A	175.267	179.075	183.995	189.624	198.857	203.592	204.119	195.091	186.722	184.128	185.671	195.939
YBR042C	34.1493	34.7063	35.3257	35.8995	36.8479	36.5348	36.2382	36.6383	38.3509	38.7711	38.3093	36.0329
YLR172C	158.402	160.422	162.692	165.434	168.597	172.599	175.598	175.601	177.791	175.993	169.862	157.189
YMR266W	79.1594	78.7927	78.2811	77.6407	76.5559	75.8666	75.0541	73.5091	73.1772	74.5484	77.7974	83.7925
YKL130C	38.1654	38.122	38.0104	37.8766	37.5277	37.4952	37.4851	37.6636	37.3953	35.6822	32.4415	26.9127
YMR094W	13.106	13.0133	12.9763	12.9844	13.1836	13.2224	13.3465	13.5983	14.2782	15.0132	15.846	16.6167
YMR153W	38.3721	38.2514	38.0388	37.8347	37.1952	37.4647	38.1194	39.8705	39.4603	38.9132	38.1611	37.6204
YDR238C	49.8712	48.9246	47.783	46.6168	44.7468	44.3231	44.3851	45.9578	43.576	42.0156	40.8941	41.365
YGL067W	37.8028	38.182	38.4771	38.6456	38.7086	38.2807	37.4801	35.8112	36.3193	36.3783	36.3494	35.8699
YGR163W	47.9005	47.9736	48.2984	48.7532	50.0427	50.3683	50.3017	49.4171	47.4816	47.1738	48.0833	51.2647
YDL172C	136.64	141.951	148.498	154.622	165.039	163.246	157.612	145.155	143.5	151.292	169.211	201.111
YPR082C	55.121	55.2261	55.5938	56.1476	57.6439	58.3932	58.6994	57.4221	56.7276	57.9264	60.94	66.9516
YML055W	76.2378	76.663	77.2254	77.7826	78.8035	79.2448	78.5543	74.3354	71.0927	68.9782	67.6294	67.8671
YLR305C	10.6194	10.3579	9.98694	9.55209	8.73686	8.40464	8.3712	9.06685	9.38458	9.50358	9.52107	9.35185
YHR077C	35.0009	34.8663	34.6261	34.3207	33.7372	33.5381	33.0595	31.4355	31.109	31.3425	32.2608	34.1778
YEL016C	26.7181	26.8892	26.9852	26.9071	26.7145	25.8113	24.7143	23.673	22.7425	22.6973	23.7121	26.4753
YLR406C	2062.02	2058.33	2047.29	2031.99	1994.67	1982.4	1969.06	1939.15	1965.43	1991.16	2028.73	2076.6
YGR252W	40.4335	40.0431	39.4254	38.6169	37.4017	36.2194	34.8866	33.6384	31.6087	29.7356	28.16	27.4815
YGL039W	48.9854	48.6731	48.2458	47.8341	47.1223	47.139	47.9485	50.6494	53.3404	53.3996	51.2872	45.4722
YBR112C	44.5912	44.3546	44.0084	43.5267	42.6356	41.9221	41.2937	41.1925	39.5401	39.907	42.2577	48.1634
YAR003W	22.6907	22.6764	22.7614	22.9024	23.4683	23.4367	23.4832	24.2298	23.6273	22.7659	21.5489	20.0417
YEL004W	17.6504	17.5671	17.5063	17.4541	17.5448	17.5066	17.1587	15.9024	14.7669	14.642	15.4282	17.808
YMR134W	32.4916	32.8517	33.4809	34.2862	35.9899	36.6964	37.2231	36.971	38.9788	40.1871	40.6645	39.3001
YBR206W	77.8018	78.6814	80.0303	81.7045	84.2893	85.7841	88.7988	96.9732	101.568	104.227	104.798	101.797
YDL082W	1274.11	1264.7	1248.06	1228.36	1183.46	1177.57	1178.58	1182.53	1201.56	1193.53	1163.93	1097.31
YCL016C	16.6791	17.2685	17.9421	18.618	19.5426	19.7778	19.5231	18.27	17.7995	18.0098	18.8454	20.6959
YBL103C	33.2643	33.3007	33.1655	32.8724	32.0203	31.2808	31.0546	32.8193	33.6888	33.2754	31.8454	28.7758
YDR524C	39.7041	39.7264	39.7274	39.7612	39.7526	39.8724	40.0355	40.7763	40.0832	39.5119	38.9875	38.9953
YKR036C	26.4264	26.5202	26.634	26.8246	27.0066	27.568	28.0818	28.2935	28.3798	28.3301	28.0649	27.5909
YNL176C	58.0071	57.6287	57.1035	56.329	55.4745	53.3973	52.0437	53.3164	56.361	58.6831	61.2358	63.1653
YML010W	47.3185	47.621	47.8606	48.0311	48.0743	47.8488	47.3636	46.366	47.0952	47.5348	47.9254	47.9426
YBR218C	137.074	135.673	134.317	132.952	131.753	130.43	130.126	133.293	131.091	129.852	129.129	129.844
YER060W	20.5803	20.383	20.1871	20.014	19.7088	19.7556	20.2121	21.6867	22.3814	22.7884	22.8644	22.3513
YER088W-B	178.271	174.302	169.521	164.445	155.601	153.617	156	167.998	171.562	172.146	169.562	161.761
YLR438C-A	214.545	217.935	222.947	228.822	239.541	243.784	244.433	237.536	229.75	233.712	247.46	278.287
YGL054C	306.5	300.778	293.41	285.294	272.52	268.039	263.979	257.783	246.051	243	248.625	270.5
YLR059C	49.1856	48.3753	47.3347	46.145	44.3298	43.4869	42.692	41.2422	40.8445	40.0262	38.9444	37.2252
YBL035C	10.0796	10.1765	10.3019	10.4693	10.6969	10.9869	11.2836	11.6208	11.587	11.4473	11.1565	10.7595
YPR139C	51.9501	52.863	54.0538	55.2964	57.8059	57.9469	56.5717	51.4951	49.8959	50.9038	54.5916	62.3491
YDR451C	49.2788	48.7099	48.0869	47.4582	46.8267	46.4405	46.1497	45.8339	45.649	45.3569	45.0506	44.6865
YPR180W	32.6721	32.7817	32.9138	32.9078	33.201	32.2184	30.9274	29.492	27.8375	27.8369	29.6009	34.3254
YNL273W	3.99261	4.01928	4.07415	4.18095	4.33439	4.6454	4.93457	5.10095	4.98381	5.04435	5.20485	5.64224
YKL176C	32.0749	32.3552	32.7652	33.2733	34.1872	34.6678	34.8046	34.0602	33.9798	34.1498	34.4206	34.7848
YIL052C	2337.93	2335.2	2327.49	2319.66	2292.59	2306.38	2317.3	2298.06	2311.48	2329.08	2354.16	2390.94
YNL088W	12.5246	12.7092	13.038	13.5245	14.3988	15.2736	15.9215	15.8449	15.2849	15.1035	15.033	15.4126
YPR113W	296.677	294.653	292.041	288.064	282.707	274.193	267.733	269.12	265.183	261.416	258.782	257.599
YMR192W	21.2091	21.1888	21.0329	20.7822	20.0824	19.6604	19.8299	21.9614	23.2639	23.0881	21.7195	18.4246
YNL081C	88.4371	88.7008	89.3167	89.9875	92.6709	91.7207	89.2863	83.341	82.9614	82.568	82.3939	81.4862
YLR325C	4166.21	4180.89	4189.71	4199.88	4186.07	4227.98	4247.75	4170.09	4198.52	4208.31	4204.69	4176.02
YHR100C	53.0106	54.8284	56.7892	58.5676	61.0732	60.4504	59.1578	58.0094	58.6428	59.825	62.1969	66.3134
YBL076C	217.679	215.771	212.888	209.803	203.088	203.157	204.621	207.429	209.391	209.156	207.099	202.402
YFL005W	171.015	171.77	173.741	176.289	183.86	184.218	181.454	172.577	165.055	159.836	155.356	152.335
YOR118W	33.2198	32.5306	31.8024	31.1733	30.5207	30.5729	30.845	31.2373	31.8756	33.2011	35.3044	38.5422
YLR245C	29.6632	29.5342	29.2819	28.8545	28.2228	27.052	26.4936	28.396	29.0896	28.142	25.9412	21.7397
YLR262C-A	875.487	887.778	900.965	912.461	927.102	924.711	909.484	864.486	846.746	855.967	893.195	974.244
YBR063C	22.3771	22.5407	22.8168	23.2624	24.0357	24.9735	25.5606	24.864	24.8791	26.3391	29.1748	34.3158
YGL174W	16.5159	17.0889	17.9423	19.0598	20.9944	22.5756	23.2847	21.3922	20.0203	19.4964	19.3057	19.9681
YDR539W	40.7796	40.3458	39.8667	39.2686	38.6721	37.528	36.6692	37.1528	36.3186	35.6552	35.1702	35.0197
YHR134W	27.3002	27.2556	26.9546	26.3413	25.0824	23.36	22.0196	22.6159	23.1897	23.2498	23.3219	23.2132
YDR089W	40.6201	40.2711	40.0699	40.0583	40.5223	41.1912	42.0534	42.7127	43.8275	45.3962	47.4436	50.0445
YER131W	2387.33	2392.63	2390.6	2385.27	2354.27	2359.01	2356.17	2310.9	2350.47	2333.67	2268.2	2112.1
YJR094W-A	1874.38	1895.51	1915.05	1933.18	1946.41	1956.55	1949.19	1896.23	1900.4	1909.39	1928.82	1963.44
YOR115C	55.0114	55.0919	55.1045	55.0789	54.9094	54.9613	54.4104	51.7555	50.9593	53.2558	58.8962	69.9109
YNL059C	31.2535	30.2982	29.1025	27.8505	25.8195	25.3626	25.3271	25.8929	25.42	25.4455	26.0012	27.6131
YLR351C	126.947	125.088	122.777	119.837	115.542	111.181	108.261	109.836	108.764	109.866	113.547	120.847
YNL129W	66.0916	66.3938	66.6197	66.6734	66.6361	65.8306	64.8626	64.0134	63.5604	65.1782	69.3391	77.6852
YDR034C	47.2777	46.664	45.9314	45.1767	43.9413	43.8457	43.8913	43.9705	42.1888	40.1042	37.3251	33.8805
YLR110C	14017.2	13828	13573.5	13264.8	12725.8	12430.8	12246.4	12348.2	12013.2	11873.8	11922.1	12329
YHR098C	35.7041	35.2732	34.7179	34.1269	33.1215	32.7539	32.5824	33.2538	32.0131	30.9078	29.7253	28.8332
YJR010C-A	78.184	79.603	81.1968	82.4398	84.9484	83.1699	79.0931	70.5091	65.1745	60.8136	57.3621	55.4436
YPR097W	15.8503	16.1196	16.466	16.8422	17.5174	17.6039	17.3969	16.8652	15.9981	15.539	15.356	15.8168
YPR118W	77.6006	77.3836	77.0808	76.9562	76.3052	77.5416	78.6514	78.6319	79.0374	79.7289	80.4431	81.3331
YIL133C	1582.61	1585.6	1584.15	1580.77	1563.65	1565.67	1559.15	1519.01	1526.64	1503.79	1454.01	1357.19
YER099C	60.4378	61.252	62.282	63.2848	65.3674	65.0127	63.6924	60.744	59.3226	58.885	59.5809	62.1378
YPL122C	20.9806	21.1857	21.5044	21.8884	22.776	23.0045	22.7864	21.2259	21.4693	21.7342	22.0572	22.185
YCL043C	292.261	292.364	294.005	297.508	305.852	312.615	321.326	338.422	338.823	339.545	338.847	339.448
YFR031C	13.8351	13.672	13.3896	13.0183	12.2893	11.8825	11.5147	11.2345	10.9701	10.961	11.3113	12.272
YCR073C	12.4723	12.6193	12.7319	12.8091	12.7469	12.6525	12.6335	13.0654	13.3252	13.4711	13.5759	13.6353
YCR077C	65.888	65.0929	64.249	63.4061	62.6236	61.714	61.1679	61.9361	62.4781	61.9041	60.1923	56.3168
YLR105C	23.0437	22.7959	22.465	21.9626	21.4194	20.2787	18.9201	16.6763	17.289	18.6794	21.2533	24.9672
YNL089C	52.0064	52.135	52.1705	52.0954	51.8991	51.2476	50.8447	51.4383	53.2388	54.1429	54.703	54.3075
YDL171C	66.7775	66.898	66.677	66.1397	64.5873	63.2386	61.9867	61.0502	63.4678	66.3246	70.4823	75.8635
YBR015C	79.4387	80.5665	81.9516	83.8757	86.4256	89.8137	92.7697	94.763	95.8857	94.6577	90.5927	82.7911
YNL038W	52.8194	52.438	51.8264	51.0191	49.5114	48.701	47.9338	46.3541	47.53	49.2621	52.0183	55.6972
YMR079W	118.805	118.398	117.797	117.051	115.922	115.265	113.868	109.994	107.493	107.131	109.05	114.905
YBL016W	61.1751	60.793	60.0384	58.94	56.7303	54.8465	53.6208	54.9015	55.9594	54.3861	50.5129	42.577
YNL096C	798.131	790.786	779.687	767.646	742.886	742.577	743.146	735.644	730.204	727.569	729.038	739.959
YGL150C	19.5254	19.5362	19.5718	19.7025	19.7513	20.3504	21.0068	21.7677	21.6014	21.5954	21.5307	21.631
YPR165W	356.512	357.399	361.881	370.655	390.182	409.145	427.678	440.405	451.981	456.852	451.125	428.379
YHR041C	60.0625	60.1859	60.0683	59.635	58.2341	56.7802	56.3022	59.5454	60.5053	61.4042	62.6403	64.4309
YDL135C	70.5254	71.6259	73.1926	75.0532	78.7037	79.8377	79.4031	76.1761	72.2316	71.3981	73.0547	79.6231
YER069W	237.489	235.426	233.006	230.467	227.04	225.304	225.128	228.305	232.038	231.719	227.946	217.679
YML076C	19.4543	19.3645	19.1318	18.7775	17.9874	17.3967	17.0341	17.497	17.9226	18.0236	18.0181	17.7706
YGL012W	151.765	153.689	156.485	159.847	165.906	168.245	170.335	173.511	177.084	179.321	179.916	177.455
YHL003C	88.4034	86.9833	85.0311	82.6836	78.9373	76.3029	74.0331	73.1076	70.9513	69.8643	70.0957	72.6214
YHR192W	44.5617	44.7715	45.0075	45.2958	45.613	46.0916	46.2863	45.6821	45.1453	43.9744	41.9623	38.7558
YBR162C	588.369	590.499	592.128	593.332	592.087	591.578	590.653	588.485	599.162	611.99	628.534	647.517
YDR071C	219.899	217.28	214.384	210.813	207.973	201.942	194.214	182.711	171.053	167.366	171.778	189.771
YNL152W	21.6172	20.9364	20.0926	19.2307	17.7457	17.6806	18.0821	19.087	19.177	19.3355	19.5779	20.077
YFL034C-A	388.764	384.512	378.983	374.131	363.281	369.786	379.135	389.663	385.079	383.89	384.773	394.073
YKL081W	902.424	894.268	881.802	868.273	839.369	838.067	841.223	850.273	846.474	816.91	760.063	663.307
YOR246C	101.189	101.069	100.541	99.8938	97.6154	98.0334	99.1929	100.946	105.253	107.864	109.576	109.243
YLR209C	61.628	62.512	63.4336	63.9951	65.1742	62.8864	59.9019	56.8203	56.5601	57.773	61.1075	67.1469
YLR285W	87.524	87.8336	88.1813	88.7631	89.2146	91.1099	92.8422	93.3131	93.563	94.5626	96.2116	99.4052
YER074W-A	242.606	244.893	247.176	248.561	251.209	247.6	239.808	218.926	220.165	228.49	246.537	276.372
YFL038C	428.286	431.891	437.77	443.042	458.097	448.949	436.34	423.085	421.374	425.545	436.527	453.637
YHR132C	79.9731	81.365	83.3823	85.5472	90.3896	90.0411	88.7789	86.5561	89.7267	89.8095	87.1831	78.6348
YBR191W-A	1294.09	1302.31	1309.87	1317.67	1323.25	1332.44	1336.19	1319.53	1342.89	1353.5	1355.97	1340.09
YKR087C	35.4205	35.8524	36.4401	36.9844	38.4414	37.8987	36.7341	33.9225	35.1713	36.4339	38.2171	39.9512
YGL105W	417.348	414.27	409.63	404.235	394.29	391.388	387.763	378.663	374.268	375.786	384.466	405.085
YIR035C	141.588	142.621	144.225	146.223	149.553	151.242	154.383	163.362	166.186	166.811	164.849	159.363
YDR047W	68.3944	67.2959	65.8892	64.3668	61.5272	61.0965	61.7471	64.9381	63.1314	62.8057	63.7918	67.8796
YLR181C	29.259	29.4896	29.6808	29.729	29.8796	28.9156	27.8379	26.8427	28.6403	29.2304	29.0514	26.7961
YHR021C	3011.81	3009.61	2998.28	2983.05	2935.96	2936.56	2930.87	2883.6	2895.04	2931.29	3002.76	3127.99
YER014W	19.8045	19.4296	18.9995	18.5394	17.9378	17.6383	17.4475	17.4079	16.5612	17.731	21.0064	27.8962
YGR274C	14.9088	15.1249	15.4213	15.8055	16.4162	16.9186	17.2547	17.1895	17.1757	17.1906	17.1314	17.0366
YGR234W	72.8161	74.1468	75.9232	78.3562	81.3595	86.2994	90.8021	92.3016	94.8696	93.4515	87.1014	72.9894
YDR113C	22.5422	22.9559	23.418	23.8034	24.4176	24.0089	23.459	22.8541	23.912	24.624	25.2331	25.1858
YBR073W	19.7171	20.0446	20.4903	21.0536	21.9767	22.6548	23.144	23.2071	23.3351	23.3806	23.2572	22.9808
YOR305W	46.3358	46.7101	46.8715	46.7088	46.078	44.6353	42.9246	41.1258	41.1212	40.8204	40.73	40.6581
YLL043W	49.9639	51.3328	52.9036	54.5034	56.9989	57.1754	57.1773	58.4292	59.6995	59.5094	58.251	55.3857
YHL047C	31.562	31.7449	32.1866	32.8714	34.3848	35.384	36.2549	36.576	37.8527	37.6854	35.8638	31.0772
YJR015W	32.5057	32.6937	32.9344	33.0991	33.5785	32.8707	32.2518	32.5314	33.1023	34.2278	36.1918	39.2643
YDL080C	26.2352	25.8519	25.2635	24.5767	23.037	22.6918	23.1628	25.6878	27.1314	26.5105	23.9187	18.0578
YPL115C	13.8384	13.7812	13.695	13.6082	13.4007	13.4079	13.6574	14.6577	14.8934	14.5356	13.6019	11.8564
YJL078C	79.305	79.595	80.3539	81.536	84.0057	85.9159	87.296	87.5106	84.9318	83.5914	82.45	82.5088
YOL070C	30.8973	31.1908	31.5999	31.9682	32.9384	32.215	31.5429	32.3848	31.8179	30.6658	28.9535	26.5276
YHR012W	49.2725	48.6739	48.0554	47.5465	46.8438	47.1945	47.6616	48.2816	46.5678	45.943	45.9574	47.5888
YER007C-A	231.906	231.919	231.265	230.277	226.838	226.204	227.261	233.24	237.329	235.832	229.634	216.002
YEL065W	34.3709	34.3546	34.3541	34.2944	34.4535	33.9383	33.1408	31.8775	30.6128	31.4327	34.4593	41.188
YGR264C	172.102	170.038	167.04	163.751	157.105	156.027	157.627	165.963	168.067	162.285	148.795	123.763
YDL179W	36.7776	36.1082	35.0132	33.5644	30.8453	29.0516	27.3209	25.7609	24.8709	23.9358	23.1655	22.4662
YBL040C	108.961	109.274	109.981	110.775	113.214	112.459	110.094	105.053	100.118	101.601	108.927	125.994
YDR400W	21.8986	22.6906	23.5522	24.4146	25.4628	25.7452	25.9314	26.2262	28.1399	29.8532	31.6981	33.367
YPL220W	1064.5	1068.32	1071.11	1073.29	1071.92	1073.42	1070.07	1048.5	1063.56	1074.22	1083.27	1082.96
YGR007W	84.4992	84.3968	83.6438	82.3257	79.1599	76.6942	74.8818	75.5462	77.3173	78.0553	78.9695	79.8788
YIR023W	23.7797	23.8134	23.7085	23.4566	22.8504	22.1594	21.4923	21.3041	20.8847	20.7308	21.0628	22.2979
YDR084C	51.6661	50.6548	49.5481	48.2185	46.9757	44.8913	42.4028	38.586	36.8623	38.766	44.5369	55.9275
YNR074C	21.8262	21.7944	21.8983	22.1635	22.8738	23.5134	24.0918	24.5204	23.9636	24.0198	24.4796	25.9012
YCL045C	63.9625	62.7753	61.3146	59.8055	57.4304	56.8448	57.2461	59.8763	60.4237	59.9643	58.6469	56.1518
YLR050C	45.8127	47.083	48.8376	50.9028	54.545	56.2138	56.8235	55.085	54.6996	54.4726	53.9901	53.1509
YCL010C	38.1907	38.1434	38.0356	37.8011	37.4265	36.5571	35.8412	36.1211	36.2157	36.2042	36.2132	36.1262
YOR016C	69.4769	72.5938	76.4497	80.3187	87.2825	87.1689	84.3248	76.5676	76.1076	76.3213	77.4772	79.0689
YNL280C	54.3912	52.7725	50.9512	49.287	46.9279	47.2659	48.483	50.9627	50.6325	50.9618	51.8127	54.0631
YJL120W	46.1421	46.92	47.8657	48.9117	50.5226	51.4665	51.0189	46.5185	44.69	45.92	50.0321	58.8459
YGL106W	254.351	251.478	247.801	243.416	237.036	232.213	227.145	220.864	214.823	214.189	219.215	233.309
YBR010W	1612.12	1606.07	1602.74	1596.01	1602.35	1567.45	1526.82	1481.54	1453.73	1463.68	1509.72	1601.53
YJL184W	70.2639	71.7769	73.9245	76.5165	80.9572	83.6573	85.4942	84.857	85.4643	87.3826	90.3483	95.1242
YIL027C	111.917	111.491	110.852	109.939	108.521	107.329	104.647	96.4594	94.0442	96.1287	102.89	116.335
YIR010W	23.8225	23.6375	23.315	22.8592	21.9741	21.3241	20.8969	21.0982	21.1823	22.0115	23.844	27.2596
YOL040C	3340.53	3350.05	3354.31	3360.67	3343.47	3386.63	3410.96	3337.87	3382.45	3394.55	3376.97	3300.47
YLR455W	29.8119	29.0983	28.1116	27.0072	24.9003	24.336	24.4781	26.2022	26.7119	26.2992	25.0347	22.4331
YLR229C	195.222	200.037	206.327	213.263	225.481	228.898	228.548	217.848	228.724	237.002	243.662	242.983
YMR321C	44.1307	43.7745	43.5627	43.4387	43.9139	43.7766	43.5368	43.0516	42.2717	41.9656	41.9309	42.3031
YNL247W	125.292	124.669	123.313	121.541	117.325	116.02	115.112	114.643	115.859	113.284	107.363	95.7485
YPR037C	71.1327	71.0264	70.8241	70.2347	69.475	67.3255	65.2806	63.9732	63.0549	63.518	65.7859	70.6067
YDL173W	110.33	114.383	119.531	124.442	133.288	132.055	127.164	114.721	113.338	119.115	132.42	155.535
YOL058W	706.531	713.743	721.286	730.022	740.359	752.423	756.042	735.329	732.573	717.184	688.374	640.214
YPR129W	77.2462	77.0376	76.8467	76.5484	76.8458	75.3824	74.0825	74.4004	74.0547	74.8022	77.1531	82.1466
YNL067W	983.651	985.032	983.649	981.185	971.507	970.313	965.293	945.934	962.793	954.089	924.064	854.549
YHR154W	11.6022	11.5081	11.3476	11.1686	10.7092	10.7356	10.9103	11.3584	11.4745	11.6962	12.0611	12.7349
YCL017C	59.998	60.6149	61.4974	62.706	64.8351	66.4667	67.4937	67.1485	67.3781	66.2017	63.2925	57.8173
YDR037W	715.557	710.5	702.779	696.034	678.671	689.054	703.754	718.379	736.966	719.468	665.442	552.886
YGR191W	126.552	125.714	124.133	122.156	117.799	116.153	116.071	121.321	120.619	116.631	109.777	99.6517
YDR308C	72.9222	71.1858	68.8344	65.976	61.4937	58.4585	55.6533	52.8866	50.3048	52.0466	58.7617	73.4905
YOR293W	3783.4	3805.07	3824.92	3847.43	3860.46	3904.77	3923.3	3838.84	3893.34	3850.94	3712.72	3404.57
YOR239W	88.7801	88.1848	87.1857	85.8972	83.5122	81.749	80.0219	78.7407	79.0959	78.4232	77.0106	73.8923
YDR483W	229.882	232.355	236.423	242.361	253.364	263.5	271.14	268.44	274.755	279.675	282.487	281.245
YMR295C	323.77	338.371	358.349	382.11	422.18	443.841	458.03	455.962	466.325	469.328	461.795	436.781
YDL136W	1377.78	1380.7	1379.32	1375.16	1358.24	1353.5	1343.51	1309.05	1335.24	1340.47	1333.01	1295.06
YDL157C	108.116	111.248	115.051	118.955	125.483	126.683	125.357	118.267	118.446	120.66	125.46	133.712
YIL126W	28.3346	27.6765	26.8187	25.8747	24.2964	23.7785	23.3765	22.9556	21.9871	21.9824	22.9365	25.6124
YGL061C	23.7758	23.6694	23.588	23.5657	23.6041	23.883	24.0243	23.7852	22.4698	22.5968	23.9993	27.8832
YBR008C	22.5251	22.717	22.9031	22.9583	23.1397	22.3289	21.4716	20.7626	21.8402	22.4733	23.0094	22.8134
YNL082W	6.6481	6.6327	6.62009	6.6173	6.63161	6.70244	6.6837	6.39501	5.95473	5.64531	5.40762	5.39652
YDR257C	31.1895	30.9486	30.6816	30.4825	30.2269	30.4571	30.7712	31.4363	30.5238	29.973	29.6511	30.1898
YMR006C	38.5129	38.3967	38.0488	37.3603	36.3181	34.2396	32.0955	30.6684	30.2546	30.0841	30.7265	32.4139
YDR351W	24.919	24.5517	23.9508	23.1945	21.8439	20.9426	20.488	21.4601	22.1063	21.7361	20.732	18.6973
YOR182C	2281.58	2295.38	2309.43	2325.62	2341.46	2372.85	2377.35	2283.02	2274.41	2259.54	2236.6	2197.93
YPR158C-D	9.14899	8.97685	8.75693	8.51885	8.10992	7.98654	8.01127	8.4937	8.11439	7.77358	7.43087	7.26765
YOR231W	29.7755	29.4895	29.0715	28.5196	27.7555	26.7906	26.3614	27.7027	28.7033	29.0766	29.319	29.2355
YNL166C	38.4348	38.429	38.3716	38.399	38.1366	38.9431	39.8509	40.4337	41.3148	41.6382	41.4758	40.6321
YNL286W	30.1305	30.294	30.5309	30.7776	31.2551	31.2514	30.8807	29.7917	28.3647	29.1666	32.0621	38.5496
YER164W	17.3241	17.0998	16.7573	16.3378	15.5269	15.1504	15.1074	15.9639	16.2831	16.2235	15.9256	15.2687
YNL229C	80.2989	79.3323	77.8876	75.9871	72.7043	70.1738	67.582	64.7652	63.2691	62.8291	63.7463	66.4651
YDR023W	349.689	348.223	344.986	340.675	330.889	327.057	323.562	319.561	321.952	317.327	307.195	287.204
YER068C-A	160.531	159.531	158.581	157.723	157.222	156.815	157.031	158.446	160.237	158.964	154.684	145.033
YDR471W	1759.77	1760.83	1755.53	1747	1717.49	1714.63	1709.72	1688.37	1709.21	1690.27	1638	1527.27
YMR194W	1293.5	1291.65	1284.15	1274.77	1245.43	1247.62	1250.21	1244.22	1249.9	1244.4	1231.56	1209.65
YJL079C	258.753	253.568	247.874	242.61	234.95	235.241	241.025	256.477	272.538	285.299	296.253	301.541
YDL075W	3991.05	4000.48	4000.21	3995.48	3957.82	3963.44	3952.34	3873.09	3891.09	3924.09	3984.59	4082.79
YHR117W	26.772	26.2302	25.5264	24.7584	23.5733	23.0398	22.7023	22.7102	22.698	23.4224	25.0753	28.221
YKL018C-A	88.9209	88.9751	89.1447	89.1643	90.0568	88.5965	86.2486	81.845	80.5896	83.657	91.5306	106.564
YGL238W	40.8995	39.9741	38.8687	37.7652	36.0129	35.9592	36.0779	35.67	35.0751	35.8452	37.93	42.2301
YMR095C	60.126	60.6751	61.6153	62.7713	65.1936	65.9411	66.119	64.7037	65.8086	68.8485	73.7716	81.0582
YKL156C-A	2232.49	2240.34	2242.77	2247.47	2224.12	2264.07	2320.99	2405.99	2474.43	2439.82	2304.36	2013.33
YAL042C-A	113.796	113.991	114.461	114.906	117.135	115.616	113.384	111.801	107.839	101.492	92.5256	80.1585
YML028W	1466.28	1468.1	1481.54	1512.15	1565.64	1653.16	1731.79	1777.36	1718.09	1719.39	1745.06	1842.13
YGL085W	20.8323	20.1167	19.2091	18.2371	16.6682	16.2938	16.0296	15.6408	14.3664	13.0539	11.582	10.1559
YGR105W	184.804	186.169	188.209	190.567	195.483	196.633	194.941	185.353	183.817	190.364	204.994	231.608
YGR275W	61.3348	63.4439	65.9254	68.1734	72.4721	71.0328	66.8854	57.6542	54.09	53.0582	54.8205	60.6203
YJL072C	44.0781	44.3057	44.275	43.8117	42.8114	40.5458	38.669	38.683	40.9655	40.6973	38.7573	33.2228
YKL132C	10.9055	10.9316	11.025	11.1932	11.5199	11.9972	12.3393	11.9633	11.8166	11.9484	12.2496	12.8545
YNL253W	21.9101	21.7216	21.5637	21.4054	21.559	21.233	20.3934	18.245	16.5572	16.5656	18.1999	22.578
YMR294W-A	305.568	318.724	336.432	357.311	391.323	410.564	424.323	424.358	443.317	452.894	451.398	428.68
YFL045C	524.19	527.819	531.968	536.888	543.335	549.586	552.269	543.73	546.93	555.418	569.702	592.887
YKL061W	39.0503	40.2207	42.0762	44.7249	48.855	53.6634	58.2724	61.1302	63.8546	63.5307	59.1309	48.3077
YNR044W	22.4196	22.4382	22.5864	22.8705	23.4667	24.136	24.8218	25.6582	24.5977	23.5681	22.1947	20.7742
YKR064W	15.3337	15.136	14.8982	14.6987	14.3514	14.5286	14.8797	15.5835	15.7612	15.3094	14.1892	12.1146
YAL041W	21.1207	21.0018	20.7319	20.351	19.5146	18.9499	18.8129	20.1018	20.8494	21.3342	21.8689	22.4868
YLR103C	6.77424	6.79458	6.82695	6.88737	6.97284	7.16563	7.32679	7.31452	7.30307	7.21925	7.03596	6.73919
YDR417C	2069.55	2078.6	2084.99	2091.55	2087.67	2105.45	2109.15	2058.42	2073.9	2042.33	1963.46	1802.53
YER165W	501.396	495.945	488.522	481.163	467.203	469.226	470.676	462.075	461.542	459.365	455.5	449.069
YDR260C	47.2527	48.1103	49.0162	49.5284	50.612	48.1752	44.9501	41.5084	39.9289	40.3307	43.1278	49.2758
YLR045C	16.7088	16.7845	16.8842	16.9551	17.1434	16.9123	16.5449	16.1023	15.5076	14.8331	13.991	12.9192
YOR241W	44.8771	44.4303	43.748	42.8908	41.3947	40.5047	39.5948	38.3556	37.8435	38.6718	41.1489	46.213
YML098W	96.9389	96.7527	96.4889	95.7856	95.0417	92.3477	89.1117	84.2454	84.5618	87.5356	93.7437	103.537
YMR099C	97.5945	96.6426	95.7554	94.9593	94.6071	93.9581	93.1107	92.4594	88.6792	87.2668	87.6001	91.502
YNL043C	236.362	242.144	249.698	258.526	273.822	280.013	284.119	284.077	302.065	311.226	313.084	298.973
YER061C	43.4822	43.3581	43.2706	43.1807	43.1118	43.1853	43.059	42.2853	40.2734	38.2338	35.7457	32.9138
YGL079W	24.6619	24.5499	24.4773	24.4892	24.549	25.1498	25.4587	24.3963	23.3818	22.9765	22.9334	23.6767
YMR221C	55.9369	55.963	55.8519	55.6439	55.0168	54.6949	54.2853	53.4399	54.1592	55.9704	59.2457	64.5987
YMR070W	35.0843	35.4005	35.5894	35.6153	35.0972	34.3729	34.6742	38.6018	41.5199	42.7653	42.8611	40.8015
YLR027C	303.947	300.219	296.039	291.525	285.518	280.743	280.14	293.32	293.293	291.739	288.382	282.772
YJR135W-A	132.47	135.343	138.939	142.113	148.501	145.783	139.389	125.851	121.108	119.178	119.994	123.628
YGL221C	74.8039	73.1473	71.7404	71.0581	70.7023	74.2779	78.4764	81.0482	81.9894	82.7873	82.5935	81.2422
YMR047C	28.1386	27.5594	26.8688	26.1813	25.1034	24.9368	25.0884	26.2185	24.7316	24.0208	23.8899	25.326
YDL141W	25.7479	25.4463	25.0911	24.7179	24.2925	23.81	23.8692	25.7876	26.7636	26.8619	26.2914	24.6168
YIR001C	48.6272	48.8073	49.0432	49.2326	49.5095	49.4241	48.8865	47.6722	44.1408	41.5191	39.2593	38.3727
YPL188W	46.1619	46.8419	47.8584	48.9738	51.535	51.6067	50.759	48.1877	47.2224	45.9816	44.3714	42.0458
YPL101W	44.6803	45.6852	46.8501	48.0944	49.7905	50.7156	51.0374	49.7692	50.5049	51.5439	52.9985	54.9551
YNL044W	245.184	251.649	259.806	268.814	284.663	287.948	289.398	290.598	307.198	315.661	318.276	307.717
YLR286C	913.04	893.804	871.999	850.273	817.185	812.816	817.827	841.763	810.502	782.965	750.532	719.998
YOR128C	268.951	263.102	256.095	248.734	237.654	234.753	233.662	235.293	223.008	212.722	203.093	198.04
YDR524C-B	12326.4	12314	12240.3	12127	11784.8	11725.3	11639.7	11375.3	11306.4	11147.1	10916.7	10571.6
YCR034W	152.474	152.719	152.471	151.978	149.807	149.386	148.953	148.068	152.16	150.353	143.11	125.943
YBR102C	18.6913	18.3806	18.0598	17.7139	17.4591	17.0681	16.6789	16.2692	15.6242	15.425	15.7032	16.804
YFL048C	58.0443	58.0934	58.3238	58.6215	59.8333	59.6837	59.0795	57.6263	56.4232	54.7131	52.4033	49.2083
YNL030W	2310.13	2309.31	2310.45	2314.22	2318.09	2329.46	2343.77	2385.2	2310.78	2321.96	2405.38	2634.17
YLR100W	69.5796	72.1443	75.2805	78.6443	83.9549	84.9404	86.4499	91.4556	101.188	104.507	102.421	89.7077
YGL009C	382.96	381.132	379.332	377.656	376.018	375.229	375.477	378.806	376.704	375.741	375.317	376.472
YGR104C	24.4091	24.2732	24.1816	24.1156	24.2452	24.2754	23.9709	22.3407	21.9015	22.5119	24.1328	27.1872
YDR341C	234.573	234.336	233.511	232.602	229.551	230.35	231.051	229.014	236.015	232.639	219.249	187.637
YJL054W	48.0361	49.1241	50.3264	51.4572	53.1061	52.9601	52.1645	50.2251	51.7802	52.289	52.12	50.1669
YFR056C	45.0455	45.6029	46.1509	46.6814	47.0323	47.3872	47.552	47.5618	47.3075	47.1084	46.8906	46.8638
YAL023C	114.568	114	112.914	111.467	108.177	106.715	105.892	107.006	106.508	107.629	110.771	117.497
YHR032W	54.6214	53.6479	52.3493	51.0089	48.453	48.4437	49.135	50.7455	51.2112	51.1381	50.6019	49.5404
YOR232W	194.564	195.997	197.203	197.533	198.712	193.99	185.267	167.405	161.618	159.015	160.72	167.971
YDR025W	2338.59	2344.62	2344.15	2341.16	2316.27	2322.3	2322.52	2288.94	2331.97	2332.86	2301.68	2208.69
YLR286W-A	1922.28	1887.77	1848.16	1808.65	1743.38	1737.21	1753.38	1819.01	1773.57	1742.65	1709.96	1691.52
YOL094C	31.0321	30.9788	30.8281	30.6326	30.0202	30.0394	30.3757	31.525	31.5757	31.4794	31.3214	31.3233
YLR357W	27.2249	27.1507	26.9582	26.6084	26.0642	25.0511	24.0739	23.6592	23.9651	23.7168	23.1931	21.9823
YJL105W	4.91575	4.90175	4.90138	4.91835	4.98397	5.01507	5.11445	5.38388	5.78905	6.26226	6.86077	7.5858
YLR256W-A	10.9092	10.7071	10.3893	9.99358	9.15145	8.822	8.71535	9.17593	9.19822	9.06667	8.79898	8.3208
YJL204C	10.5564	10.4809	10.3863	10.2627	10.1075	9.90795	9.66889	9.3214	9.14185	8.98836	8.86928	8.76406
YKL056C	2854.07	2868.28	2884.73	2909.23	2932.4	3003.77	3057.51	3001.59	3085.12	3110.71	3077.73	2930.18
YDR235W	20.7859	20.7168	20.6658	20.6859	20.7486	20.9721	21.5806	23.2295	24.826	25.0215	23.9019	20.4669
YER157W	18.323	18.2058	17.9903	17.7388	17.1354	17.1203	17.108	16.8794	16.6889	16.8451	17.4004	18.6886
YOL103W-B	4.03392	3.95074	3.8609	3.7715	3.66263	3.62061	3.64932	3.85514	3.8428	3.81955	3.78614	3.7614
YMR043W	123.249	121.315	119.094	117.136	113.424	114.78	118.057	125.932	124.039	119.979	112.517	101.497
YLR459W	30.1612	30.5455	31.0784	31.662	33.0045	33.0205	32.3132	29.9921	29.3414	29.4368	30.3188	32.3375
YOR123C	73.5983	72.8704	72.103	71.157	70.382	68.898	66.3473	59.7038	58.8289	61.624	68.3024	79.9224
YDL121C	135.414	137.071	138.313	138.924	138.938	136.411	133.536	131.475	135.346	133.5	127.643	114.174
YDR418W	2155.79	2163.28	2167.51	2171.95	2163.03	2182.82	2191.48	2148.1	2174.77	2154.08	2087.61	1940
YDR396W	150.561	150.495	150.407	150.885	150.508	154.748	158.902	161.494	158.668	156.62	154.161	153.301
YDR164C	21.3828	21.0114	20.6308	20.3591	19.9517	20.4898	21.0174	21.3075	19.7022	18.7701	18.103	18.4569
YPR087W	116.717	118.877	121.58	124.355	128.665	129.569	129.384	126.938	128.521	131.474	135.909	141.797
YNR030W	27.6098	27.2277	26.7485	26.2384	25.3424	25.0892	25.2	26.3377	25.9999	26.0866	26.5532	27.857
YDR135C	20.6559	20.0896	19.4121	18.7758	17.6741	17.8559	18.346	19.2415	18.9402	18.8658	18.8769	19.2802
YHR073W	28.0618	27.4234	26.4575	25.2162	23.1052	21.4663	20.104	19.6265	19.6458	19.4048	19.2687	19.0398
YIL014W	25.8507	26.2639	26.7617	27.2359	28.1596	27.9412	27.1123	25.123	24.3399	23.3133	21.9752	20.013
YPL079W	1920.27	1925.19	1924.75	1923.27	1900.87	1914.42	1919.57	1885.09	1902.07	1880.25	1820.56	1696.14
YNR003C	50.9658	51.0299	51.0227	51.0877	50.7765	51.5866	52.5768	53.7199	54.097	53.793	52.8081	51.0941
YMR074C	118.39	120.569	123.205	125.585	129.907	128.342	125.358	121.54	118.729	118.043	119.633	124.829
YKL156W	1694.76	1700.84	1702.92	1707.1	1690.08	1722.88	1768.67	1835.58	1887.03	1857.11	1746.86	1513.49
YNL029C	18.61	19.0611	19.5601	20.0885	20.7384	21.121	21.6084	22.5227	23.8665	24.174	23.6375	21.6443
YJL197W	15.0585	15.2405	15.4066	15.5885	15.7161	15.8992	16.0825	16.3703	17.0231	17.0827	16.6271	15.2949
YJL061W	24.7725	24.4279	23.8686	23.1521	21.8739	21.0335	20.3077	19.9303	19.6674	19.5185	19.7348	20.5474
YLL010C	45.8586	45.0018	43.6317	41.8182	38.3745	36.2042	34.9736	36.3187	36.21	37.1472	39.7868	45.2284
YBR243C	30.1479	30.824	31.711	32.6936	34.4524	34.8712	34.735	33.4062	34.3313	35.0572	35.6256	35.5107
YIL014C-A	45.4045	46.5897	47.6641	48.2258	48.5857	46.108	43.7073	43.6111	44.5284	45.5766	47.5377	50.3723
YNL181W	28.2099	28.5452	29.0062	29.5169	30.4914	30.7807	30.2108	27.0447	26.3474	28.0481	32.1267	39.7494
YDR397C	199.274	199.701	200.081	201.03	201.096	205.622	209.824	212.473	208.767	206.711	205.208	207.456
YPL259C	34.8305	34.3797	33.8563	33.309	32.674	32.1779	32.1786	33.8036	33.9799	33.1496	31.4405	28.503
YKR038C	63.762	65.3555	67.1586	68.8902	71.7104	71.3779	70.7655	70.6134	75.0737	76.3498	75.4565	69.9598
YNL323W	33.9502	34.1131	34.5411	35.2113	36.8327	37.7753	38.3136	37.6207	37.6238	37.8113	37.9993	38.1714
YOR346W	21.7456	21.5242	21.2702	21.0324	20.6814	20.7155	20.8425	20.7375	21.7585	22.7908	23.96	24.9966
YMR044W	30.4787	29.9459	29.4797	29.12	29.1718	29.3605	29.077	27.185	24.2639	23.7264	25.2958	30.8831
YPL088W	78.1958	78.8688	79.7122	80.7317	82.5227	83.4324	84.218	84.5069	88.6345	90.0954	89.5217	84.8931
YKL028W	64.4332	64.5366	64.4711	64.0511	63.675	61.5708	58.6623	54.2551	52.8362	52.755	54.6601	59.3891
YCR090C	60.5908	61.2697	62.1387	63.1695	64.9045	65.8985	65.7936	62.2375	62.9687	64.6063	67.176	70.6304
YFL031C-A	471.916	474.269	477.676	481.814	485.434	491.434	497.638	507.87	489.466	494.391	517.21	575.087
YDL094C	9.71958	9.94143	10.2186	10.5161	11.013	11.138	11.1381	10.8662	11.2723	11.564	11.7924	11.7818
YDL116W	25.963	25.7434	25.3884	24.9191	24.1486	23.4939	22.776	22.0152	21.2158	20.9711	21.4182	23.0802
YPR084W	18.0453	18.1173	18.2431	18.3957	18.8222	18.704	18.8084	19.9356	20.6282	21.1798	21.7573	22.3588
YOR212W	95.1678	92.8224	89.7506	86.1445	80.7949	76.9364	74.6951	76.6368	78.1698	77.9467	77.1231	74.7622
YJL124C	158.655	159.46	160.541	161.399	164.267	162.478	158.273	147.499	146.195	147.387	152.037	160.786
YMR113W	23.3627	23.5537	23.7948	24.0705	24.4924	24.6012	24.4585	23.9167	23.6733	24.2435	25.5333	27.959
YFR051C	75.011	73.6936	72.1977	70.9114	68.9862	69.3861	71.5628	78.5539	80.7565	80.3838	77.4967	71.183
YLR195C	55.5486	54.6317	53.3159	51.8769	48.8951	48.5777	49.2172	51.8837	51.9678	51.6923	51.1286	50.5656
YNL135C	933.338	936.177	940.974	943.191	955.181	934.066	903.449	856.781	836.894	863.201	937.768	1082.45
YER154W	62.3211	62.6616	63.0159	63.3105	63.8214	63.4617	62.2	59.1927	56.6784	56.8431	59.625	66.9836
YNL130C	77.9085	77.7197	77.5547	77.2102	77.5627	75.6201	73.7925	73.6488	73.5267	72.3528	70.5944	67.692
YOR150W	68.9476	67.7743	66.7419	65.8994	65.7386	65.9754	66.5314	66.1055	68.0243	68.5705	67.9031	64.4275
YMR220W	51.0021	50.3144	49.4416	48.7379	47.0165	48.1784	50.5833	55.2143	58.4757	61.1537	63.4535	65.176
YNL054W-B	12.1594	12.0145	11.8261	11.5943	11.2532	10.9308	10.699	10.851	10.6582	10.0419	8.98929	7.25875
YBR254C	45.8606	46.6177	47.3926	48.0704	48.9732	48.6203	47.537	44.9596	45.3471	47.2699	51.108	57.5829
YLR322W	29.8703	30.2433	30.3582	30.0563	29.0369	27.1156	24.9643	23.0744	22.6798	22.7893	23.8354	25.9827
YOR129C	10.7894	10.8169	10.8667	10.9575	11.1743	11.3828	11.4568	11.0956	10.9754	10.8644	10.7656	10.7507
YNL076W	30.0378	30.4149	30.7211	30.7974	30.7179	29.5139	28.6843	29.6894	31.4319	31.1469	29.2596	24.2397
YMR117C	11.5001	11.5426	11.4935	11.2779	10.9203	9.98437	8.89826	7.78777	7.44796	7.35315	7.71202	8.62203
YJR139C	315.149	310.926	305.284	298.356	287.65	278.887	272.763	272.155	280.14	288.977	301.412	315.366
YFL039C	1167.39	1144.6	1120.35	1094.94	1063.76	1044.2	1034.27	1050.47	1010.24	984.647	964.686	959.258
YMR273C	11.0413	11.046	11.0841	11.1994	11.3137	11.7428	12.2482	13.0819	12.5875	12.1967	11.6871	11.3249
YBR094W	15.6346	15.3451	14.9557	14.4962	13.7848	13.2608	12.9891	13.6972	13.1552	12.442	11.5932	10.7622
YAL033W	51.2863	52.273	53.5134	54.9287	57.0049	58.4051	58.566	55.153	54.3243	54.5249	55.3406	57.0167
YDR473C	19.3159	19.766	20.4355	21.1988	22.7903	23.1541	22.7664	20.4147	19.8034	20.0676	21.0899	23.1324
YOL012C	183.096	182.03	181.266	180.613	180.857	180.134	179.584	180.553	174.332	171.027	169.244	171.153
YFL025C	13.05	13.2605	13.4797	13.656	13.981	13.6621	13.4303	13.9173	14.512	14.3339	13.5882	11.8538
YPL204W	100.536	98.1292	94.7133	90.7734	83.7111	80.7705	79.7032	84.5454	80.5223	74.8546	67.6198	59.8338
YDR221W	14.347	14.0459	13.7572	13.5507	13.345	13.6313	14.0449	14.6793	14.1574	13.638	12.9114	12.1199
YNR017W	200.975	198.729	195.598	191.741	186.297	180.658	175.248	171.15	173.825	173.361	171.33	164.812
YOR213C	31.5548	32.0852	32.8362	33.8462	35.2843	36.8868	38.8383	41.4736	43.9025	45.3892	45.8901	44.7014
YDR481C	119.022	122.652	127.139	131.976	139.795	142.446	141.387	130.815	131.546	132.97	134.871	136.039
YPR198W	30.7542	30.8684	31.1445	31.7639	32.6787	34.3724	36.8015	41.2906	43.4862	45.1979	46.3466	46.9642
YMR226C	315.403	318.714	324.264	329.843	344.895	340.617	331.373	311.879	313.135	321.243	337.169	359.932
YDL228C	1851.16	1857.93	1862.28	1868.81	1862.04	1891.69	1915.59	1901.01	1941.56	1918.15	1828.83	1626.36
YCR052W	58.9788	57.8162	56.1716	54.1839	50.7364	48.8875	47.5237	47.1606	45.9189	46.6263	49.6968	56.7624
YPL244C	57.5852	57.3774	57.0107	56.5266	55.5351	54.9391	54.4821	54.3474	54.8297	56.2285	58.8339	63.1865
YJL173C	75.9437	75.3416	75.0435	75.0011	76.0339	76.6809	77.068	75.8115	75.225	76.6539	79.881	85.877
YGL172W	48.877	49.0166	49.2689	49.7182	50.7271	51.4479	51.8589	51.5639	52.3323	52.0986	50.8512	47.9064
YDR182W	45.3961	45.3242	45.381	45.4998	46.28	45.97	45.3802	44.7128	43.5857	43.0962	43.1046	44.0444
YJL044C	55.3525	52.6884	49.535	46.2443	41.4037	39.8825	39.7256	42.1439	40.1966	38.1678	35.8284	33.5669
YEL003W	143.817	144.539	145.283	146.376	147.164	150.314	151.647	146.019	145.494	146.114	147.331	149.46
YIL123W	191.241	189.096	186.041	182.116	175.504	169.646	166.491	173.29	173.682	172.047	169.28	164.801
YKR080W	501.12	495.46	488.353	480.439	468.001	463.326	459.908	458.556	441.89	427.467	413.962	406.273
YLR034C	74.4079	72.553	70.5849	68.8064	66.5254	66.7736	68.1702	71.8075	70.4212	70.0488	70.2167	72.1286
YOL097C	207.137	205.497	202.701	199.255	192.087	189.523	187.72	186.522	189.104	185.605	176.81	158.504
YCL061C	7.15414	7.17471	7.22402	7.31622	7.47005	7.727	7.82857	7.5084	6.72298	6.57223	6.90838	8.2587
YNL262W	6.25202	6.26039	6.22629	6.16518	5.93394	5.87292	5.89763	6.24037	6.20997	6.04435	5.75267	5.34123
YER183C	45.7265	46.9154	48.0681	48.8673	50.046	48.1815	46.0487	44.8608	47.0778	46.924	45.3619	40.631
YHR115C	38.0481	38.2516	38.5623	38.9833	39.724	40.2272	41.4435	44.5493	47.8308	48.6416	47.3306	42.2041
YPR182W	62.8502	63.9426	65.708	67.8668	72.6577	73.9933	74.4188	73.0429	73.3742	75.9818	81.0517	90.0404
YJR040W	18.134	17.6264	16.9323	16.1368	14.7521	14.1243	13.9287	14.9258	14.7708	14.6527	14.6853	15.1134
YJR143C	75.4373	75.2448	74.7007	74.0267	72.081	71.9631	72.0243	72.0642	73.2321	74.2921	75.5682	77.0665
YPL145C	123.296	118.739	113.194	107.299	98.3747	95.3572	94.1327	95.8253	91.2932	88.6494	87.7082	90.6224
YML064C	27.9408	27.2101	26.3098	25.4511	23.793	24.1066	25.0319	27.3597	25.9226	24.8704	23.8398	23.7132
YHR005C	69.7586	69.1879	68.0818	66.6376	63.4149	62.2106	61.2682	60.7851	60.1097	59.1947	58.3379	57.7854
YJL076W	40.1543	39.767	39.1409	38.3728	36.8281	36.2554	35.7931	35.3806	35.0262	35.3009	36.3857	38.8491
YPR122W	18.3995	18.3299	18.309	18.3736	18.5575	18.9498	19.507	20.4703	20.4985	20.4204	20.1582	19.8148
YER129W	24.8443	24.697	24.6096	24.6293	24.8921	25.2502	25.496	25.1836	25.5544	25.5894	25.2136	24.0485
YGR271W	6.85382	6.78712	6.68754	6.57459	6.33166	6.27438	6.29094	6.51523	6.5048	6.39655	6.17756	5.81077
YDR367W	57.0098	55.906	54.5041	52.7785	50.5192	48.1299	46.4317	46.8237	46.4774	46.772	48.3697	51.9357
YER180C	28.5584	29.2694	30.1359	31.0556	32.6355	32.954	33.0123	32.7941	33.8032	34.6717	35.7032	36.8473
YGL231C	117.174	118.381	119.759	120.587	123.248	119.196	113.277	104.768	104.605	101.451	96.2118	85.6507
YBL100W-B	2.60493	2.63875	2.68631	2.73635	2.84824	2.83261	2.79855	2.76388	2.80636	2.91666	3.11534	3.43689
YIL061C	19.6882	19.9001	20.0818	20.1133	20.24	19.3344	18.4041	17.9334	18.4129	18.5112	18.573	18.2675
YGR027W-B	1.30823	1.24858	1.17522	1.09243	0.969568	0.901039	0.858617	0.853377	0.855983	0.89968	0.997599	1.16685
YHR099W	7.88588	7.99744	8.12184	8.27399	8.41524	8.69849	8.9577	9.05325	9.23595	9.27836	9.16725	8.83995
YJL176C	20.0331	19.9065	19.7501	19.5702	19.3728	19.1096	18.9054	19.1409	18.3719	18.3732	19.1846	21.5835
YNL245C	57.6309	56.8298	55.7613	54.5173	52.4181	51.3947	51.236	53.0429	54.0778	55.7424	58.5563	63.129
YGL203C	42.1516	42.349	42.6425	42.979	43.6657	44.0082	43.4813	40.2025	38.7055	38.9888	40.876	45.3006
YJR105W	517.232	522.548	528.01	533.818	540.054	545.614	545.19	528.698	527.229	525.861	524.497	523.315
YLR056W	221.819	225.592	229.875	235.59	241.27	252.319	264.659	280.454	288.732	283.779	264.553	225.265
YDR291W	9.587	9.58808	9.57078	9.55591	9.50523	9.55072	9.60578	9.67458	9.77326	9.54396	9.02431	8.07637
YMR130W	36.3826	36.44	36.4795	36.5415	36.6281	36.7863	36.7528	35.8223	36.933	38.5791	41.0603	44.5321
YDR464C-A	43.9494	45.0673	46.144	47.2428	47.7903	48.9678	50.1206	51.8542	51.8699	51.8186	51.5711	51.7069
YDL053C	130.023	130.563	131.531	132.539	135.407	135.162	133.227	126.555	124.415	122.987	122.132	121.565
YHR118C	15.5017	15.7218	15.9714	16.2319	16.5719	16.7704	16.7179	16.0552	15.4835	15.4494	15.8967	17.2533
YGR096W	41.1492	41.0502	40.8176	40.3729	39.6481	38.3577	37.3393	37.626	38.0537	38.072	38.0478	37.7242
YGL216W	13.651	14.2099	14.9149	15.6878	16.999	17.3112	17.4264	17.5219	18.1279	18.269	17.9943	16.9637
YEL043W	22.4357	22.4915	22.5897	22.7506	23.0791	23.3435	23.5132	23.4004	23.7261	23.9977	24.2266	24.3407
YOR111W	23.0973	23.0446	23.0612	23.0627	23.3672	23.1547	22.4334	20.1819	18.9295	18.3403	18.2324	18.7763
YBR186W	5.96831	5.98183	5.99269	6.00358	6.05361	6.0164	5.89005	5.55616	5.55013	5.586	5.69453	5.88863
YDR227W	12.1346	12.2136	12.3038	12.4517	12.5911	12.9917	13.423	13.8553	14.2377	14.3872	14.3047	13.9234
YIL016W	100.836	100.667	99.8071	98.0753	94.6391	90.1317	85.513	82.2011	80.4311	80.1153	82.3103	88.1355
YDR233C	515.737	509.456	502.129	493.021	484.754	466.797	451.26	444.36	464.257	457.854	429.602	355.215
YEL042W	89.4509	90.6797	92.2373	94.2642	97.1764	100.456	102.491	99.9709	101.642	104.235	107.651	112.246
YKL069W	36.0274	35.8115	35.4713	34.9238	34.1735	32.7478	31.9583	33.5718	34.4136	35.0047	35.8511	36.9389
YBR233W-A	53.55	55.3373	57.4578	59.5906	63.1147	63.4141	62.6021	59.5325	61.7527	63.1574	64.2967	64.021
YOL090W	9.05262	8.94872	8.79444	8.62286	8.29448	8.22675	8.28673	8.65861	8.77446	8.5426	8.01346	7.06229
YGR093W	31.9966	32.3423	32.6812	33.0483	33.2657	33.7847	34.1003	33.7018	34.2872	33.9841	32.7279	29.8115
YER070W	100.742	100.318	99.8615	99.5417	98.7737	99.8241	101.613	104.722	104.542	104.283	103.719	103.419
YGR262C	63.1147	63.9852	64.7179	65.0559	65.3694	63.5693	60.4674	54.5855	53.8499	53.7087	54.7202	56.7547
YFL021W	126.081	125.619	125.593	125.923	127.74	128.447	130.383	135.703	138.88	140.622	141.06	139.187
YLR033W	35.2678	34.7195	33.9394	32.9062	31.572	29.8539	28.0438	25.9669	26.0113	25.7499	25.7124	25.5177
YML071C	22.1019	21.8171	21.2564	20.4357	18.8065	17.4002	16.3629	16.6787	17.4366	17.6574	17.7299	17.2301
YOR198C	160.994	157.688	153.681	149.756	143.232	143.275	144.876	148.384	146.311	145.46	145.3	147.404
YBR295W	9.62247	9.78936	10.0041	10.2315	10.6063	10.6189	10.7598	11.3471	12.5874	13.184	13.2653	12.2129
YOL095C	5.76664	5.72426	5.68594	5.66279	5.64546	5.70162	5.79177	6.01496	5.72751	5.8034	6.21433	7.30857
YGL109W	42.3706	41.3791	40.2329	39.043	37.1927	36.8123	36.8312	37.4975	35.2471	35.487	37.9404	44.6012
YHR204W	18.9832	19.4195	20.0909	21.0448	22.6063	24.2311	25.7235	26.7053	27.183	26.96	25.733	23.1661
YJL192C	100.912	101.389	101.966	102.873	104.086	106.41	107.268	102.963	102.029	102.241	103.265	105.791
YPR020W	163.153	163.244	163.211	161.833	162.159	153.589	140.779	118.779	106.829	102.798	107.686	125.681
YER052C	274.482	268.527	260.862	252.324	238.464	232.923	230.618	233.431	234.844	237.48	242.845	251.984
YPR062W	319.949	320.991	321.298	321.526	318.306	322.156	325.26	322.191	321.967	330.226	347.931	382.206
YJL140W	127.768	126.615	125.652	124.637	124.997	122.581	120.773	122.352	120.099	120.036	122.41	129.097
YGR119C	62.1542	61.5369	60.5605	59.3521	57.0987	55.8824	54.8361	54.4054	53.1093	53.5353	55.9638	61.9489
YPR080W	1356.09	1369.22	1384.28	1402.03	1428.69	1451.29	1458.99	1406.88	1463.17	1469.94	1433.38	1308.35
YPL045W	13.4477	13.2424	13.0331	12.8305	12.5834	12.5261	12.582	12.9328	12.3548	12.3566	12.8545	14.3381
YIR028W	9.55619	9.93233	10.4461	11.0774	12.0452	12.676	13.5047	14.9054	16.9066	18.219	18.9345	18.3682
YML062C	37.0895	36.5185	35.7287	34.8151	33.0888	32.5173	32.0487	31.4843	30.512	31.489	34.4229	40.6138
YPL071C	45.1922	45.6037	46.2773	46.8641	48.8123	47.5417	45.6904	43.7602	41.6499	40.428	40.166	41.5074
YDR488C	11.5431	11.5226	11.603	11.755	12.268	12.4836	12.6037	12.1658	12.8014	13.5181	14.3424	15.0424
YDR004W	24.9341	25.6017	26.3992	27.2114	28.6189	28.6441	28.2424	27.3273	27.8062	28.0404	28.2199	28.1308
YPR034W	59.1963	57.6137	55.5342	53.1172	49.3099	46.9911	45.9218	48.1167	48.6613	48.8478	49.2741	49.9997
YGR253C	206.975	202.58	198.504	194.926	192.116	192.427	191.701	185.038	171.449	170.349	179.045	205.402
YAL026C-A	26.0419	26.0524	25.8886	25.5648	24.4515	23.9134	24.202	26.6932	29.2523	31.3371	33.4059	34.9985
YGR190C	135.804	135.276	133.759	131.438	126.405	122.375	119.56	122.749	121.515	116.191	107.722	95.1884
YGR261C	25.8533	25.0229	23.9482	22.6773	20.7717	19.4273	18.5234	18.8528	17.9598	17.811	18.6287	21.1536
YAL009W	26.2731	26.3748	26.6062	26.8258	27.6219	27.1374	26.8774	27.7854	28.4027	28.2916	27.6088	25.8126
YDL178W	66.7798	66.9305	67.3204	67.7889	69.4475	69.211	67.6277	63.0292	59.7022	57.499	55.9769	55.7318
YLL021W	20.1832	20.662	21.1942	21.7359	22.4646	22.731	22.63	21.7185	21.6741	21.7542	22.0017	22.5118
YPL081W	487.014	486.743	484.847	482.266	475.829	474.63	473.127	469.544	472.475	464.479	448.383	420.192
YCL018W	701.658	697.39	692.904	688.298	683.372	679.711	678.114	682.071	678.887	674.368	667.987	659.036
YIR025W	11.6694	11.9892	12.3868	12.8026	13.4982	13.6202	13.3354	12.0378	11.9188	12.6872	14.3537	17.3075
YOR238W	26.6797	26.5507	26.285	25.8261	25.1592	23.9437	22.7716	22.1215	22.4324	21.641	20.0653	16.8943
YMR215W	73.3818	74.6314	75.9568	77.2795	78.7287	79.3859	79.3399	77.5516	79.3281	81.5328	84.422	87.7991
YGL254W	25.5339	24.9828	24.282	23.4876	22.4132	21.656	21.1659	21.4867	20.7697	20.6166	21.2537	23.4464
YCR028C-A	308.615	309.252	310.203	310.432	312.651	307.562	299.63	286.207	276.685	279.437	294.67	329.365
YHL023C	18.2693	17.971	17.5885	17.2029	16.4416	16.4966	16.6938	16.8974	16.8972	17.808	19.6404	23.0046
YOR253W	96.1595	96.9224	97.8856	99.122	100.84	102.985	103.502	98.3068	97.6334	99.5988	103.892	111.721
YOL148C	16.2082	16.1232	15.98	15.7632	15.5133	15.0188	14.405	13.6058	13.1623	13.3896	14.4644	16.906
YNL080C	51.6126	51.657	51.9408	52.3605	54.0239	53.8656	53.4134	52.9857	52.5277	52.1068	51.8179	51.8699
YNL136W	40.5874	40.7742	40.8501	40.5454	40.2874	38.1404	34.8471	28.796	26.8574	28.2937	33.5459	44.2079
YDL001W	21.6833	22.0298	22.3891	22.683	23.1836	22.8775	22.1621	20.5494	20.5615	21.167	22.6102	25.1794
YLR153C	148.471	148.211	148.357	149.336	150.594	154.457	160.526	172.742	178.086	177.185	168.731	148.52
YDL040C	44.8376	43.4195	41.5746	39.6128	36.0559	35.4944	35.6318	36.8908	35.2913	34.3157	33.7121	34.2983
YNR031C	8.39608	8.40091	8.45279	8.58581	8.83331	9.27086	9.58874	9.45383	9.13686	9.09892	9.20208	9.67558
YPR074C	476.143	471.551	464.054	455.279	436.324	431.971	432.105	446.906	433.452	407.6	368.008	313.545
YOL138C	8.48053	8.61068	8.74505	8.83872	8.95404	8.72447	8.53656	8.76627	8.79481	8.83035	8.9217	9.09143
YPR089W	21.779	21.3451	20.8032	20.2093	19.3357	18.8786	18.5551	18.4921	18.1632	18.3251	19.0441	20.6843
YLR095C	22.6704	22.0074	21.1587	20.2281	18.6396	18.0373	18.0345	19.7332	19.3229	18.8254	18.2002	17.6538
YDL049C	53.5492	52.7808	51.6451	50.0091	47.6364	44.5212	41.6049	40.0205	38.3944	36.3666	34.4303	32.4488
YNL288W	44.5599	42.905	40.766	38.495	34.6319	33.5725	34.2709	39.2495	41.4959	40.5045	36.6352	28.1944
YGR018C	147.317	146.741	145.293	142.912	137.815	133.774	130.686	129.775	131.433	138.514	153.026	178.652
YIR022W	109.455	109.506	109.718	109.644	110.699	108.168	104.468	98.8204	95.2588	96.7366	103.468	118.234
YIL026C	9.29419	9.2309	9.11301	8.96464	8.60997	8.51811	8.41234	8.31734	7.75545	7.56569	7.69945	8.51666
YPR173C	96.1648	96.0032	95.4884	94.6907	92.8853	91.897	90.0643	85.1856	84.242	87.2161	94.6925	109.053
YBL067C	23.4312	23.5343	23.6071	23.5912	23.5417	22.9077	22.5397	23.4331	24.4678	24.9836	25.2381	24.8139
YLR212C	22.0327	21.6419	21.0798	20.4581	19.2311	19.06	18.9702	18.6774	18.4046	18.4371	18.7932	19.7297
YDR045C	121.618	122.267	122.255	121.648	119.21	116.781	115.282	118.259	120.914	121.258	120.793	119.096
YMR063W	17.1913	17.0734	16.9109	16.7087	16.4867	16.0543	15.9238	17.0171	17.3674	17.1769	16.6289	15.5741
YNL004W	104.212	102.727	100.399	97.464	91.9058	89.0317	86.5016	84.2181	82.9616	82.9854	84.8937	89.6419
YLR410W	35.395	35.4121	35.3663	35.2871	35.0513	35.0085	34.844	34.2219	34.2987	33.8724	33.0328	31.4846
YDR090C	63.1666	63.3726	63.5355	63.7136	63.897	64.1265	63.9797	62.5799	63.4167	63.3428	62.5665	60.3778
YDL047W	113.42	112.923	111.773	110.308	106.231	105.086	107.635	121.35	128.76	129.218	123.864	109.338
YKR037C	16.9291	17.368	17.9965	18.7509	20.1783	20.6674	21.1836	22.0941	23.4358	24.8874	26.6218	28.6571
YGR003W	13.5937	13.5418	13.4201	13.3174	12.8725	13.1724	13.6543	14.4459	14.8586	14.8987	14.5558	13.697
YLR442C	12.5294	12.4945	12.416	12.2648	12.0949	11.5483	10.9775	10.7942	10.2801	9.8504	9.57285	9.62437
YCR071C	39.5343	40.4081	41.7525	43.2055	46.4795	46.4413	45.7089	43.3414	45.7851	47.9664	50.2011	51.1355
YGL065C	26.0451	25.4098	24.68	23.9158	22.8877	22.4452	22.0954	21.5428	21.2193	21.3157	21.796	22.7312
YNR022C	65.8839	65.7799	65.722	65.2305	65.5678	62.393	58.6627	54.1095	53.3194	54.1499	57.331	63.1067
YPL063W	77.9034	76.1898	74.2294	72.1733	69.983	68.2089	66.5743	64.9308	64.163	63.024	61.8006	60.1524
YML009W-B	81.9041	82.5126	82.6761	82.3616	79.928	78.5175	79.3118	85.9873	95.8156	99.8513	99.4378	89.6958
YCL008C	29.4813	28.4132	27.3397	26.3621	25.3054	25.3045	26.0936	28.2412	28.6276	29.395	30.4982	32.2211
YBL041W	159.73	156.931	154.73	153.198	153.876	154.433	155.399	156.059	153.734	158.783	170.434	192.844
YPR158C-C	14.3298	14.1393	13.8953	13.5502	13.1487	12.4205	11.672	11.1427	10.2664	10.239	11.139	13.6004
YDR499W	12.8081	13.0493	13.4156	13.9002	14.7902	15.4209	15.7584	15.3676	14.8007	14.3596	13.8518	13.4541
YIL092W	13.41	13.5058	13.5967	13.6976	13.8104	13.9372	13.8618	13.2401	12.9539	12.8458	12.908	13.3091
YJR067C	35.7766	36.8661	37.9554	38.7747	39.7433	38.575	37.1878	36.3013	38.0284	39.2336	40.561	41.3263
YGL110C	19.9004	19.5344	19.0864	18.6094	17.8939	17.6272	17.4717	17.7229	16.4039	15.6993	15.5018	16.5457
YCR014C	10.9489	11.0471	11.1778	11.2703	11.5405	11.2107	10.723	9.99742	9.95708	10.9178	13.0045	16.7385
YKL160W	195.34	198.024	201.74	204.614	212.359	205.924	195.848	179.424	175.506	178.411	189.106	208.916
YDL002C	52.957	51.2307	49.3526	47.3047	44.9795	43.1323	41.7215	41.2478	37.6772	35.2632	33.6879	33.8927
YLR321C	31.1765	30.9069	30.4652	29.944	28.8385	28.5525	28.2692	27.7485	27.6209	27.3898	27.0734	26.5649
YAL020C	30.7985	31.2583	31.874	32.5911	33.7027	34.415	34.7928	34.1998	34.4616	34.5353	34.2594	33.322
YHR182W	7.87902	7.97702	8.08157	8.16664	8.26788	8.19451	8.08803	7.86635	8.38071	8.7159	8.94528	8.78451
YHR020W	214.364	213.646	212.169	210.436	206.147	206.117	205.878	201.832	208.277	206.164	196.181	171.185
YBR242W	64.3995	65.3652	66.2102	66.8892	67.2839	67.0673	66.4078	64.9042	66.7616	66.36	64.1903	58.6072
YCL041C	59.855	59.137	58.7386	58.883	60.0254	62.0023	64.2895	67.0202	67.0025	65.971	63.2057	58.2571
YHR119W	14.0204	14.089	14.1138	14.1337	13.9984	14.1309	14.1899	13.9534	14.0655	14.2674	14.6197	15.2389
YLL050C	906.843	894.475	883.928	874.324	871.691	864.065	855.909	847.443	807.191	807.322	840.849	933.265
YNL189W	106.357	104.999	103.005	100.691	96.8821	95.0662	93.1247	89.7648	89.8885	91.036	94.1471	100.024
YDR283C	8.20826	8.24019	8.23767	8.21301	8.11346	8.01804	7.89306	7.74787	7.90114	8.0487	8.27714	8.60219
YBL026W	248.613	252.583	257.693	262.253	272.032	267.982	259.685	243.438	241.104	249.164	269.282	306.154
YPR135W	7.94873	7.97693	8.05082	8.20909	8.41219	8.96954	9.51041	9.75692	9.74214	9.76264	9.68562	9.57291
YPR039W	29.2411	30.2683	31.464	32.5377	34.2882	33.6913	32.8385	32.3332	33.4176	34.0686	34.6625	34.6872
YLR101C	72.5221	75.6519	79.5291	83.573	90.2094	90.7787	91.6497	96.4963	104.342	106.188	102.859	89.6672
YDR502C	561.075	562.145	562.297	562.595	562.384	563.569	561.311	550.952	553.259	541.542	517.61	474.62
YKL218C	170.405	170.219	170.563	171.169	173.335	173.709	174.301	176.84	171.851	170.441	171.528	178.131
YGR041W	34.2018	33.9702	33.9039	34.0584	34.6729	35.4706	36.4807	38.0667	37.904	37.4237	36.2589	34.3143
YER031C	123.129	123.687	123.964	123.608	122.831	118.926	116.342	120.376	123.472	125.204	127.049	128.408
YKL135C	33.5001	32.8654	32.1376	31.3465	30.3341	29.6391	29.0414	28.6141	27.6413	27.2126	27.2398	28.0177
YGR278W	11.3858	11.3779	11.3622	11.328	11.3097	11.1913	10.9722	10.4326	10.3772	10.6413	11.28	12.4382
YFL022C	201.766	200.065	197.672	195.442	190.503	192.789	195.325	194.593	196.188	192.767	184.087	167.141
YLR043C	523.445	516.052	508.197	500.106	489.364	484.939	483.722	487.263	479.269	490.615	519.746	577.722
YPR138C	49.2541	49.8317	50.7628	51.9384	54.3428	55.1801	56.5576	59.9306	63.6551	64.1098	61.5735	53.7665
YIL121W	147.462	147.442	147.656	148.026	149.215	149.575	150.042	151.357	150.404	148.981	146.829	144.035
YAR009C	4.43373	4.29378	4.12902	3.96006	3.70688	3.65015	3.66308	3.8179	3.62277	3.50244	3.43296	3.5191
YPL144W	30.6735	30.7424	30.7634	30.7254	30.5517	30.4643	30.2347	29.6949	28.3669	27.3599	26.6334	26.7421
YBL009W	17.2606	17.1808	17.1229	17.2195	17.2391	18.2516	19.2826	19.724	20.1712	20.5064	20.588	20.3824
YKL131W	9.44863	9.56733	9.71612	9.85807	10.0943	10.0723	9.92863	9.64745	9.08288	8.6849	8.36855	8.29133
YLL054C	6.43809	6.45389	6.48256	6.52835	6.65195	6.71614	6.68092	6.24448	6.58242	6.97522	7.48348	8.02601
YJL092W	12.9498	13.1058	13.289	13.4545	13.716	13.6138	13.4244	13.2667	13.0148	12.9247	12.9741	13.2776
YGR165W	26.9686	26.2592	25.3623	24.335	22.8759	22.0269	20.9342	19.0357	16.0953	15.0011	15.6359	19.5587
YKL175W	76.104	77.5669	79.1812	80.6359	83.3121	82.2046	80.3445	77.215	83.0737	86.5229	89.0733	88.0294
YIR004W	49.6836	49.5976	49.901	50.5911	52.6253	54.052	54.8797	53.9131	52.0338	51.8824	52.8633	56.1662
YMR138W	17.8751	17.8727	17.7793	17.5541	17.1993	16.4388	15.6872	15.2984	15.1841	15.795	17.4536	20.7723
YDL138W	25.041	24.533	24.0184	23.5301	22.9838	22.8177	23.2256	24.9978	25.6452	25.5264	24.6211	22.3989
YBL055C	48.8161	49.1391	49.5284	50.3013	50.8299	53.6252	56.6265	59.1287	60.9218	61.5286	60.662	57.8853
YDR261C-D	2.55283	2.5252	2.50008	2.49683	2.47104	2.60383	2.76422	2.95827	2.87804	2.82409	2.7473	2.70914
YLR298C	39.435	40.4238	41.7389	43.1443	45.6231	46.2903	45.9075	43.1602	40.8456	41.4463	44.7288	52.6886
YLR214W	7.65682	7.85212	8.09546	8.35233	8.78239	8.84717	8.95606	9.26762	10.1602	10.2963	9.77342	7.97588
YDR147W	24.3705	24.4501	24.5562	24.6947	24.9657	25.1034	25.4291	25.8752	28.4057	29.9566	30.9224	30.3065
YLR146W-A	55.0074	56.2478	57.6447	59.0702	61.0432	61.8719	61.2477	56.2333	56.9331	58.5886	61.4025	65.3069
YPR128C	28.6481	28.1901	27.5886	26.9743	25.6859	25.7317	25.9901	26.6073	25.4537	25.2809	25.8045	27.8525
YPR105C	16.4077	16.2677	16.0735	15.8372	15.5514	15.0939	14.7958	15.3088	15.3841	15.098	14.5548	13.6244
YKR047W	158.36	160.655	163.709	166.523	171.853	169.724	168.92	174.986	181.183	188.672	198.808	211.543
YPL264C	33.7775	33.625	33.2759	32.5983	31.5612	29.5031	28.13	29.4451	31.1239	31.7612	32.1075	31.4438
YNL209W	797.67	802.71	807.534	815.286	819.244	843.906	864.485	862.927	881.127	867.609	819.4	715.618
YNL300W	237.703	237.564	236.884	237.226	233.565	243.319	254.448	264.778	263.857	264.047	263.938	268.02
YCL021W-A	16.1517	15.6944	15.1824	14.7361	14.0025	14.3068	15.3678	17.8151	19.9939	20.7934	20.4003	17.8583
YKR045C	18.1612	18.5729	19.0596	19.5585	20.5027	20.4555	20.2983	20.3507	21.1663	20.9886	20.0598	17.7957
YMR238W	73.7705	74.8394	76.3315	78.4281	81.8266	84.9372	88.3669	93.23	97.0872	97.8512	95.5089	88.5575
YGL019W	95.5374	95.5152	95.5714	95.6049	95.8149	95.9873	94.6258	88.6507	82.4825	81.8135	85.9017	98.4622
YMR264W	91.8052	93.2308	94.893	96.2426	98.4765	96.4546	94.8482	96.6027	100.435	103.107	105.436	105.828
YDR168W	55.2439	55.8932	56.9438	58.2356	60.9163	62.0333	61.764	58.0134	54.5517	53.48	54.1279	58.0541
YGL145W	18.333	17.8562	17.1916	16.4729	15.1233	14.9358	15.0785	15.5758	16.2456	16.5138	16.556	16.1563
YOR370C	92.8672	93.1567	93.0209	92.7865	91.1283	91.6057	91.8013	91.133	91.1531	90.378	89.0786	87.4468
YCL046W	43.1265	42.38	41.5137	40.6837	39.5088	39.3626	39.6433	40.9485	40.7452	39.303	36.501	31.7688
YDL052C	86.7325	84.2821	81.2377	77.9364	73.1325	70.7982	69.7461	71.6053	71.867	66.1331	54.4961	33.1978
YAL044W-A	54.4235	56.3637	59.2462	62.5822	69.1888	71.2792	71.1339	65.9253	61.8294	63.5822	70.5707	86.6026
YLR347C	32.1083	32.0413	31.8816	31.7456	31.1513	31.4567	32.1562	34.1603	33.9431	33.7489	33.4958	33.6841
YFR048W	16.0297	15.8512	15.5988	15.3224	14.8487	14.7146	14.8536	15.6365	16.3476	15.7801	14.0671	10.4623
YGR282C	1083.71	1070.23	1055.83	1042.32	1025.56	1020.25	1029.54	1086.55	1079.46	1055.06	1009.59	939.895
YML096W	28.846	28.4629	27.9029	27.2616	26.0851	25.7025	25.7272	26.4543	27.6486	28.4162	29.111	29.4812
YOR322C	26.7395	26.0013	25.0957	24.1881	22.7089	22.6034	22.8827	23.681	23.5928	23.3857	23.0468	22.6661
YKL075C	26.8842	26.8067	26.5575	26.064	25.1637	23.9321	23.0096	23.2018	23.4514	24.1292	25.7693	28.8467
YLL032C	9.12682	9.00082	8.83135	8.63529	8.3088	8.1519	7.99741	7.8929	7.30328	7.12042	7.31313	8.26301
YNL161W	25.4	24.686	23.7845	22.8279	21.2637	20.8052	20.8525	22.145	21.8173	21.2906	20.5884	19.884
YBL069W	53.4261	53.5031	53.3222	53.0426	51.6234	51.7415	53.2281	58.9493	60.5657	60.1492	58.0492	54.0134
YBR039W	214.755	221.295	230.606	240.28	260.421	259.981	252.307	232.372	219.006	216.183	222.365	242.958
YFL031W	274.016	273.246	272.408	271.542	268.862	268.595	271.005	284.303	274.939	273.941	279.064	298.226
YML115C	54.769	55.4074	56.2157	57.2216	58.7316	60.0209	61.2394	62.1681	63.7082	64.6671	65.1643	64.9171
YIL138C	100.863	97.6247	93.8862	89.921	84.6752	81.864	81.5511	88.6086	84.4429	79.0609	72.2601	65.0731
YCL029C	26.8349	26.855	26.758	26.5409	25.9538	25.4935	24.9746	24.2858	24.4621	24.1667	23.5265	22.1334
YJL138C	469.442	470.656	470.981	471.74	469.292	475.175	479.415	473.97	486.3	483.891	467.745	427.194
YLR386W	12.5273	12.4171	12.3589	12.3713	12.5462	12.7407	13.007	13.5268	13.3142	13.3603	13.5564	14.1348
YMR282C	13.4764	13.5234	13.6439	13.8165	14.2614	14.4386	14.6151	14.8822	14.7448	14.5621	14.306	14.0492
YHR142W	88.1847	88.9103	89.495	89.797	90.3522	88.6662	86.6667	85.7814	85.7975	83.4925	79.6719	73.5481
YPL035C	38.9074	38.6504	38.6105	38.7764	39.9958	40.4092	39.9914	37.2713	35.0469	33.5114	32.2845	31.8187
YGR071C	15.2144	15.0329	14.8788	14.8562	14.8509	15.4562	16.1849	17.1434	16.9287	16.9278	16.9496	17.3276
YJL127C-B	161.5	160.362	159.37	157.823	158.207	152.795	145.004	132.424	123.567	121.401	125.89	140.443
YBR093C	76.9029	77.4071	78.1328	78.9157	80.6347	80.7251	80.0622	77.9493	76.7757	73.1416	66.6682	55.5757
YOR335C	170.186	171.469	172.319	172.942	172.311	172.394	172.079	170.064	177.426	181.568	184.097	182.183
YBR239C	14.431	14.5918	14.7393	14.7908	14.8506	14.3216	13.9095	14.1196	14.7784	15.0752	15.2326	14.9174
YDR179W-A	12.7273	12.7342	12.7605	12.8085	12.912	13.0589	13.0958	12.5428	12.7988	13.8643	15.8195	19.0606
YNL315C	61.951	61.76	61.3471	60.801	59.7588	59.4403	58.313	53.9087	53.5901	53.7724	54.8065	56.7661
YLR367W	606.261	607.16	607.542	607.256	605.068	603.041	603.912	612.929	622.407	626.904	629.038	626.288
YPR181C	84.8461	81.3326	76.7136	71.765	63.0044	60.8918	61.7799	69.0292	72.2216	73.5472	73.6672	71.8942
YBR153W	36.6706	35.5651	34.0645	32.4284	29.4303	28.6147	28.8384	31.3106	33.1592	33.3787	32.2483	28.6929
YPL091W	71.6054	70.8341	70.6362	70.8533	73.028	74.1019	74.1876	69.8527	68.3713	70.5858	75.8277	85.2601
YGR074W	67.0915	66.3338	65.399	64.1519	62.964	60.6491	58.1977	55.781	53.2834	51.5299	50.936	52.2892
YPL129W	115.117	114.31	113	111.142	108.301	105.572	102.162	96.0128	94.184	94.3016	97.4093	104.857
YLR428C	36.9203	35.1798	33.299	31.6154	29.4692	29.9376	30.7487	31.0853	29.3469	27.9793	26.4451	25.1776
YCR009C	159.509	158.916	159.203	161.001	164.32	172.571	181.135	189.742	179.169	171.376	162.623	157.886
YJL063C	57.4473	57.0195	56.3548	55.1381	53.445	49.728	46.7343	47.4889	47.5746	46.1911	43.7884	39.0375
YPL246C	130.991	128.197	124.65	120.572	114.136	110.538	108.838	111.011	112.786	114.602	117.264	120.351
YHR013C	86.6094	85.423	83.892	82.3815	79.7732	80.0571	80.551	80.0607	79.8076	79.2299	78.3849	77.3447
YMR129W	17.5953	17.501	17.2949	17.0371	16.4136	16.2874	16.2035	16.1313	16.0835	16.3099	16.9213	18.2256
YPR194C	15.561	15.5589	15.597	15.6751	15.835	15.9726	16.2856	17.2303	17.2888	17.3792	17.4477	17.6178
YGR134W	7.74924	8.0038	8.30316	8.64046	9.09872	9.36933	9.62695	10.0626	10.3885	10.1072	9.19446	7.30898
YGL226W	35.5666	36.7571	38.1138	39.2375	41.1587	39.9289	37.5112	33.602	30.7231	30.294	32.3317	38.4006
YOL038W	178.486	178.133	179.584	182.433	191.56	195.39	196.579	192.11	179.933	180.837	192.059	222.56
YNR052C	49.634	49.44	49.1784	48.9141	48.6698	48.2838	47.8471	47.4173	48.3904	48.8419	49.0394	48.4856
YLR020C	35.8508	35.643	35.3229	34.9711	34.2836	34.2724	34.2282	33.3837	34.3388	35.9095	38.4178	42.113
YIL161W	33.2501	33.8436	34.4017	34.7389	35.3155	34.2247	32.5043	29.8037	29.0833	29.6082	31.868	36.7303
YCR045C	18.3246	17.9967	17.547	16.9915	16.0456	15.3851	15.1271	15.842	16.9089	17.4839	17.8026	17.3638
YAL014C	57.4365	57.162	56.9842	56.9123	57.3513	57.5314	57.4395	55.6223	57.6447	59.5318	61.5842	62.9499
YDR524W-C	12433.2	12414.9	12323.4	12177.8	11778.3	11654.7	11497.4	11112.4	11078.8	10996.9	10924.9	10837.1
YER151C	37.2559	36.9888	36.505	35.7879	34.5568	33.1917	32.204	32.4787	33.5238	35.0537	37.7032	41.806
YMR218C	8.82964	8.75534	8.66169	8.54858	8.45955	8.26362	7.96965	7.48039	7.06937	6.98475	7.26068	8.15946
YGR200C	64.2563	63.9677	63.207	62.2457	59.649	59.1866	59.7306	62.7747	65.9943	64.5039	58.812	46.0852
YPL019C	100.069	99.1412	97.9962	97.2666	95.7145	98.3146	100.899	101.641	101.786	98.2756	90.5682	76.9498
YJL115W	37.328	37.456	37.8138	38.3948	39.6618	40.8699	41.14	38.5581	35.2401	34.7207	36.3767	42.2701
YBL070C	34.4026	34.3655	34.2188	33.8831	33.3983	32.0769	31.3946	33.3427	34.7961	35.7507	36.8255	37.896
YJR112W-A	64.5547	66.3468	68.6177	70.6251	74.4154	72.9541	69.8282	63.4469	62.427	64.0816	68.5962	76.4107
YMR076C	7.11747	7.18796	7.26607	7.35784	7.41934	7.58972	7.72184	7.78408	7.42916	7.22731	7.096	7.23458
YOR210W	381.08	385.095	388.689	392.25	393.832	397.914	402.873	412.408	415.623	403.501	376.632	328.932
YGR135W	196.143	192.961	190.795	189.836	192.443	195.684	196.186	185.656	176.221	180.671	196.639	231.81
YLR227W-B	4.07652	4.00306	3.89563	3.77427	3.49713	3.46158	3.50426	3.72664	3.6886	3.59563	3.41547	3.12625
YAL021C	37.7031	36.9729	36.1321	35.2668	34.1247	33.5037	33.02	33.3697	30.9296	29.3363	28.2293	28.5443
YBL077W	294.853	294.66	293.178	291.212	283.873	284.644	287.965	295.892	301.796	309.467	320.62	337.949
YER114C	24.3809	24.8747	25.5644	26.3942	27.8552	28.5767	28.7847	27.8762	27.2723	27.6221	28.7268	31.198
YML126C	106.237	108.314	110.84	113.823	118.248	120.949	122.604	121.985	127.16	129.648	129.666	124.708
YPL007C	13.1116	12.9804	12.8392	12.6984	12.4702	12.3675	12.727	14.575	14.9004	14.7913	14.2597	13.2072
YOR188W	12.7952	12.766	12.7266	12.7586	12.7195	13.1831	13.6583	13.8786	14.3579	14.9052	15.5477	16.3709
YBR279W	55.216	54.1348	52.7617	51.1395	48.7305	47.1586	45.4688	43.2513	39.4221	39.7629	44.2739	56.0579
YDR192C	20.8465	21.3867	22.173	23.1677	24.9851	25.9745	26.529	26.4174	25.627	25.0869	24.4824	24.1635
YLR358C	41.322	40.7901	40.1066	39.3248	38.0986	37.3506	37.2948	39.0166	40.4668	41.2971	41.8828	41.8294
YOR013W	27.2296	27.1546	26.9375	26.6513	25.8634	25.7158	25.9561	27.4793	27.2046	27.2516	27.7725	29.5383
YLR378C	117.268	114.032	109.853	105.212	97.3711	94.3583	93.5733	98.5455	95.077	93.2861	93.0994	96.8761
YBR135W	66.7192	68.2863	70.126	72.1375	75.2785	76.3246	76.242	74.3553	74.6144	75.9677	78.6187	83.4756
YML116W	64.8129	64.5976	64.4101	64.3331	64.1861	64.8185	65.8489	67.2276	68.957	70.2962	71.3243	71.6035
YLR390W-A	710.771	690.871	668.49	647.429	617.497	617.078	630.882	673.621	679.999	669.069	638.81	581.806
YKR048C	165.696	168.981	173.549	178.374	187.716	187.942	186.703	186.144	183.831	182.556	181.774	182.082
YMR158W	45.7759	47.4528	49.3548	51.0723	54.0883	53.055	50.7974	47.428	45.8851	45.588	47.0497	51.4098
YIL044C	62.3343	62.1419	61.9926	62.0276	62.5283	63.3435	63.3404	60.3137	59.7736	59.0858	58.2357	57.0973
YDR395W	53.1453	52.8841	52.4566	52.0351	50.9485	51.3477	51.9361	52.4808	52.7139	51.7107	49.4235	45.2618
YHR023W	5.94337	5.79985	5.61997	5.42	5.09897	4.96751	4.849	4.66129	4.59148	4.48398	4.32367	4.03265
YKR063C	24.9214	24.5951	24.12	23.6446	22.592	22.8168	23.1684	23.4056	23.1067	23.3838	24.2377	26.2885
YEL006W	50.9148	51.3923	52.0068	52.4215	53.7125	52.0472	50.378	50.1449	50.432	50.9522	52.253	54.4263
YJL130C	90.8507	90.5622	89.7185	88.4904	85.5977	84.1863	82.7324	80.2179	83.3529	84.5429	84.7163	81.979
YML085C	186.34	185.686	185.062	183.773	183.269	177.544	172.142	171.3	167.392	166.815	169.74	177.905
YER040W	22.2462	22.0952	21.9247	21.8016	21.5598	21.6735	22.2386	24.3986	24.5336	23.5484	21.3193	17.4122
YMR277W	40.0729	39.4961	38.6883	37.8365	36.2106	36.1403	36.356	36.7468	36.7551	37.0127	37.6645	39.1485
YNL035C	34.2508	34.8899	35.7814	37.0134	38.9244	41.1471	42.2007	39.5466	37.7838	37.2052	37.185	38.5821
YNL284C-B	7.68919	7.38996	6.99785	6.58594	5.8141	5.78005	5.87049	6.01882	5.65743	5.57681	5.73143	6.40209
YLR242C	19.9773	19.9795	19.9437	19.8327	19.8165	19.3002	18.7448	18.0597	19.0526	18.8625	17.8131	14.9445
YPR161C	26.2073	26.0959	25.88	25.5672	25.0316	24.4889	23.8184	23.0314	22.1907	21.7833	21.9006	22.9977
YDL219W	63.067	63.4873	63.9381	64.4332	65.01	65.4753	65.5018	64.5281	63.642	64.4587	66.9413	72.3787
YBR158W	205.885	203.806	201.109	198.31	192.818	192.403	194.456	203.243	200.399	200.137	201.983	209.497
YGL069C	107.089	106.078	104.252	101.281	97.0373	90.1952	82.2704	72.7582	69.8766	65.8605	62.0816	57.2802
YHR031C	17.5122	17.7859	18.0594	18.3101	18.5962	18.5522	18.7198	19.4692	21.5887	23.1287	24.5168	25.2169
YDL012C	142.516	142.48	142.354	142.895	141.958	145.094	157.375	193.728	230.372	236.99	216.563	147.803
YLR182W	19.545	19.4256	19.344	19.248	19.4432	19.0016	18.6064	18.5928	18.7625	19.0046	19.4603	20.1302
YGR220C	52.9311	54.044	55.3463	56.5899	58.839	58.5143	57.6411	56.2668	57.3769	56.6225	54.5029	49.773
YBR161W	27.4447	28.1198	29.0061	29.8838	31.5808	31.1851	30.7984	31.5608	32.5402	33.3817	34.2896	35.0021
YIL038C	31.8863	31.531	31.1013	30.7966	30.1687	31.0706	31.6594	30.7538	28.7902	27.9896	28.0109	30.0766
YKL058W	140.508	144.411	149.278	154.24	163.649	163.853	159.33	143.34	145.489	148.28	152.701	156.812
YNL206C	32.9236	33.4546	34.0654	34.7141	35.686	35.8834	36.1861	36.9755	40.0626	40.886	39.8182	34.9881
YHR124W	7.3125	7.23995	7.19905	7.24325	7.35195	7.77962	8.27922	8.66348	9.39429	9.65889	9.43404	8.31702
YBR025C	520.704	516.558	509.868	502.496	486.656	486.736	486.954	479.865	480.479	477.943	473.819	467.684
YKL173W	17.3773	17.6589	17.9771	18.3883	18.8354	19.5208	20.0812	20.4362	20.183	20.1325	20.1568	20.622
YJR003C	37.8755	37.7187	37.3251	36.7691	35.4788	34.909	34.3496	33.7501	33.4903	32.5155	30.9768	28.56
YKR090W	15.8132	15.6605	15.5469	15.5388	15.6915	16.0704	16.5842	17.5675	17.2667	16.3073	14.543	11.8209
YHL042W	8.48717	8.49204	8.4755	8.3987	8.28367	7.96394	7.62426	7.24672	7.28611	7.73791	8.71642	10.4183
YKR028W	36.1351	35.4687	34.5434	33.5063	31.6788	31.1088	30.739	30.4766	30.1372	30.3046	31.1562	33.2002
YLR398C	14.2147	13.7821	13.1976	12.5628	11.3798	11.0938	11.1627	12.124	11.9288	11.9461	12.1859	12.9824
YML009C-A	92.8042	93.7222	93.9477	93.1899	89.921	86.0075	84.3872	89.6469	99.941	104.216	104.804	96.7385
YGL139W	22.6383	22.9208	23.2153	23.5685	23.9429	24.29	24.6287	25.2985	25.9582	26.5781	27.2234	27.9748
YLR412W	54.804	54.6218	54.2769	53.8653	52.8651	52.8127	52.4807	50.8894	50.2881	50.9566	52.9296	57.0034
YOR074C	25.8909	26.1939	26.5315	26.9421	27.3517	28.0546	28.3564	27.7465	25.8434	25.4644	26.3117	29.821
YGL195W	23.2482	23.1291	22.8349	22.4593	21.4489	21.2608	21.2466	21.6202	21.988	21.7837	21.0999	19.6563
YNL056W	100.827	101.842	103.139	104.16	106.681	104.356	101.5	100.186	98.095	94.6439	89.9467	83.2371
YPL256C	44.8378	44.5033	44.1009	43.9376	43.1123	44.9538	47.3172	50.0539	50.0892	50.384	50.5993	51.5081
YMR246W	208.279	207.043	205.697	203.761	202.78	197.706	192.443	185.567	193.634	193.482	186.959	165.472
YBR085W	15.2086	15.2812	15.23	15.0563	14.4412	13.983	13.8806	15.0243	15.6265	15.782	15.7203	15.3155
YOR151C	55.5598	55.1356	54.3767	53.4965	51.6335	51.2298	50.6521	49.3265	48.8003	47.9523	46.9372	45.805
YDL156W	7.06058	6.99209	6.87166	6.70672	6.39015	6.21726	6.02202	5.69712	5.48181	5.27738	5.12276	5.06468
YJL127C	10.4978	10.2951	10.0067	9.68438	9.07127	8.92059	9.00555	9.70493	9.66015	9.50868	9.30462	9.16959
YBR121C	282.766	283.131	282.779	282.427	279.751	281.541	281.233	272.839	276.113	271.361	258.587	231.464
YGL050W	33.6953	34.3528	35.2206	36.1482	37.9804	37.8706	37.8818	39.1098	41.9748	42.0078	39.5358	32.3269
YOR127W	14.8515	14.8072	14.7582	14.7717	14.6818	15.0529	15.522	16.4071	15.7072	15.2974	14.9908	15.2954
YDR348C	57.4951	57.7412	57.7577	57.3154	56.6737	53.768	50.9337	49.6641	52.1458	52.294	51.1008	46.4379
YDR201W	30.8283	32.2864	33.8398	35.0323	36.9404	34.9827	32.5909	31.199	31.723	32.9797	35.7817	40.5267
YDR285W	6.70989	6.89308	7.1337	7.43756	7.87812	8.27356	8.71658	9.34648	9.81169	9.64227	8.79937	6.90832
YPL037C	876.896	868.337	856.63	844.419	821.661	821.439	819.696	803.389	789.825	783.978	784.939	799.599
YNL284C-A	17.1704	16.2893	15.1423	13.902	11.7228	11.2917	11.1185	10.99	9.77966	9.59436	10.3533	12.9274
YJL178C	81.4724	81.0017	80.3079	79.5627	78.3076	78.3011	77.5915	73.7375	72.6762	74.8032	80.5127	91.9931
YLR379W	124.969	122.614	119.443	115.905	109.912	107.358	105.401	106.247	98.1693	93.4787	91.5058	96.3102
YMR064W	28.0005	27.8102	27.5387	27.1557	26.7213	25.8838	25.055	24.6504	23.8643	24.219	25.9488	30.0214
YBR078W	738.895	735.354	728.892	722.568	705.01	710.276	718.529	730.812	732.809	726.705	712.144	688.48
YGL086W	22.2081	22.014	21.5907	20.9385	19.6929	18.5432	17.76	18.0423	19.1408	19.6061	19.9848	19.8902
YNL221C	53.3613	52.5664	51.3806	49.9443	47.2197	46.1531	45.5311	45.4739	45.3292	45.7996	47.2326	50.2099
YIR008C	23.2771	23.0783	22.7576	22.3909	21.6477	21.4426	21.2451	21.1756	20.2093	20.0932	20.8148	23.2165
YOR357C	52.8164	53.8821	55.3277	56.8975	59.9537	60.0941	59.9281	60.6995	60.4831	61.4604	63.7375	68.3619
YCR037C	28.2536	28.0645	27.7362	27.347	26.6525	26.1498	25.8415	26.6565	26.4493	25.0762	22.6012	18.6068
YJR023C	16.8711	16.2797	15.7645	15.3839	15.2799	15.6855	16.0096	15.1491	14.8729	16.1941	19.0388	24.2416
YCL014W	5.82722	5.99681	6.20887	6.46234	6.85043	7.08717	7.26541	7.38806	7.66613	7.69875	7.47979	6.85394
YIL039W	62.9289	63.1693	63.3846	63.5767	63.8194	63.837	63.2666	60.5563	61.9457	63.4597	65.4307	67.3569
YOR247W	687.687	684.829	680.347	675.817	663.684	665.089	670.156	686.74	677.084	684.445	707.264	761.297
YGL023C	46.4524	46.944	47.3524	47.4471	47.6534	45.4396	43.8896	46.1025	49.1585	49.6307	48.4011	43.6206
YIL128W	15.6136	15.1704	14.6005	14.0587	13.0539	13.2427	13.712	14.4713	14.8399	14.7375	14.1649	12.9281
YOR008C	89.0347	88.7198	88.6342	88.6595	89.9492	89.1092	87.893	86.9773	85.4782	85.0418	85.5046	87.4758
YCR084C	93.6629	91.3846	88.2156	84.552	78.0058	75.4336	73.8153	73.1978	73.7504	74.3937	75.6989	77.5127
YBR282W	46.1131	48.2782	50.9639	53.644	58.531	58.4884	56.1408	49.7298	45.5379	43.8788	44.575	49.4454
YDR478W	21.96	22.0744	22.134	22.1395	21.9644	21.916	21.6983	20.9816	20.4529	20.0798	19.8855	20.0848
YOR320C	28.2728	28.7858	29.5155	30.3622	31.9069	32.4875	32.5707	31.5048	31.2177	31.667	32.6948	34.6016
YDR304C	217.115	214.861	213.101	211.442	211.339	209.416	207.517	206.663	195.842	196.464	206.807	234.565
YLR192C	298.874	299.676	299.369	297.72	293.93	287.988	280.095	265.861	272.674	278.651	287.517	296.808
YBR221C	271.828	269.773	268.366	267.226	269.057	266.482	263.068	260.995	248.39	243.298	243.634	254.894
YJR027W	4.86918	4.67009	4.41054	4.12202	3.62555	3.46311	3.42168	3.59947	3.563	3.43515	3.22421	2.89213
YMR288W	10.9252	10.9988	11.0503	11.1008	11.0308	11.143	11.3097	11.6076	11.8704	12.3365	13.0657	14.2458
YLR136C	46.0559	45.6872	45.5706	45.9686	46.9271	49.4636	51.7199	51.847	52.1018	53.9752	56.8578	61.5743
YHR112C	57.5088	56.7631	56.141	55.4632	55.415	54.0146	53.5811	56.1764	57.451	57.8575	57.6633	56.0208
YDL071C	20.822	19.9245	18.6168	17.044	14.2004	12.7383	12.1679	13.9751	14.6966	14.2188	12.9351	10.3193
YPL175W	34.3237	34.6252	34.8749	35.0389	35.1166	34.8301	34.2546	32.9288	33.8236	34.2994	34.6308	34.2993
YNR051C	130.414	128.443	125.626	122.237	116.328	112.87	110.079	108.912	108.365	110.316	115.499	125.503
YML065W	15.3917	15.3514	15.3293	15.3357	15.3943	15.5983	15.5458	14.3917	14.1757	15.1201	17.2398	21.1655
YDR337W	37.8214	39.337	40.8684	42.0858	43.791	42.3152	39.4079	34.7852	32.4365	31.1576	31.1892	33.2811
YGL066W	28.0074	27.5621	26.9612	26.1853	24.9968	23.7895	22.9163	23.4395	22.6047	22.2338	22.4212	23.6366
YBR121C-A	421.736	423.621	424.906	426.658	426.6	431.59	431.03	413.853	409.874	403.629	393.898	378.971
YLR117C	22.8689	23.7967	24.9762	26.2158	28.3966	28.7027	28.4016	26.9202	27.8489	29.0743	30.7971	32.8723
YER112W	99.0643	97.6587	96.1428	94.5461	92.5684	91.7879	89.9279	83.6141	78.3526	78.9309	84.6794	98.8381
YDL207W	32.0696	31.4379	30.4766	29.2786	27.164	25.8727	24.7054	23.5793	23.7097	24.6107	26.6899	30.3445
YOR296W	5.2313	5.13754	5.05917	5.02166	5.04355	5.22061	5.35274	5.19338	5.06293	5.05552	5.12676	5.36851
YIL051C	447.857	443.112	437.599	430.921	422.429	413.126	407.37	415.523	399.164	399.673	417.197	466.615
YDR298C	229.773	229.525	230.637	231.669	238.544	234.529	225.636	205.9	187.805	185.491	197.126	231.616
YMR013C	14.9051	14.6211	14.2114	13.7409	12.9239	12.5264	12.4055	13.1441	13.2342	12.7379	11.7608	10.1097
YJR109C	200.54	198.767	196.97	194.698	193.172	187.418	184.392	190.607	199.308	204.904	209.088	207.739
YDL086C-A	146.29	143.691	141.193	138.655	136.351	134.148	133.366	136.794	131.534	131.382	135.426	147.237
YDL203C	20.5568	21.1415	21.6982	22.1008	22.4458	21.7974	21.0114	20.6385	20.9635	21.6914	23.084	25.3519
YJL012C	124.774	124.13	123.07	122.033	119.659	120.478	120.459	117.35	113.172	109.929	107.186	106.611
YMR207C	7.324	7.25957	7.19272	7.15997	7.09512	7.28085	7.47764	7.65154	7.41951	7.38588	7.49096	7.96602
YAL056W	29.536	29.762	29.8718	29.6332	29.3957	27.1222	24.7767	23.4238	24.3009	25.6292	28.086	31.5453
YGR219W	53.6063	54.0363	54.6721	55.1454	56.6442	55.1644	54.5141	56.6815	61.5771	65.0294	68.2555	69.7076
YKL027W	50.5516	49.8353	48.7033	47.2776	44.7296	43.1924	42.0892	42.0508	42.2763	42.2594	42.5851	43.3881
YMR167W	10.9605	10.8114	10.5984	10.3562	9.95004	9.77396	9.63498	9.70458	8.99492	8.79346	9.11063	10.5265
YIL139C	23.7945	23.6107	23.5841	23.7436	24.3546	25.1914	25.9887	26.0288	25.9454	27.921	31.8959	39.2009
YKL119C	35.5629	34.6279	33.593	32.605	31.2401	31.3654	31.5716	31.2274	28.798	27.6336	27.3343	29.0477
YKL196C	184.741	189.835	198.026	207.963	229.572	235.592	234.619	217.354	212.882	217.572	230.099	254.163
YGR040W	24.6751	24.2357	23.4681	22.482	20.6065	19.4927	18.6556	18.9195	18.1697	16.9923	15.6507	14.3645
YIL118W	168.83	170.501	171.199	170.469	167.05	160.346	156.105	161.977	173.358	179.583	184.352	183.944
YCR042C	13.168	12.8657	12.499	12.1804	11.5814	11.8822	12.2737	12.5676	12.3132	12.3045	12.4422	13.024
YML005W	18.4362	18.764	19.2068	19.6081	20.5452	20.0943	19.4228	18.3495	19.6522	20.9756	22.6354	24.1492
YBR095C	25.0339	26.0494	27.2355	28.3657	30.1162	29.9428	28.9818	26.4264	27.3301	28.3374	29.5915	30.4633
YNL259C	122.506	123.47	124.429	124.64	125.998	121.142	116.226	114.739	113.129	111.198	110.398	111.227
YDR068W	56.9332	56.3037	55.7566	55.2948	55.2264	55.0377	54.5222	53.2678	49.9569	49.7906	52.3334	59.8764
YPR069C	297.858	300.755	303.95	307.858	312.506	318.989	321.614	309.654	315.359	320.58	325.674	328.681
YJR030C	7.80634	7.62747	7.38243	7.10976	6.62972	6.4754	6.62398	7.55299	7.95636	7.77189	7.1015	5.68697
YOL098C	34.9043	34.3682	33.6267	32.8308	31.4627	31.1051	30.8413	30.4228	30.7394	31.2834	32.2663	33.8553
YNL139C	10.2764	10.3751	10.5486	10.7782	11.2609	11.4957	11.5819	11.3575	10.9884	10.592	10.0376	9.31597
YDL101C	9.4173	9.5978	9.93259	10.3892	11.3304	11.9169	12.2591	11.8194	11.7355	11.4692	10.84	9.60631
YOL056W	43.1707	42.8258	42.2422	41.4293	39.971	38.676	37.9492	39.476	38.5494	38.448	39.5213	42.9744
YBR079C	154.128	151.86	148.202	144.11	135.066	133.908	136.208	146.498	153.753	147.128	127.395	86.4169
YKL080W	227.172	223.793	218.779	212.719	201.471	196.325	192.407	190.52	187.325	187.427	191.74	203.065
YOR301W	15.1311	14.3205	13.4247	12.6082	11.3272	11.6759	12.5942	14.2282	14.2711	14.2132	13.8506	13.2076
YPL112C	53.7084	54.9286	56.344	57.836	60.061	60.9809	61.4034	59.7155	64.5387	69.8339	76.6055	84.3996
YPR162C	14.2351	14.2129	14.1271	13.979	13.71	13.4022	12.99	12.3877	11.9765	11.9128	12.2975	13.4553
YIR021W-A	14.4244	14.4673	14.4944	14.4503	14.5528	14.018	13.2986	12.5033	11.5771	11.6603	12.9046	16.1695
YDR414C	23.7492	23.4095	23.0216	22.6776	22.2054	22.3499	22.7618	23.4808	24.2806	24.6238	24.6424	24.0814
YPL034W	33.8387	33.7154	33.8659	34.3426	35.997	37.1424	37.6661	36.0515	35.6693	36.4715	38.3633	42.1078
YMR296C	94.5542	94.0304	93.0426	91.7577	88.8826	87.416	86.8421	89.2793	90.3511	91.1327	92.078	93.3181
YNL235C	20.8685	21.1692	21.6891	22.4607	23.7838	25.0862	25.9742	25.6539	25.2494	25.5266	26.0298	27.0769
YLR115W	13.5152	12.9991	12.3846	11.7359	10.7868	10.4333	10.1898	10.0417	9.4043	8.94335	8.56868	8.40978
YDR463W	69.1146	69.5618	70.1516	70.7706	72.1359	71.9138	71.3075	70.574	70.4946	70.0406	69.3113	68.0932
YNL246W	84.5984	83.1185	81.0979	78.7051	74.924	72.5522	70.7265	69.4614	71.3146	72.4934	73.8738	74.5749
YLR016C	38.8712	38.6304	38.3577	38.0277	37.5935	37.4626	36.8937	34.0555	33.7018	35.1405	38.478	44.422
YNL126W	8.66258	8.65399	8.64644	8.64786	8.63934	8.7061	8.78166	8.70479	9.20882	9.59422	9.91583	9.97376
YPL009C	42.3264	40.8093	38.7714	36.6043	32.5603	32.1365	32.4205	33.2024	32.8343	33.5142	35.346	39.3413
YER124C	191.285	186.985	182.02	177.231	169.69	169.882	172.206	178.684	170.664	164.397	158.018	154.703
YGR098C	4.64775	4.73929	4.83889	4.9153	5.05602	4.90486	4.75615	4.78649	4.94672	5.02197	5.08785	5.08911
YNR013C	45.7483	44.6225	42.9871	41.0871	37.5419	36.1881	35.9296	38.3992	38.9429	39.3169	40.009	41.4535
YBR215W	21.7512	21.3123	20.784	20.2438	19.3691	19.2695	19.2802	19.3056	18.5771	18.3043	18.3769	19.2036
YMR108W	309.414	306.182	301.426	296.236	286.317	284.733	285.271	288.953	292.614	288.247	277.076	255.184
YHL027W	71.4164	70.7153	70.2015	70.3104	70.5407	73.5154	77.5754	83.902	85.0905	85.7903	85.2603	83.8044
YJR082C	93.115	95.4992	98.4696	101.615	107.014	107.933	107.633	106.173	107.149	105.286	100.678	91.4634
YLR022C	67.3672	66.9936	66.3063	65.2896	63.5048	61.7597	60.2064	59.1145	59.8391	61.562	65.0562	70.9026
YHR047C	13.9207	13.7247	13.5019	13.2636	12.96	12.7786	12.6399	12.5584	12.2165	12.7674	14.2439	17.2706
YHL026C	25.0666	25.1511	25.2608	25.4484	25.6992	26.1199	26.6543	27.2007	29.0718	30.1825	30.7176	29.9408
YNL314W	27.5588	27.8497	28.3342	28.9399	29.895	30.7342	31.2313	30.2405	30.2762	31.7562	34.4049	38.6801
YEL015W	48.4315	46.8828	45.1833	43.4293	41.3816	40.1689	39.8387	41.8788	40.1887	37.7867	34.4579	30.1182
YPL028W	169.099	173.075	179.825	189.658	207.434	222.217	233.938	237.184	244.006	246.33	240.408	221.069
YML094W	88.1806	89.2075	89.7355	89.6885	88.29	86.2732	83.8695	81.5298	82.4562	82.1145	81.5427	80.1643
YJL201W	20.0192	19.9415	19.6989	19.3158	18.3915	17.7692	17.4359	18.1357	18.4586	18.3867	18.1122	17.5022
YKL019W	64.8646	64.7	64.5679	64.4186	64.2487	63.9486	64.1543	65.7882	67.089	67.8234	68.0195	67.0029
YBR227C	34.457	34.7355	34.9127	34.8102	34.5858	33.1767	31.4643	29.327	29.2868	30.2268	32.636	36.9159
YBL010C	18.9193	18.9061	18.8958	18.9102	19.0204	19.1037	19.2529	19.7244	19.4484	18.9326	18.226	17.4765
YBR288C	31.5998	31.5062	31.2774	30.9471	30.2347	29.8573	29.5392	29.2102	29.4949	29.9622	30.8889	32.4695
YNL327W	112.379	110.142	107.137	104.025	97.7238	97.6144	99.086	104.185	100.089	96.7508	93.2144	91.4513
YOL112W	33.4312	33.9412	34.6615	35.4551	36.8962	37.1755	37.4221	38.2418	38.3245	37.4424	35.4178	31.6164
YDR404C	108.872	107.995	106.71	104.668	102.05	96.8996	92.8387	94.4734	91.2865	89.6989	90.6002	95.9969
YFL047W	17.3614	17.2313	17.015	16.7588	16.2983	16.0223	16.0822	17.1188	18.2174	18.3913	17.9106	16.2603
YEL048C	31.3696	31.0585	30.4357	29.5864	27.6806	26.6291	26.257	27.8166	29.7547	29.4801	27.3516	21.7916
YIR032C	58.0013	58.4831	59.0314	59.6185	60.4386	60.9642	60.2923	55.5875	55.4092	59.2168	67.1756	81.229
YHR201C	58.3921	55.8971	52.8427	49.6472	44.7376	43.4505	43.492	45.8521	44.6216	44.2513	44.9113	47.8885
YHR114W	20.2709	19.5373	18.6682	17.7392	16.4673	15.8119	15.5886	16.4112	16.0214	15.9198	16.1783	17.1552
YFL008W	8.40341	8.55857	8.73045	8.92812	9.18443	9.39384	9.51218	9.46341	9.47488	9.39797	9.23382	9.00372
YAR014C	38.524	38.5571	38.5318	38.476	38.378	38.197	37.438	35.3846	33.6283	33.0739	33.6418	36.3098
YOR321W	9.54185	9.54317	9.64236	9.83106	10.3266	10.6814	10.9495	10.946	10.5817	10.5434	10.677	11.2032
YDR303C	19.7146	19.6783	19.5664	19.4871	19.0333	19.4029	20.04	21.3573	21.644	22.0963	22.7315	23.9349
YHL011C	208.73	210.796	212.507	214.391	214.693	218.561	220.932	217.88	219.948	215.444	204.32	182.954
YLL028W	72.8512	72.3646	71.8205	71.2912	70.3525	70.5056	71.4899	74.575	73.8314	74.5369	76.6741	81.8936
YHR165C	9.33984	9.38602	9.38712	9.35252	9.18425	9.04248	8.90836	8.87162	9.21526	9.32087	9.27858	8.90876
YLR053C	43.4068	43.4574	43.5914	43.8435	44.3468	44.8026	45.3904	45.5279	49.2845	55.9251	66.1537	81.1613
YAL043C	19.9931	19.459	18.7769	18.0714	16.9049	16.636	16.7648	18.0001	17.5941	17.0337	16.3166	15.6995
YDR261C	40.685	40.0726	39.4468	38.9643	38.3762	38.8314	40.0297	43.1293	43.3097	43.306	43.0393	42.9081
YOR067C	36.6345	36.6138	36.3369	35.7574	34.5814	32.9911	31.4091	30.4173	30.6794	30.4857	30.3265	29.8781
YML014W	49.8328	49.8964	49.6267	49.0411	47.5381	46.0559	45.2195	46.8975	48.8467	47.9897	45.0236	38.368
YLL053C	49.39	49.5873	49.8891	50.233	50.9699	51.1635	51.1149	50.1153	50.9024	52.5325	55.198	59.1588
YOR306C	112.153	111.298	110.123	108.739	106.253	105.36	104.874	104.424	104.864	106.493	109.726	115.267
YGL021W	24.5762	24.2631	23.7971	23.0829	22.1101	20.4218	18.8815	18.2773	18.2909	18.4074	18.9805	19.9154
YFR044C	116.869	114.06	111.162	108.404	105.136	104.253	104.912	109.448	104.748	107.637	117.375	139.695
YJR057W	31.4631	32.0489	32.6949	33.2149	34.1064	33.5615	32.8568	31.8791	33.4478	35.0225	37.1976	39.7077
YOR266W	15.2419	15.0457	14.7603	14.3336	13.8379	12.908	11.7751	10.1986	9.52545	9.37122	9.93057	11.4664
YAL046C	66.7043	69.1892	72.2698	75.3657	80.779	80.408	79.6032	81.24	82.246	82.4532	82.2789	81.5335
YNL101W	53.609	53.4652	53.204	52.6135	52.2591	49.6916	47.1037	45.0103	48.0977	49.8867	51.3895	50.7377
YIR023C-A	54.4998	54.9462	55.2959	55.559	55.5771	55.2554	55.0976	57.0777	54.5719	54.183	55.9914	62.7069
YGL097W	76.5468	76.7106	76.7477	76.7368	76.4036	76.4711	75.91	73.3445	73.1483	73.5255	74.646	76.8228
YNR027W	49.5404	49.7413	49.5318	48.8253	46.921	44.7227	42.9689	43.7118	42.8774	42.5421	43.3786	46.4354
YHR045W	31.1815	31.3392	31.4843	31.5956	31.7231	31.7395	31.4621	29.9696	30.5631	31.159	31.967	32.7506
YOR199W	32.601	32.9656	33.1503	33.1269	32.5195	31.7926	31.2155	31.6216	32.296	31.4409	29.3331	25.0879
YKL184W	44.2863	44.3956	44.3263	44.0515	43.2702	42.5092	41.8468	41.3352	42.3458	43.4423	45.1781	47.595
YPL232W	123.362	127.279	132.829	139.712	151.561	158.537	162.833	161.779	161.347	161.413	160.193	157.769
YOL030W	178.55	173.472	166.874	159.559	147.59	143.303	141.051	140.073	142.755	143.405	143.291	140.562
YHR164C	4.50791	4.46587	4.42707	4.40692	4.41145	4.45265	4.56718	4.91116	5.01908	5.22814	5.56946	6.17285
YMR265C	33.8097	32.8183	31.779	30.7914	29.6322	29.5868	29.7563	29.7053	28.0908	28.0348	29.2965	33.0406
YMR308C	64.0718	63.8632	63.2692	62.563	60.355	60.5122	61.4263	64.4911	64.4745	61.5669	55.7416	46.0391
YLR439W	26.5971	26.0018	25.6109	25.652	26.0678	28.1436	30.6702	33.8202	32.4043	31.01	28.8505	26.6421
YDL064W	131.579	136.277	141.688	146.783	154.839	154.769	148.835	127.079	126.614	131.124	141.377	157.616
YPL008W	11.0707	10.7556	10.3467	9.93306	9.13866	9.19863	9.46917	9.96906	9.94355	9.80614	9.52518	9.12488
YDR076W	13.3141	12.8305	12.2159	11.4503	10.3872	9.31564	8.74147	9.58684	10.082	10.2232	10.3193	10.1561
YNL294C	41.7399	41.7736	41.8544	41.7766	42.0597	40.7348	39.2465	37.9253	38.0503	38.9192	40.7692	43.6171
YMR055C	15.1259	15.3926	15.5952	15.6597	15.4724	14.9259	14.6641	15.5283	16.623	16.7959	16.2954	14.4473
YDR140W	39.8308	40.9648	42.1757	43.1401	44.5575	43.2903	41.6292	40.0647	42.1554	43.4374	44.5009	44.1239
YGR097W	61.7354	60.9445	59.8095	58.4074	56.2255	54.2634	52.9702	54.5219	54.0491	52.5413	50.4052	47.5701
YBR145W	285.333	284.157	283.299	282.086	282.066	278.107	274.978	275.801	273.591	269.721	263.564	252.804
YKL023C-A	194.946	195.513	195.372	194.74	192.69	191.128	188.659	183.741	184.797	184.122	183.305	181.937
YMR153C-A	55.2448	55.7441	56.0339	56.204	55.3379	55.5289	56.3261	59.796	58.443	57.7462	57.6372	59.7172
YLR313C	8.60249	8.65315	8.67455	8.66312	8.57675	8.38775	8.25574	8.47648	8.79368	8.90233	8.88796	8.61884
YML111W	15.6069	15.5336	15.3938	15.2643	14.8765	15.1318	15.5042	15.9844	15.9426	15.6437	15.1157	14.4477
YDR117C	19.352	18.7952	18.3211	18.0418	18.115	18.8203	19.3456	18.6914	17.5914	17.3148	17.5999	19.1068
YGR188C	3.59121	3.64675	3.72192	3.83582	3.96367	4.24245	4.54659	4.81948	5.03623	5.22139	5.35682	5.4444
YLR143W	18.2033	17.9646	17.6044	17.1879	16.3682	16.0867	16.1757	17.3493	17.5274	17.1919	16.4395	15.1696
YBL046W	24.2522	24.8336	25.3625	25.6439	25.9966	24.5475	23.3306	23.9461	26.1012	26.6254	26.1749	23.4707
YBL018C	78.2946	79.3699	80.4136	81.2395	82.2107	81.2908	80.4102	79.6221	86.3482	92.2059	98.7306	104.207
YLR288C	13.2495	13.5698	13.9654	14.3418	15.0628	14.8712	14.6162	14.5838	15.1027	15.5905	16.2366	16.9793
YBL089W	17.8339	18.1425	18.4655	18.7504	19.0578	18.8647	18.7321	19.2229	19.9924	20.2931	20.1999	19.2674
YOR006C	41.4557	40.5407	39.2736	37.7146	35.4177	33.464	31.6592	30.334	29.3477	29.382	30.9172	34.7967
YDR390C	33.8989	33.9133	33.926	33.9985	34.1011	34.4738	34.4062	32.7247	32.724	33.702	35.6812	39.1144
YGL108C	43.8798	42.2595	40.5047	38.7739	36.6089	36.0457	36.3014	38.1358	36.2937	36.3325	38.0526	43.1261
YLR234W	4.46381	4.57566	4.71627	4.90876	5.11789	5.48286	5.85052	6.17599	6.44952	6.59224	6.54428	6.21796
YPL032C	39.2978	38.6539	37.7227	36.7707	34.6737	34.727	35.6612	38.789	39.6648	39.1748	37.3237	33.6475
YJR093C	42.6149	43.3479	44.1501	44.6358	45.8779	43.9113	41.2678	37.1773	39.8526	42.673	46.6889	50.8507
YOL066C	16.3603	15.6835	14.8996	14.2232	13.0512	13.5829	14.6717	16.7683	16.639	16.5648	16.382	16.5239
YOR195W	13.8109	14.3413	14.9406	15.5627	16.4084	16.7861	16.7755	15.7981	16.0148	16.1062	16.1102	15.8769
YJL065C	61.0206	59.2125	57.3374	55.5579	53.1108	53.328	54.6154	57.0035	55.8721	54.3764	51.7926	47.7404
YKR022C	32.8255	33.8421	35.2404	36.7023	39.4981	39.618	38.9319	36.8242	36.5032	37.7122	40.392	45.0317
YOL092W	184.558	183.537	181.267	177.882	170.941	165.689	161.033	157.305	162.627	164.211	164.168	158.916
YBR176W	22.3898	21.8924	21.3687	20.9489	20.3484	20.8671	21.899	23.6296	24.3958	24.6241	24.3327	23.3417
YFL041W	30.5483	31.5444	32.9719	34.6316	37.7564	38.7195	38.9567	37.9899	38.1009	37.3094	35.2694	31.0396
YLL052C	49.7059	50.1811	50.729	51.2287	52.1171	51.8065	51.1202	49.7749	50.5638	51.2511	52.084	52.6864
YLR190W	46.6815	45.3724	43.7049	41.6665	38.8917	36.1925	33.6047	31.3297	30.1123	28.9427	28.142	27.4739
YBR210W	55.5916	55.3466	55.3901	55.6967	57.2477	58.0561	57.6645	53.2975	50.9566	49.9387	49.7525	50.8789
YLR265C	28.6431	28.1516	27.6905	27.3074	26.9541	26.9718	27.6726	30.0628	31.4777	31.5288	30.1754	26.3806
YGL159W	25.0652	25.1054	25.0458	24.7477	24.5283	22.9527	21.3687	20.5825	20.5811	19.677	18.339	16.0389
YBR002C	61.1669	60.5044	59.484	58.3335	56.0391	55.6517	55.7588	56.3227	57.735	58.8179	60.0941	61.5417
YHL001W	1147.34	1154.13	1157.75	1160.75	1153.17	1162.73	1168.15	1155.07	1174.92	1162.82	1123.55	1039.47
YDR190C	124.432	123.821	122.309	120.304	114.978	113.711	114.117	119.303	120.274	115.412	105.047	86.6007
YNL070W	264.006	269.911	276.22	281.998	289.43	289.345	280.933	252.389	242.113	244.141	258.072	290.212
YOR335W-A	722.299	730.049	735.839	740.275	737.843	738.052	738.16	738.475	770.314	780.189	774.022	735.035
YKL106W	47.7582	48.0757	48.3453	48.4187	48.4989	47.4517	46.5927	46.4454	48.9938	51.245	53.9442	56.4711
YIL090W	48.7359	48.2412	47.352	46.1895	43.9589	42.7045	42.0097	42.5476	43.9286	44.7528	45.8138	47.0237
YLR065C	126.889	127.6	127.801	127.293	125.576	122.574	117.595	107.523	106.039	109.14	117.812	134.132
YPL169C	47.317	47.186	46.7658	46.1526	44.6556	43.8861	43.8434	45.9811	47.7324	48.384	48.5933	48.0798
YNL079C	473.894	463.521	451.649	438.663	420.833	409.637	401.119	400.699	375.228	373.077	391.306	446.325
YER177W	1159.47	1132.09	1102.67	1072.52	1034.72	1015.36	1012.04	1056.32	1006.01	965.374	924.136	896.114
YJR077C	329.787	343.799	362.444	382.53	419.966	426.423	417.482	375.016	365.572	366.847	377.211	398.965
YIL064W	62.4042	63.093	63.8225	64.6655	65.5771	66.7017	67.5768	67.1398	70.5973	70.9283	68.4051	60.4784
YDR456W	36.4272	36.4086	36.5848	36.7947	37.8038	37.2738	36.9121	37.6928	38.1957	37.1675	34.514	28.9091
YMR247C	10.3501	10.5077	10.6978	10.93	11.2519	11.4953	11.7384	12.1422	12.3648	12.2375	11.7328	10.6802
YCR017C	39.7336	39.1294	38.4435	37.7132	36.885	36.1302	35.8272	37.1833	36.4752	36.2154	36.4854	37.9635
YDL139C	16.8245	16.1587	15.3668	14.4812	13.2567	12.6019	12.1314	11.6646	11.1717	10.8358	10.7183	10.8825
YER071C	52.897	52.8473	52.7036	52.5241	52.2192	52.0557	52.0781	53.0739	51.9538	51.1661	50.9126	52.2633
YER063W	137.318	134.64	132.016	129.182	127.168	123.124	119.484	118.577	112.018	104.199	93.8919	79.847
YKR072C	55.9947	56.4331	56.821	57.5828	57.4648	60.4838	64.9439	73.1279	75.9799	76.1897	73.5786	67.7001
YEL029C	52.8096	53.0034	53.1066	53.1997	53.0175	53.2852	53.2245	52.1626	52.2556	50.5626	47.0324	40.5087
YPR179C	16.2448	15.8792	15.4579	15.0303	14.5006	14.3172	14.1109	13.754	12.7191	11.9569	11.3746	11.3254
YML103C	20.3768	19.9244	19.3094	18.7009	17.4375	17.6717	18.0765	18.3886	18.0104	17.8714	17.8718	18.352
YPR081C	12.5398	12.3056	11.9353	11.4314	10.5566	9.7707	8.96592	8.31364	7.59262	7.76332	8.92226	11.6894
YLR220W	60.4624	62.4241	64.9402	67.8835	73.0418	75.17	75.6059	73.0471	71.7081	74.8484	82.5825	98.5193
YLR071C	18.0387	18.07	18.0146	17.8926	17.5186	17.3396	17.057	16.4108	16.3919	16.4893	16.8414	17.5694
YIL131C	20.4241	20.7086	21.0242	21.3459	21.7716	21.8853	22.0582	22.4379	23.7102	24.8069	25.9681	26.9777
YDL224C	29.7638	28.9081	27.7971	26.7106	24.6382	24.6028	26.071	31.7242	33.2799	33.1856	31.5805	28.0943
YNL197C	34.5061	33.5493	32.2666	30.8503	28.3783	27.3414	27.6123	31.9396	32.6402	31.1892	27.751	21.5478
YMR136W	111.507	111.73	112.521	113.571	116.41	116.984	117.766	118.661	121.554	126.372	133.338	142.708
YNR062C	6.49469	6.52055	6.56428	6.62999	6.73394	6.7937	6.97932	7.70745	7.75293	7.70631	7.5373	7.27999
YKL186C	90.8984	92.4262	94.756	97.2051	102.255	102.111	100.881	98.746	96.1368	98.7917	106.244	121.37
YLR314C	91.4048	90.6089	89.5497	88.2146	86.3907	84.1383	82.1147	81.6409	80.6391	80.4301	81.2858	83.7289
YDL017W	12.3716	12.9292	13.6601	14.4366	15.9638	16.078	15.5585	13.8037	13.3007	13.1287	13.2852	13.8868
YPL176C	23.6661	23.6875	23.7204	23.7464	23.8848	23.6808	23.5373	24.0239	23.6138	23.6454	24.1633	25.6933
YOL158C	68.6967	67.6051	66.386	65.2078	63.3844	63.3789	64.2094	66.7032	65.9349	66.46	68.0647	71.9354
YJR087W	80.5515	75.5345	69.286	62.9208	52.1636	51.2285	53.8093	62.2719	63.317	61.078	55.5002	45.5266
YDR333C	32.374	32.5385	32.6393	32.8097	32.7484	33.2682	34.0283	35.4462	37.4509	37.3975	35.4629	30.3582
YLR292C	91.7109	91.5769	91.372	91.1135	90.9179	90.7777	89.5165	84.3004	82.4666	84.1307	89.5669	100.969
YJR076C	70.8542	70.5953	70.0876	69.2449	67.9071	65.8739	63.2984	59.6205	58.786	60.074	63.9252	71.2947
YMR286W	101.236	103.232	106.716	111.581	120.651	128.849	132.38	119.397	114.244	112.942	112.873	114.92
YOR174W	39.98	40.3357	40.7862	41.1246	41.8054	41.0698	40.2389	39.2566	41.2197	43.2641	45.7262	47.8253
YAL011W	15.9807	16.1904	16.3484	16.4659	16.4634	16.3419	16.2719	16.7182	16.9735	17.1527	17.4308	17.9691
YLR035C-A	0.57051	0.580185	0.594843	0.616137	0.646762	0.684854	0.726439	0.775821	0.811868	0.785205	0.685476	0.468482
YDR225W	1851.97	1837.38	1812.2	1783.66	1702.76	1701.47	1719.93	1807.95	1720.13	1667.22	1627.59	1648.61
YPL138C	19.573	20.1197	20.8149	21.4309	22.7979	22.0733	20.9757	19.6091	20.0194	21.112	23.2187	26.4859
YDL086W	116.529	114.987	113.538	111.962	110.57	108.645	107.656	110.002	104.792	104.691	109.003	121.51
YLR374C	54.5422	56.0648	57.8422	59.6702	62.1463	62.5896	63.1561	65.8595	68.1531	68.0422	65.5253	58.9411
YNL255C	756.723	763.539	768.936	773.657	773.855	778.131	774.17	746.224	744.008	740.109	735.82	730.432
YCL001W	117.175	119.834	122.975	126.238	131.326	133.194	132.067	121.707	123.43	127.276	133.874	143.241
YHL020C	71.9744	74.3082	77.0119	79.7056	83.8537	84.1255	83.3818	81.9747	83.5013	84.1534	84.4309	83.8132
YHR079C	14.9363	14.7491	14.5472	14.435	14.1962	14.5838	15.3623	17.2536	17.7468	17.4847	16.378	14.1488
YBR160W	36.8194	37.2498	37.7734	38.0317	39.2214	37.3153	34.6417	30.8149	30.1144	29.1209	28.3531	27.2815
YDR320C	14.2309	13.5856	12.7583	11.8748	10.3297	10.0157	10.1503	11.2319	10.644	10.7291	11.4874	13.6707
YHR207C	26.8223	26.5766	26.1438	25.5835	24.4019	23.9104	23.4562	23.0397	22.1911	22.2631	23.3429	26.249
YAL045C	54.402	56.379	59.2408	62.4849	68.7536	70.5247	70.4407	66.7695	62.8133	63.6602	68.7031	81.2753
YGL225W	189.181	189.414	189.006	188.153	185.431	184.207	182.032	176.048	178.968	180.628	182.121	181.772
YAL027W	22.1269	22.1011	22.1918	22.2362	22.983	22.0999	21.3853	21.5359	22.9009	24.174	25.8164	27.486
YJL039C	15.8788	15.6092	15.2447	14.8805	14.1724	14.2165	14.4211	14.8296	14.8755	14.9539	15.0778	15.3807
YDR081C	20.5675	20.5459	20.5223	20.5393	20.5668	20.8022	20.7881	19.9226	19.5544	19.9871	21.1986	23.7218
YML045W-A	10.3164	10.3991	10.5085	10.6063	10.8566	10.8165	10.4947	9.42081	8.53296	8.71303	9.9659	13.0675
YPR133W-A	277.839	277.069	275.375	273.51	267.69	269.488	271.257	272.498	259.587	255.961	260.498	283.462
YMR078C	8.759	8.49446	8.15427	7.79838	7.18469	7.11498	7.23897	7.68155	7.67011	7.74793	7.96611	8.51039
YKL024C	178.535	179.283	180.07	181.162	182.174	185.768	186.537	175.107	175.152	177.078	180.706	185.943
YOR012W	31.6047	31.9693	31.9859	31.5013	30.1347	27.7546	25.7715	26.07	27.1938	27.2838	27.223	26.5088
YNL005C	61.7808	62.7081	63.6038	63.8763	64.9817	60.9158	56.3764	53.1742	53.8165	53.448	53.3251	52.4011
YDL212W	312.772	317.938	323.479	327.568	335.748	327.737	312.168	278.702	281.677	287.283	299.124	313.802
YLR113W	169.934	165.9	162.04	159.112	156.474	159.11	163.678	171.51	167.957	163.342	155.662	145.259
YGL043W	58.0085	57.7043	57.2726	57.0782	56.2009	58.017	59.9292	61.0737	60.7842	61.0955	61.7814	63.8896
YNL325C	5.67475	5.86537	6.04391	6.1803	6.3257	6.12542	5.83988	5.65284	5.58581	5.68106	6.0198	6.75817
YER100W	122.377	123.282	124.512	125.825	129.115	129.185	126.318	115.133	113.431	110.32	105.868	98.1289
YKL219W	23.5869	23.4047	23.2585	23.1905	23.2358	23.4313	24.1065	26.318	26.6721	25.5941	22.9964	18.2241
YEL053C	19.794	19.4327	19.032	18.7519	18.2053	19.0381	19.845	19.7622	19.1606	19.2726	19.8918	21.6689
YNL095C	19.2265	19.0624	18.8789	18.6845	18.4808	18.3038	18.2294	18.3607	18.592	18.999	19.6821	20.7433
YLR278C	17.0735	16.8991	16.6598	16.4183	15.8623	15.9414	16.3344	17.5614	17.3828	17.4171	17.6374	18.461
YDR489W	16.8274	17.0675	17.4207	17.8096	18.6724	18.631	18.6674	19.0341	20.9736	21.7217	21.5256	19.2307
YNL291C	18.2289	17.9691	17.6056	17.1233	16.3721	15.7067	15.1587	14.8341	14.7153	14.805	15.2827	16.2768
YOR248W	896.099	890.953	884.291	878.771	864.913	872.42	884.605	908.535	893.573	908.077	948.821	1041.96
YGR277C	34.2946	34.6626	35.0256	35.3404	35.7515	35.5945	35.2379	34.9386	34.2664	33.6208	33.0959	33.0414
YML045W	2.70847	2.73221	2.76211	2.78764	2.85036	2.83091	2.7475	2.51226	2.27835	2.31859	2.63592	3.43889
YOR092W	46.8575	46.9966	47.0633	47.403	46.9201	49.1417	52.6541	59.6603	60.9946	60.1374	56.8259	50.9117
YDL065C	39.2129	40.838	43.045	45.4133	49.9646	50.7109	49.3562	43.02	40.7751	41.7216	45.6243	53.9862
YOR196C	64.6668	66.93	69.7304	72.9727	78.0125	80.9157	82.6805	81.58	85.5328	87.4251	87.5441	84.1611
YGR136W	146.063	147.824	150.927	155.371	163.689	170.45	176.47	180.618	180.447	178.66	173.56	164.68
YER005W	27.8365	27.5373	27.1764	26.748	26.2224	25.7099	25.392	25.1934	26.7268	26.9761	26.2474	23.3541
YLR032W	6.32652	6.48087	6.68644	6.94994	7.3068	7.761	8.06226	7.76216	7.75512	7.86586	8.00637	8.22028
YMR307W	752.369	756.946	757.405	754.74	738.366	731.174	725.56	725.921	746.093	726.132	670.965	555.102
YER091C	2085.53	2043.97	1990.47	1930.98	1833.61	1792.33	1778.24	1825.94	1820.92	1799.19	1764.79	1711.92
YKL165C	10.2842	10.2198	10.1145	10.0286	9.77629	9.9035	10.3503	11.7499	12.229	12.1398	11.5383	10.2753
YJL064W	57.9294	55.9484	53.9531	52.211	49.8365	50.909	53.2371	56.7058	56.0781	54.1707	50.0502	42.7697
YML094C-A	59.9278	60.4998	60.654	60.285	58.986	56.8198	54.2849	51.3773	52.3802	52.1215	51.6661	50.2212
YBR220C	36.8948	37.0552	37.3095	37.5828	38.2199	38.0484	37.9355	38.6225	38.6602	37.8635	36.1497	32.9842
YKR007W	48.2256	49.6151	51.2141	52.6999	55.3829	54.9024	52.7162	47.0181	44.794	44.6928	47.0228	53.1905
YPL075W	52.9142	52.3191	51.6807	51.0226	50.2663	49.7876	49.5853	50.1759	49.2866	48.7727	48.5364	48.9824
YBR091C	39.1577	38.6523	38.0603	37.3067	36.349	35.4878	34.9673	34.4361	35.4708	36.72	38.6718	41.1693
YOL028C	37.2832	37.0837	36.8427	36.5922	36.2719	35.9684	36.0205	36.7959	39.5557	40.6876	40.5592	37.6236
YLR138W	33.8067	35.1137	36.704	38.4332	41.2144	41.7989	41.9034	42.5801	42.3795	42.657	43.3887	45.276
YJL073W	15.624	15.6826	15.6937	15.6631	15.4733	15.376	15.2556	14.9684	15.3913	15.7214	16.081	16.3275
YKL076C	44.1914	44.4367	44.4806	44.0768	43.0856	41.0598	39.5242	39.3457	41.7573	44.506	48.6247	53.8939
YOR307C	34.7238	35.5915	36.6885	37.8404	39.7579	40.1288	39.9764	39.235	38.2467	38.5508	40.0702	43.8275
YGR138C	348.902	348.22	347.956	348.828	349.647	356.551	364.088	371.48	366.002	365.031	366.292	375.121
YPL103C	15.7638	15.4848	15.1963	14.9416	14.648	14.7202	14.8088	14.964	13.5532	12.8733	12.7068	13.8227
YDL160C-A	59.5153	60.4114	61.4457	62.0664	63.4049	60.8819	58.0075	56.0022	55.5008	54.7263	53.9958	52.5143
YML081C-A	452.174	468.204	490.027	512.7	554.056	557.542	549.365	523.698	503.736	511.011	541.893	610.816
YHR072W	46.3768	47.2554	48.4218	50.1759	52.5351	56.2225	59.3896	59.9699	63.5725	65.5518	65.67	62.5577
YIL029W-A	14.9125	14.9183	14.9499	14.9738	15.1149	14.973	14.8282	14.7435	14.739	15.749	17.8831	21.7905
YJR089W	12.0905	12.3583	12.5799	12.7187	12.7612	12.4597	12.0805	11.7168	12.2629	12.7726	13.4912	14.367
YNL047C	13.8542	13.3794	12.8868	12.5343	12.0297	12.6103	13.7592	15.936	17.2206	18.1581	18.7714	18.9129
YLR426W	19.1406	18.7779	18.3288	17.9758	17.3402	17.8753	18.5781	19.2805	19.6224	19.0558	17.5365	14.6919
YIL109C	63.7417	61.6371	59.2324	56.9086	53.5797	53.1227	54.1473	59.0418	57.1601	54.3264	50.0499	44.6721
YBR110W	44.7276	44.8776	45.2309	45.7517	47.1402	47.5182	47.349	46.6206	43.9081	42.7249	42.6825	45.2923
YML075C	26.8135	26.5979	26.4265	26.2363	26.2305	25.6085	25.5062	27.4796	27.878	28.5881	29.6884	31.4168
YPL073C	8.13516	8.00832	7.92569	7.86139	8.00314	7.87205	7.87622	8.20735	8.71671	9.2155	9.80413	10.3756
YAR028W	33.4389	33.0196	32.4387	31.8033	30.4358	30.3876	31.1051	33.7858	33.5039	33.1687	32.7891	32.9305
YNL272C	14.9322	14.52	14.0863	13.7216	13.1328	13.4251	14.2659	16.3147	16.7052	16.3406	15.0709	12.5258
YBR193C	29.2621	28.9043	28.5623	28.2507	27.9266	28.0146	27.8328	26.9131	23.6822	22.2307	22.0331	24.6178
YJR133W	67.6633	69.8694	72.5757	75.2512	80.3424	80.0814	77.6507	70.4126	71.6904	72.9061	74.8692	76.696
YDR020C	33.6681	33.2425	32.5695	31.7575	30.0989	29.3628	29.4887	31.775	34.7266	34.6814	32.0347	24.5776
YEL032C-A	27.487	27.2359	27.018	26.8215	26.8898	26.84	26.4199	24.5367	23.8734	23.7405	24.1513	25.3531
YGL042C	69.9879	70.8442	72.1385	74.1936	77.0853	81.868	86.2961	88.5977	89.4209	90.7919	91.9725	93.8747
YPL241C	18.7599	18.5645	18.2636	17.8721	17.1682	16.6568	16.6478	18.1862	18.7857	18.7091	18.1853	16.9967
YLL063C	7.76716	7.86629	8.03095	8.29812	8.73828	9.26029	9.82999	10.4088	11.3657	11.9126	12.0527	11.4351
YMR037C	27.9815	28.1961	28.4709	28.7142	29.3706	28.7037	28.2313	29.6157	29.7088	28.566	26.2715	22.2476
YEL038W	68.4613	68.2054	68.3466	68.7496	70.2663	70.8816	71.9254	73.7513	74.2642	82.2606	97.9194	125.833
YIL009C-A	41.937	40.7228	39.3759	38.0619	36.3542	36.004	36.1872	37.4499	35.7526	35.227	35.6445	38.1753
YOR297C	37.6935	37.7943	37.8042	37.6736	37.2691	36.8283	35.765	32.5049	32.1342	32.1738	32.6792	33.3948
YLR317W	41.4278	41.1967	40.4908	39.172	36.3374	33.2606	31.0427	31.3627	35.1887	37.8532	40.4532	41.2999
YDR326C	18.682	18.8918	19.0542	19.1347	19.1447	18.8319	18.2483	16.9916	17.2143	17.6913	18.6276	20.0614
YHL006W-A	33.3628	33.5095	33.4932	33.2214	32.7368	31.4494	29.8201	27.5397	27.5765	28.3821	30.5535	34.5619
YGR002C	21.1561	21.4004	21.5991	21.7239	21.752	21.4398	21.0278	20.8911	20.5235	19.9765	19.3021	18.5563
YMR209C	28.1858	27.6729	26.9778	26.1631	24.7727	24.1796	23.8119	23.7714	22.9876	23.4451	25.2955	29.5968
YDL015C	205.966	199.945	192.387	184.386	171.727	168.766	166.676	161.527	157.75	156.886	159.118	166.298
YIL146C	19.7604	20.7121	22.0159	23.453	26.2996	26.6758	26.0265	22.9264	24.1711	26.9463	31.5095	38.1042
YDR497C	598.151	626.063	659.128	692.509	749.591	749.679	732.436	700.312	699.425	687.6	669.064	638.894
YER092W	57.5374	56.4279	55.3938	54.9492	53.9001	57.6772	62.8692	69.7402	68.6068	67.1834	64.451	61.6286
YNL240C	41.1676	42.764	44.7702	46.9994	50.661	51.8827	52.2976	50.9538	54.9046	58.9071	63.4622	67.8096
YOL103W-A	11.4818	11.1872	10.8665	10.5347	10.1724	9.94487	9.85005	10.0318	9.86311	9.42027	8.70352	7.57472
YIL022W	89.1943	89.4612	89.8797	90.4078	92.0813	91.5986	90.7057	90.2297	91.2355	89.9535	86.6914	80.0273
YMR260C	727.574	737.261	746.099	753.77	760.57	762.301	751.147	703.283	703.273	692.92	674.926	640.187
YDL073W	17.7439	17.5118	17.2145	16.9291	16.4256	16.4114	16.7742	18.2053	18.6125	18.8311	18.9618	19.1251
YJL055W	166.818	167.152	168.814	171.196	178.164	179.763	179.1	173.518	165.185	162.697	163.956	172.175
YDL045W-A	92.7854	95.4177	98.7354	102.072	108.551	108.017	106.017	103.453	103.194	99.6271	93.2272	82.1169
YJR017C	128.661	128.359	128.64	128.921	131.806	130.054	127.507	123.188	121.823	121.38	121.847	122.703
YPL096W	24.2118	24.321	24.4884	24.6782	25.1794	25.0549	25.014	25.8069	25.4982	25.2871	25.23	25.677
YMR010W	44.4949	44.0849	43.6323	43.3322	42.9999	43.4762	44.692	48.0196	49.5302	49.1889	47.1904	42.8859
YDR428C	38.2933	37.1597	35.4448	33.4082	29.4842	27.8105	27.4399	30.4376	32.5037	32.0453	29.6195	23.7924
YBL104C	11.5259	11.4421	11.2763	11.0779	10.5667	10.4992	10.6519	11.4342	11.5359	11.4855	11.339	11.1776
YOR313C	9.49425	9.56115	9.5955	9.55067	9.4059	8.96376	8.63804	8.8478	9.39419	9.83856	10.3253	10.6592
YDR176W	25.8535	24.0429	21.7246	19.1334	14.9033	13.0691	12.6175	15.257	15.9363	15.2667	13.5374	9.993
YDR137W	16.5409	15.722	14.832	13.9996	12.8551	12.9444	13.3216	14.0083	12.5403	11.6789	11.09	11.4232
YIL088C	106.707	105.296	103.919	102.085	101.147	96.6302	91.9176	88.6229	82.4464	80.2701	81.9375	89.9283
YHR193C	1232.14	1217.45	1196.98	1173.17	1130.71	1115.67	1105.02	1087.28	1099.01	1114.81	1140.65	1174.46
YML095C	15.0443	15.01	14.9837	14.9971	15.1335	15.3345	15.3177	14.2812	14.6921	15.9844	18.3541	22.2742
YDR154C	1761.01	1730.77	1715.15	1710.76	1750.43	1776.15	1784.42	1714.28	1614.3	1616.52	1687.52	1872.42
YCR067C	17.7069	17.3167	16.92	16.6016	16.2239	16.3623	16.833	18.3516	17.8473	17.2872	16.4677	15.6163
YFR041C	37.3565	36.7568	36.0407	35.1087	34.0917	32.3839	31.2744	32.4026	31.7186	30.5436	29.1604	27.5225
YER012W	202.133	201.863	203.396	206.437	216.14	220.297	220.351	211.284	195.759	189.843	189.924	202.659
YJL091C	17.5241	16.9957	16.3315	15.603	14.3787	13.9877	13.9205	14.5152	14.0197	13.4778	12.8098	12.0764
YDL155W	30.7978	30.3217	29.6875	28.9965	28.0298	27.4202	26.9212	27.1072	26.002	24.6201	23.0025	21.4206
YOR017W	10.2436	10.5613	10.9197	11.2733	11.7763	11.7872	11.8547	12.4307	13.0915	13.1342	12.6712	11.3287
YOL077W-A	255.85	266.282	278.927	290.076	311.754	301.931	280.478	242.026	220.873	213.29	219.546	246.724
YEL066W	43.586	43.6984	43.9538	44.319	45.26	45.4241	45.4631	45.995	44.5603	44.381	45.2513	48.3682
YNR049C	40.999	42.4151	44.0336	45.4631	47.8739	47.0062	44.7087	39.7679	38.4205	38.2406	39.4056	42.2306
YDR108W	13.8739	13.911	13.98	14.0965	14.3438	14.3892	14.8016	16.429	18.1814	18.4163	17.2868	13.6934
YOR216C	31.5867	31.1671	30.5258	29.6492	28.1533	26.7549	25.7676	26.1661	26.2792	27.0481	28.8479	32.1498
YGL244W	52.3742	52.6362	52.7638	52.6036	52.552	50.8134	47.8858	42.5112	40.4439	40.9235	44.3985	52.3977
YMR123W	166.575	165.881	164.567	163.114	159.648	160.31	159.752	153.444	150.534	151.803	157.582	171.264
YOR311C	88.4221	88.3503	87.7888	86.7925	84.6383	82.8566	80.5422	76.8442	75.5263	77.509	83.8221	97.2498
YHR109W	6.92733	7.08746	7.27863	7.50283	7.80472	8.00891	8.05729	7.93318	7.31988	7.16447	7.33908	8.26159
YFL027C	35.3302	34.7872	33.8744	32.5779	30.2941	28.3024	26.446	24.8173	24.6846	26.0398	29.5221	36.0106
YJL026C-A	322.007	327.848	337.754	350.026	376.176	384.324	383.156	361.785	346.641	350.013	366.913	406.094
YHR128W	147.404	147.135	146.074	144.835	140.878	141.91	142.546	140.246	139.405	136.796	132.703	127.061
YGR013W	18.0143	17.7193	17.3829	16.9653	16.6222	15.805	14.9706	14.4254	13.7581	13.4701	13.6703	14.6567
YGL044C	32.9104	33.4759	34.2331	35.162	36.7278	37.7115	38.4711	38.2159	40.9841	42.2692	42.2943	39.5787
YFL009W	29.1861	29.9427	30.9634	32.1001	34.2748	34.6403	34.6657	34.5194	35.3473	35.346	34.5982	32.4484
YNL249C	9.8829	9.8057	9.63494	9.41337	8.88231	8.68521	8.5355	8.46477	8.7516	9.15008	9.76713	10.6539
YDR155C	2199.93	2162.44	2140.96	2131.68	2172.24	2194.66	2197.88	2130.42	1963.86	1926.49	1974.76	2182.79
YEL031W	60.2386	59.7222	59.1922	58.9964	58.495	60.3118	62.3604	63.9878	65.1074	65.8259	65.8385	64.9937
YMR023C	7.50372	7.72588	8.01469	8.36743	8.90042	9.21222	9.79445	11.3571	12.5408	12.8368	12.327	10.4848
YBR113W	24.8825	24.9303	24.968	24.8842	24.9483	24.0941	23.2496	23.0228	22.4444	22.4986	23.4064	25.7359
YDR520C	10.126	10.2171	10.3721	10.5295	11.0246	10.8689	10.5374	9.83507	9.93931	9.82637	9.56598	8.88397
YBR289W	12.0497	11.8316	11.5796	11.2846	10.9181	10.5247	10.3322	10.9329	10.3304	10.0323	10.0396	10.7568
YLR010C	20.1335	20.4511	20.8874	21.4068	22.229	22.8009	23.115	22.686	22.4717	22.4356	22.4254	22.511
YDR093W	14.0179	14.106	14.2737	14.5308	15.0653	15.4692	15.8801	16.2842	16.8801	16.1041	13.888	9.29416
YLR060W	212.597	209.806	205.498	201.009	191.127	191.924	194.311	197.439	200.056	196.006	185.614	165.748
YLR430W	12.7477	12.9782	13.1974	13.388	13.5745	13.5004	13.2655	12.7314	13.2669	13.3023	12.935	11.7042
YMR240C	22.8998	23.2094	23.5284	23.9298	24.2073	24.9764	25.5316	25.2102	25.8337	27.6102	30.5679	35.3787
YHR188C	45.7632	45.1369	44.7069	44.4494	44.8628	44.8441	45.5457	48.3305	49.3961	49.4065	48.1816	44.8079
YEL020C-B	277.007	275.66	273.223	270.123	263.925	260.931	254.97	240.964	230.577	226.671	228.694	241.182
YGR073C	52.9185	52.1635	51.1256	49.6289	47.8796	44.8197	42.2071	41.7455	39.8301	38.0721	37.21	37.9873
YLR170C	51.9412	52.6887	53.9705	55.1924	58.5663	57.5407	54.4165	46.0162	42.3803	43.7379	49.8781	62.925
YHR071W	431.585	432.191	434.872	438.986	447.872	453.001	462.796	484.806	499.778	519.465	543.438	572.101
YBR246W	44.3829	44.6856	44.8026	44.7261	44.1952	43.4692	42.6734	42.083	42.6782	42.2547	41.2277	39.0591
YKL051W	98.6046	96.7049	94.3082	91.9194	87.5841	87.1837	89.5702	100.489	99.4795	95.1828	87.179	75.3492
YPR051W	76.4575	76.2484	75.7065	74.8084	73.1052	71.1408	69.8696	70.6885	74.478	75.1761	73.8037	67.9495
YPL125W	15.0457	15.0851	15.1824	15.3979	15.8432	16.4305	16.7942	16.5465	15.8851	15.2105	14.3495	13.5012
YCR107W	13.3	13.0591	12.9051	12.9011	13.0149	13.6551	14.6484	16.4415	16.4749	16.7353	16.9715	17.4506
YNL148C	20.0141	19.2004	18.4119	17.7505	17.0229	17.3461	18.1605	19.6551	19.505	19.6729	19.8734	20.2891
YFR009W	89.9385	88.8748	87.2827	85.434	81.8383	80.9198	79.9267	77.4517	76.5021	76.3694	77.2191	79.5356
YNR024W	66.2898	65.3219	63.6583	61.5586	56.8947	55.2837	55.1409	58.1395	61.5954	60.2068	54.5161	41.1424
YHL039W	45.0063	45.1812	45.1363	44.946	44.1294	43.6176	43.4738	44.682	46.6679	45.7181	42.2736	34.5474
YLR404W	13.8477	13.5356	13.1145	12.5459	11.8218	10.7066	10.0192	10.7694	11.8366	12.174	12.1951	11.3617
YMR088C	87.3017	88.7539	90.3689	92.2124	94.3708	96.0147	97.4954	99.5444	102.448	104.431	105.622	105.453
YDR079C-A	49.75	50.241	51.272	52.777	56.2096	58.4547	59.2188	55.9325	51.0262	50.3596	53.1505	62.8964
YJR141W	26.1025	26.3337	26.5804	26.8297	27.1466	27.4295	27.2554	25.2737	25.684	27.2694	30.2379	35.1105
YML077W	58.7299	58.8116	58.7251	58.4409	57.5878	56.5762	56.8919	61.1181	65.7757	70.0434	75.0389	80.4744
YCR002C	83.1376	82.3231	81.0922	79.2354	77.1337	72.5365	67.837	64.9505	62.755	60.3833	58.7406	58.0053
YEL032W	25.3272	25.2137	25.0424	24.8944	24.6151	24.7518	24.7776	24.2658	24.5266	24.8718	25.395	26.1632
YDR179C	21.7504	22.6995	23.6636	24.4717	25.5527	24.9735	24.0361	22.845	24.4493	25.3008	26.0016	25.8928
YBR201W	27.1623	27.2568	27.5265	27.7778	28.5348	28.1657	27.8601	28.1603	27.3207	27.2958	27.8954	29.5088
YER048C	84.3916	85.4799	87.4463	89.874	95.2183	96.6739	96.5784	93.7537	88.975	91.101	99.1742	117.699
YGL133W	10.6091	10.5601	10.4928	10.4678	10.3136	10.5469	11.1213	12.7832	13.0343	13.2491	13.4386	13.877
YNL254C	21.4831	21.8476	22.2522	22.7413	23.4295	24.0114	24.2426	23.6453	23.6879	23.6661	23.6126	23.6484
YGR005C	57.12	59.1462	61.5079	63.6961	67.6723	66.3178	63.4557	58.7373	60.9511	61.0602	59.7703	54.6942
YDL225W	35.8402	35.7863	35.6898	35.53	35.5492	35.1263	33.6831	29.2689	27.1436	27.622	30.7999	38.3157
YDL143W	159.988	158.995	157.563	156.183	153.284	153.953	153.822	150.044	148.111	148.775	151.844	159.175
YJR072C	104.607	103.862	102.638	101.346	98.7462	98.7027	99.2675	99.5822	106.321	106.716	101.876	87.0461
YFL021C-A	80.3884	79.3297	78.4623	77.8316	77.9149	78.1796	79.445	82.8093	84.3397	85.3303	85.8154	85.428
YLR254C	41.373	41.623	42.0947	42.4335	43.9322	42.6994	40.1296	33.778	32.9297	34.1929	37.8018	44.0205
YPR187W	417.314	417.801	417.207	416.491	412.601	415.34	413.358	393.745	391.484	387.195	381.184	371.786
YDL104C	6.69314	6.26838	5.80436	5.38415	4.79831	4.93138	5.22738	5.58074	5.31018	5.42294	5.83257	6.85827
YDR024W	25.4842	25.7278	25.9573	26.2253	26.4554	26.8309	27.2297	27.838	28.2763	28.5163	28.6897	28.9401
YDR359C	14.4666	14.288	14.1334	14.0372	13.9925	14.1628	14.4643	15.2043	14.5838	14.4456	14.6469	15.7133
YHR108W	60.866	59.3064	57.1872	54.8655	50.7476	49.6478	49.3714	50.576	49.9563	49.3743	49.0346	49.4746
YKL073W	18.8047	18.7641	18.679	18.6432	18.4194	18.8067	19.2403	19.6136	19.8284	19.8779	19.7617	19.5106
YOL069W	12.9754	13.0361	13.0741	12.9872	12.985	12.2067	11.3676	10.6662	10.5992	10.6498	11.0369	11.7595
YDL176W	13.2507	13.5688	13.9621	14.2938	15.0599	14.5932	13.8388	12.6364	12.9289	12.9891	13.027	12.6734
YOL055C	12.7708	13.0062	13.345	13.7972	14.5606	15.033	15.9948	18.6326	20.5567	20.8588	19.6848	16.097
YJL169W	35.447	35.351	35.1086	34.7899	33.9237	33.9962	34.2057	34.1625	34.2154	35.0693	37.002	40.8156
YJL046W	17.7392	17.4306	17.075	16.6779	16.2252	15.7972	15.38	14.8277	14.8173	15.3012	16.386	18.2603
YNL331C	12.0017	12.4476	13.0105	13.5552	14.621	14.3901	13.8599	13.0906	13.055	13.0224	13.0724	13.1061
YML097C	28.27	28.1658	27.9521	27.6522	27.1054	26.7249	26.1844	24.9497	25.2478	25.2236	25.0854	24.4931
YGR156W	17.3181	17.2374	17.3305	17.6526	18.5567	19.497	20.5285	21.5416	22.2364	22.2937	21.5906	19.7463
YDR212W	97.2364	96.4791	95.2734	93.7918	91.1814	89.5431	88.4014	88.931	89.0298	90.3057	93.5571	100.203
YNL290W	53.7721	53.6713	53.5478	53.4943	53.3204	53.8731	53.826	51.6215	50.1467	50.9485	53.8721	60.4813
YNL091W	31.0188	30.7474	30.6013	30.678	30.9771	31.8332	33.0719	35.409	35.2736	36.0097	37.2609	39.7837
YMR307C-A	1051.38	1053.19	1047.88	1037.54	1004.38	990.286	979.335	976.365	1000.41	961.626	867	677.199
YPL085W	9.9934	9.83624	9.62906	9.44516	9.06737	9.19342	9.49088	10.2337	10.2546	9.95451	9.2969	8.24101
YEL067C	19.2795	18.954	18.6175	18.2045	18.1162	17.1722	15.8448	13.712	12.467	12.81	14.9106	19.7526
YGR099W	12.2869	12.3747	12.5388	12.7408	13.1633	13.3174	13.5668	14.1724	14.1874	14.4877	15.0592	16.1565
YBR092C	29.0719	28.8416	28.4008	27.8222	26.6135	25.9887	25.6599	26.538	25.7754	23.971	21.184	17.234
YMR001C	23.9321	23.6253	23.2188	22.6375	21.9653	20.6276	19.2717	18.4167	17.7774	16.8959	15.8971	14.5362
YPR050C	86.5452	86.1572	85.3924	84.3108	82.2274	80.4829	79.7305	81.7501	86.0821	86.7276	84.7179	77.3933
YLR104W	44.7393	46.0035	47.6642	49.5018	52.7807	53.8785	53.95	51.1944	52.4972	54.5471	57.6201	61.7527
YOR217W	25.6489	25.0653	24.3018	23.5059	22.2366	21.8528	21.6018	21.637	21.1978	20.8381	20.5937	20.7048
YHR067W	21.4338	21.1641	20.7706	20.1747	19.487	18.0098	16.5585	15.688	15.427	15.8794	17.4293	20.5019
YBR087W	30.775	30.0779	29.2205	28.2494	26.8315	25.8438	25.6362	27.8136	28.0103	27.2721	25.7549	23.1025
YPL082C	10.7027	10.6254	10.4885	10.347	9.97484	10.0354	10.2325	10.8258	10.6694	10.6225	10.6937	11.1763
YDR151C	48.4953	47.9453	47.0892	46.1489	44.3754	44.1523	44.8885	47.2935	51.0764	50.8342	47.3811	38.2833
YJR051W	41.7812	42.0985	42.6977	43.3195	45.2225	44.6707	42.9766	39.0132	36.2945	35.2596	35.6089	38.1462
YOL064C	116.546	113.935	110.952	107.966	104.009	102.905	102.747	103.206	103.85	107.199	113.662	124.792
YDR049W	21.3607	21.508	21.4821	21.2734	20.6308	19.8731	18.9407	17.7988	17.7625	18.0333	18.9502	20.788
YOR229W	16.2358	16.0098	15.7631	15.5311	15.2198	15.2671	15.167	14.4273	13.6064	13.2021	13.059	13.4428
YKL006C-A	90.7247	90.4293	90.7548	91.1833	93.8063	92.8615	92.7029	95.0911	96.3417	97.2344	97.8232	97.1399
YDL074C	43.2447	42.7925	42.0104	40.9799	39.0946	37.7684	36.8974	37.3859	38.109	38.4225	38.9274	39.6208
YPL263C	51.1906	50.963	50.2688	49.3045	46.8166	45.7987	45.7319	48.6917	50.8281	48.7875	43.0475	31.311
YOR345C	13.5606	13.3412	12.9956	12.542	11.7424	11.1204	10.7135	10.8173	11.5552	12.5042	13.9598	15.963
YPR111W	16.4711	16.7477	17.156	17.6575	18.5952	19.0438	19.3924	19.4437	20.3815	20.5529	19.969	17.9403
YOL008W	27.4952	27.3874	27.3353	27.3546	27.83	27.9141	27.2874	24.825	22.5824	22.102	23.2543	27.4293
YKR054C	2.57255	2.51496	2.45647	2.41976	2.35528	2.46291	2.63848	2.93506	3.03305	3.02262	2.87569	2.5392
YNL330C	54.5745	54.1664	53.3362	51.8472	49.8017	45.5482	41.3844	39.3342	38.5517	37.0307	35.7411	34.2797
YNL051W	16.3783	16.0637	15.707	15.2523	14.9365	13.9109	12.9694	12.765	12.328	11.87	11.5684	11.4707
YIL030C	29.008	28.6916	28.4038	28.3099	28.3297	29.1245	29.6947	29.2781	29.1462	29.0265	28.6767	28.083
YPR196W	9.6773	9.74636	9.79283	9.84186	9.76607	9.83928	10.0982	11.0064	11.4916	11.6743	11.5991	11.1529
YHR084W	36.7413	36.7771	36.6711	36.455	35.8851	35.4072	34.78	33.9914	33.7592	33.413	33.123	32.9332
YDL164C	12.7092	12.7332	12.6926	12.6021	12.2856	12.1124	11.9991	12.2422	11.9088	12.412	13.8374	16.9368
YMR225C	77.8967	75.6477	73.2559	70.72	67.5855	66.254	64.5852	59.3794	55.9475	56.0825	59.1779	66.4
YOL043C	21.1385	21.7089	22.4719	23.2234	24.692	24.4342	23.9781	23.8225	23.5836	23.9709	25.0342	27.1324
YBR253W	69.5819	70.0296	70.8919	71.7216	73.7253	73.1277	71.8429	70.2124	63.9143	63.8406	69.1299	84.1666
YDR177W	127.297	130.155	134.529	139.328	150.384	150.237	146.617	135.984	138.234	138.695	137.44	130.393
YPL048W	253.862	254.22	255.971	258.293	265.517	265.115	265.372	272.904	264.672	261.736	262.413	271.722
YDL166C	97.7559	99.0713	99.8266	100.013	98.5605	96.5133	95.775	100.07	108.642	109.606	104.893	89.4607
YLR244C	218.108	216.847	213.924	210.21	200.525	198.515	201.652	217.601	231.939	233.021	223.695	196.684
YML074C	207.511	210.222	213.538	217.6	223.231	228.837	229.676	215.079	213.996	222.623	240.288	271.564
YNR025C	68.1597	66.744	64.4142	61.5555	55.3935	53.4238	53.3366	57.2839	60.496	61.1442	60.0941	55.9036
YLR055C	23.867	24.0518	24.2816	24.5571	25.0288	25.1059	25.6124	28.1568	28.3041	27.6593	26.2701	24.1763
YNL233W	11.2133	11.4382	11.6764	11.9432	12.2248	12.5282	12.7056	12.5658	12.7986	12.7129	12.3028	11.3756
YKR095W	16.329	16.0115	15.693	15.4829	15.1062	15.6326	16.3998	17.6747	17.0181	16.8334	16.8194	17.5258
YBR275C	7.66687	7.61553	7.49116	7.31336	6.89932	6.67728	6.50926	6.5021	6.58641	6.83344	7.33737	8.23524
YHR062C	44.5751	44.1448	43.3458	42.3601	40.1998	39.5658	39.4472	40.9059	40.1653	37.6303	33.4332	27.1891
YER119C-A	101.896	100.291	98.9396	98.0891	98.3268	99.4995	100.702	102.351	95.5628	92.3095	91.3315	96.447
YOR122C	625.924	616.724	608.741	601.022	596.754	590.19	586.266	590.652	560.823	556.523	571.941	623.839
YDR416W	12.8617	12.7916	12.6465	12.4733	12.079	12.0104	11.9774	11.8954	12.2786	12.5669	12.8964	13.2289
YKL113C	33.9494	34.1036	34.1769	34.2741	34.008	34.5941	35.1335	35.2234	35.4165	35.6098	35.8892	36.5451
YGL007W	10.6095	10.3629	10.0728	9.82192	9.37898	9.58189	9.84099	10.0427	9.59162	9.84852	10.7215	12.8016
YNL177C	45.8528	46.788	48.0988	49.4843	52.6957	52.4185	50.9067	46.6532	48.2194	47.9093	46.0401	40.4135
YGR029W	86.0698	86.6145	86.9971	86.6929	86.784	82.3477	78.1952	76.6002	81.3979	82.2715	80.9537	73.7877
YLR026C	38.2001	38.6994	39.3327	40.081	41.4437	41.6982	41.8493	42.7691	43.5695	43.3509	42.1755	39.5142
YGR033C	72.9308	74.3227	76.672	79.5152	85.8854	87.7808	86.7549	78.4896	72.4887	67.3273	61.5612	55.1993
YNL039W	35.348	35.6734	36.3234	37.1099	39.0195	39.2601	39.6812	41.2057	41.6649	41.5241	40.7127	38.8249
YDR354C-A	175.646	170.323	163.616	156.657	144.196	142.178	146.074	161.512	176.312	180.867	176.284	154.218
YKL216W	304.657	310.746	317.07	324.472	332.298	342.326	352.496	362.895	380.465	383.365	373.839	344.53
YDL092W	144.949	146.26	147.527	148.139	150.059	145.881	138.837	125.528	125.121	129.132	139.312	157.111
YPR133C	63.6015	63.3893	63.0628	62.738	62.2264	62.4793	61.4883	55.8766	54.9245	54.3673	54.1678	54.0879
YER008C	12.979	12.9565	12.9143	12.8696	12.7702	12.7477	12.7951	13.0288	13.4459	13.3704	12.8541	11.5592
YNL153C	172.715	170.287	166.313	160.974	150.745	143.848	140.113	146.087	145.521	148.313	156.442	173.73
YJR138W	7.0553	7.07917	7.05868	7.02162	6.81039	6.83588	6.85262	6.84532	6.77961	6.73843	6.72858	6.83156
YLR261C	92.8593	91.1456	89.268	87.316	84.6748	83.4654	82.8798	83.438	80.7425	82.7058	88.9717	102.455
YKL049C	36.5565	38.3684	40.4924	42.3662	45.7318	44.2889	41.3569	36.2544	35.8945	36.4447	38.3746	41.5958
YDR409W	14.1853	14.3788	14.5849	14.7025	15.0705	14.3511	13.8092	14.5396	14.9231	14.9139	14.8205	14.558
YHR063C	95.2236	95.4095	95.4294	95.1506	94.8726	93.1187	90.6384	86.347	87.2697	89.3846	93.6196	100.235
YOR327C	222.689	221.558	220.921	220.653	222.394	222.81	224.752	232.942	224.167	217.392	211.628	211.543
YJR084W	23.5296	22.7877	21.7577	20.487	18.3712	16.9531	15.9059	15.7612	15.3708	15.4328	16.1916	17.9481
YIL009W	11.9092	12.0501	12.2284	12.4313	12.8362	12.8966	12.8775	12.8888	12.8714	12.4939	11.7786	10.5803
YJL198W	45.3017	46.2706	47.181	47.8937	48.7338	47.8296	46.2136	43.8249	44.6058	44.6703	44.5025	43.4389
YDL043C	30.5451	30.5549	30.435	30.1492	29.713	29.0193	27.4631	23.5616	20.7483	20.1712	21.9295	27.7525
YDR321W	112.956	113.345	113.371	113.348	112.086	113.069	113.104	109.083	110.76	111.658	112.186	111.573
YNL224C	12.7305	12.8631	13.0448	13.2406	13.6889	13.6574	13.5503	13.6084	13.0613	12.8679	13.0498	14.0568
YJL186W	42.6823	43.7541	45.0282	46.44	48.573	49.4401	49.7924	49.9303	49.3934	48.9693	48.5815	48.787
YOL049W	52.0808	50.2926	48.278	46.2995	43.5718	42.8993	43.2683	46.5967	43.5458	42.1281	41.8551	44.6812
YHR146W	133.595	134.563	135.656	136.657	137.895	137.371	137.206	140.991	137.979	134.539	130.134	125.63
YMR033W	55.0489	53.9306	52.454	50.778	48.4219	47.0093	45.5771	43.8254	41.9527	39.8322	37.7658	36.1203
YMR132C	17.4966	17.3367	17.0227	16.6627	15.7583	15.7807	15.7314	15.1362	14.9372	14.77	14.6499	14.6595
YGL211W	58.9761	58.9816	58.5565	57.8626	55.8427	55.0898	54.2021	52.3598	54.2625	56.5187	59.9088	64.492
YBR082C	805.932	791.485	771.452	749.488	708.275	704.074	703.702	693.579	688.838	678.795	665.591	648.596
YDR131C	12.5451	12.5044	12.4063	12.2036	11.8808	11.2625	10.8601	11.2974	11.5752	11.705	11.892	12.0762
YLR262C	73.5641	72.5135	71.36	70.1613	68.7784	67.6208	66.6771	66.5649	64.9893	66.6924	71.6087	81.7967
YOL078W	6.92299	6.98824	7.08132	7.21583	7.40527	7.69698	7.98135	8.13191	8.27158	8.48499	8.76972	9.21883
YPR197C	17.1305	16.8603	16.5789	16.4372	16.1646	16.8128	18.0071	20.6467	21.1323	21.3356	21.1879	20.9162
YOR192C-B	1.23283	1.2438	1.26272	1.28747	1.34286	1.36297	1.38823	1.44283	1.4778	1.41484	1.25165	0.928282
YER140W	14.7874	14.6063	14.4348	14.2366	14.2095	13.8888	13.4068	12.338	11.8414	11.7574	12.1493	13.2144
YKL101W	18.9847	18.7059	18.2525	17.7018	16.6021	16.1589	15.9856	16.4659	16.8128	17.0557	17.4134	17.9655
YGR189C	219.396	219.871	219.404	219.428	215.578	220.141	227.599	247.259	243.286	231.281	210.107	181.119
YML031W	35.9682	35.6991	35.3922	35.0289	34.8845	34.0743	33.2547	32.4742	33.7158	34.8444	36.3409	37.8783
YJR088C	82.0985	77.7076	72.368	66.9207	58.4036	56.8376	58.3645	65.7496	67.6824	63.7521	54.0073	35.2198
YDL028C	13.4835	13.5836	13.738	13.9031	14.3453	14.2117	14.1339	14.5966	14.789	14.0553	12.4145	9.30718
YDR189W	31.084	30.4299	29.8523	29.5261	29.4179	30.1899	31.5523	34.5786	34.2028	33.1399	31.0171	27.8694
YLR039C	8.98513	8.74288	8.45414	8.20245	7.73681	7.89219	8.26471	9.20362	8.9463	8.67499	8.27511	7.92959
YNL102W	5.98879	5.93347	5.8645	5.83605	5.70896	6.02888	6.35631	6.47866	6.42582	6.30157	6.0407	5.67067
YDR097C	7.84562	8.00058	8.16032	8.35355	8.51509	8.82444	9.23348	10.0277	10.2267	10.1832	9.90894	9.45096
YDR266C	34.3176	34.0779	33.6641	33.2009	32.2353	32.1901	32.0731	31.532	30.5716	30.5996	31.7515	35.1294
YKL185W	41.3989	40.1918	38.6422	36.9581	34.0591	33.0406	32.6727	34.3433	31.9484	29.9874	28.049	26.9079
YIL020C	43.5893	43.1286	42.5588	42.0536	41.0974	41.6886	42.3075	42.0084	41.5619	42.9053	46.0944	52.5618
YGL213C	45.3505	44.5778	43.5654	42.4651	40.8343	40.1149	39.6012	39.4207	38.9726	38.1137	37.0625	35.8544
YPR013C	42.3962	41.6599	40.9974	40.5035	40.0226	40.6335	41.9228	44.4787	43.8247	45.5501	49.4372	57.3775
YOR104W	34.716	35.2941	35.9489	36.5576	37.6035	37.2357	36.7045	36.7846	36.9485	36.3905	35.2911	33.3536
YCR044C	41.8245	40.8005	39.7373	38.773	37.7406	37.992	37.9823	36.0477	33.9792	33.2988	33.6904	36.0884
YDR365W-B	1.20766	1.1988	1.17909	1.15326	1.08352	1.06379	1.04914	1.06101	1.01537	0.96361	0.895421	0.814453
YGL125W	115.658	113.295	110.668	107.992	104.673	102.797	102.879	108.969	108.068	103.467	94.7928	80.2826
YJL214W	2.93821	2.96221	3.00913	3.09597	3.2382	3.47364	3.59289	3.32907	3.07882	2.93958	2.81792	2.79475
YEL018W	31.7336	32.0094	32.2005	32.1862	32.1641	31.2851	29.5994	25.6999	24.7691	24.2682	24.4841	25.4933
YBR163W	24.8051	24.6906	24.4633	24.157	23.6685	23.18	22.8715	23.0981	24.1818	24.175	23.4562	21.3725
YLR431C	13.0992	13.2571	13.4961	13.7934	14.3226	14.6345	14.8869	14.9885	15.1354	15.2792	15.3648	15.3526
YGL232W	53.5136	53.2504	52.6543	51.6016	49.9231	47.5126	44.8684	41.8627	41.064	40.056	39.5321	39.3617
YGR047C	10.5735	10.2606	9.89113	9.54028	9.04306	8.99196	9.06266	9.28891	9.57193	9.62235	9.46733	8.942
YNR063W	3.73175	3.74527	3.75487	3.75253	3.7572	3.69955	3.58166	3.2944	3.22441	3.32151	3.61384	4.1988
YBR055C	17.1956	17.0812	16.9161	16.7709	16.4405	16.7312	16.7617	15.4666	15.3684	16.3239	18.388	22.1702
YDR407C	8.49041	8.40421	8.32675	8.30325	8.32058	8.51667	8.92081	9.9668	10.1332	9.92697	9.34348	8.33712
YCL056C	43.8122	45.3894	47.4979	49.8323	53.8575	55.3896	54.5043	47.2246	43.7266	44.6877	49.4195	60.215
YGL134W	21.4237	21.5293	21.4978	21.38	20.7275	20.5434	21.1391	24.1212	25.9906	26.1022	24.8234	21.3406
YDR459C	27.0514	27.9991	29.2493	30.6236	33.1615	33.7348	33.523	31.9665	31.3088	29.9505	27.7097	24.091
YHR191C	31.4419	31.2176	30.9454	30.8408	30.2309	31.573	33.0421	33.994	33.5984	34.0592	35.0468	37.4019
YJR124C	37.6268	37.646	37.5174	37.4059	36.7333	37.2321	37.88	38.541	39.5979	40.2316	40.6522	40.8122
YJR135C	9.77163	9.98556	10.2049	10.3448	10.6214	10.1705	9.39999	8.08605	7.59404	7.73857	8.6246	10.6006
YMR168C	12.8055	12.4755	12.1443	11.8629	11.565	11.6728	11.8949	12.0787	12.1779	12.8469	14.0622	16.1346
YIL019W	65.422	65.8998	65.9359	65.6336	63.9083	62.8851	63.0308	66.7365	72.5105	71.934	66.1127	50.9272
YBR023C	28.0048	28.436	28.834	29.3183	29.6313	30.4258	31.0498	31.4413	31.8443	31.9422	31.739	31.3353
YDR224C	1834.89	1806	1761.97	1704.21	1595.66	1522.86	1460.35	1444.57	1344.39	1302.47	1315.86	1433.12
YOR089C	135.908	140.314	146.897	155.226	170.263	178.872	185.432	185.888	197.813	206.035	209.962	204.154
YOR011W	7.51992	7.41573	7.28816	7.19094	6.95071	7.13789	7.49352	8.22684	8.36852	8.53338	8.6907	8.95235
YDL102W	8.56163	8.70483	8.852	9.00506	9.17773	9.29778	9.24054	8.68782	8.6924	8.84016	9.14697	9.67044
YDR109C	12.9692	13.143	13.3333	13.5037	13.7099	13.6073	13.3507	12.9844	12.4841	13.1227	14.88	18.5096
YKR006C	40.8756	40.1958	39.2079	37.9225	36.1026	34.1983	32.1226	29.8233	28.2659	26.8573	26.0058	26.0473
YNR060W	8.09575	7.94191	7.70011	7.47535	6.8776	7.13733	7.85827	9.48286	10.7868	11.5719	12.0396	11.9947
YLL022C	26.9323	27.6429	28.5496	29.7388	31.3229	33.1631	35.0406	37.3633	37.5245	37.9444	38.3741	39.5745
YOR051C	137.566	137.313	136.126	134.751	129.455	130.758	134.81	145.33	151.562	146.986	132.118	101.374
YDR263C	8.88064	9.22689	9.74164	10.3523	11.5661	11.941	12.1665	12.2026	12.6657	13.0732	13.4364	13.6374
YDL163W	18.2899	18.2758	18.1112	17.7213	17.0321	15.8329	14.5533	13.41	13.2222	13.163	13.5774	14.5327
YML114C	26.3149	25.9719	25.5108	24.9575	24.2079	23.6812	22.8759	20.971	19.9691	19.9048	20.9392	23.7487
YLR141W	13.6684	13.2292	12.6223	11.8917	10.6435	9.8875	9.44686	9.7395	10.1917	10.5647	11.0346	11.4406
YKR105C	5.25933	5.26128	5.26899	5.27106	5.31677	5.2649	5.17178	4.93093	5.00629	5.24897	5.70655	6.44572
YKL045W	13.9748	13.8433	13.7038	13.5925	13.4105	13.6298	13.8924	13.8734	14.0614	14.1782	14.2174	14.0934
YPL155C	13.709	13.9284	14.0971	14.0994	14.0346	13.0587	12.2214	12.4852	13.0707	13.1716	13.062	12.3402
YCR106W	5.57403	5.47471	5.39994	5.38644	5.42261	5.68727	6.00328	6.34546	6.34185	6.36521	6.33143	6.28683
YNL312W	51.1163	51.8971	52.7979	53.8121	55.2877	56.3869	56.5747	54.6539	51.9449	50.3569	49.6599	51.3822
YER167W	20.0961	20.8374	21.732	22.7296	24.2014	24.8042	25.281	26.2994	26.6459	26.1843	24.833	22.2858
YER147C-A	244.922	250.421	256.317	262.096	270.742	272.514	267.597	245.917	242.137	239.314	238.732	241.337
YBL036C	82.837	83.2811	83.8883	84.6513	86.398	87.3649	86.6162	80.2252	78.6548	81.4448	88.9829	104.133
YGR058W	24.5156	25.0573	25.684	26.3747	27.3461	28.133	28.1184	25.6127	24.6629	24.4778	24.9668	26.6735
YOR079C	40.6224	39.5758	38.2638	36.9429	34.7142	34.6904	35.3423	36.815	37.1879	37.4283	37.7065	38.2964
YER132C	8.63743	8.66183	8.66847	8.68225	8.58961	8.76619	8.93692	8.9408	8.95011	9.24382	9.84119	10.9922
YNR061C	79.0779	78.8671	78.6271	78.2741	78.4564	77.0816	75.3549	72.618	74.9412	76.8147	79.0284	80.4662
YAL003W	1945.9	1909.95	1862.02	1814.55	1723.59	1741.29	1774.05	1804.05	1765.32	1718.9	1662.42	1618.11
YCL002C	50.4814	50.8193	51.0112	50.8685	50.7524	48.6367	46.2592	44.6801	44.3923	44.2835	44.9922	46.7276
YLR320W	6.02874	5.93664	5.80489	5.65807	5.39641	5.32674	5.32652	5.3515	5.80279	6.18252	6.60016	6.96323
YDR241W	21.0982	21.4583	21.7542	21.8336	21.9481	20.7702	19.7542	19.6834	21.6959	22.8748	23.9405	24.1485
YLR210W	14.2279	14.3243	14.3617	14.3325	14.1322	13.8924	13.6577	13.5362	13.7537	14.0208	14.4944	15.2411
YBR258C	22.4855	23.3415	24.3063	25.0489	26.7455	25.175	22.5955	18.5646	18.1444	19.1962	22.3401	28.2157
YCR060W	74.2397	76.4284	79.1401	81.7187	86.5541	85.5926	83.0952	77.4788	81.8856	84.3527	85.8187	83.1941
YOR218C	44.0721	43.1381	42.0583	41.1603	39.8193	40.3772	41.3868	43.2535	43.2484	42.9499	42.1906	41.1808
YPR031W	10.7721	10.8675	10.9829	11.0769	11.3443	11.1035	10.999	11.3005	12.8359	13.6537	14.0699	13.4072
YBL079W	17.7506	17.6383	17.4497	17.2461	16.8071	16.8753	16.7049	15.5591	14.9703	15.2084	16.2846	18.7883
YPL202C	33.0676	33.0713	33.4328	34.1507	36.0556	37.593	38.4655	36.9634	35.4842	36.2349	38.7582	44.4808
YOR258W	15.8193	16.032	16.2908	16.6849	17.0487	18.0143	19.0561	20.1194	20.7448	20.9866	20.7202	19.8051
YCR026C	21.245	21.5964	22.0396	22.4407	23.2825	22.9608	22.2122	20.8892	19.7229	19.3254	19.6818	21.3645
YFL049W	22.1172	22.2427	22.4063	22.4607	22.8811	21.8206	20.8556	21.1062	21.4481	21.4316	21.2994	20.7209
YOR073W-A	24.7101	24.9691	25.3732	26.1145	26.9545	29.2748	30.8414	29.9678	26.5861	25.0844	24.475	26.5909
YDL192W	933.544	939.593	944.519	949.117	949.466	957.277	954.094	907.82	920.296	938.808	966.681	1001.81
YIL130W	29.0649	29.0597	29.0113	28.9545	28.7418	28.8293	28.8952	28.9159	28.3542	27.8925	27.4979	27.4672
YML061C	13.5854	13.6293	13.6563	13.657	13.6293	13.5629	13.4021	12.8332	13.0483	13.6546	14.7853	16.6296
YER148W	224.028	228.218	232.62	237.087	243.256	245.788	243.813	229.218	232.414	234.081	235.888	236.408
YKR095W-A	70.3284	71.5047	72.6595	73.2506	74.221	71.3417	67.9275	64.9277	64.1239	64.8725	68.0854	74.7033
YDR166C	13.9804	13.9016	13.8867	13.9284	14.1669	14.3384	14.378	14.1581	12.9578	12.4278	12.3189	13.1863
YMR287C	8.44467	8.60165	8.70231	8.73004	8.63509	8.30408	7.95429	7.89361	8.04994	7.93177	7.68118	7.18924
YOR274W	23.8656	24.2013	24.4854	24.8119	24.5439	25.5594	26.8894	28.5419	29.618	30.3312	30.6212	30.3706
YJL171C	105.619	108.593	112.232	116.761	122.924	129.269	135.303	140.703	144.898	144.363	138.86	126.616
YEL020W-A	246.629	245.08	242.585	239.56	233.789	231.437	225.882	210.772	200.257	197.354	201.297	216.972
YNL001W	50.6873	50.5708	50.1569	49.5833	48.3762	48.0049	46.9336	43.4888	41.9623	40.1629	38.3854	36.8951
YMR200W	107.142	107.461	108.407	109.432	113.67	111.964	108.249	101.015	97.1549	96.0345	97.5843	103.009
YOL130W	52.7477	54.3383	56.0916	58.0289	60.4694	62.1259	63.1673	63.3246	65.2147	64.5463	61.4176	54.4037
YDL146W	21.9173	21.7732	21.6429	21.5561	21.5559	21.6309	21.848	22.6408	22.1451	20.9224	18.843	15.6736
YKL004W	103.99	106.361	108.861	111.334	114.58	115.291	114.553	109.535	117.916	123.662	128.369	128.639
YLR397C	32.7111	32.5173	32.1186	31.6367	30.4443	30.3579	30.3243	29.8553	30.6307	30.7666	30.4616	29.2438
YDR349C	54.397	55.4429	56.4534	57.2398	58.4517	56.9883	55.8574	57.5795	61.6175	61.8837	59.5215	52.1441
YCR051W	137.189	139.941	142.835	145.705	149.017	150.775	150.347	143.431	146.09	149.659	154.965	161.987
YKL017C	9.93027	9.74738	9.48296	9.14259	8.53145	8.11272	7.87799	8.15403	8.19695	8.30993	8.57958	9.0604
YEL068C	40.9011	40.0065	39.0313	38.0467	37.1766	36.2806	35.8319	36.7263	36.6968	36.9571	37.8075	39.6734
YKL191W	80.8439	80.9521	80.756	80.3977	78.9716	78.6703	79.2057	83.0446	82.4044	78.8203	72.3862	62.4947
YJL128C	24.9503	23.699	22.2932	21.0215	19.1417	19.5261	20.4474	22.1283	20.6929	19.9776	19.5982	20.5138
YHL014C	15.9941	16.118	16.2141	16.217	16.3856	15.7851	14.7902	12.9121	12.7439	12.9598	13.8335	15.5177
YKL144C	57.5568	56.7629	55.4172	53.7022	50.255	48.6755	47.944	48.8545	50.6147	53.2568	57.7494	64.8933
YFL032W	74.5346	75.1245	75.6336	75.8163	75.9055	73.9625	72.5159	75.4004	72.1532	70.766	71.3638	76.4623
YLR375W	154.284	157.224	161.499	166.866	174.983	180.515	190.178	214.666	226.383	226.927	215.425	185.193
YLR019W	54.3004	54.3588	54.591	55.1062	56.2134	57.137	59.8601	68.4204	72.9283	72.9428	68.8806	58.588
YOR279C	17.3603	17.2497	17.1719	17.0375	17.1527	16.6515	15.8799	14.0591	14.2041	15.2089	17.252	20.4611
YGR169C	15.0219	14.8728	14.6603	14.4552	14.0728	14.1827	14.2186	13.8971	13.3304	12.9808	12.8318	13.2363
YOL044W	25.499	26.8242	28.3761	29.9133	32.4185	32.2991	31.804	30.9457	35.2802	38.9864	42.9064	45.791
YGR075C	30.3954	30.2055	30.0974	29.9854	30.3213	30.0024	29.5421	28.285	28.769	28.6306	27.9885	26.0257
YAR018C	24.6607	24.029	23.3304	22.5691	21.7975	20.9991	20.1454	19.4101	17.1083	15.1605	13.3739	12.276
YOR319W	34.6145	34.9107	35.3317	35.6906	36.7162	36.1061	35.228	34.1041	33.8493	34.5601	36.5375	40.3767
YGR140W	10.3367	10.55	10.7901	11.1024	11.3759	11.8969	12.9339	15.4833	17.3157	17.3264	15.618	11.1346
YNR046W	153.465	154.679	155.702	157.112	157.939	162.01	163.853	156.609	159.639	161.876	163.843	164.871
YDR044W	69.7933	70.5341	71.1043	71.4302	71.2669	70.442	69.7667	70.2831	71.9121	74.6585	79.3523	86.9622
YDR159W	10.5847	10.5107	10.4323	10.4103	10.4272	10.656	10.785	10.5813	10.5444	10.3816	10.0628	9.56422
YBR188C	31.2018	29.4651	27.4848	25.518	22.7823	22.5415	22.2638	20.3809	16.6896	16.8033	20.3619	30.1894
YCR033W	22.6403	22.5118	22.3221	22.0761	21.5712	21.3118	21.2616	21.8007	21.8336	21.9945	22.3234	22.958
YFR039C	20.6386	20.7858	20.9448	21.1762	21.3649	21.6961	22.6958	25.8457	28.1622	28.8182	28.0077	24.7423
YNL083W	17.5896	17.5815	17.6023	17.6364	17.9384	17.7779	17.836	18.6874	19.6312	19.4902	18.4994	16.0386
YPL105C	54.8561	54.1724	52.947	51.4286	48.2245	47.1227	46.4981	46.6392	47.4946	47.5268	47.3322	46.6965
YJL111W	124.765	122.463	119.175	115.611	108.862	107.696	107.689	109.461	109	108.699	109.05	111.237
YBR217W	23.9015	24.6732	25.7721	26.9902	29.5745	29.8692	29.3737	27.2817	27.4048	27.1305	26.4975	24.9413
YBR256C	261.928	261.149	261.465	261.648	266.417	261.287	256.709	258.223	253.401	251.889	253.154	258.469
YOR149C	17.6476	17.5131	17.3961	17.2989	17.3424	17.123	17.2778	18.8745	19.3018	19.4038	19.2783	18.9003
YHR024C	64.0339	64.1517	64.4303	64.9787	66.0217	67.4756	67.527	63.2314	60.3844	60.2446	62.1331	67.6722
YDR264C	61.8998	62.5308	63.3296	64.1966	65.699	65.8479	65.5842	65.7879	63.4031	61.2401	58.8841	57.0509
YJL032W	40.8054	41.6148	42.6405	43.5043	45.6024	44.2374	41.4189	35.6863	34.0218	36.3164	42.9448	55.8976
YOL072W	15.387	14.8384	14.0702	13.0778	11.5166	10.2267	9.31873	9.08105	10.0639	10.6977	11.4491	11.8612
YER180C-A	22.8852	22.9962	23.2045	23.5227	24.3374	24.7363	25.0951	25.439	25.854	26.0731	26.2587	26.5266
YLR154C	25.4901	26.826	28.6183	30.5238	34.2226	34.4809	33.7406	31.0423	32.6683	35.5685	40.1223	46.4332
YHR133C	87.8457	87.4828	86.9757	86.4284	85.5361	85.3378	84.8164	82.5185	83.3447	85.8696	90.4975	97.9815
YPR032W	8.21414	8.11112	7.9374	7.73075	7.33567	7.12565	7.01561	7.30904	7.38121	7.0686	6.42938	5.31102
YMR061W	35.6731	35.7036	35.5681	35.1352	34.621	32.8656	30.8423	28.2463	29.5655	30.5597	32.0486	33.3857
YJR025C	173.067	172.338	171.948	170.844	171.513	165.027	159.116	158.712	154.261	149.912	145.417	139.909
YLL004W	13.4518	13.6261	13.766	13.8463	13.8082	13.5655	13.4603	13.9851	14.6764	15.0851	15.3861	15.3878
YDL008W	39.3975	40.1031	40.6033	40.6981	40.359	38.7408	36.7214	33.8567	35.495	36.726	38.4395	39.914
YOR304C-A	49.8499	49.6327	49.4513	49.4235	49.6247	50.3589	51.0145	50.6795	51.9711	51.2472	48.5424	42.3889
YOR233W	21.6682	21.6033	21.4379	21.2531	20.6893	20.7099	21.282	23.1028	25.6227	26.0708	24.7766	20.284
YEL044W	107.841	108.324	109.113	109.941	111.297	111.169	111.54	114.49	114.659	117.296	121.981	129.924
YOR201C	74.0731	73.3946	72.3213	71.1083	68.5502	68.1105	68.1585	69.0854	69.6912	68.2665	64.9645	58.7382
YNL257C	7.90512	7.414	6.88505	6.38957	5.74869	5.752	5.9322	6.2694	5.79182	5.64496	5.70375	6.24413
YDL195W	43.2694	40.8234	37.8551	34.851	29.8957	29.2332	30.5262	36.4565	35.1298	32.4473	27.9988	21.9276
YPR072W	41.1833	40.1757	39.1606	38.3187	37.5537	37.8085	38.5467	40.2584	39.6423	37.9949	35.0108	30.2846
YOL143C	172.567	175.074	179.859	185.591	199.261	202.022	199.395	182.946	171.629	178.894	202.859	253.691
YIL063C	50.3256	51.0449	52.1333	53.1799	55.6082	54.5738	53.7074	55.2504	55.3605	55.9767	57.2041	59.2541
YDL235C	116.217	116.042	115.468	114.646	112.539	111.924	111.207	109.947	108.42	110.158	115.662	127.809
YCR045W-A	23.4901	22.9111	22.1063	21.171	19.3297	18.7615	18.8406	20.189	21.1504	21.8283	22.3873	22.5422
YLR078C	59.277	59.7744	60.403	60.9202	61.9813	61.3054	59.1332	53.8919	48.5279	46.913	48.378	55.2997
YDR181C	15.916	16.1398	16.4537	16.8049	17.5755	17.6443	17.3831	16.6991	15.4857	14.4489	13.4549	12.8302
YBR017C	37.8003	37.5695	37.0738	36.4534	34.9292	34.6662	34.3987	33.9045	33.2036	32.825	32.8603	33.8438
YGR218W	39.3284	38.4613	37.4307	36.3967	35.0641	34.5566	34.4273	35.3899	34.5996	33.023	30.6682	27.4921
YDR322W	33.0461	32.7599	32.4046	32.0368	31.5904	31.4739	30.5835	27.3536	25	23.2807	21.9069	21.3171
YGR004W	15.0584	15.5538	16.1255	16.7084	17.6813	17.7454	17.2045	15.216	15.6507	16.5739	18.1443	20.3841
YMR125W	37.6652	37.0126	36.0427	34.8457	32.7931	31.5515	30.374	29.0273	29.0338	28.9852	29.2319	29.6505
YBL090W	45.2248	46.0511	46.7858	47.1071	47.6835	45.4327	42.4174	38.8349	38.0374	38.1559	39.961	44.0228
YML086C	56.1166	54.2035	52.2346	50.3576	48.4687	47.7916	47.7639	48.7269	46.9848	45.5071	43.8709	42.2671
YDL016C	45.0116	44.4053	44.0933	44.2527	44.8103	47.482	50.2994	50.9361	52.0659	53.9803	56.0496	58.1556
YPL153C	4.51436	4.56418	4.62883	4.71234	4.81958	4.94433	5.04057	5.0737	5.04573	5.10437	5.21635	5.45018
[truncated: 2,906 more rows]
