# Supplementary material for: Protein biogenesis machinery is a driver of replicative aging in yeast
Source: eLife. 2015 Dec 1;4:e08527. doi: 10.7554/eLife.08527 (PMC4718733; doi:10.7554/eLife.08527)
Supplement: Figure 3—source data 1. — DOI: http://dx.doi.org/10.7554/eLife.08527.022 [file elife-08527-fig3-data1.xlsx]

## Sheet: ReadMe
This is the supplementary table for the GO enrichment analyses performed in this study
Sub tables (tabs in this excel sheet) are organized as follows:
Table name	Sub name	Figure	Description	Sub description
S6.	1a	Figure 3B	Proteome two-fold analysis	Notes, genes, and summary
S6.	1b	Figure 3B	Proteome two-fold analysis	GO terms
S6.	2a	Figure 3-figure supplement 2 A and B	Daughter proteome and transcriptome two-fold enrichment with heatmap	Notes, genes, and summary
S6.	2b	Figure 3-figure supplement 2 A and B	Daughter proteome and transcriptome two-fold enrichment with heatmap	GO terms
S6.	3a	Figure 4-figure supplement 3	Transcriptome two-fold analysis	Notes, genes, and summary
S6.	3b	Figure 4-figure supplement 3	Transcriptome two-fold analysis	GO terms
S6.	4a	Figure 4B, Figure 4-figure supplement 4	Proteome and Transcriptome per expression	Notes, genes, and summary
S6.	4b	Figure 4B, Figure 4-figure supplement 4	Proteome and Transcriptome per expression	GO terms
S6.	5a	Figure 5C	Co-expression map	Notes, genes, and summary
S6.	5b	Figure 5C	Co-expression map	GO terms
S6.	6a	Figure 6B	Transcriptome network	Notes, genes, and summary
S6.	6b	Figure 6B	Transcriptome network	GO terms
S6.	7a	Figure 7-figure supplement 4B	Proteome network	Notes, genes, and summary
S6.	7b	Figure 7-figure supplement 4B	Proteome network	GO terms
Cut-offs for enrichment scores and sizes of background genelists used to find GO enrichments in DAVID version 6.7
Figure and analysis type	Lowest score1	Highest score1	Back-ground2
Figure 5C: Co-expression map	1	6.11	1112
Figure 4B: Per-expression (mother proteome)	1.11	2.35	1494
Figure 4-figure supplement 4: Per-expression (mother transcriptome)	1.01	10.24	4904
Figure 3B: Two-fold (mother proteome)	0.54	3.5	1494
Figure 4-figure supplement 3: Two-fold (mother transcriptome)	0.54	4.36	4904
Figure 7-figure supplement 4B: Network (mother proteome)	0.9	3.33	1643
Figure 6B: Network (mother transcriptome)	0.9	3.21	5807
Figure 3-figure supplement 2A: Two-fold (daughter proteome)	1.09	1.88	1494
Figure 3-figure supplement 2A: Two-fold (daughter transcriptome)	1.18	2.93	4904
1DAVID enrichment score
2size of background genelist;
backgrounds were chosen to reflect the context of the analysis, i.e. a background of 1112 was used for the co-expression map, as this is number of genes in common between the proteome and transcriptome. 1494 is the size of the final proteome dataset, 4904 is the size of the final transcriptome dataset, and 1643 and 5807 are the sizes of the proteome and transcriptome dataset prior to fitting and …

## Sheet: 1a
Notes				Genes														Summarized results
Proteome GO enrichment analysis for pertimepoint analysis
				V2	V3	V4	V6	V7	V8	V10	V11	V12	V14	V15	V16	Background		Section	Enrichement_Score	Representative_term
upregulated				YJL052W	YGR205W	YMR196W	YJL052W	YMR105C	YGR019W	YEL024W	YOR142W	YGR088W	YEL024W	YPR041W	YER023W	YPR145W		1	2.3129	stress response (general)
downregulated				YIL160C	YNL015W	YDL102W	YIL160C	YPR160W	YBR006W	YOL022C	YBR039W	YJL041W	YOL022C	YKL033W-A	YJL123C	YNL036W		1	1.9261	energy reserves (polysaccharide)
				YGR279C	YJR069C	YKR066C	YGR279C	YGL156W	YNL015W	YIL051C	YBL047C	YPL188W	YIL051C	YLR179C	YFR044C;reverse_YGL194C	YER091C		1	1.78358	cell wall
Gene list	Section	t		YCR021C	YLR201C	YLR436C	YCR021C	YDL235C	YGL256W	YDR050C	YHR021C	YKL128C	YDR050C	YDL213C	YHR174W	YJR139C		1	1.63681	glycolysis/gluconeogenesis
V2	1	t9,10,11; new changes		YPR160W	YBR140C	YLR088W	YPR160W	YJL201W	YMR105C	YCR088W	YPR191W	YOL140W	YCR088W	YDR050C	YOR142W	YEL071W		1	1.23556	carbohydrate transport and metabolism
V3	2	t12,13,14; new changes		YPL031C	YPR036W-A	YGR261C	YPL031C	YGL115W	YPR160W	YDR071C	YGL105W	YDL053C	YDR071C	YCR088W	YPR041W	YLR058C		1	1.025	disulfide bond
V4	3	t15,16,17; new changes		YDR453C	YPL263C	YDR164C	YDR453C	YOR043W	YPR184W	YFL037W	YAL036C	YLR380W	YFL037W	YLR259C	YKL033W-A	YGR204W		2	1.21418	ATP/GTP binding
V6	4	t9,10,11; previously changed		YBR054W	YNL041C	YER012W	YEL011W	YJL052W	YGR201C	YAL007C;YOR016C	YBL036C	YOR074C	YAL007C;YOR016C	YOR123C	YGR162W	YJR016C		2	1.08676	stress response
V7	5	t12,13,14; previously changed		YPL281C	YLR045C	YOL126C	YBR054W	YDR150W	YOR126C	YGR001C	YBR034C	YNL288W	YGR001C	YDR071C	YLR179C	YJR109C		3	1.18315	oxidation reduction
V8	6	t15,16,17; previously changed		YMR105C	YGR256W	YOR336W	YPL281C	YPL031C	YGL156W	YDR454C	YBL050W	YBR089C-A	YDR454C	YFL037W	YDL213C	YER055C		3	0.811688	reproduction
V10	7	t9,10,11; new changes		YGL156W	YGL141W	YDR539W		YIL160C	YPL239W	YER177W	YJR105W	YOR163W	YER177W	YGR253C	YDR050C	YMR120C		3	0.582019	vesicle
V11	8	t12,13,14; new changes		YDL235C	YPL059W	YPL023C		YLR300W	YDL235C	YDR098C	YGR017W	YLR388W	YDR098C	YAL007C;YOR016C	YCR088W	YER086W		4	2.03346	glycolysis/gluconeogenesis
V12	9	t15,16,17; new changes		YJL201W	YLR172C	YDL137W		YDR453C	YOR212W	YHR114W	YJL128C	YJR045C;YEL030W	YHR114W	YGR001C	YDR168W	YKL029C		4	1.03055	stress response (general)
V14	10	t9,10,11; previously changed		YGL115W	YAL026C	YOR035C		YEL011W	YJR069C	YNL131W	YKL216W	YKL152C	YNL131W	YDR454C	YBR039W	YDR019C		4	0.776378	vacuole related
V15	11	t12,13,14; previously changed		YOR043W	YBR006W	YGR254W		YGR279C	YJR099W	YHL034C	YJR125C	YMR203W	YHL034C	YHR049W	YNL098C	YOR254C		5	2.29089	energy reserves (polysaccharide)
V16	12	t15,16,17; previously changed		YDR150W	YHL007C	YOR241W		YLR290C	YJL201W	YNL135C	YHR122W	YOL121C	YNL135C	YCR009C;reverse_YEL065W	YOL123W	YNL104C		5	2.25205	stress response (general)
				YLR300W	YPR184W	YNL321W		YLR258W	YMR110C	YIL118W	YKL085W	YER003C	YIL118W	YER177W	YOR356W	YPL063W		5	1.59224	glycolysis/gluconeogenesis
Key				YLR290C	YOR212W	YHR039C-A		YGR125W	YLR201C	YBL057C	YOR065W	YCR052W	YFR052W	YDR098C	YBL047C	YOR310C		5	1.48967	glycosidase
time (h)	t			YLR258W	YOR210W	YNL229C		YCR021C	YBR140C	YFR052W	YNL027W	YKL060C	YGR078C	YHR114W	YFL037W	YIL018W;reverse_YJL131C		5	1.26912	cell wall
7.8 - 17.8	9			YGR125W	YPL082C	YOL076W		YCL026C-B	YBR214W	YGR078C	YNL290W	YFR006W	YPL178W	YPR173C	YHR021C	YGL234W		5	0.959778	oxidation reduction
22.0027	10			YCL026C-B	YBR094W	YDR221W		YHR096C	YDL240W	YPL178W	YPR161C;YJL106W	YIL033C	YPL213W	YBL041W	YGR155W	YMR217W		6	3.50286	stress response (general)
26.796	11			YHR096C	YHR138C	YDL188C		YDR044W	YDR379C-A	YPL213W	YOL109W	YIL036W	YLR109W	YNL131W	YAL007C;YOR016C	YLR028C		6	2.89389	energy reserves (polysaccharide)
32.2269	12			YDR044W	YPR187W	YKR008W		YBR054W	YPR036W-A	YLR109W	YHR001W-A	YML036W	YOR281C	YHL034C	YPR191W	YGR055W		6	1.69847	glycolysis/gluconeogenesis
38.38	13			YCL035C	YBL075C	YDR232W		YPL281C	YJL052W	YJL101C	YLR244C	YDL044C	YBR135W	YNL135C	YLR335W	YLR197W		6	1.58094	cell wall
45.3516	14				YKL215C	YJR047C		YCL035C	YBR094W	YOR281C	YER023W	YLR089C	YLR083C	YIL118W	YGL105W	YDL066W		6	1.45357	stress response (osmotic)
53.2504	15				YBL056W	YKR026C		YGR205W	YPL031C	YBR135W	YFR044C;reverse_YGL194C	YDL029W	YPR024W	YFR052W	YGR001C	YNL069C		6	1.42812	ATP/GTP binding
62.1996	16				YGR019W	YIL098C		YNL015W	YIL160C	YOL139C	YHR174W	YLR314C	YBR078W	YGR078C	YIR032C	YDL182W		6	1.17275	oxidation reduction
72.3392	17				YGL256W	YDR297W		YJR069C	YLR300W	YLR083C	YDR168W	YCR077C	YIL062C	YPL178W	YDR454C	YMR186W		6	0.582362	phosphate metabolism
					YGR201C	YBR117C		YLR201C	YGR256W	YPR024W	YOL123W	YPR159W	YBR252W	YPL154C	YGR178C;reverse_YNL271C	YOL058W		7	1.34127	stress response (osmotic)
					YOR126C	YNL173C		YBR140C	YDR453C	YBR078W	YGR155W	YBL098W	YJL184W	YLR109W	YHR049W	YDR211W		7	0.934265	oxidation reduction
					YPL239W	YIL115C		YPR036W-A	YBR085C-A	YIL062C	YGR159C	YER143W	YMR047C	YOR281C	YER177W	YGR061C		7	0.751603	negative regulation of protein metabolism
					YJR099W	YGL200C		YNL041C	YGL141W	YBR252W	YIR032C	YGR082W	YPL037C	YBR135W	YHL015W	YDL126C		7	0.725575	sporulation
					YMR110C	YGR202C		YLR045C	YEL011W	YJL184W	YEL038W	YJL165C	YMR267W	YBL107C	YEL038W	YPR010C		7	0.669823	cytoskeleton
					YBR214W	YOL139C		YGR256W	YHR138C	YMR047C	YNR029C	YNL055C	YDR162C	YEL024W	YAL036C	YPL028W		7	0.544786	proteolysis
					YDL240W	YDR379W		YGL141W	YJL121C	YPL037C	YMR038C	YLR429W	YBR222C	YER057C	YPR173C	YPL237W		8	1.09239	mitochondria (ETC)
					YDR379C-A	YIL076W		YPL059W	YPR187W	YMR267W	YLR370C	YGR193C		YML078W	YIL118W	YHR183W		8	0.57996	phosphorylation
					YBR085C-A	YNL097C		YLR172C	YGR279C	YDR162C	YKR006C	YKR046C		YOL022C	YGR078C	YLR303W;reverse_YNL203C		9	1.92522	mitochondria (general)
					YJL121C	YKL079W		YAL026C	YPL183C	YBR222C	YOR042W	YHR008C		YLR083C	YBL036C	YJR065C		9	1.07213	vacuole related
					YPL183C	YIR037W		YBR006W	YPL059W	YPR041W	YOR174W	YNL134C;YCR102C		YCL043C	YBR034C	YJL200C		9	0.830425	mitochondria (import-chaperone)
					YDR055W			YPR184W	YLR258W	YKL033W-A	YDR005C	YKL067W		YLR212C	YJR105W	YMR108W		9	0.754094	ATP/GTP binding
								YOR212W	YCR021C	YLR179C	YBR015C	YAR002W		YPR024W	YOR281C	YNL220W		9	0.72993	mitochondria (membrane)
								YPL082C	YLR172C	YDL213C	YOR232W	YDR298C		YCR051W	YGR017W	YGL009C		9	0.656691	mRNA degradation
								YBR094W	YBL075C	YLR259C	YJL123C	YJL068C		YBR078W	YMR086W	YLR180W		10	1.4138	stress response (osmotic)
								YHR138C	YCL026C-B	YOR123C	YGR162W	YBR049C		YIL062C	YBL107C	YNL132W		10	0.917033	plasma membrane
								YPR187W	YDR055W	YPL065W	YNL098C	YAL005C		YMR074C	YEL024W	YNL241C		10	0.737459	cytoskeleton
								YBL075C	YKL215C	YGR253C	YOR356W	YDL147W		YBR252W	YPR019W	YDL131W		11	1.05376	stress response (osmotic)
								YKL215C	YHR096C	YHR049W	YLR335W	YOR352W		YJL184W	YKL216W	YPR033C		11	1.02529	mitochondria (membrane)
								YBL056W	YDR044W	YCR009C;reverse_YEL065W	YGR178C;reverse_YNL271C	YOR116C		YMR047C	YLR083C	YOL061W		11	0.796673	cortical actin cytoskeleton
									YBR054W	YPR173C	YHL015W	YML017W		YPL037C	YLR181C	YLR432W;YAR075W		11	0.648435	oxidation reduction
									YBL056W	YBL041W	YMR086W	YGR111W		YOR220W	YLR212C	YGR124W		11	0.606887	sporulation
									YAL026C	YPL154C	YPR019W	YLR250W		YKL096W	YOR042W	YNR043W		12	1.24685	intracellular signaling
									YPL281C	YBL107C	YLR181C	YML022W		YMR267W	YOR174W	YDL185W		12	1.15503	DNA replication
									YCL035C	YER057C	YER087W	YMR290C		YDR162C	YER087W	YHR064C		12	1.02338	plasma membrane
									YMR196W	YML078W	YPL030W	YPR040W		YJL055W	YPL030W	YPL093W		12	0.970119	oxidation reduction
									YDL102W	YCL043C	YEL007W	YNL315C		YBR222C	YBR078W	YBR196C		12	0.885574	sporulation
									YHL007C	YLR212C	YDL074C	YCR028C-A		YIL051C	YEL007W	YJL088W		12	0.859344	mitochondria (import-chaperone)
									YKR066C	YCR051W	YIL015W	YDR280W		YOR142W	YDL074C	YIR031C		12	0.80714	mitochondria (ETC)
									YLR436C	YMR074C	YDR099W	YNL010W		YBR039W	YNL290W	YMR049C		12	0.796597	endosome
									YOR210W	YOR220W	YLL015W	YML075C		YBL047C	YMR047C	YLR056W		12	0.698278	lipid anchor
									YLR088W	YKL096W	YJL024C	YKR035W-A		YHR021C	YPR161C;YJL106W	YML008C		12	0.615939	mitochondria (general)
									YDR164C	YJL055W		YLR398C		YPR191W	YIL015W	YFR010W
									YER012W			YJR001W		YGL105W	YKL096W	YIL116W
									YOL126C			YNL115C		YAL036C	YMR267W	YLR359W
									YOR336W			YDL025C		YBL036C	YOL109W	YPL106C
									YDL137W			YDL223C		YBR034C	YDR099W	YNL123W
									YOR035C					YBL050W	YLL015W	YDL055C
									YOR043W					YJR105W	YJL055W	YLR304C
									YDR150W					YGR017W	YHR001W-A	YFL039C
									YOR241W					YJL128C	YJL024C	YOR375C
									YGR125W					YKL216W	YOR232W	YDL084W
									YNL321W					YJR125C	YLR244C	YEL046C
									YHR039C-A					YKL085W	YGR088W	YOR335C
														YNL027W	YJL041W	YDR064W
														YNL290W	YPL188W	YDR465C
														YPR161C;YJL106W	YGR159C	YDL140C
														YOL109W	YOL140W	YMR205C
														YHR001W-A	YDL053C	YDR023W
														YLR244C	YLR380W	YER052C
														YER023W	YBL050W	YGL125W
														YFR044C;reverse_YGL194C	YOR074C	YDL171C
														YHR174W	YNL288W	YKR059W
														YOL123W	YBR089C-A	YOR136W
														YGR155W	YCL043C	YHR070W
														YIR032C	YNL027W	YLR153C
														YEL038W	YOR163W	YML072C
														YMR038C	YLR388W	YMR083W
														YKR006C	YJR045C;YEL030W	YPL131W
														YOR042W	YKL152C	YOR184W
														YOR174W	YMR203W	YJR010W
														YDR005C	YOL121C	YML063W
														YOR232W	YER003C	YGL040C
															YLR259C	YLR336C
															YCR052W	YNL247W
															YDR071C	YGL195W
															YPL065W	YER043C
															YGR253C	YJL167W
															YIL033C	YNR016C;YMR207C
															YBL041W	YJL002C
															YNL131W	YDR158W
															YIL036W	YJL111W
															YPL178W	YLR027C
															YLR370C	YOR361C
															YML036W	YNL088W
															YDL044C	YDR388W
															YKR006C	YDR341C
															YER057C	YDL136W
															YJR125C	YHR052W
															YCL033C	YIL074C
															YCR051W	YGR094W
															YPL037C	YPR004C
															YBR015C	YPR074C
															YDR162C	YGR264C
																YJR145C
																YLL001W
																YIL030C
																YJL080C
																YDR120C;reverse_YMR259C
																YJL130C
																YNL239W
																YKL080W
																YJR137C
																YDR212W
																YFR030W
																YKL210W
																YDL014W
																YDR129C
																YMR152W
																YCL030C
																YHR018C
																YHR020W
																YOL086C
																YGL026C
																YOR243C
																YLR410W
																YIR034C
																YNL154C
																YHR027C
																YCR093W
																YDR292C
																YER131W
																YLR075W
																YPL061W
																YKL081W
																YBR079C
																YDL236W
																YOR222W
																YOR128C
																YBL076C
																YLR060W
																YJL191W;YCR031C
																YGL137W
																YPR080W
																YHR010W
																YGR240C
																YCL045C
																YBL024W
																YLL045C
																YJL186W
																YMR272C
																YGL206C
																YKL212W
																YJR007W
																YER073W
																YDR170C
																YBL099W
																YGL123W
																YGL245W
																YLR044C;YDL080C;YLR134W
																YOR374W
																YMR079W
																YKR001C
																YGL062W
																YBR263W
																YPR036W
																YER094C
																YOR187W
																YOR204W;YPL119C
																YGL135W
																YHR098C
																YPR118W
																YIL094C
																YJL012C
																YKL014C
																YGL103W
																YER090W
																YLR100W
																YPL019C
																YER025W
																YLR142W
																YHR042W
																YMR202W
																YNL209W
																YER026C
																YGR085C
																YDL195W
																YGR048W
																YEL031W
																YKR039W
																YBR218C
																YNL121C
																YDR086C
																YPL085W
																YHL033C
																YBR029C
																YJL008C
																YML126C
																YIL022W
																YHR208W
																YJL190C
																YDR233C
																YER036C
																YMR015C
																YPL226W
																YNL307C
																YPL160W
																YDR394W
																YPL090C
																YBL027W
																YNL287W
																YLR438W
																YHR019C
																YLR249W
																YGL173C
																YDL083C
																YGL048C
																YPL169C
																YFL041W
																YMR142C;YDL082W
																YKR016W
																YMR116C
																YCR005C
																YOR209C
																YPL111W
																YML070W
																YJL060W
																YLR354C
																YOR341W
																YIL083C
																YMR027W
																YOR124C
																YDR165W
																YLL040C
																YGR231C
																YNL138W
																YAL038W
																YER155C
																YIL069C
																YBR009C
																YFR002W
																YDR190C
																YCR030C
																YGR244C
																YMR235C
																YDL040C;reverse_YPR083W
																YLR185W
																YOR117W
																YGL148W
																YBR084W
																YIL155C
																YER081W
																YPL091W
																YOR270C
																YMR096W;YFL059W
																YMR099C
																YBR053C
																YMR231W
																YPR112C
																YHR007C
																YMR095C
																YKL110C
																YER156C
																YIL039W
																YPL195W
																YOL021C
																YOR133W
																YPL262W
																YMR189W
																YHR104W
																YBL007C
																YLR342W;YMR306W
																YDR399W
																YDR234W
																YBR121C
																YOL145C
																YER004W
																YFL005W;YLR262C
																YOR014W
																YJR045C;YEL030W
																YLR248W
																YIL133C
																YJL033W
																YIL124W
																YGL008C
																YPL043W
																YNL178W
																YMR243C
																YOL064C
																YER125W
																YML085C
																YOL059W
																YOR151C
																YMR318C
																YDL143W
																YBR143C
																YDL052C
																YPL212C
																YLL048C
																YMR129W
																YGL022W
																YBR208C
																YKL104C
																YPL265W
																YPL235W
																YBR010W
																YBR115C
																YLR089C
																YDR091C
																YLR441C
																YBL015W
																YPL266W
																YER080W
																YNL142W
																YOL057W
																YER023W
																YOR347C
																YDR037W
																YDL029W
																YOR206W
																YOR326W
																YMR241W
																YDR060W
																YEL013W
																YDL144C
																YHR025W
																YJR117W
																YLL008W
																YCL057W
																YMR300C
																YGL241W
																YNL277W
																YHR170W
																YLR413W
																YKL018W
																YDR258C
																YLL018C
																YOR099W
																YKL013C
																YDR381W
																YFR024C-A
																YAL060W
																YDR141C
																YGL184C
																YLR355C
																YDL103C
																YKL120W
																YFL004W
																YDR172W
																YHR107C
																YER021W
																YBR245C;YOR304W
																YBR086C
																YGL012W
																YKL157W
																YBR256C
																YGR173W
																YOR317W
																YNL002C
																YLL029W
																YBR248C
																YDR238C
																YLR450W
																YJR121W
																YIL088C
																YHR047C
																YBR127C
																YKL182W
																YHR039C
																YER178W
																YGL011C
																YMR229C
																YNL231C
																YDL198C
																YGL120C;YNR011C
																YPL127C
																YDL116W
																YML048W
																YJR072C
																YMR131C
																YPL048W
																YER069W
																YCR012W
																YHR069C
																YAR042W
																YER110C
																YMR012W
																YLR220W
																YGL027C
																YNL180C
																YOR096W
																YJR088C
																YFR009W
																YDR001C;YBR001C
																YMR226C
																YDR300C
																YOR323C
																YBL092W
																YOL027C
																YPR069C
																YJR005W
																YBR058C
																YDR368W
																YBL004W
																YPR181C
																YPL143W;YOR234C
																YMR309C
																YDR427W
																YOL094C
																YOR115C
																YLR195C
																YGR157W
																YML106W
																YOR061W
																YOR145C
																YLR222C
																YHR074W
																YPL232W
																YBR031W
																YNR035C
																YDL237W
																YHR065C
																YPR183W
																YKL165C
																YPL231W
																YDL215C
																YMR302C
																YGR245C
																YPL012W
																YKR043C
																YKR018C
																YAL035W
																YPR167C
																YGR185C
																YOR091W
																YBR205W
																YDR245W
																YKL073W
																YKL135C
																YMR006C
																YPL243W;reverse_YPL243W
																YIL142W
																YDR177W
																YDL100C
																YBR177C
																YDR449C
																YPL161C
																YHR037W
																YLR372W
																YOR280C
																YMR062C
																YOL041C
																YKL010C
																YHR141C
																YBL022C
																YBR169C
																YML086C
																YBR221C
																YEL063C
																YBR294W
																YFL044C
																YGR090W
																YNR017W
																YLR347C
																YPL137C
																YMR261C
																YJR064W
																YLR314C
																YDL097C
																YMR128W
																YKL172W
																YER136W
																YIL137C
																YKL019W
																YDR012W
																YDL019C
																YDR516C
																YNL118C
																YCR077C
																YDR194C
																YDL095W
																YDR166C
																YBL039C
																YPL240C
																YOR110W
																YKL129C
																YCR053W
																YLR113W
																YLR330W
																YOR086C
																YKL126W;YMR104C
																YJL061W
																YLR378C
																YAL016W
																YIL063C
																YLR203C
																YOR168W
																YHR063C
																YML057W
																YAR015W
																YCL018W
																YEL051W
																YNL248C
																YLR208W
																YJL034W
																YJL123C
																YCR057C
																YLR447C
																YHR045W
																YJR111C
																YLL026W
																YDL141W
																YLR175W
																YGR135W
																YOR182C
																YOR046C
																YNL168C
																YOL147C
																YGL207W
																YHR179W;YPL171C
																YGR019W
																YJL104W
																YLR433C
																YOR063W
																YHR089C
																YDR144C
																YDR477W
																YJL050W
																YNL112W
																YDL164C
																YML026C
																YBR126C
																YLR106C
																YFR044C;reverse_YGL194C
																YDR346C
																YGR088W
																YAR007C
																YMR246W
																YIL105C
																YBR025C
																YLR209C
																YML125C
																YFR050C
																YAL012W
																YIL109C
																YNL189W
																YKL068W
																YGL078C;reverse_YGL078C
																YML024W
																YJL115W
																YLR384C
																YKL181W
																YDR038C
																YNR038W
																YIL130W
																YMR093W
																YLR401C
																YGR184C
																YML054C
																YBR287W
																YJR077C
																YOR001W
																YGR128C
																YMR237W
																YNR021W
																YEL058W
																YNR001C
																YOR362C
																YJL180C
																YBL072C
																YMR145C
																YDR101C
																YER020W
																YGR175C
																YGR027C
																YGL097W
																YDR502C
																YIL038C
																YIL125W
																YHR196W
																YKR080W
																YBL030C;YBR085W;YMR056C
																YDR148C
																YKL088W
																YEL032W
																YLR309C
																YGL030W
																YDR500C
																YOL164W
																YKL035W
																YNL096C
																YKL024C
																YIL121W
																YBR247C
																YEL047C
																YNR052C
																YKL191W
																YHR041C
																YKL152C
																YGR118W
																YML052W
																YGL084C
																YGR180C
																YDR164C
																YMR125W
																YLR133W
																YIR022W
																YKR081C
																YIR038C
																YLR276C
																YGR192C
																YNL163C
																YHR216W
																YML124C
																YHR174W
																YER049W
																YHR187W
																YPL126W
																YMR061W
																YJR066W
																YDR345C;YIL170W
																YLR225C
																YGL099W
																YGL202W
																YLR351C
																YOL120C
																YGL246C
																YHR199C
																YMR266W
																YDR062W
																YJR148W
																YDR293C
																YIL091C
																YPR103W
																YMR149W
																YFR037C
																YDR303C
																YPL079W;YBR191W
																YGL014W
																YFL022C
																YOR165W
																YMR092C
																YGR032W
																YDL022W
																YER019W
																YOR160W
																YPR159W
																YEL022W
																YJL183W
																YMR089C
																YJR142W
																YKL103C
																YOL038W
																YJL109C
																YDR322W
																YLL021W
																YPR190C
																YGR285C
																YBL098W
																YJR075W
																YOR142W
																YDL007W
																YPR041W
																YMR109W
																YNL233W
																YDL124W
																YHR066W
																YDR390C
																YFL018C
																YDR457W
																YPL145C
																YIL048W
																YPR035W
																YER143W
																YDL174C
																YDR032C
																YMR250W
																YNL252C
																YGR187C
																YKR089C
																YKL094W
																YGR195W
																YKL033W-A
																YMR203W
																YGR186W
																YOL121C
																YIL078W
																YMR308C
																YKL122C
																YOR158W
																YHR099W
																YJR042W
																YMR071C
																YDR408C
																YKL106W
																YDR074W
																YJR068W
																YFR047C
																YPR088C
																YBR291C
																YHR197W
																YNL048W
																YER114C;YBL085W
																YLL034C
																YOL016C
																YML028W
																YDR496C
																YOR175C
																YER101C;YBL068W-A;YBL069W
																YGL031C
																YJL217W
																YDR483W
																YBR249C
																YDL078C
																YOR354C
																YPL116W
																YGL157W
																YKL001C
																YBR146W
																YLR373C
																YBR035C
																YER151C
																YPR155C
																YLR324W
																YBL045C
																YPL078C
																YOR089C;YNL093W
																YEL036C
																YHL011C
																YPL204W
																YDR025W
																YML034W
																YDR335W
																YOR202W
																YKL173W
																YBR265W
																YDL205C
																YOR018W
																YML100W
																YMR242C
																YPR163C
																YNR013C
																YIL016W
																YGL151W
																YOR288C
																YNL313C
																YLR399C
																YOR051C
																YBR052C
																YER001W
																YOR303W
																YPR108W
																YOR271C
																YIL010W
																YHR085W
																YGR082W
																YLR325C
																YLR009W
																YDL112W
																YHL030W
																YHR024C
																YGR054W
																YER012W
																YER176W
																YOR131C
																YIL043C
																YKL069W
																YOR048C
																YGR218W
																YER048C
																YKL113C
																YNL016W
																YJL069C
																YGR162W
																YHR117W
																YAL062W
																YBR106W
																YNR030W
																YNL044W
																YPR060C
																YKR095W
																YJL036W
																YER070W
																YGL228W
																YOL127W
																YJL039C
																YGR210C
																YJL165C
																YKR082W
																YMR031C
																YGL167C
																YNR040W
																YPL032C
																YJL041W
																YDR214W
																YJL026W
																YDR395W
																YNL045W
																YMR247C
																YJL196C
																YDR189W
																YKL213C
																YNL297C
																YER122C
																YPL218W
																YLR095C
																YNL201C
																YPL190C
																YMR315W
																YLR301W
																YNL216W
																YDR035W
																YCR004C
																YJL082W
																YKR002W
																YLR387C
																YGR266W
																YLR002C
																YLR179C
																YLR029C;YMR121C
																YDL213C
																YNL055C
																YLR216C
																YGR286C
																YGR116W
																YBR006W
																YNL263C
																YBR202W
																YDR050C
																YER056C
																YGR267C
																YFL026W
																YER017C
																YDL086W
																YBL087C
																YJL020C
																YCR088W
																YML123C
																YML031W
																YDL051W
																YOR181W
																YDL226C
																YLR409C
																YDR337W
																YLR275W
																YKL201C
																YBL102W
																YDR354W
																YDR168W
																YML127W
																YNL229C
																YBR281C
																YOL049W
																YOL126C
																YER105C
																YML092C
																YOL076W
																YHR009C
																YFL028C
																YER145C
																YPL208W
																YML010W
																YER003C
																YLR429W
																YBR283C
																YML103C
																YDR063W
																YAL061W
																YOL052C
																YBR164C
																YBR039W
																YDL065C
																YGL092W
																YLR418C
																YML007W
																YDL190C;YDR197W
																YHR176W
																YPL188W
																YGR205W
																YGR193C
																YML130C
																YLR259C
																YFR051C;reverse_YKL103C
																YPR029C
																YDR221W
																YCR052W
																YOR123C
																YGR038W
																YKL175W
																YKL148C;YJL045W
																YDR358W
																YKR046C
																YGL252C
																YIL052C
																YLR114C
																YGL225W;YER039C
																YJR144W
																YER031C
																YPR128C
																YMR076C
																YDR493W
																YML110C
																YKL127W
																YBR080C
																YNL085W
																YPR052C
																YNL098C
																YLR452C
																YDR145W
																YNL087W
																YBR056W
																YHR001W
																YDR071C
																YOL123W
																YDL122W
																YML012W
																YDR033W
																YOR004W
																YDR237W
																YPL210C
																YDL125C
																YKL060C
																YOR356W
																YHR190W
																YGR080W
																YBL047C
																YPR137W
																YGR189C
																YMR313C
																YFL037W
																YFL045C
																YMR196W
																YNL015W
																YIL126W
																YHR021C
																YGR200C
																YIR029W
																YNR051C
																YDR310C
																YIL128W
																YGR155W
																YIR035C
																YMR288W
																YHR121W
																YDL188C
																YML016C;YDR436W
																YPL139C
																YNL117W
																YML120C
																YBL051C
																YJL117W
																YGL256W
																YGR033C
																YPR091C
																YDR294C
																YPR111W;YGR092W
																YOR112W
																YHR112C
																YPL225W
																YJL207C
																YBR046C
																YKL065C
																YNL232W
																YCL009C
																YHR008C
																YOL005C
																YNL134C;YCR102C
																YMR146C
																YDR135C
																YFR006W
																YPL065W
																YFL047W
																YAL044C
																YOR252W
																YKL057C
																YEL021W
																YJR032W
																YKL067W
																YOR173W
																YGR234W
																YGR253C
																YIL033C
																YGL223C
																YBL079W
																YGL100W
																YMR304W
																YIL103W
																YBL090W
																YGR034W
																YHR108W
																YGL039W
																YDR398W
																YML115C
																YEL015W
																YML056C
																YAR002W
																YDR404C
																YDR298C
																YJL001W
																YBR088C
																YBL101C
																YNL061W
																YMR080C
																YLR448W
																YPR172W
																YML067C
																YAL007C;YOR016C
																YJR143C
																YJL208C
																YML073C
																YHR188C
																YKR008W
																YGL161C
																YFL038C
																YDR251W
																YOR120W
																YJL068C
																YBR049C
																YJR080C
																YMR090W
																YDL102W
																YCL057C-A
																YOR095C
																YOR336W
																YBR026C
																YBR160W
																YMR105C
																YMR011W
																YGR012W
																YPR191W
																YBR101C
																YNR006W
																YOR141C
																YBR074W
																YCL059C
																YER107C
																YLR335W
																YCL040W
																YNL169C
																YGR159C
																YKL196C
																YHR076W
																YBL032W
																YDL072C
																YER007C-A
																YHR073W
																YOL143C
																YOR230W
																YIR004W
																YAL005C
																YGL105W
																YHL007C
																YGR001C
																YIR032C
																YDR454C
																YFL007W
																YDL075W
																YCR002C
																YOR153W;YDR406W;YOR328W
																YDL145C
																YJR070C
																YHL039W
																YDR264C
																YDR232W
																YMR296C
																YGR178C;reverse_YNL271C
																YGL055W
																YDL147W
																YNR018W
																YER042W
																YML069W
																YFL048C
																YPR160W
																YOR352W
																YOR085W
																YDL015C
																YOR211C
																YOR221C
																YPL129W
																YOR171C
																YDR011W;YNR070W
																YOR176W
																YHL021C;YML104C
																YHR049W
																YDL178W
																YLR442C
																YMR169C
																YCR009C;reverse_YEL065W
																YDL101C
																YDR087C
																YGR203W
																YKR084C
																YDR324C
																YGR250C
																YMR170C
																YGR103W
																YER177W
																YGR248W
																YGR277C
																YNL207W
																YPR184W
																YOR370C
																YDR098C
																YHR132C
																YHL015W
																YPL086C
																YIL066C
																YJR047C
																YEL038W
																YBR059C
																YBL026W
																YKL128C
																YHR114W
																YDR262W
																YGR165W
																YAL036C
																YHR016C
																YKL008C
																YPR173C
																YBL041W
																YOL140W
																YKR066C
																YMR220W
																YOR116C
																YDL189W
																YPL214C
																YGR282C
																YMR314W
																YNL131W
																YLR206W
																YHR003C
																YDR229W
																YDL053C
																YGR201C
																YLR312W-A
																YML017W
																YPR149W
																YMR054W
																YGR111W
																YDR188W
																YOR098C
																YOR126C
																YMR259C
																YNL330C
																YGL156W
																YHR113W
																YDR539W
																YDR411C
																YJR133W
																YGL213C
																YDR121W
																YOR283W
																YDR452W
																YJL014W
																YLR250W
																YIL036W
																YPR165W
																YKR056W
																YML049C
																YOR164C
																YGL201C
																YPL239W
																YGL037C
																YHL034C
																YDL235C
																YPL023C
																YGL122C
																YDR097C
																YKR026C
																YJL042W
																YLR436C
																YLR389C
																YIL009W
																YKL203C
																YJL153C
																YOR212W
																YER008C
																YNL243W
																YBL105C
																YJR069C
																YJR099W
																YLR129W
																YOL098C
																YKR065C
																YIL035C
																YNL135C
																YDR127W
																YML022W
																YGL001C
																YKL100C
																YIL098C
																YDR434W
																YDR002W
																YJL201W
																YIL118W
																YNR029C
																YBR234C
																YBL057C
																YBR003W
																YDL137W
																YBL037W
																YGR083C
																YJL124C
																YJR103W
																YDL201W
																YIL111W
																YOR035C
																YDL132W
																YMR038C
																YMR110C
																YHR097C
																YFR052W
																YGR078C
																YLR003C
																YBR149W;reverse_YJR052W
																YLR380W
																YFR014C
																YDR517W
																YAL023C;YOR321W
																YKR097W
																YPL178W
																YDR083W
																YJL087C
																YHR192W
																YMR290C
																YLL028W
																YBL036C
																YGR060W
																YPR028W
																YML035C
																YLR071C
																YDR297W
																YLR200W
																YIL065C
																YLL041C
																YNL274C
																YBR117C
																YDR289C
																YLR274W
																YOR161C
																YBR286W
																YLR201C
																YGR254W
																YOR210W
																YBR229C
																YPL154C
																YPR040W
																YGL115W
																YHR028C
																YLR370C
																YBR034C
																YLR118C
																YNL155W
																YPL213W
																YJR009C
																YBL050W
																YEL056W
																YNL173C
																YBR140C
																YER134C
																YGR043C
																YLR109W
																YJR105W
																YNL315C
																YBR214W
																YDL240W
																YIL115C
																YJL101C
																YDR304C
																YDL047W
																YKL140W
																YOR074C
																YOR281C
																YOR109W;YNL106C
																YLR088W
																YLR285W
																YPL270W
																YGR017W
																YNL288W
																YDR379C-A
																YDR272W
																YGL200C
																YLR061W;YFL034C-A
																YMR086W
																YPL082C
																YGL006W
																YGR209C
																YML036W
																YBR135W
																YMR197C
																YBL107C
																YBR089C-A
																YDL044C
																YKR006C
																YPL105C
																YGR202C
																YPR036W-A
																YOR043W
																YER141W
																YJL052W
																YJR025C
																YJL128C
																YEL024W
																YPR019W
																YER057C
																YCL044C
																YIL027C
																YML078W
																YKL216W
																YOL139C
																YOL022C
																YDR150W
																YML004C
																YMR029C
																YCR028C-A
																YDL148C
																YHR143W-A
																YJR134C
																YJR019C
																YLR083C
																YLR357W
																YCR090C
																YLR181C
																YLR052W
																YMR291W
																YGR235C
																YJR041C
																YBR094W
																YJR125C
																YPL263C
																YML117W
																YOL032W
																YER014W
																YGL056C
																YCL033C
																YPL031C
																YMR216C
																YNL041C
																YLR045C
																YIL160C
																YGR152C
																YLR300W
																YJL081C
																YDR505C
																YDL181W
																YDR280W
																YIL075C
																YGR256W
																YDR453C
																YBR085C-A
																YCL043C
																YFR053C
																YMR115W
																YHR122W
																YGL141W
																YNL244C
																YLR212C
																YDL204W
																YKL154W
																YOR241W
																YKL039W
																YOR042W
																YPR024W
																YKL085W
																YDR379W
																YOR174W
																YPL271W
																YOR065W
																YEL011W
																YCR051W
																YER087W
																YNL027W
																YNL157W
																YHR158C
																YPL030W
																YLR291C;reverse_YLR068W
																YBR078W
																YDR441C
																YIL062C
																YMR124W
																YMR074C
																YKL151C
																YDR226W
																YBR252W
																YGL232W
																YBL017C;YIL173W;YNR065C
																YEL007W
																YHR138C
																YNL010W
																YNL281W
																YJL121C
																YFL021W
																YPR187W
																YGR279C
																YJL140W
																YDL074C
																YLR074C
																YLR440C
																YIL076W
																YBR244W;reverse_YMR121C
																YKL027W
																YML075C
																YOR163W
																YJL184W
																YLR290C
																YDR005C
																YDR155C
																YNL290W
																YBR272C
																YLR388W
																YNL097C
																YPL183C
																YGR270W
																YMR047C
																YGL169W
																YJL053W
																YPL037C
																YKR035W-A
																YPL059W
																YPR161C;YJL106W
																YLR258W
																YLR148W
																YGL196W
																YKL079W
																YIL015W
																YOR220W
																YLR398C
																YJR001W
																YFR016C
																YGR125W
																YKL096W
																YMR267W
																YDL168W
																YCR021C
																YIR037W
																YLR172C
																YBR015C
																YKR049C
																YEL055C
																YOL109W
																YDR099W
																YPR086W
																YBL075C
																YGR261C
																YCL026C-B
																YGR181W
																YGR005C
																YLL015W
																YFL017C
																YDR041W
																YDR055W
																YDR162C
																YKL215C
																YPL112C
																YGL238W
																YJL055W
																YBR222C
																YNL115C
																YHR001W-A
																YHR096C
																YMR033W
																YDR176W
																YJL024C
																YNL321W
																YHR039C-A
																YNL100W
																YDL025C
																YHR135C
																YDL223C
																YJR096W
																YGL190C
																YDR044W
																YBR054W
																YGL171W
																YFL033C
																YBL056W
																YAL026C
																YIL051C
																YJR113C
																YOR232W
																YDR486C
																YMR153W
																YKL206C
																YPL281C
																YCL035C
																YLR244C

## Sheet: 1b
	V2														V3														V4														V6
	Annotation Cluster 1	Enrichment Score: 2.312900330495185													Annotation Cluster 1	Enrichment Score: 1.2141782630998657													Annotation Cluster 1	Enrichment Score: 1.1831465333728592													Annotation Cluster 1	Enrichment Score: 2.0334557045560566
	Category	Term	Count	%	PValue	Genes	List Total	Pop Hits	Pop Total	Fold Enrichment	Bonferroni	Benjamini	FDR		Category	Term	Count	%	PValue	Genes	List Total	Pop Hits	Pop Total	Fold Enrichment	Bonferroni	Benjamini	FDR		Category	Term	Count	%	PValue	Genes	List Total	Pop Hits	Pop Total	Fold Enrichment	Bonferroni	Benjamini	FDR		Category	Term	Count	%	PValue	Genes	List Total
	GOTERM_BP_FAT	GO:0009266~response to temperature stimulus	7	29.1667	0.000935078	YPR160W, YBR054W, YOR043W, YCL035C, YDR453C, YMR105C, YLR258W	22	84	1424	5.39394	0.195855	0.0700816	1.19466		GOTERM_MF_FAT	GO:0005099~Ras GTPase activator activity	3	7.5	0.00939812	YBR140C, YDL240W, YHL007C	27	8	1343	18.6528	0.642721	0.402272	10.1029		GOTERM_MF_FAT	GO:0004601~peroxidase activity	3	7.69231	0.0264627	YKR066C, YIR037W, YNL229C	33	11	1343	11.0992	0.983033	0.983033	27.4576		GOTERM_BP_FAT	GO:0006091~generation of precursor metabolites and energy	5	50	0.00303292	YPR160W, YPL281C, YEL011W, YPL031C, YJL052W	10
	GOTERM_BP_FAT	GO:0009628~response to abiotic stimulus	8	33.3333	0.00176132	YPR160W, YBR054W, YOR043W, YCL035C, YDR453C, YDL235C, YMR105C, YLR258W	22	130	1424	3.98322	0.336847	0.0661677	2.2393		GOTERM_MF_FAT	GO:0005096~GTPase activator activity	3	7.5	0.0503694	YBR140C, YDL240W, YHL007C	27	19	1343	7.8538	0.996423	0.847072	44.1742		GOTERM_MF_FAT	GO:0016684~oxidoreductase activity, acting on peroxide as acceptor	3	7.69231	0.0264627	YKR066C, YIR037W, YNL229C	33	11	1343	11.0992	0.983033	0.983033	27.4576		GOTERM_BP_FAT	GO:0006006~glucose metabolic process	4	40	0.0034918	YPR160W, YPL281C, YEL011W, YJL052W	10
	GOTERM_BP_FAT	GO:0009408~response to heat	6	25	0.00466904	YPR160W, YBR054W, YOR043W, YCL035C, YDR453C, YLR258W	22	79	1424	4.916	0.663929	0.114107	5.83516		GOTERM_MF_FAT	GO:0005083~small GTPase regulator activity	3	7.5	0.0503694	YBR140C, YDL240W, YHL007C	27	19	1343	7.8538	0.996423	0.847072	44.1742		GOTERM_MF_FAT	GO:0016209~antioxidant activity	3	7.69231	0.0364323	YKR066C, YIR037W, YNL229C	33	13	1343	9.39161	0.996451	0.940427	35.8663		GOTERM_BP_FAT	GO:0019318~hexose metabolic process	4	40	0.00475267	YPR160W, YPL281C, YEL011W, YJL052W	10
	GOTERM_BP_FAT	GO:0033554~cellular response to stress	7	29.1667	0.0180958	YPR160W, YBR054W, YPL031C, YCL035C, YDR453C, YDL235C, YLR258W	22	151	1424	3.0006	0.985806	0.233509	20.9116		GOTERM_MF_FAT	GO:0008047~enzyme activator activity	3	7.5	0.0881683	YBR140C, YDL240W, YHL007C	27	26	1343	5.73932	0.999957	0.919151	64.6923		UP_SEQ_FEATURE	mutagenesis site	6	15.3846	0.725536	YKR066C, YGL200C, YLR088W, YGR254W, YIR037W, YNL229C	39	238	1535	0.992243	1	1	100		GOTERM_BP_FAT	GO:0005996~monosaccharide metabolic process	4	40	0.00682444	YPR160W, YPL281C, YEL011W, YJL052W	10
	GOTERM_BP_FAT	GO:0034605~cellular response to heat	5	20.8333	0.0195888	YPR160W, YBR054W, YCL035C, YDR453C, YLR258W	22	73	1424	4.43337	0.990043	0.237495	22.4427		GOTERM_MF_FAT	GO:0030695~GTPase regulator activity	3	7.5	0.13201	YBR140C, YDL240W, YHL007C	27	33	1343	4.52189	1	0.954332	79.7469																GOTERM_BP_FAT	GO:0044275~cellular carbohydrate catabolic process	3	30	0.0413877	YPR160W, YPL281C, YJL052W	10
															GOTERM_MF_FAT	GO:0060589~nucleoside-triphosphatase regulator activity	3	7.5	0.186911	YBR140C, YDL240W, YHL007C	27	41	1343	3.63957	1	0.976692	90.3077		Annotation Cluster 2	Enrichment Score: 0.8116875792635557													GOTERM_BP_FAT	GO:0016052~carbohydrate catabolic process	3	30	0.0443077	YPR160W, YPL281C, YJL052W	10
	Annotation Cluster 2	Enrichment Score: 1.9260999014466285																											Category	Term	Count	%	PValue	Genes	List Total	Pop Hits	Pop Total	Fold Enrichment	Bonferroni	Benjamini	FDR
	Category	Term	Count	%	PValue	Genes	List Total	Pop Hits	Pop Total	Fold Enrichment	Bonferroni	Benjamini	FDR		Annotation Cluster 2	Enrichment Score: 1.086758882510288													GOTERM_BP_FAT	GO:0048610~reproductive cellular process	5	12.8205	0.0495559	YOR035C, YDL188C, YDR379W, YER012W, YNL173C	37	56	1424	3.43629	1	1	51.2411		Annotation Cluster 2	Enrichment Score: 1.7349203892714515
	GOTERM_BP_FAT	GO:0006112~energy reserve metabolic process	5	20.8333	9.3801e-05	YPR160W, YGL115W, YPL031C, YMR105C, YLR258W	22	18	1424	17.9798	0.0216195	0.0216195	0.120439		Category	Term	Count	%	PValue	Genes	List Total	Pop Hits	Pop Total	Fold Enrichment	Bonferroni	Benjamini	FDR		GOTERM_BP_FAT	GO:0022413~reproductive process in single-celled organism	4	10.2564	0.0773192	YOR035C, YDL188C, YDR379W, YER012W	37	40	1424	3.84865	1	0.999992	67.9298		Category	Term	Count	%	PValue	Genes	List Total
	GOTERM_BP_FAT	GO:0006091~generation of precursor metabolites and energy	8	33.3333	0.000602213	YPR160W, YGL115W, YPL281C, YPL031C, YCL035C, YMR105C, YJL052W, YLR258W	22	109	1424	4.75063	0.130953	0.067773	0.770905		GOTERM_BP_FAT	GO:0009628~response to abiotic stimulus	9	22.5	0.0091717	YBR214W, YPL239W, YHR138C, YGR019W, YMR110C, YBL056W, YNL015W, YPL059W, YHL007C	35	130	1424	2.8167	0.967235	0.967235	11.9363		GOTERM_BP_FAT	GO:0032505~reproduction of a single-celled organism	4	10.2564	0.165411	YOR035C, YDL188C, YDR379W, YER012W	37	56	1424	2.74903	1	0.99995	92.2332		GOTERM_BP_FAT	GO:0006091~generation of precursor metabolites and energy	5	50	0.00303292	YPR160W, YPL281C, YEL011W, YPL031C, YJL052W	10
	GOTERM_BP_FAT	GO:0019318~hexose metabolic process	6	25	0.00125737	YPR160W, YPL281C, YMR105C, YJL052W, YGL156W, YLR258W	22	59	1424	6.58243	0.25409	0.0706666	1.60335		GOTERM_BP_FAT	GO:0033554~cellular response to stress	8	20	0.0602858	YBR214W, YHR138C, YGR019W, YJR069C, YMR110C, YBL056W, YNL015W, YHL007C	35	151	1424	2.15553	1	0.990085	57.5897		GOTERM_BP_FAT	GO:0007010~cytoskeleton organization	4	10.2564	0.184465	YOR035C, YDL188C, YDR379W, YOL076W	37	59	1424	2.60925	1	0.999951	94.396		GOTERM_BP_FAT	GO:0006112~energy reserve metabolic process	3	30	0.00515761	YPR160W, YEL011W, YPL031C	10
	GOTERM_BP_FAT	GO:0006073~cellular glucan metabolic process	4	16.6667	0.00164775	YPR160W, YMR105C, YLR300W, YLR258W	22	17	1424	15.2299	0.319034	0.0739698	2.09632		GOTERM_BP_FAT	GO:0034605~cellular response to heat	5	12.5	0.0921223	YBR214W, YHR138C, YGR019W, YMR110C, YNL015W	35	73	1424	2.78669	1	0.997461	73.638		GOTERM_BP_FAT	GO:0030036~actin cytoskeleton organization	3	7.69231	0.33495	YOR035C, YDL188C, YDR379W	37	47	1424	2.45658	1	0.999918	99.6863		GOTERM_BP_FAT	GO:0015980~energy derivation by oxidation of organic compounds	3	30	0.0600431	YPR160W, YEL011W, YPL031C	10
	GOTERM_BP_FAT	GO:0044042~glucan metabolic process	4	16.6667	0.00164775	YPR160W, YMR105C, YLR300W, YLR258W	22	17	1424	15.2299	0.319034	0.0739698	2.09632		GOTERM_BP_FAT	GO:0009408~response to heat	5	12.5	0.115057	YBR214W, YHR138C, YGR019W, YMR110C, YNL015W	35	79	1424	2.57505	1	0.998464	81.478		GOTERM_BP_FAT	GO:0030029~actin filament-based process	3	7.69231	0.344377	YOR035C, YDL188C, YDR379W	37	48	1424	2.40541	1	0.99985	99.7436		SP_PIR_KEYWORDS	transferase	4	40	0.122334	YPR160W, YEL011W, YPL031C, YIL160C	10
	GOTERM_BP_FAT	GO:0005996~monosaccharide metabolic process	6	25	0.00224604	YPR160W, YPL281C, YMR105C, YJL052W, YGL156W, YLR258W	22	67	1424	5.79647	0.407803	0.0721129	2.8474		GOTERM_BP_FAT	GO:0009266~response to temperature stimulus	5	12.5	0.135963	YBR214W, YHR138C, YGR019W, YMR110C, YNL015W	35	84	1424	2.42177	1	0.998861	86.6817
	GOTERM_BP_FAT	GO:0044264~cellular polysaccharide metabolic process	4	16.6667	0.00355801	YPR160W, YMR105C, YLR300W, YLR258W	22	22	1424	11.7686	0.564166	0.0986051	4.47585		GOTERM_BP_FAT	GO:0016044~membrane organization	4	10	0.378517	YBR214W, YHR138C, YAL026C, YNL015W	35	92	1424	1.76894	1	0.999907	99.8586		Annotation Cluster 3	Enrichment Score: 0.5820193787123501													Annotation Cluster 3	Enrichment Score: 1.0305461568253507
	SP_PIR_KEYWORDS	carbohydrate metabolism	3	12.5	0.00431063	YPR160W, YGL115W, YMR105C	24	7	1535	27.4107	0.292202	0.292202	4.48874																Category	Term	Count	%	PValue	Genes	List Total	Pop Hits	Pop Total	Fold Enrichment	Bonferroni	Benjamini	FDR		Category	Term	Count	%	PValue	Genes	List Total
	KEGG_PATHWAY	sce00500:Starch and sucrose metabolism	4	16.6667	0.0046096	YPR160W, YMR105C, YLR300W, YLR258W	12	21	622	9.87302	0.062636	0.062636	3.08976		Annotation Cluster 3	Enrichment Score: 0.515627830839719													GOTERM_BP_FAT	GO:0016050~vesicle organization	3	7.69231	0.0737909	YGL200C, YIL076W, YDR164C	37	18	1424	6.41441	1	1	66.1525		GOTERM_BP_FAT	GO:0033554~cellular response to stress	4	40	0.060797	YPR160W, YBR054W, YPL031C, YDR453C	10
	GOTERM_BP_FAT	GO:0005976~polysaccharide metabolic process	4	16.6667	0.00578245	YPR160W, YMR105C, YLR300W, YLR258W	22	26	1424	9.95804	0.741076	0.126391	7.17948		Category	Term	Count	%	PValue	Genes	List Total	Pop Hits	Pop Total	Fold Enrichment	Bonferroni	Benjamini	FDR		GOTERM_CC_FAT	GO:0031410~cytoplasmic vesicle	4	10.2564	0.1332	YGR261C, YGL200C, YIL076W, YDL137W	32	50	1208	3.02	1	1	81.8951		GOTERM_BP_FAT	GO:0034605~cellular response to heat	3	30	0.0738816	YPR160W, YBR054W, YDR453C	10
	GOTERM_BP_FAT	GO:0006006~glucose metabolic process	5	20.8333	0.00639865	YPR160W, YPL281C, YMR105C, YJL052W, YLR258W	22	53	1424	6.10635	0.775903	0.127132	7.91583		GOTERM_BP_FAT	GO:0051186~cofactor metabolic process	5	12.5	0.217227	YDR379C-A, YJL121C, YLR201C, YGR256W, YPL059W	35	101	1424	2.01414	1	0.999959	96.5905		GOTERM_CC_FAT	GO:0031982~vesicle	4	10.2564	0.139141	YGR261C, YGL200C, YIL076W, YDL137W	32	51	1208	2.96078	1	0.999988	83.3242		GOTERM_BP_FAT	GO:0009408~response to heat	3	30	0.0849145	YPR160W, YBR054W, YDR453C	10
	GOTERM_BP_FAT	GO:0007039~vacuolar protein catabolic process	5	20.8333	0.0093831	YPR160W, YDR453C, YMR105C, YGL156W, YLR258W	22	59	1424	5.48536	0.888818	0.155464	11.4066		GOTERM_BP_FAT	GO:0006733~oxidoreduction coenzyme metabolic process	3	7.5	0.220212	YJL121C, YLR201C, YGR256W	35	37	1424	3.29884	1	0.999902	96.7656		GOTERM_BP_FAT	GO:0008104~protein localization	9	23.0769	0.15744	YGR261C, YGL200C, YGR202C, YIL076W, YDL137W, YIL115C, YOL126C, YDR164C, YNL229C	37	213	1424	1.62619	1	0.999978	91.1167		GOTERM_BP_FAT	GO:0009266~response to temperature stimulus	3	30	0.0945	YPR160W, YBR054W, YDR453C	10
	GOTERM_BP_FAT	GO:0005977~glycogen metabolic process	3	12.5	0.0105199	YPR160W, YMR105C, YLR258W	22	11	1424	17.6529	0.914915	0.161389	12.7038		GOTERM_BP_FAT	GO:0006732~coenzyme metabolic process	3	7.5	0.59342	YJL121C, YLR201C, YGR256W	35	82	1424	1.4885	1	0.999996	99.9996		SP_PIR_KEYWORDS	er-golgi transport	3	7.69231	0.168583	YGL200C, YIL076W, YDL137W	39	30	1535	3.9359	1	1	87.9505		GOTERM_BP_FAT	GO:0009628~response to abiotic stimulus	3	30	0.195181	YPR160W, YBR054W, YDR453C	10
	GOTERM_BP_FAT	GO:0015980~energy derivation by oxidation of organic compounds	5	20.8333	0.0131689	YPR160W, YGL115W, YPL031C, YMR105C, YLR258W	22	65	1424	4.97902	0.95444	0.186098	15.6591																GOTERM_CC_FAT	GO:0005794~Golgi apparatus	5	12.8205	0.227946	YGR261C, YGL200C, YGR202C, YIL076W, YDL137W	32	96	1208	1.96615	1	0.999998	95.4628
	GOTERM_BP_FAT	GO:0044275~cellular carbohydrate catabolic process	4	16.6667	0.0403102	YPR160W, YPL281C, YMR105C, YJL052W	22	53	1424	4.88508	0.999931	0.412924	41.0564		Annotation Cluster 4	Enrichment Score: 0.43969263885206056													GOTERM_BP_FAT	GO:0006888~ER to Golgi vesicle-mediated transport	3	7.69231	0.230203	YGL200C, YIL076W, YDL137W	37	36	1424	3.20721	1	0.999989	97.5211		Annotation Cluster 4	Enrichment Score: 0.7763784201516432
	GOTERM_BP_FAT	GO:0044257~cellular protein catabolic process	5	20.8333	0.0958899	YPR160W, YDR453C, YMR105C, YGL156W, YLR258W	22	121	1424	2.67468	1	0.690986	72.6109		Category	Term	Count	%	PValue	Genes	List Total	Pop Hits	Pop Total	Fold Enrichment	Bonferroni	Benjamini	FDR		GOTERM_BP_FAT	GO:0045184~establishment of protein localization	8	20.5128	0.232659	YGR261C, YGL200C, YGR202C, YIL076W, YDL137W, YIL115C, YOL126C, YDR164C	37	200	1424	1.53946	1	0.999974	97.6306		Category	Term	Count	%	PValue	Genes	List Total
	GOTERM_BP_FAT	GO:0030163~protein catabolic process	5	20.8333	0.112493	YPR160W, YDR453C, YMR105C, YGL156W, YLR258W	22	128	1424	2.52841	1	0.733954	78.4142		GOTERM_BP_FAT	GO:0044257~cellular protein catabolic process	5	12.5	0.326083	YBR214W, YPR184W, YGL141W, YGR019W, YJR099W	35	121	1424	1.68123	1	0.999971	99.5679		SP_PIR_KEYWORDS	protein transport	6	15.3846	0.232746	YGR261C, YGL200C, YIL076W, YDL137W, YIL115C, YDR164C	39	134	1535	1.76234	1	1	95.2006		GOTERM_BP_FAT	GO:0007039~vacuolar protein catabolic process	3	30	0.0503806	YPR160W, YEL011W, YDR453C	10
	GOTERM_BP_FAT	GO:0034637~cellular carbohydrate biosynthetic process	3	12.5	0.135339	YMR105C, YJL052W, YLR258W	22	44	1424	4.41322	1	0.770796	84.5594		GOTERM_BP_FAT	GO:0044265~cellular macromolecule catabolic process	6	15	0.337934	YBR094W, YBR214W, YPR184W, YGL141W, YGR019W, YJR099W	35	161	1424	1.51624	1	0.999963	99.6617		SP_PIR_KEYWORDS	golgi apparatus	4	10.2564	0.255461	YGR261C, YGL200C, YIL076W, YDL137W	39	71	1535	2.21741	1	0.999992	96.5992		GOTERM_BP_FAT	GO:0044257~cellular protein catabolic process	3	30	0.174109	YPR160W, YEL011W, YDR453C	10
	GOTERM_BP_FAT	GO:0016051~carbohydrate biosynthetic process	3	12.5	0.155871	YMR105C, YJL052W, YLR258W	22	48	1424	4.04545	1	0.793875	88.6609		GOTERM_BP_FAT	GO:0030163~protein catabolic process	5	12.5	0.365691	YBR214W, YPR184W, YGL141W, YGR019W, YJR099W	35	128	1424	1.58929	1	0.999952	99.8126		GOTERM_BP_FAT	GO:0048193~Golgi vesicle transport	4	10.2564	0.279673	YGR261C, YGL200C, YIL076W, YDL137W	37	73	1424	2.10885	1	0.999965	99.0304		GOTERM_BP_FAT	GO:0030163~protein catabolic process	3	30	0.190457	YPR160W, YEL011W, YDR453C	10
	GOTERM_BP_FAT	GO:0044265~cellular macromolecule catabolic process	5	20.8333	0.206409	YPR160W, YDR453C, YMR105C, YGL156W, YLR258W	22	161	1424	2.01016	1	0.863994	94.8699		GOTERM_BP_FAT	GO:0009057~macromolecule catabolic process	6	15	0.377993	YBR094W, YBR214W, YPR184W, YGL141W, YGR019W, YJR099W	35	169	1424	1.44446	1	0.999944	99.857		GOTERM_BP_FAT	GO:0016192~vesicle-mediated transport	6	15.3846	0.2808	YGR261C, YGL200C, YIL076W, YDL137W, YKL079W, YDR164C	37	141	1424	1.63772	1	0.999934	99.0516		GOTERM_BP_FAT	GO:0044265~cellular macromolecule catabolic process	3	30	0.270546	YPR160W, YEL011W, YDR453C	10
	GOTERM_BP_FAT	GO:0009057~macromolecule catabolic process	5	20.8333	0.232329	YPR160W, YDR453C, YMR105C, YGL156W, YLR258W	22	169	1424	1.91501	1	0.88048	96.6515		GOTERM_BP_FAT	GO:0007039~vacuolar protein catabolic process	3	7.5	0.415699	YBR214W, YPR184W, YGR019W	35	59	1424	2.06877	1	0.999884	99.9396		GOTERM_CC_FAT	GO:0016023~cytoplasmic membrane-bounded vesicle	3	7.69231	0.322574	YGL200C, YIL076W, YDL137W	32	45	1208	2.51667	1	0.999358	99.0496		GOTERM_BP_FAT	GO:0009057~macromolecule catabolic process	3	30	0.290392	YPR160W, YEL011W, YDR453C	10
	SP_PIR_KEYWORDS	transferase	4	16.6667	0.652132	YPR160W, YPL031C, YIL160C, YLR258W	24	217	1535	1.17896	1	0.999974	99.9987																GOTERM_CC_FAT	GO:0031988~membrane-bounded vesicle	3	7.69231	0.322574	YGL200C, YIL076W, YDL137W	32	45	1208	2.51667	1	0.999358	99.0496
															Annotation Cluster 5	Enrichment Score: 0.3991477354509707													GOTERM_BP_FAT	GO:0015031~protein transport	7	17.9487	0.341137	YGR261C, YGL200C, YIL076W, YDL137W, YIL115C, YOL126C, YDR164C	37	189	1424	1.42543	1	0.999892	99.7251
	Annotation Cluster 3	Enrichment Score: 1.7835820493802401													Category	Term	Count	%	PValue	Genes	List Total	Pop Hits	Pop Total	Fold Enrichment	Bonferroni	Benjamini	FDR		SP_PIR_KEYWORDS	transport	8	20.5128	0.382574	YHR039C-A, YGR261C, YGL200C, YIL076W, YDL137W, YIL115C, YNL321W, YDR164C	39	240	1535	1.31197	1	0.999233	99.6022
	Category	Term	Count	%	PValue	Genes	List Total	Pop Hits	Pop Total	Fold Enrichment	Bonferroni	Benjamini	FDR		GOTERM_BP_FAT	GO:0006006~glucose metabolic process	3	7.5	0.363665	YPR184W, YJL121C, YGR256W	35	53	1424	2.30296	1	0.999972	99.8042		GOTERM_CC_FAT	GO:0005886~plasma membrane	5	12.8205	0.395785	YGR261C, YIL076W, YIL115C, YDR164C, YNL173C	32	124	1208	1.52218	1	0.999503	99.7579
	GOTERM_CC_FAT	GO:0005618~cell wall	3	12.5	0.0153655	YGR279C, YLR300W, YJL052W	15	17	1208	14.2118	0.494057	0.494057	13.4867		GOTERM_BP_FAT	GO:0044275~cellular carbohydrate catabolic process	3	7.5	0.363665	YPR184W, YJL121C, YGR256W	35	53	1424	2.30296	1	0.999972	99.8042		GOTERM_CC_FAT	GO:0009898~internal side of plasma membrane	3	7.69231	0.470863	YGR261C, YIL076W, YIL115C	32	61	1208	1.85656	1	0.999668	99.9504
	GOTERM_CC_FAT	GO:0030312~external encapsulating structure	3	12.5	0.0153655	YGR279C, YLR300W, YJL052W	15	17	1208	14.2118	0.494057	0.494057	13.4867		GOTERM_BP_FAT	GO:0016052~carbohydrate catabolic process	3	7.5	0.381202	YPR184W, YJL121C, YGR256W	35	55	1424	2.21922	1	0.999864	99.8668		GOTERM_CC_FAT	GO:0044459~plasma membrane part	3	7.69231	0.621141	YGR261C, YIL076W, YIL115C	32	80	1208	1.41562	1	0.999553	99.9991
	GOTERM_CC_FAT	GO:0009277~fungal-type cell wall	3	12.5	0.0153655	YGR279C, YLR300W, YJL052W	15	17	1208	14.2118	0.494057	0.494057	13.4867		GOTERM_BP_FAT	GO:0019318~hexose metabolic process	3	7.5	0.415699	YPR184W, YJL121C, YGR256W	35	59	1424	2.06877	1	0.999884	99.9396		GOTERM_BP_FAT	GO:0046907~intracellular transport	6	15.3846	0.70365	YGR261C, YGL200C, YIL076W, YDL137W, YIL115C, YOL126C	37	227	1424	1.01726	1	1	100
	UP_SEQ_FEATURE	active site:Nucleophile	4	16.6667	0.0202315	YGR279C, YLR300W, YJL052W, YGL156W	24	40	1535	6.39583	0.824007	0.824007	19.7399		GOTERM_BP_FAT	GO:0005996~monosaccharide metabolic process	3	7.5	0.481862	YPR184W, YJL121C, YGR256W	35	67	1424	1.82175	1	0.999961	99.9885
																													Annotation Cluster 4	Enrichment Score: 0.5176101908757322
	Annotation Cluster 4	Enrichment Score: 1.636811041756578													Annotation Cluster 6	Enrichment Score: 0.3617489471701041													Category	Term	Count	%	PValue	Genes	List Total	Pop Hits	Pop Total	Fold Enrichment	Bonferroni	Benjamini	FDR
	Category	Term	Count	%	PValue	Genes	List Total	Pop Hits	Pop Total	Fold Enrichment	Bonferroni	Benjamini	FDR		Category	Term	Count	%	PValue	Genes	List Total	Pop Hits	Pop Total	Fold Enrichment	Bonferroni	Benjamini	FDR		GOTERM_BP_FAT	GO:0006006~glucose metabolic process	4	10.2564	0.147028	YBR117C, YHR039C-A, YGR254W, YOL126C	37	53	1424	2.90464	1	0.999991	89.4329
	GOTERM_BP_FAT	GO:0019318~hexose metabolic process	6	25	0.00125737	YPR160W, YPL281C, YMR105C, YJL052W, YGL156W, YLR258W	22	59	1424	6.58243	0.25409	0.0706666	1.60335		GOTERM_CC_FAT	GO:0005739~mitochondrion	9	22.5	0.383228	YDR379C-A, YPR184W, YBR140C, YLR201C, YDL240W, YMR110C, YPL082C, YGL256W, YPL059W	24	363	1208	1.24793	1	1	99.541		GOTERM_BP_FAT	GO:0019318~hexose metabolic process	4	10.2564	0.184465	YBR117C, YHR039C-A, YGR254W, YOL126C	37	59	1424	2.60925	1	0.999951	94.396
	GOTERM_BP_FAT	GO:0005996~monosaccharide metabolic process	6	25	0.00224604	YPR160W, YPL281C, YMR105C, YJL052W, YGL156W, YLR258W	22	67	1424	5.79647	0.407803	0.0721129	2.8474		SP_PIR_KEYWORDS	mitochondrion	7	17.5	0.408635	YDR379C-A, YPR184W, YLR201C, YMR110C, YPL082C, YGL256W, YPL059W	40	202	1535	1.32983	1	1	99.6703		GOTERM_BP_FAT	GO:0005996~monosaccharide metabolic process	4	10.2564	0.237879	YBR117C, YHR039C-A, YGR254W, YOL126C	37	67	1424	2.2977	1	0.999951	97.8485
	GOTERM_BP_FAT	GO:0006006~glucose metabolic process	5	20.8333	0.00639865	YPR160W, YPL281C, YMR105C, YJL052W, YLR258W	22	53	1424	6.10635	0.775903	0.127132	7.91583		GOTERM_BP_FAT	GO:0015980~energy derivation by oxidation of organic compounds	3	7.5	0.465714	YPR184W, YLR201C, YGL256W	35	65	1424	1.8778	1	0.999959	99.9824		GOTERM_BP_FAT	GO:0006007~glucose catabolic process	3	7.69231	0.25876	YBR117C, YGR254W, YOL126C	37	39	1424	2.9605	1	0.999958	98.5471
	GOTERM_BP_FAT	GO:0016052~carbohydrate catabolic process	5	20.8333	0.00730945	YPR160W, YPL281C, YMR105C, YJL052W, YGL156W	22	55	1424	5.8843	0.819018	0.132766	8.99438		GOTERM_BP_FAT	GO:0006091~generation of precursor metabolites and energy	4	10	0.489883	YPR184W, YLR201C, YGL256W, YPL059W	35	109	1424	1.49305	1	0.999933	99.9907		GOTERM_BP_FAT	GO:0019320~hexose catabolic process	3	7.69231	0.287415	YBR117C, YGR254W, YOL126C	37	42	1424	2.74903	1	0.999906	99.1677
	GOTERM_BP_FAT	GO:0044275~cellular carbohydrate catabolic process	4	16.6667	0.0403102	YPR160W, YPL281C, YMR105C, YJL052W	22	53	1424	4.88508	0.999931	0.412924	41.0564																GOTERM_BP_FAT	GO:0046365~monosaccharide catabolic process	3	7.69231	0.316002	YBR117C, YGR254W, YOL126C	37	45	1424	2.56577	1	0.999903	99.5334
	KEGG_PATHWAY	sce00010:Glycolysis / Gluconeogenesis	3	12.5	0.122984	YPL281C, YMR105C, YJL052W	12	35	622	4.44286	0.840741	0.600927	58.9933		Annotation Cluster 7	Enrichment Score: 0.3379953607666595													GOTERM_BP_FAT	GO:0046164~alcohol catabolic process	3	7.69231	0.353767	YBR117C, YGR254W, YOL126C	37	49	1424	2.35632	1	0.999832	99.7909
	GOTERM_BP_FAT	GO:0019320~hexose catabolic process	3	12.5	0.12534	YPL281C, YMR105C, YJL052W	22	42	1424	4.62338	1	0.757883	82.1017		Category	Term	Count	%	PValue	Genes	List Total	Pop Hits	Pop Total	Fold Enrichment	Bonferroni	Benjamini	FDR		GOTERM_BP_FAT	GO:0044275~cellular carbohydrate catabolic process	3	7.69231	0.390874	YBR117C, YGR254W, YOL126C	37	53	1424	2.17848	1	0.999921	99.9093
	GOTERM_BP_FAT	GO:0046365~monosaccharide catabolic process	3	12.5	0.140408	YPL281C, YMR105C, YJL052W	22	45	1424	4.31515	1	0.76981	85.6829		GOTERM_BP_FAT	GO:0006360~transcription from RNA polymerase I promoter	3	7.5	0.031448	YOR210W, YPR187W, YPL082C	35	12	1424	10.1714	0.999993	0.997334	35.6478		GOTERM_BP_FAT	GO:0016052~carbohydrate catabolic process	3	7.69231	0.409107	YBR117C, YGR254W, YOL126C	37	55	1424	2.09926	1	0.999932	99.941
	GOTERM_BP_FAT	GO:0046164~alcohol catabolic process	3	12.5	0.161102	YPL281C, YMR105C, YJL052W	22	49	1424	3.96289	1	0.792836	89.5313		GOTERM_CC_FAT	GO:0016591~DNA-directed RNA polymerase II, holoenzyme	3	7.5	0.0396571	YOR210W, YPR187W, YPL082C	24	17	1208	8.88235	0.983875	0.983875	36.2887		GOTERM_BP_FAT	GO:0006091~generation of precursor metabolites and energy	3	7.69231	0.777214	YHR039C-A, YGR254W, YOL126C	37	109	1424	1.05926	1	1	100
															GOTERM_CC_FAT	GO:0044451~nucleoplasm part	3	7.5	0.310843	YOR210W, YPR187W, YPL082C	24	59	1208	2.55932	1	1	98.4197
	Annotation Cluster 5	Enrichment Score: 1.5256003010499106													GOTERM_BP_FAT	GO:0006351~transcription, DNA-dependent	3	7.5	0.407153	YOR210W, YPR187W, YPL082C	35	58	1424	2.10443	1	0.999903	99.9263		Annotation Cluster 5	Enrichment Score: 0.4789945357323696
	Category	Term	Count	%	PValue	Genes	List Total	Pop Hits	Pop Total	Fold Enrichment	Bonferroni	Benjamini	FDR		GOTERM_BP_FAT	GO:0032774~RNA biosynthetic process	3	7.5	0.407153	YOR210W, YPR187W, YPL082C	35	58	1424	2.10443	1	0.999903	99.9263		Category	Term	Count	%	PValue	Genes	List Total	Pop Hits	Pop Total	Fold Enrichment	Bonferroni	Benjamini	FDR
	GOTERM_BP_FAT	GO:0009266~response to temperature stimulus	7	29.1667	0.000935078	YPR160W, YBR054W, YOR043W, YCL035C, YDR453C, YMR105C, YLR258W	22	84	1424	5.39394	0.195855	0.0700816	1.19466		GOTERM_CC_FAT	GO:0005654~nucleoplasm	3	7.5	0.416867	YOR210W, YPR187W, YPL082C	24	74	1208	2.04054	1	0.999999	99.7543		GOTERM_CC_FAT	GO:0000324~fungal-type vacuole	3	7.69231	0.303213	YHR039C-A, YGR254W, YNL321W	32	43	1208	2.63372	1	0.999587	98.6689
	GOTERM_BP_FAT	GO:0019725~cellular homeostasis	3	12.5	0.12534	YCL035C, YDR453C, YMR105C	22	42	1424	4.62338	1	0.757883	82.1017		GOTERM_MF_FAT	GO:0003677~DNA binding	3	7.5	0.472165	YOR210W, YPR187W, YPL082C	27	81	1343	1.84225	1	0.999952	99.9259		GOTERM_CC_FAT	GO:0000323~lytic vacuole	3	7.69231	0.303213	YHR039C-A, YGR254W, YNL321W	32	43	1208	2.63372	1	0.999587	98.6689
	GOTERM_BP_FAT	GO:0042592~homeostatic process	3	12.5	0.22608	YCL035C, YDR453C, YMR105C	22	61	1424	3.18331	1	0.881479	96.2839		SP_PIR_KEYWORDS	Transcription	3	7.5	0.750414	YOR210W, YPR187W, YPL082C	40	103	1535	1.11772	1	1	100		GOTERM_CC_FAT	GO:0000322~storage vacuole	3	7.69231	0.303213	YHR039C-A, YGR254W, YNL321W	32	43	1208	2.63372	1	0.999587	98.6689
															GOTERM_BP_FAT	GO:0006350~transcription	3	7.5	0.762779	YOR210W, YPR187W, YPL082C	35	112	1424	1.0898	1	1	100		GOTERM_CC_FAT	GO:0005773~vacuole	3	7.69231	0.435288	YHR039C-A, YGR254W, YNL321W	32	57	1208	1.98684	1	0.999608	99.8921
	Annotation Cluster 6	Enrichment Score: 1.3027269113558866													GOTERM_CC_FAT	GO:0031981~nuclear lumen	3	7.5	0.836392	YOR210W, YPR187W, YPL082C	24	162	1208	0.932099	1	1	100
	Category	Term	Count	%	PValue	Genes	List Total	Pop Hits	Pop Total	Fold Enrichment	Bonferroni	Benjamini	FDR		GOTERM_CC_FAT	GO:0043233~organelle lumen	4	10	0.881655	YOR210W, YPR187W, YPL082C, YPL059W	24	248	1208	0.811828	1	1	100		Annotation Cluster 6	Enrichment Score: 0.4768945154276477
	SP_PIR_KEYWORDS	cell wall biogenesis/degradation	3	12.5	0.0254846	YGR279C, YJL201W, YLR300W	24	17	1535	11.2868	0.873206	0.49762	24.0004		GOTERM_CC_FAT	GO:0070013~intracellular organelle lumen	4	10	0.881655	YOR210W, YPR187W, YPL082C, YPL059W	24	248	1208	0.811828	1	1	100		Category	Term	Count	%	PValue	Genes	List Total	Pop Hits	Pop Total	Fold Enrichment	Bonferroni	Benjamini	FDR
	GOTERM_BP_FAT	GO:0007047~cell wall organization	4	16.6667	0.0696259	YGR279C, YJL201W, YPL031C, YLR300W	22	66	1424	3.92287	1	0.587292	60.4318		GOTERM_CC_FAT	GO:0031974~membrane-enclosed lumen	4	10	0.899066	YOR210W, YPR187W, YPL082C, YPL059W	24	258	1208	0.780362	1	1	100		GOTERM_CC_FAT	GO:0044432~endoplasmic reticulum part	4	10.2564	0.230477	YOR336W, YDR297W, YLR088W, YDR221W	32	65	1208	2.32308	1	0.999949	95.6375
	GOTERM_BP_FAT	GO:0045229~external encapsulating structure organization	4	16.6667	0.0696259	YGR279C, YJL201W, YPL031C, YLR300W	22	66	1424	3.92287	1	0.587292	60.4318		SP_PIR_KEYWORDS	nucleus	7	17.5	0.95466	YBR085C-A, YOR210W, YLR045C, YPR187W, YPL082C, YNL015W, YHL007C	40	388	1535	0.692332	1	1	100		SP_PIR_KEYWORDS	endoplasmic reticulum	5	12.8205	0.27618	YOR336W, YDR297W, YGL200C, YLR088W, YDR221W	39	108	1535	1.82217	1	0.999933	97.5391
															GOTERM_CC_FAT	GO:0043228~non-membrane-bounded organelle	4	10	0.983631	YOR210W, YLR045C, YPR187W, YPL082C	24	358	1208	0.562384	1	1	100		SP_PIR_KEYWORDS	signal	3	7.69231	0.307077	YOR336W, YGL200C, YDR221W	39	45	1535	2.62393	1	0.999838	98.5074
	Annotation Cluster 7	Enrichment Score: 1.2468746253761738													GOTERM_CC_FAT	GO:0043232~intracellular non-membrane-bounded organelle	4	10	0.983631	YOR210W, YLR045C, YPR187W, YPL082C	24	358	1208	0.562384	1	1	100		UP_SEQ_FEATURE	signal peptide	3	7.69231	0.307077	YOR336W, YGL200C, YDR221W	39	45	1535	2.62393	1	1	98.478
	Category	Term	Count	%	PValue	Genes	List Total	Pop Hits	Pop Total	Fold Enrichment	Bonferroni	Benjamini	FDR																UP_SEQ_FEATURE	glycosylation site:N-linked (GlcNAc...)	4	10.2564	0.338471	YOR336W, YLR088W, YDR221W, YNL321W	39	83	1535	1.89682	1	1	99.1032
	SP_PIR_KEYWORDS	glycosidase	3	12.5	0.0108847	YGR279C, YLR300W, YGL156W	24	11	1535	17.4432	0.583368	0.354529	10.9838		Annotation Cluster 8	Enrichment Score: 0.2541998785234465													SP_PIR_KEYWORDS	glycoprotein	4	10.2564	0.428376	YOR336W, YLR088W, YDR221W, YNL321W	39	96	1535	1.63996	1	0.999386	99.8356
	UP_SEQ_FEATURE	active site:Nucleophile	4	16.6667	0.0202315	YGR279C, YLR300W, YJL052W, YGL156W	24	40	1535	6.39583	0.824007	0.824007	19.7399		Category	Term	Count	%	PValue	Genes	List Total	Pop Hits	Pop Total	Fold Enrichment	Bonferroni	Benjamini	FDR		GOTERM_CC_FAT	GO:0005783~endoplasmic reticulum	5	12.8205	0.527325	YOR336W, YDR297W, YGL200C, YLR088W, YDR221W	32	146	1208	1.29281	1	0.99947	99.9871
	SP_PIR_KEYWORDS	hydrolase	3	12.5	0.825145	YGR279C, YLR300W, YGL156W	24	201	1535	0.954602	1	0.999997	100		SP_PIR_KEYWORDS	mitochondrion	7	17.5	0.408635	YDR379C-A, YPR184W, YLR201C, YMR110C, YPL082C, YGL256W, YPL059W	40	202	1535	1.32983	1	1	99.6703
															GOTERM_BP_FAT	GO:0055114~oxidation reduction	6	15	0.487937	YLR201C, YBR006W, YMR110C, YGR256W, YGL256W, YPL059W	35	191	1424	1.27809	1	0.999951	99.9902		Annotation Cluster 7	Enrichment Score: 0.4257226750492777
	Annotation Cluster 8	Enrichment Score: 1.2355585129370865													GOTERM_CC_FAT	GO:0044429~mitochondrial part	3	7.5	0.866365	YLR201C, YMR110C, YPL059W	24	174	1208	0.867816	1	1	100		Category	Term	Count	%	PValue	Genes	List Total	Pop Hits	Pop Total	Fold Enrichment	Bonferroni	Benjamini	FDR
	Category	Term	Count	%	PValue	Genes	List Total	Pop Hits	Pop Total	Fold Enrichment	Bonferroni	Benjamini	FDR																GOTERM_CC_FAT	GO:0005935~cellular bud neck	3	7.69231	0.254632	YDR379W, YKL079W, YDR164C	32	38	1208	2.98026	1	0.99986	97.0205
	GOTERM_BP_FAT	GO:0019318~hexose metabolic process	6	25	0.00125737	YPR160W, YPL281C, YMR105C, YJL052W, YGL156W, YLR258W	22	59	1424	6.58243	0.25409	0.0706666	1.60335		Annotation Cluster 9	Enrichment Score: 0.18623560663083297													GOTERM_CC_FAT	GO:0005933~cellular bud	3	7.69231	0.379866	YDR379W, YKL079W, YDR164C	32	51	1208	2.22059	1	0.99967	99.6696
	GOTERM_BP_FAT	GO:0005996~monosaccharide metabolic process	6	25	0.00224604	YPR160W, YPL281C, YMR105C, YJL052W, YGL156W, YLR258W	22	67	1424	5.79647	0.407803	0.0721129	2.8474		Category	Term	Count	%	PValue	Genes	List Total	Pop Hits	Pop Total	Fold Enrichment	Bonferroni	Benjamini	FDR		GOTERM_CC_FAT	GO:0030427~site of polarized growth	3	7.69231	0.546122	YDR379W, YKL079W, YDR164C	32	70	1208	1.61786	1	0.999103	99.9921
	GOTERM_BP_FAT	GO:0016052~carbohydrate catabolic process	5	20.8333	0.00730945	YPR160W, YPL281C, YMR105C, YJL052W, YGL156W	22	55	1424	5.8843	0.819018	0.132766	8.99438		GOTERM_MF_FAT	GO:0043167~ion binding	6	15	0.516281	YPR184W, YOR210W, YDL240W, YBL056W, YGL256W, YAL026C	27	242	1343	1.23324	1	0.99995	99.9723
	COG_ONTOLOGY	Carbohydrate transport and metabolism	3	12.5	0.0168854	YMR105C, YLR300W, YGL156W	6	16	363	11.3438	0.0816237	0.0816237	7.13867		GOTERM_MF_FAT	GO:0043169~cation binding	6	15	0.516281	YPR184W, YOR210W, YDL240W, YBL056W, YGL256W, YAL026C	27	242	1343	1.23324	1	0.99995	99.9723		Annotation Cluster 8	Enrichment Score: 0.40232912570983587
	GOTERM_MF_FAT	GO:0043169~cation binding	4	16.6667	0.727965	YPL281C, YMR105C, YLR300W, YGL156W	21	242	1343	1.05706	1	1	99.9999		GOTERM_MF_FAT	GO:0008270~zinc ion binding	3	7.5	0.637684	YOR210W, YDL240W, YGL256W	27	109	1343	1.36901	1	0.999995	99.9989		Category	Term	Count	%	PValue	Genes	List Total	Pop Hits	Pop Total	Fold Enrichment	Bonferroni	Benjamini	FDR
	GOTERM_MF_FAT	GO:0043167~ion binding	4	16.6667	0.727965	YPL281C, YMR105C, YLR300W, YGL156W	21	242	1343	1.05706	1	1	99.9999		GOTERM_MF_FAT	GO:0046914~transition metal ion binding	4	10	0.646236	YOR210W, YDL240W, YBL056W, YGL256W	27	167	1343	1.19139	1	0.999988	99.9992		GOTERM_MF_FAT	GO:0046872~metal ion binding	9	23.0769	0.18861	YDL188C, YDR297W, YBR117C, YKR066C, YDL102W, YDR379W, YGR254W, YNL321W, YNL097C	33	237	1343	1.54545	1	0.999975	91.8046
	SP_PIR_KEYWORDS	metal-binding	3	12.5	0.791035	YPL281C, YMR105C, YGL156W	24	187	1535	1.02607	1	0.999996	100		GOTERM_MF_FAT	GO:0046872~metal ion binding	5	12.5	0.700111	YOR210W, YDL240W, YBL056W, YGL256W, YAL026C	27	237	1343	1.04938	1	0.999982	99.9999		GOTERM_MF_FAT	GO:0043169~cation binding	9	23.0769	0.204822	YDL188C, YDR297W, YBR117C, YKR066C, YDL102W, YDR379W, YGR254W, YNL321W, YNL097C	33	242	1343	1.51352	1	0.999058	93.5634
	GOTERM_MF_FAT	GO:0046872~metal ion binding	3	12.5	0.892974	YPL281C, YMR105C, YGL156W	21	237	1343	0.809524	1	1	100		SP_PIR_KEYWORDS	zinc	3	7.5	0.740336	YOR210W, YDL240W, YGL256W	40	101	1535	1.13985	1	1	100		GOTERM_MF_FAT	GO:0043167~ion binding	9	23.0769	0.204822	YDL188C, YDR297W, YBR117C, YKR066C, YDL102W, YDR379W, YGR254W, YNL321W, YNL097C	33	242	1343	1.51352	1	0.999058	93.5634
															SP_PIR_KEYWORDS	metal-binding	4	10	0.872942	YOR210W, YDL240W, YBL056W, YGL256W	40	187	1535	0.820856	1	1	100		GOTERM_CC_FAT	GO:0044454~nuclear chromosome part	3	7.69231	0.274065	YDL188C, YDL102W, YNL097C	32	40	1208	2.83125	1	0.999684	97.8274
	Annotation Cluster 9	Enrichment Score: 1.0249971076633488																											GOTERM_CC_FAT	GO:0000228~nuclear chromosome	3	7.69231	0.303213	YDL188C, YDL102W, YNL097C	32	43	1208	2.63372	1	0.999587	98.6689
	Category	Term	Count	%	PValue	Genes	List Total	Pop Hits	Pop Total	Fold Enrichment	Bonferroni	Benjamini	FDR		Annotation Cluster 10	Enrichment Score: 0.08256232001022223													SP_PIR_KEYWORDS	metal-binding	7	17.9487	0.313594	YDL188C, YBR117C, YKR066C, YDL102W, YDR379W, YGR254W, YNL097C	39	187	1535	1.47333	1	0.999426	98.6606
	UP_SEQ_FEATURE	disulfide bond	3	12.5	0.0522879	YCL035C, YDR453C, YDR044W	24	25	1535	7.675	0.989589	0.781644	43.8864		Category	Term	Count	%	PValue	Genes	List Total	Pop Hits	Pop Total	Fold Enrichment	Bonferroni	Benjamini	FDR		GOTERM_MF_FAT	GO:0046914~transition metal ion binding	6	15.3846	0.366147	YDL188C, YDR297W, YKR066C, YDL102W, YDR379W, YNL097C	33	167	1343	1.46217	1	0.99995	99.5734
	SP_PIR_KEYWORDS	disulfide bond	3	12.5	0.0522879	YCL035C, YDR453C, YDR044W	24	25	1535	7.675	0.986382	0.658392	43.5007		GOTERM_MF_FAT	GO:0016887~ATPase activity	3	7.5	0.691336	YBL075C, YPL082C, YAL026C	27	120	1343	1.24352	1	0.999991	99.9998		SP_PIR_KEYWORDS	zinc	4	10.2564	0.46207	YDL188C, YDL102W, YDR379W, YNL097C	39	101	1535	1.55877	1	0.999375	99.918
	GOTERM_BP_FAT	GO:0055114~oxidation reduction	5	20.8333	0.307756	YCL026C-B, YCL035C, YDR453C, YJL052W, YDR044W	22	191	1424	1.69443	1	0.942542	99.1132		GOTERM_MF_FAT	GO:0005524~ATP binding	5	12.5	0.729962	YBL075C, YGR205W, YPL082C, YAL026C, YHL007C	27	246	1343	1.01099	1	0.999983	100		GOTERM_CC_FAT	GO:0044427~chromosomal part	3	7.69231	0.479563	YDL188C, YDL102W, YNL097C	32	62	1208	1.82661	1	0.999127	99.9593
															GOTERM_MF_FAT	GO:0032559~adenyl ribonucleotide binding	5	12.5	0.736314	YBL075C, YGR205W, YPL082C, YAL026C, YHL007C	27	248	1343	1.00284	1	0.999969	100		GOTERM_CC_FAT	GO:0005694~chromosome	3	7.69231	0.53811	YDL188C, YDL102W, YNL097C	32	69	1208	1.6413	1	0.999318	99.9902
	Annotation Cluster 10	Enrichment Score: 0.5999373443965991													GOTERM_MF_FAT	GO:0030554~adenyl nucleotide binding	5	12.5	0.791574	YBL075C, YGR205W, YPL082C, YAL026C, YHL007C	27	267	1343	0.931475	1	0.999989	100		GOTERM_MF_FAT	GO:0008270~zinc ion binding	3	7.69231	0.748667	YDL102W, YDR379W, YNL097C	33	109	1343	1.1201	1	1	100
	Category	Term	Count	%	PValue	Genes	List Total	Pop Hits	Pop Total	Fold Enrichment	Bonferroni	Benjamini	FDR		GOTERM_MF_FAT	GO:0001883~purine nucleoside binding	5	12.5	0.79423	YBL075C, YGR205W, YPL082C, YAL026C, YHL007C	27	268	1343	0.927999	1	0.999979	100		GOTERM_CC_FAT	GO:0043232~intracellular non-membrane-bounded organelle	7	17.9487	0.934399	YDL188C, YDL102W, YOL139C, YDR379W, YKL079W, YJR047C, YNL097C	32	358	1208	0.738128	1	1	100
	GOTERM_CC_FAT	GO:0001950~plasma membrane enriched fraction	3	12.5	0.150629	YJL052W, YCR021C, YHR096C	15	60	1208	4.02667	0.999241	0.972448	78.2903		GOTERM_MF_FAT	GO:0001882~nucleoside binding	5	12.5	0.802048	YBL075C, YGR205W, YPL082C, YAL026C, YHL007C	27	271	1343	0.917726	1	0.999969	100		GOTERM_CC_FAT	GO:0043228~non-membrane-bounded organelle	7	17.9487	0.934399	YDL188C, YDL102W, YOL139C, YDR379W, YKL079W, YJR047C, YNL097C	32	358	1208	0.738128	1	1	100
	GOTERM_CC_FAT	GO:0005626~insoluble fraction	3	12.5	0.275991	YJL052W, YCR021C, YHR096C	15	89	1208	2.71461	0.999999	0.991232	95.127		GOTERM_MF_FAT	GO:0032555~purine ribonucleotide binding	5	12.5	0.864663	YBL075C, YGR205W, YPL082C, YAL026C, YHL007C	27	299	1343	0.831785	1	0.999995	100
	GOTERM_CC_FAT	GO:0005624~membrane fraction	3	12.5	0.275991	YJL052W, YCR021C, YHR096C	15	89	1208	2.71461	0.999999	0.991232	95.127		GOTERM_MF_FAT	GO:0032553~ribonucleotide binding	5	12.5	0.864663	YBL075C, YGR205W, YPL082C, YAL026C, YHL007C	27	299	1343	0.831785	1	0.999995	100		Annotation Cluster 9	Enrichment Score: 0.24454110737379847
	GOTERM_CC_FAT	GO:0000267~cell fraction	3	12.5	0.347178	YJL052W, YCR021C, YHR096C	15	105	1208	2.30095	1	0.990822	98.1496		UP_SEQ_FEATURE	nucleotide phosphate-binding region:ATP	3	7.5	0.885247	YGR205W, YPL082C, YHL007C	40	140	1535	0.822321	1	1	100		Category	Term	Count	%	PValue	Genes	List Total	Pop Hits	Pop Total	Fold Enrichment	Bonferroni	Benjamini	FDR
															GOTERM_MF_FAT	GO:0000166~nucleotide binding	6	15	0.886074	YBL075C, YGR205W, YGR256W, YPL082C, YAL026C, YHL007C	27	371	1343	0.804432	1	0.999996	100		GOTERM_MF_FAT	GO:0008135~translation factor activity, nucleic acid binding	3	7.69231	0.192975	YOL139C, YKR026C, YJR047C	33	34	1343	3.59091	1	0.99971	92.3171
	Annotation Cluster 11	Enrichment Score: 0.3932300558552228													SP_PIR_KEYWORDS	atp-binding	5	12.5	0.892175	YBL075C, YGR205W, YPL082C, YAL026C, YHL007C	40	245	1535	0.783163	1	1	100		GOTERM_BP_FAT	GO:0006417~regulation of translation	4	10.2564	0.603108	YDL188C, YOL139C, YKR026C, YJR047C	37	121	1424	1.27228	1	0.999999	99.9998
	Category	Term	Count	%	PValue	Genes	List Total	Pop Hits	Pop Total	Fold Enrichment	Bonferroni	Benjamini	FDR		GOTERM_MF_FAT	GO:0017076~purine nucleotide binding	5	12.5	0.897394	YBL075C, YGR205W, YPL082C, YAL026C, YHL007C	27	318	1343	0.782087	1	0.999996	100		GOTERM_BP_FAT	GO:0010608~posttranscriptional regulation of gene expression	4	10.2564	0.631662	YDL188C, YOL139C, YKR026C, YJR047C	37	126	1424	1.22179	1	0.999999	99.9999
	GOTERM_BP_FAT	GO:0055114~oxidation reduction	5	20.8333	0.307756	YCL026C-B, YCL035C, YDR453C, YJL052W, YDR044W	22	191	1424	1.69443	1	0.942542	99.1132		SP_PIR_KEYWORDS	nucleotide-binding	5	12.5	0.960146	YBL075C, YGR205W, YPL082C, YAL026C, YHL007C	40	296	1535	0.648226	1	1	100		GOTERM_BP_FAT	GO:0032268~regulation of cellular protein metabolic process	4	10.2564	0.648145	YDL188C, YOL139C, YKR026C, YJR047C	37	129	1424	1.19338	1	0.999999	100
	SP_PIR_KEYWORDS	oxidoreductase	4	16.6667	0.406345	YCL026C-B, YDR453C, YJL052W, YDR044W	24	153	1535	1.67211	1	0.999762	99.6088																SP_PIR_KEYWORDS	protein biosynthesis	3	7.69231	0.8338	YOL139C, YKR026C, YJR047C	39	126	1535	0.937118	1	1	100
	SP_PIR_KEYWORDS	cytoplasm	9	37.5	0.528699	YJL201W, YPL031C, YCL026C-B, YCL035C, YDR453C, YDL235C, YMR105C, YJL052W, YDR044W	24	515	1535	1.11772	1	0.999815	99.9664		Annotation Cluster 11	Enrichment Score: 0.06646184899218711													GOTERM_BP_FAT	GO:0006412~translation	5	12.8205	0.858298	YDL188C, YGR261C, YOL139C, YKR026C, YJR047C	37	230	1424	0.836663	1	1	100
															Category	Term	Count	%	PValue	Genes	List Total	Pop Hits	Pop Total	Fold Enrichment	Bonferroni	Benjamini	FDR
	Annotation Cluster 12	Enrichment Score: 0.2771497831954252													GOTERM_BP_FAT	GO:0045184~establishment of protein localization	5	12.5	0.725729	YBL075C, YNL041C, YMR110C, YAL026C, YNL015W	35	200	1424	1.01714	1	1	100		Annotation Cluster 10	Enrichment Score: 0.17347995399960672
	Category	Term	Count	%	PValue	Genes	List Total	Pop Hits	Pop Total	Fold Enrichment	Bonferroni	Benjamini	FDR		GOTERM_BP_FAT	GO:0008104~protein localization	5	12.5	0.772818	YBL075C, YNL041C, YMR110C, YAL026C, YNL015W	35	213	1424	0.955064	1	1	100		Category	Term	Count	%	PValue	Genes	List Total	Pop Hits	Pop Total	Fold Enrichment	Bonferroni	Benjamini	FDR
	UP_SEQ_FEATURE	topological domain:Extracellular	3	12.5	0.165393	YBR054W, YCR021C, YHR096C	24	49	1535	3.91582	1	0.978547	85.7029		GOTERM_BP_FAT	GO:0015031~protein transport	4	10	0.850523	YBL075C, YNL041C, YAL026C, YNL015W	35	189	1424	0.861073	1	1	100		GOTERM_BP_FAT	GO:0015031~protein transport	7	17.9487	0.341137	YGR261C, YGL200C, YIL076W, YDL137W, YIL115C, YOL126C, YDR164C	37	189	1424	1.42543	1	0.999892	99.7251
	UP_SEQ_FEATURE	topological domain:Cytoplasmic	4	16.6667	0.376534	YGR125W, YBR054W, YCR021C, YHR096C	24	146	1535	1.75228	1	0.996776	99.3799		GOTERM_BP_FAT	GO:0046907~intracellular transport	3	7.5	0.980707	YBL075C, YNL041C, YAL026C	35	227	1424	0.537697	1	1	100		GOTERM_BP_FAT	GO:0046907~intracellular transport	6	15.3846	0.70365	YGR261C, YGL200C, YIL076W, YDL137W, YIL115C, YOL126C	37	227	1424	1.01726	1	1	100
	GOTERM_CC_FAT	GO:0016021~integral to membrane	4	16.6667	0.628701	YGR125W, YBR054W, YCR021C, YHR096C	15	267	1208	1.20649	1	0.999301	99.9906		SP_PIR_KEYWORDS	membrane	5	12.5	0.994521	YDR055W, YLR201C, YNL041C, YMR110C, YAL026C	40	383	1535	0.500979	1	1	100		GOTERM_BP_FAT	GO:0070727~cellular macromolecule localization	4	10.2564	0.736537	YOR035C, YGR261C, YIL115C, YOL126C	37	147	1424	1.04725	1	1	100
	GOTERM_CC_FAT	GO:0031224~intrinsic to membrane	4	16.6667	0.664584	YGR125W, YBR054W, YCR021C, YHR096C	15	280	1208	1.15048	1	0.998958	99.9964																GOTERM_BP_FAT	GO:0006886~intracellular protein transport	3	7.69231	0.86536	YGR261C, YIL115C, YOL126C	37	133	1424	0.868116	1	1	100
	UP_SEQ_FEATURE	transmembrane region	4	16.6667	0.677846	YGR125W, YBR054W, YCR021C, YHR096C	24	225	1535	1.13704	1	0.999994	99.9995																GOTERM_BP_FAT	GO:0034613~cellular protein localization	3	7.69231	0.886999	YGR261C, YIL115C, YOL126C	37	141	1424	0.818861	1	1	100
	SP_PIR_KEYWORDS	transmembrane	4	16.6667	0.684073	YGR125W, YBR054W, YCR021C, YHR096C	24	227	1535	1.12702	1	0.999964	99.9995
	SP_PIR_KEYWORDS	membrane	4	16.6667	0.951487	YGR125W, YBR054W, YCR021C, YHR096C	24	383	1535	0.667972	1	1	100																Annotation Cluster 11	Enrichment Score: 0.1590607543772434
																													Category	Term	Count	%	PValue	Genes	List Total	Pop Hits	Pop Total	Fold Enrichment	Bonferroni	Benjamini	FDR
																													SP_PIR_KEYWORDS	endoplasmic reticulum	5	12.8205	0.27618	YOR336W, YDR297W, YGL200C, YLR088W, YDR221W	39	108	1535	1.82217	1	0.999933	97.5391
																													GOTERM_CC_FAT	GO:0012505~endomembrane system	5	12.8205	0.474598	YDR297W, YLR088W, YGR202C, YIL076W, YIL115C	32	137	1208	1.37774	1	0.999433	99.9545
																													GOTERM_CC_FAT	GO:0005783~endoplasmic reticulum	5	12.8205	0.527325	YOR336W, YDR297W, YGL200C, YLR088W, YDR221W	32	146	1208	1.29281	1	0.99947	99.9871
																													SP_PIR_KEYWORDS	membrane	9	23.0769	0.769748	YDR297W, YGR261C, YGL200C, YLR088W, YGR202C, YIL076W, YIL115C, YNL321W, YNL173C	39	383	1535	0.924885	1	0.999999	100
																													UP_SEQ_FEATURE	topological domain:Cytoplasmic	3	7.69231	0.891065	YGL200C, YLR088W, YNL321W	39	146	1535	0.808746	1	1	100
																													UP_SEQ_FEATURE	transmembrane region	4	10.2564	0.933906	YDR297W, YGL200C, YLR088W, YNL321W	39	225	1535	0.699715	1	1	100
																													SP_PIR_KEYWORDS	transmembrane	4	10.2564	0.936566	YDR297W, YGL200C, YLR088W, YNL321W	39	227	1535	0.69355	1	1	100
																													GOTERM_CC_FAT	GO:0016021~integral to membrane	5	12.8205	0.93739	YDR297W, YGL200C, YLR088W, YIL115C, YNL321W	32	267	1208	0.706929	1	1	100
																													GOTERM_CC_FAT	GO:0031224~intrinsic to membrane	5	12.8205	0.952437	YDR297W, YGL200C, YLR088W, YIL115C, YNL321W	32	280	1208	0.674107	1	1	100
																													Annotation Cluster 12	Enrichment Score: 0.1014097397129014
																													Category	Term	Count	%	PValue	Genes	List Total	Pop Hits	Pop Total	Fold Enrichment	Bonferroni	Benjamini	FDR
																													GOTERM_CC_FAT	GO:0005759~mitochondrial matrix	3	7.69231	0.561872	YKR066C, YDR232W, YIL098C	32	72	1208	1.57292	1	0.999015	99.9948
																													GOTERM_CC_FAT	GO:0031980~mitochondrial lumen	3	7.69231	0.561872	YKR066C, YDR232W, YIL098C	32	72	1208	1.57292	1	0.999015	99.9948
																													GOTERM_CC_FAT	GO:0070013~intracellular organelle lumen	6	15.3846	0.795788	YOR336W, YKR066C, YDR232W, YIL098C, YDR221W, YNL097C	32	248	1208	0.913306	1	0.999994	100
																													GOTERM_CC_FAT	GO:0043233~organelle lumen	6	15.3846	0.795788	YOR336W, YKR066C, YDR232W, YIL098C, YDR221W, YNL097C	32	248	1208	0.913306	1	0.999994	100
																													GOTERM_CC_FAT	GO:0031974~membrane-enclosed lumen	6	15.3846	0.82581	YOR336W, YKR066C, YDR232W, YIL098C, YDR221W, YNL097C	32	258	1208	0.877907	1	0.999994	100
																													UP_SEQ_FEATURE	transit peptide:Mitochondrion	3	7.69231	0.830346	YKR066C, YDR232W, YIL098C	39	125	1535	0.944615	1	1	100
																													SP_PIR_KEYWORDS	transit peptide	3	7.69231	0.8338	YKR066C, YDR232W, YIL098C	39	126	1535	0.937118	1	1	100
																													SP_PIR_KEYWORDS	mitochondrion	4	10.2564	0.895477	YOR241W, YKR066C, YDR232W, YIL098C	39	202	1535	0.779386	1	1	100
																													GOTERM_CC_FAT	GO:0044429~mitochondrial part	3	7.69231	0.951947	YKR066C, YDR232W, YIL098C	32	174	1208	0.650862	1	1	100
																													GOTERM_CC_FAT	GO:0005739~mitochondrion	5	12.8205	0.993493	YOR241W, YKR066C, YDR232W, YIL098C, YGR254W	32	363	1208	0.519972	1	1	100
																													Annotation Cluster 13	Enrichment Score: 0.0011224266768962519
																													Category	Term	Count	%	PValue	Genes	List Total	Pop Hits	Pop Total	Fold Enrichment	Bonferroni	Benjamini	FDR
																													GOTERM_MF_FAT	GO:0032555~purine ribonucleotide binding	3	7.69231	0.997034	YOR241W, YDL137W, YKL079W	33	299	1343	0.408331	1	1	100
																													GOTERM_MF_FAT	GO:0032553~ribonucleotide binding	3	7.69231	0.997034	YOR241W, YDL137W, YKL079W	33	299	1343	0.408331	1	1	100
																													SP_PIR_KEYWORDS	nucleotide-binding	3	7.69231	0.997299	YOR241W, YDL137W, YKL079W	39	296	1535	0.398909	1	1	100
																													GOTERM_MF_FAT	GO:0000166~nucleotide binding	4	10.2564	0.997483	YOR241W, YDL102W, YDL137W, YKL079W	33	371	1343	0.438781	1	1	100
																													GOTERM_MF_FAT	GO:0017076~purine nucleotide binding	3	7.69231	0.998243	YOR241W, YDL137W, YKL079W	33	318	1343	0.383934	1	1	100
[truncated: 110 more columns]

## Sheet: 2a
Notes				Genes							Summarized results
Results of daughter anlaysis, 2 fold difference at olded mother age (daughter 72h compared to daughter 7.8h), for both proteome and transcriptome
				P_background	DP_up	DP_down	T_background	DT_up	DT_down		Daughter proteome
Gene list	Description			YPR145W	YGR088W	YMR237W	YOR323C	YJL133C-A	YHL016C		Enrichement_Score	Representative_Term	Gene list
P_background	Proteome background (from final proteome tab 5b)			YNL036W	YKL122C	YIL121W	YDR158W	YER011W	YKR034W		1.88562	heat stress response	DP_up
DP_up	Daughter proteome upregulated 2fold			YER091C	YLR373C	YDR390C	YPR058W	YBR296C	YIR029W		1.8767	protein catabolism	DP_up
DP_down	Daughter proteome downregulated 2fold			YJR139C	YAL062W	YDR496C	YOR063W	YBR056W-A	YKR033C		1.67326	glycolysis/gluconeogenesis	DP_up
T_background	Transcriptome background (from final proteome tab 5b)			YEL071W	YBR006W	YNL263C	YHR018C	YBR056C-B	YKR039W		1.35098	plasma membrane	DP_up
DT_up	Daughter transcriptome upregulated 2fold			YLR058C	YKL175W	YDL086W	YDR012W	YDR522C	YIL167W		1.32823	peroxisome	DP_up
DT_down	Daughter transcriptome downregulated 2fold			YGR204W	YNL117W	YPL208W	YIR034C	YDR218C	YIR028W		1.12727	metal ion binding	DP_up
				YJR016C	YGL256W	YAL061W	YEL017C-A	YBR005W	YOR238W		1.09754	glycolysis/gluconeogenesis	DP_up
				YJR109C	YBL101C	YGR205W	YPR059C	YBL108C-A	YHR182W		1.30236	cell wall	DP_down
				YER055C	YMR090W	YNL087W	YGL202W	YAL063C-A	YDR502C
				YMR120C	YMR170C	YGR033C	YGR267C	YFL011W	YFR048W
				YER086W	YPL214C	YPL065W	YIL043C	YIL056W	YBR282W		Daughter transcriptome
				YKL029C	YGR201C	YHL021C;YML104C	YJR016C	YMR017W	YDR337W		Enrichement_Score	Representative_Term	Gene list
				YDR019C	YGL156W	YDL101C	YIL116W	YPL171C	YLR117C		2.93019	monosaccharide transport	DT_up
				YOR254C	YGR060W	YGR250C	YAL037C-B	YLR108C	YNL314W		1.64085	sporulation	DT_up
				YNL104C	YBR117C	YGR165W	YML067C	YGR087C	YLR053C		1.44793	cell wall	DT_up
				YPL063W	YGR254W	YHR016C	YDR127W	YDL009C	YIL146C		2.57129	organelle lumen	DT_down
				YOR310C	YGR043C	YOR126C	YOR222W	YOR385W	YMR088C		2.06201	amide catabolic process	DT_down
				YIL018W;reverse_YJL131C	YJL052W	YPL023C	YHL033C	YBR040W	YLR254C		1.61446	mitochondria (translation)	DT_down
				YGL234W	YDL148C	YKR026C	YDR487C	YOL160W	YOL055C		1.59436	rRNA processing	DT_down
				YMR217W	YJR019C	YOR212W	YAL038W	YDL246C	YBR163W		1.18361	amino acid transport	DT_down
				YLR028C	YIL160C	YHR097C	YGR106C	YKL221W	YGR004W
				YGR055W	YGR256W	YLL028W	YHR174W	YNL277W-A	YMR075W
				YLR197W	YDR453C	YJR009C	YCR024C-A	YPR145C-A	YIR030C
				YDL066W	YMR115W	YDL240W	YHR215W	YPR158W	YMR065W
				YNL069C	YKL154W	YPR036W-A	YGL224C	YHR219W	YNR011C
				YDL182W	YNL157W	YOR043W	YCL009C	YDL234C	YGL058W
				YMR186W	YBL075C	YDR150W	YHR183W	YPL026C	YOR166C
				YOL058W	YDR055W	YMR029C	YKL006W	YNR072W	YBL023C
				YDR211W	YHR096C	YCL033C	YFL026W	YOR381W-A	YGL113W
				YGR061C	YDL223C	YBR085C-A	YGL026C	YEL071W	YDR336W
				YDL126C	YDR044W	YHR122W	YBR263W		YOR283W
				YPR010C	YPL281C	YKL039W	YAL044C		YGR175C
				YPL028W		YGL232W	YPL218W		YPL254W
				YPL237W		YGR279C	YOR039W		YPR104C
				YHR183W		YKL027W	YBR103W		YPR121W
				YLR303W;reverse_YNL203C		YDR005C	YFL010C		YGR280C
				YJR065C		YNL097C	YOR355W		YBL008W
				YJL200C		YKL096W	YIL094C		YER171W
				YMR108W		YCL035C	YBL091C		YDR364C
				YNL220W			YOR202W		YHR157W
				YGL009C			YCR024C-B		YGR147C
				YLR180W			YBR118W		YDL202W
				YNL132W			YHR025W		YMR224C
				YNL241C			YIL164C		YPL251W
				YDL131W			YML001W		YDL189W
				YPR033C			YBR031W		YDL118W
				YOL061W			YNL154C		YHR058C
				YLR432W;YAR075W			YLR359W		YKR085C
				YGR124W			YLR029C		YLR296W
				YNR043W			YLR088W		YBL020W
				YDL185W			YHL016C		YBR232C
				YHR064C			YEL009C		YER081W
				YPL093W			YEL021W		YDR026C
				YBR196C			YMR243C		YOR236W
				YJL088W			YBL051C		YBR067C
				YIR031C			YGR124W		YJR029W
				YMR049C			YOR331C		YGL077C
				YLR056W			YNL178W		YGL210W
				YML008C			YLL048C		YEL059W
				YFR010W			YLR179C		YDR347W
				YIL116W			YEL027W		YGL246C
				YLR359W			YGR240C		YOR066W
				YPL106C			YOR184W		YKL114C
				YNL123W			YER016W		YPL029W
				YDL055C			YOR270C		YBR130C
				YLR304C			YPL131W		YIL089W
				YFL039C			YHR123W		YDR528W
				YOR375C			YLR052W		YML099W-A
				YDL084W			YER074W		YCR095C
				YEL046C			YGL123C-A		YOR143C
				YOR335C			YLL018C		YKL048C
				YDR064W			YEL061C		YLR067C
				YDR465C			YOL103W		YCL031C
				YDL140C			YMR205C		YEL050W-A
				YMR205C			YGL022W		YAL037W
				YDR023W			YER105C		YPL213W
				YER052C			YGR125W		YGL144C
				YGL125W			YLR264W		YKR079C
				YDL171C			YLR066W		YLR366W
				YKR059W			YHR182C-A		YKR086W
				YOR136W			YHR143W		YDR053W
				YHR070W			YMR083W		YMR157C
				YLR153C			YMR120C		YIL168W
				YML072C			YMR230W		YHR059W
				YMR083W			YML104C		YPR186C
				YPL131W			YHR208W		YML015C
				YOR184W			YPL096C-A		YNR009W
				YJR010W			YDR050C		YKL089W
				YML063W			YLR432W		YJR101W
				YGL040C			YER019C-A		YMR301C
				YLR336C			YOR332W		YJL162C
				YNL247W			YFL004W		YMR032W
				YGL195W			YLR447C		YGR215W
				YER043C			YDL095W		YMR066W
				YJL167W			YGR020C		YHR036W
				YNR016C;YMR207C			YGL103W		YGR150C
				YJL002C			YFL046W		YEL049W
				YDR158W			YBR196C		YNL137C
				YJL111W			YIL069C		YNL218W
				YLR027C			YDL185W		YGR084C
				YOR361C			YLL014W		YOL142W
				YNL088W			YNR043W		YPL042C
				YDR388W			YPR114W		YHL018W
				YDR341C			YGL234W		YGR283C
				YDL136W			YNL131W		YPL163C
				YHR052W			YPR035W		YGL064C
				YIL074C			YIL163C		YLR041W
				YGR094W			YNL190W		YBL054W
				YPR004C			YLR339C		YKL165C-A
				YPR074C			YFR025C		YLR348C
				YGR264C			YIL145C		YOR146W
				YJR145C			YOR164C		YOR145C
				YLL001W			YIL114C		YLR411W
				YIL030C			YCL011C		YMR199W
				YJL080C			YJR134C		YLR215C
				YDR120C;reverse_YMR259C			YGL102C		YNL231C
				YJL130C			YLR021W		YHR120W
				YNL239W			YCR059C		YML112W
				YKL080W			YBR043C		YML046W
				YJR137C			YLR413W		YPL051W
				YDR212W			YML106W		YEL064C
				YFR030W			YDL131W		YPL245W
				YKL210W			YGR192C		YIL134C-A
				YDL014W			YKL152C		YBR192W
				YDR129C			YFR035C		YML037C
				YMR152W			YKL128C		YBR028C
				YCL030C			YGR172C		YPL255W
				YHR018C			YPR086W		YPL173W
				YHR020W			YLR044C		YJR128W
				YOL086C			YKL060C		YOR154W
				YGL026C			YDL093W		YIL024C
				YOR243C			YBR187W		YPL172C
				YLR410W			YMR294W		YLR077W
				YIR034C			YJR118C		YNL164C
				YNL154C			YDR062W		YJL086C
				YHR027C			YIL085C		YOR333C
				YCR093W			YOL119C		YER002W
				YDR292C			YDL198C		YDR526C
				YER131W			YHR172W		YLR349W
				YLR075W			YKL153W		YER077C
				YPL061W			YOR160W		YOR339C
				YKL081W			YIL047C		YLR225C
				YBR079C			YEL002C		YIL083C
				YDL236W			YPL010W		YCR063W
				YOR222W			YML078W		YPR143W
				YOR128C			YDL170W		YGL179C
				YBL076C			YBR205W		YPR142C
				YLR060W			YOR326W		YAR008W
				YJL191W;YCR031C			YPL234C		YNL205C
				YGL137W			YER055C		YDL069C
				YPR080W			YLR420W		YCR047W-A
				YHR010W			YLR452C		YDL111C
				YGR240C			YLR167W		YOR334W
				YCL045C			YOR096W		YOR295W
				YBL024W			YDR035W		YOL002C
				YLL045C			YPL160W		YCR047C
				YJL186W			YBR115C		YGL055W
				YMR272C			YLR287C-A		YBR068C
				YGL206C			YIL003W		YGR210C
				YKL212W			YAR015W		YOR009W
				YJR007W			YDR226W		YNR057C
				YER073W			YHR076W		YDL098C
				YDR170C			YGL008C		YER149C
				YBL099W			YPL128C		YKL155C
				YGL123W			YBR127C		YJL110C
				YGL245W			YJR145C		YDR309C
				YLR044C;YDL080C;YLR134W			YGL135W		YNR020C
				YOR374W			YIL148W		YCR064C
				YMR079W			YBL052C		YOL031C
				YKR001C			YLR340W		YDR527W
				YGL062W			YGL226C-A		YJL035C
				YBR263W			YJR132W		YGR176W
				YPR036W			YGR034W		YJL052W
				YER094C			YCR031C		YIR018C-A
				YOR187W			YDL130W		YDR491C
				YOR204W;YPL119C			YHR029C		YPR174C
				YGL135W			YGL076C		YDL068W
				YHR098C			YDR450W		YHR049W
				YPR118W			YDL185C-A		YDR191W
				YIL094C			YDL191W		YER006C-A
				YJL012C			YLL051C		YBR131C-A
				YKL014C			YAL007C		YNR018W
				YGL103W			YBR189W		YGL261C
				YER090W			YCR048W		YPL106C
				YLR100W			YHR019C		YFR012W
				YPL019C			YBR109C		YJR047C
				YER025W			YKR043C		YDR492W
				YLR142W			YDR385W		YOL019W
				YHR042W			YDR064W		YIR043C
				YMR202W			YFR037C
				YNL209W			YBR162W-A
				YER026C			YLR264C-A
				YGR085C			YKL214C
				YDL195W			YGL242C
				YGR048W			YER122C
				YEL031W			YNL010W
				YKR039W			YOR080W
				YBR218C			YKL084W
				YNL121C			YNL307C
				YDR086C			YMR080C
				YPL085W			YDR469W
				YHL033C			YMR298W
				YBR029C			YHR121W
				YJL008C			YGL030W
				YML126C			YHR003C
				YIL022W			YMR062C
				YHR208W			YBL087C
				YJL190C			YER089C
				YDR233C			YNL316C
				YER036C			YDL055C
				YMR015C			YLL044W
				YPL226W			YPL083C
				YNL307C			YLR149C-A
				YPL160W			YOR197W
				YDR394W			YER109C
				YPL090C			YFL010W-A
				YBL027W			YDR447C
				YNL287W			YOR369C
				YLR438W			YCL005W-A
				YHR019C			YIL115C
				YLR249W			YPL143W
				YGL173C			YER090C-A
				YDL083C			YDL096C
				YGL048C			YGL257C
				YPL169C			YDL229W
				YFL041W			YBR228W
				YMR142C;YDL082W			YDL081C
				YKR016W			YNL048W
				YMR116C			YDR167W
				YCR005C			YGR061C
				YOR209C			YOR226C
				YPL111W			YNL149C
				YML070W			YGL123W
				YJL060W			YER090W
				YLR354C			YDR236C
				YOR341W			YPR169W-A
				YIL083C			YOR109W
				YMR027W			YPL142C
				YOR124C			YNL302C
				YDR165W			YMR183C
				YLL040C			YLR285C-A
				YGR231C			YDL226C
				YNL138W			YML063W
				YAL038W			YLR062C
				YER155C			YER145C-A
				YIL069C			YPR145W
				YBR009C			YFR036W-A
				YFR002W			YPR170W-B
				YDR190C			YBR156C
				YCR030C			YLR061W
				YGR244C			YPR132W
				YMR235C			YDL036C
				YDL040C;reverse_YPR083W			YNL238W
				YLR185W			YAL022C
				YOR117W			YGR207C
				YGL148W			YJR031C
				YBR084W			YOL003C
				YIL155C			YJL121C
				YER081W			YMR312W
				YPL091W			YER113C
				YOR270C			YHL015W
				YMR096W;YFL059W			YLR335W
				YMR099C			YBR084C-A
				YBR053C			YGL140C
				YMR231W			YLL045C
				YPR112C			YNL085W
				YHR007C			YGR012W
				YMR095C			YGR148C
				YKL110C			YPR088C
				YER156C			YGL215W
				YIL039W			YML026C
				YPL195W			YOL137W
				YOL021C			YJL024C
				YOR133W			YPR043W
				YPL262W			YOR099W
				YMR189W			YOL005C
				YHR104W			YIL147C
				YBL007C			YDL133C-A
				YLR342W;YMR306W			YDR019C
				YDR399W			YLR048W
				YDR234W			YGR227W
				YBR121C			YPL208W
				YOL145C			YLR418C
				YER004W			YPR036W
				YFL005W;YLR262C			YBL002W
				YOR014W			YDR454C
				YJR045C;YEL030W			YJR123W
				YLR248W			YKL008C
				YIL133C			YIL165C
				YJL033W			YLL033W
				YIL124W			YBL032W
				YGL008C			YKR088C
				YPL043W			YGR118W
				YNL178W			YGL137W
				YMR243C			YNL236W
				YOL064C			YDL145C
				YER125W			YOR167C
				YML085C			YKL030W
				YOL059W			YER001W
				YOR151C			YER083C
				YMR318C			YER072W
				YDL143W			YMR149W
				YBR143C			YJR013W
				YDL052C			YBL088C
				YPL212C			YIL047C-A
				YLL048C			YLR075W
				YMR129W			YDL061C
				YGL022W			YDR372C
				YBR208C			YDR468C
				YKL104C			YBR291C
				YPL265W			YCL028W
				YPL235W			YGR064W
				YBR010W			YPR044C
				YBR115C			YHR141C
				YLR089C			YNL016W
				YDR091C			YDR170C
				YLR441C			YOL086C
				YBL015W			YHR203C
				YPL266W			YIL041W
				YER080W			YDR222W
				YNL142W			YCL005W
				YOL057W			YLR301W
				YER023W			YER087C-B
				YOR347C			YGL189C
				YDR037W			YPR170W-A
				YDL029W			YGL186C
				YOR206W			YPR004C
				YOR326W			YGR027C
				YMR241W			YOR085W
				YDR060W			YGL147C
				YEL013W			YFR034W-A
				YDL144C			YNL040W
				YHR025W			YGL220W
				YJR117W			YLR208W
				YLL008W			YDR292C
				YCL057W			YJL097W
				YMR300C			YEL051W
				YGL241W			YCR049C
				YNL277W			YKL033W
				YHR170W			YCL030C
				YLR413W			YER176W
				YKL018W			YER034W
				YDR258C			YJR075W
				YLL018C			YDR408C
				YOR099W			YBR048W
				YKL013C			YCR028C
				YDR381W			YNR032C-A
				YFR024C-A			YGR208W
				YAL060W			YGL027C
				YDR141C			YDR434W
				YGL184C			YJR014W
				YLR355C			YJL189W
				YDL103C			YER056C-A
				YKL120W			YER146W
				YFL004W			YHR111W
				YDR172W			YDR289C
				YHR107C			YDR033W
				YER021W			YKL180W
				YBR245C;YOR304W			YBL003C
				YBR086C			YBR058C
				YGL012W			YHR026W
				YKL157W			YKR068C
				YBR256C			YKL211C
				YGR173W			YDR356W
				YOR317W			YDL066W
				YNL002C			YGR214W
				YLL029W			YOR375C
				YBR248C			YHR186C
				YDR238C			YJL167W
				YLR450W			YGR001C
				YJR121W			YDR439W
				YIL088C			YMR242C
				YHR047C			YLR185W
				YBR127C			YMR121C
				YKL182W			YNL263C
				YHR039C			YKL046C
				YER178W			YLR188W
				YGL011C			YDR458C
				YMR229C			YDR239C
				YNL231C			YMR292W
				YDL198C			YDR210W
				YGL120C;YNR011C			YGL200C
				YPL127C			YDR352W
				YDL116W			YBR009C
				YML048W			YLR230W
				YJR072C			YBR190W
				YMR131C			YLR086W
				YPL048W			YBR249C
				YER069W			YKL209C
				YCR012W			YHR039C-A
				YHR069C			YNL150W
				YAR042W			YFR010W-A
				YER110C			YOR165W
				YMR012W			YMR283C
				YLR220W			YHL040C
				YGL027C			YPL090C
				YNL180C			YFR031C-A
				YOR096W			YOR203W
				YJR088C			YLR396C
				YFR009W			YPL216W
				YDR001C;YBR001C			YNL217W
				YMR226C			YGL060W
				YDR300C			YAL042W
				YOR323C			YJL049W
				YBL092W			YLR076C
				YOL027C			YPR119W
				YPR069C			YGR285C
				YJR005W			YKR034W
				YBR058C			YIL076W
				YDR368W			YBR074W
				YBL004W			YEL037C
				YPR181C			YJL188C
				YPL143W;YOR234C			YOL039W
				YMR309C			YOR130C
				YDR427W			YML036W
				YOL094C			YHR181W
				YOR115C			YLR058C
				YLR195C			YBL031W
				YGR157W			YLR354C
				YML106W			YER117W
				YOR061W			YOL120C
				YOR145C			YMR143W
				YLR222C			YCR020C-A
				YHR074W			YLR114C
				YPL232W			YDR531W
				YBR031W			YER174C
				YNR035C			YDR382W
				YDL237W			YGR204W
				YHR065C			YDR188W
				YPR183W			YDR209C
				YKL165C			YAR071W
				YPL231W			YGL245W
				YDL215C			YBR058C-A
				YMR302C			YKL029C
				YGR245C			YDR373W
				YPL012W			YJL179W
				YKR043C			YLR373C
				YKR018C			YCR013C
				YAL035W			YJL041W
				YPR167C			YOR224C
				YGR185C			YPL250W-A
				YOR091W			YML019W
				YBR205W			YER032W
				YDR245W			YOR225W
				YKL073W			YPL249C-A
				YKL135C			YOR073W
				YMR006C			YJL177W
				YPL243W;reverse_YPL243W			YER023C-A
				YIL142W			YJL190C
				YDR177W			YBL057C
				YDL100C			YDR472W
				YBR177C			YCL007C
				YDR449C			YDR145W
				YPL161C			YDR187C
				YHR037W			YHR010W
				YLR372W			YFR034C
				YOR280C			YFR032C-A
				YMR062C			YPR183W
				YOL041C			YEL001C
				YKL010C			YJL002C
				YHR141C			YIR029W
				YBL022C			YCR012W
				YBR169C			YBR191W
				YML086C			YDL070W
				YBR221C			YHR216W
				YEL063C			YDR206W
				YBR294W			YML073C
				YFL044C			YJL183W
				YGR090W			YLR441C
				YNR017W			YML024W
				YLR347C			YDL085C-A
				YPL137C			YKR059W
				YMR261C			YCR053W
				YJR064W			YBL027W
				YLR314C			YDR162C
				YDL097C			YNL069C
				YMR128W			YPR057W
				YKL172W			YNL087W
				YER136W			YGL094C
				YIL137C			YER023W
				YKL019W			YGL148W
				YDR012W			YCR094W
				YDL019C			YJL207C
				YDR516C			YDL184C
				YNL118C			YNR023W
				YCR077C			YDR444W
				YDR194C			YKR033C
				YDL095W			YOR381W
				YDR166C			YJL117W
				YBL039C			YJL081C
				YPL240C			YKR039W
				YOR110W			YKL077W
				YKL129C			YFR032C-B
				YCR053W			YER120W
				YLR113W			YPL198W
				YLR330W			YNL220W
				YOR086C			YHR214C-B
				YKL126W;YMR104C			YLR429W
				YJL061W			YNL099C
				YLR378C			YOR312C
				YAL016W			YJL174W
				YIL063C			YDR143C
				YLR203C			YMR142C
				YOR168W			YLR451W
				YHR063C			YHL017W
				YML057W			YOL146W
				YAR015W			YLR380W
				YCL018W			YNL049C
				YEL051W			YAR002C-A
				YNL248C			YER175C
				YLR208W			YIL018W
				YJL034W			YEL053W-A
				YJL123C			YKL207W
				YCR057C			YDL154W
				YLR447C			YPL253C
				YHR045W			YJL062W
				YJR111C			YJR009C
				YLL026W			YMR208W
				YDL141W			YGL201C
				YLR175W			YPR170C
				YGR135W			YLR180W
				YOR182C			YLR383W
				YOR046C			YKL040C
				YNL168C			YBR159W
				YOL147C			YLR130C
				YGL207W			YJR006W
				YHR179W;YPL171C			YDR541C
				YGR019W			YKR084C
				YJL104W			YPL195W
				YLR433C			YGR063C
				YOR063W			YOR045W
				YHR089C			YKL183W
				YDR144C			YJL143W
				YDR477W			YHR042W
				YJL050W			YGR246C
				YNL112W			YDR519W
				YDL164C			YJL134W
				YML026C			YMR289W
				YBR126C			YGL241W
				YLR106C			YNR021W
				YFR044C;reverse_YGL194C			YGR094W
				YDR346C			YNR067C
				YGR088W			YLR319C
				YAR007C			YDL232W
				YMR246W			YPR102C
				YIL105C			YER009W
				YBR025C			YER060W-A
				YLR209C			YMR091C
				YML125C			YBR197C
				YFR050C			YLR263W
				YAL012W			YPL058C
				YIL109C			YNL032W
				YNL189W			YDR144C
				YKL068W			YGL223C
				YGL078C;reverse_YGL078C			YNL031C
				YML024W			YLR150W
				YJL115W			YHR163W
				YLR384C			YGR085C
				YKL181W			YDR500C
				YDR038C			YMR122W-A
				YNR038W			YPL049C
				YIL130W			YBR007C
				YMR093W			YKL127W
				YLR401C			YPL020C
				YGR184C			YMR116C
				YML054C			YML012W
				YBR287W			YLR388W
				YJR077C			YGL252C
				YOR001W			YML069W
				YGR128C			YPR033C
				YMR237W			YDR410C
				YNR021W			YPL110C
				YEL058W			YGL100W
				YNR001C			YMR270C
				YOR362C			YLR126C
				YJL180C			YLR342W
				YBL072C			YER102W
				YMR145C			YFL037W
				YDR101C			YCR050C
				YER020W			YNL090W
				YGR175C			YDR234W
				YGR027C			YDR086C
				YGL097W			YER003C
				YDR502C			YBR261C
				YIL038C			YEL054C
				YIL125W			YNL322C
				YHR196W			YDR139C
				YKR080W			YDL083C
				YBL030C;YBR085W;YMR056C			YGR185C
				YDR148C			YOR043W
				YKL088W			YMR019W
				YEL032W			YDR419W
				YLR309C			YPR085C
				YGL030W			YPR130C
				YDR500C			YLR333C
				YOL164W			YGL071W
				YKL035W			YIL035C
				YNL096C			YJL071W
				YKL024C			YGL016W
				YIL121W			YAL026C
				YBR247C			YEL063C
				YEL047C			YJR152W
				YNR052C			YPR171W
				YKL191W			YJR068W
				YHR041C			YNL168C
				YKL152C			YER057C
				YGR118W			YDR119W
				YML052W			YOR257W
				YGL084C			YPL197C
				YGR180C			YOL127W
				YDR164C			YNL162W
				YMR125W			YPR189W
				YLR133W			YGL031C
				YIR022W			YGL114W
				YKR081C			YOR002W
				YIR038C			YGL112C
				YLR276C			YGR024C
				YGR192C			YKL033W-A
				YNL163C			YLL003W
				YHR216W			YHR039C
				YML124C			YBR011C
				YHR174W			YHL028W
				YER049W			YPR019W
				YHR187W			YFL028C
				YPL126W			YKR094C
				YMR061W			YBR283C
				YJR066W			YML079W
				YDR345C;YIL170W			YBR259W
				YLR225C			YBL072C
				YGL099W			YDR325W
				YGL202W			YOL109W
				YLR351C			YDR320C-A
				YOL120C			YNR050C
				YGL246C			YMR189W
				YHR199C			YHR214C-C
				YMR266W			YJL172W
				YDR062W			YPR073C
				YJR148W			YDR310C
				YDR293C			YBL053W
				YIL091C			YKR044W
				YPR103W			YPR038W
				YMR149W			YDR457W
				YFR037C			YJL136C
				YDR303C			YPL269W
				YPL079W;YBR191W			YKL212W
				YGL014W			YLR344W
				YFL022C			YCR019W
				YOR165W			YGR216C
				YMR092C			YOR378W
				YGR032W			YNR003W-A
				YDL022W			YOR251C
				YER019W			YDL165W
				YOR160W			YDL084W
				YPR159W			YOR112W
				YEL022W			YGR017W
				YJL183W			YML021C
				YMR089C			YPL066W
				YJR142W			YFR011C
				YKL103C			YIL167W
				YOL038W			YER088C-A
				YJL109C			YPR063C
				YDR322W			YBL092W
				YLL021W			YBR276C
				YPR190C			YCR086W
				YGR285C			YAL058W
				YBL098W			YLR433C
				YJR075W			YOR133W
				YOR142W			YIL078W
				YDL007W			YNL068C
				YPR041W			YHR129C
				YMR109W			YLR272C
				YNL233W			YMR236W
				YDL124W			YBR198C
				YHR066W			YDL182W
				YDR390C			YMR263W
				YFL018C			YKR057W
				YDR457W			YGL115W
				YPL145C			YGL011C
				YIL048W			YDR378C
				YPR035W			YGL155W
				YER143W			YNL287W
				YDL174C			YDL231C
				YDR032C			YKR010C
				YMR250W			YHR060W
				YNL252C			YBL098W
				YGR187C			YHR005C-A
				YKR089C			YGL068W
				YKL094W			YNL024C-A
				YGR195W			YIL013C
				YKL033W-A			YDL100C
				YMR203W			YPL199C
				YGR186W			YNL199C
				YOL121C			YIL002W-A
				YIL078W			YBR042C
				YMR308C			YLR172C
				YKL122C			YMR266W
				YOR158W			YKL130C
				YHR099W			YMR094W
				YJR042W			YMR153W
				YMR071C			YDR238C
				YDR408C			YGL067W
				YKL106W			YGR163W
				YDR074W			YDL172C
				YJR068W			YPR082C
				YFR047C			YML055W
				YPR088C			YLR305C
				YBR291C			YHR077C
				YHR197W			YEL016C
				YNL048W			YLR406C
				YER114C;YBL085W			YGR252W
				YLL034C			YGL039W
				YOL016C			YBR112C
				YML028W			YAR003W
				YDR496C			YEL004W
				YOR175C			YMR134W
				YER101C;YBL068W-A;YBL069W			YBR206W
				YGL031C			YDL082W
				YJL217W			YCL016C
				YDR483W			YBL103C
				YBR249C			YDR524C
				YDL078C			YKR036C
				YOR354C			YNL176C
				YPL116W			YML010W
				YGL157W			YBR218C
				YKL001C			YER060W
				YBR146W			YER088W-B
				YLR373C			YLR438C-A
				YBR035C			YGL054C
				YER151C			YLR059C
				YPR155C			YBL035C
				YLR324W			YPR139C
				YBL045C			YDR451C
				YPL078C			YPR180W
				YOR089C;YNL093W			YNL273W
				YEL036C			YKL176C
				YHL011C			YIL052C
				YPL204W			YNL088W
				YDR025W			YPR113W
				YML034W			YMR192W
				YDR335W			YNL081C
				YOR202W			YLR325C
				YKL173W			YHR100C
				YBR265W			YBL076C
				YDL205C			YFL005W
				YOR018W			YOR118W
				YML100W			YLR245C
				YMR242C			YLR262C-A
				YPR163C			YBR063C
				YNR013C			YGL174W
				YIL016W			YDR539W
				YGL151W			YHR134W
				YOR288C			YDR089W
				YNL313C			YER131W
				YLR399C			YJR094W-A
				YOR051C			YOR115C
				YBR052C			YNL059C
				YER001W			YLR351C
				YOR303W			YNL129W
				YPR108W			YDR034C
				YOR271C			YLR110C
				YIL010W			YHR098C
				YHR085W			YJR010C-A
				YGR082W			YPR097W
				YLR325C			YPR118W
				YLR009W			YIL133C
				YDL112W			YER099C
				YHL030W			YPL122C
				YHR024C			YCL043C
				YGR054W			YFR031C
				YER012W			YCR073C
				YER176W			YCR077C
				YOR131C			YLR105C
				YIL043C			YNL089C
				YKL069W			YDL171C
				YOR048C			YBR015C
				YGR218W			YNL038W
				YER048C			YMR079W
				YKL113C			YBL016W
				YNL016W			YNL096C
				YJL069C			YGL150C
				YGR162W			YPR165W
				YHR117W			YHR041C
				YAL062W			YDL135C
				YBR106W			YER069W
				YNR030W			YML076C
				YNL044W			YGL012W
				YPR060C			YHL003C
				YKR095W			YHR192W
				YJL036W			YBR162C
				YER070W			YDR071C
				YGL228W			YNL152W
				YOL127W			YFL034C-A
				YJL039C			YKL081W
				YGR210C			YOR246C
				YJL165C			YLR209C
				YKR082W			YLR285W
				YMR031C			YER074W-A
				YGL167C			YFL038C
				YNR040W			YHR132C
				YPL032C			YBR191W-A
				YJL041W			YKR087C
				YDR214W			YGL105W
				YJL026W			YIR035C
				YDR395W			YDR047W
				YNL045W			YLR181C
				YMR247C			YHR021C
				YJL196C			YER014W
				YDR189W			YGR274C
				YKL213C			YGR234W
				YNL297C			YDR113C
				YER122C			YBR073W
				YPL218W			YOR305W
				YLR095C			YLL043W
				YNL201C			YHL047C
				YPL190C			YJR015W
				YMR315W			YDL080C
				YLR301W			YPL115C
				YNL216W			YJL078C
				YDR035W			YOL070C
				YCR004C			YHR012W
				YJL082W			YER007C-A
				YKR002W			YEL065W
				YLR387C			YGR264C
				YGR266W			YDL179W
				YLR002C			YBL040C
				YLR179C			YDR400W
				YLR029C;YMR121C			YPL220W
				YDL213C			YGR007W
				YNL055C			YIR023W
				YLR216C			YDR084C
				YGR286C			YNR074C
				YGR116W			YCL045C
				YBR006W			YLR050C
				YNL263C			YCL010C
				YBR202W			YOR016C
				YDR050C			YNL280C
				YER056C			YJL120W
				YGR267C			YGL106W
				YFL026W			YBR010W
				YER017C			YJL184W
				YDL086W			YIL027C
				YBL087C			YIR010W
				YJL020C			YOL040C
				YCR088W			YLR455W
				YML123C			YLR229C
				YML031W			YMR321C
				YDL051W			YNL247W
				YOR181W			YPR037C
				YDL226C			YDL173W
				YLR409C			YOL058W
				YDR337W			YPR129W
				YLR275W			YNL067W
				YKL201C			YHR154W
				YBL102W			YCL017C
				YDR354W			YDR037W
				YDR168W			YGR191W
				YML127W			YDR308C
				YNL229C			YOR293W
				YBR281C			YOR239W
				YOL049W			YDR483W
				YOL126C			YMR295C
				YER105C			YDL136W
				YML092C			YDL157C
				YOL076W			YIL126W
				YHR009C			YGL061C
				YFL028C			YBR008C
				YER145C			YNL082W
				YPL208W			YDR257C
				YML010W			YMR006C
				YER003C			YDR351W
				YLR429W			YOR182C
				YBR283C			YPR158C-D
				YML103C			YOR231W
				YDR063W			YNL166C
				YAL061W			YNL286W
				YOL052C			YER164W
				YBR164C			YNL229C
				YBR039W			YDR023W
				YDL065C			YER068C-A
				YGL092W			YDR471W
				YLR418C			YMR194W
				YML007W			YJL079C
				YDL190C;YDR197W			YDL075W
				YHR176W			YHR117W
				YPL188W			YKL018C-A
				YGR205W			YGL238W
				YGR193C			YMR095C
				YML130C			YKL156C-A
				YLR259C			YAL042C-A
				YFR051C;reverse_YKL103C			YML028W
				YPR029C			YGL085W
				YDR221W			YGR105W
				YCR052W			YGR275W
				YOR123C			YJL072C
				YGR038W			YKL132C
				YKL175W			YNL253W
				YKL148C;YJL045W			YMR294W-A
				YDR358W			YFL045C
				YKR046C			YKL061W
				YGL252C			YNR044W
				YIL052C			YKR064W
				YLR114C			YAL041W
				YGL225W;YER039C			YLR103C
				YJR144W			YDR417C
				YER031C			YER165W
				YPR128C			YDR260C
				YMR076C			YLR045C
				YDR493W			YOR241W
				YKL127W			YML098W
				YBR080C			YMR099C
				YNL085W			YNL043C
				YPR052C			YER061C
				YNL098C			YGL079W
				YLR452C			YMR221C
				YDR145W			YMR070W
				YNL087W			YLR027C
				YBR056W			YJR135W-A
				YHR001W			YGL221C
				YDR071C			YMR047C
				YOL123W			YDL141W
				YDL122W			YIR001C
				YML012W			YPL188W
				YDR033W			YPL101W
				YOR004W			YNL044W
				YDR237W			YLR286C
				YPL210C			YOR128C
				YDL125C			YDR524C-B
				YKL060C			YCR034W
				YOR356W			YBR102C
				YHR190W			YFL048C
				YGR080W			YNL030W
				YBL047C			YLR100W
				YPR137W			YGL009C
				YGR189C			YGR104C
				YMR313C			YDR341C
				YFL037W			YJL054W
				YFL045C			YFR056C
				YMR196W			YAL023C
				YNL015W			YHR032W
				YIL126W			YOR232W
				YHR021C			YDR025W
				YGR200C			YLR286W-A
				YIR029W			YOL094C
				YNR051C			YLR357W
				YDR310C			YJL105W
				YIL128W			YLR256W-A
				YGR155W			YJL204C
				YIR035C			YKL056C
				YMR288W			YDR235W
				YHR121W			YER157W
				YDL188C			YOL103W-B
				YML016C;YDR436W			YMR043W
				YPL139C			YLR459W
				YNL117W			YOR123C
				YML120C			YDL121C
				YBL051C			YDR418W
				YJL117W			YDR396W
				YGL256W			YDR164C
				YGR033C			YPR087W
				YPR091C			YNR030W
				YDR294C			YDR135C
				YPR111W;YGR092W			YHR073W
				YOR112W			YIL014W
				YHR112C			YPL079W
				YPL225W			YNR003C
				YJL207C			YMR074C
				YBR046C			YKL156W
				YKL065C			YNL029C
				YNL232W			YJL197W
				YCL009C			YJL061W
				YHR008C			YLL010C
				YOL005C			YBR243C
				YNL134C;YCR102C			YIL014C-A
				YMR146C			YNL181W
				YDR135C			YDR397C
				YFR006W			YPL259C
				YPL065W			YKR038C
				YFL047W			YNL323W
				YAL044C			YOR346W
				YOR252W			YMR044W
				YKL057C			YPL088W
				YEL021W			YKL028W
				YJR032W			YCR090C
				YKL067W			YFL031C-A
				YOR173W			YDL094C
				YGR234W			YDL116W
				YGR253C			YPR084W
				YIL033C			YOR212W
				YGL223C			YJL124C
				YBL079W			YMR113W
				YGL100W			YFR051C
				YMR304W			YLR195C
				YIL103W			YNL135C
				YBL090W			YER154W
				YGR034W			YNL130C
				YHR108W			YOR150W
				YGL039W			YMR220W
				YDR398W			YNL054W-B
				YML115C			YBR254C
				YEL015W			YLR322W
				YML056C			YOR129C
				YAR002W			YNL076W
				YDR404C			YMR117C
				YDR298C			YJR139C
				YJL001W			YFL039C
				YBR088C			YMR273C
				YBL101C			YBR094W
				YNL061W			YAL033W
				YMR080C			YDR473C
				YLR448W			YOL012C
				YPR172W			YFL025C
				YML067C			YPL204W
				YAL007C;YOR016C			YDR221W
				YJR143C			YNR017W
				YJL208C			YOR213C
				YML073C			YDR481C
				YHR188C			YPR198W
				YKR008W			YMR226C
				YGL161C			YDL228C
				YFL038C			YCR052W
				YDR251W			YPL244C
				YOR120W			YJL173C
				YJL068C			YGL172W
				YBR049C			YDR182W
				YJR080C			YJL044C
				YMR090W			YEL003W
				YDL102W			YIL123W
				YCL057C-A			YKR080W
				YOR095C			YLR034C
				YOR336W			YOL097C
				YBR026C			YCL061C
				YBR160W			YNL262W
				YMR105C			YER183C
				YMR011W			YHR115C
				YGR012W			YPR182W
				YPR191W			YJR040W
				YBR101C			YJR143C
				YNR006W			YPL145C
				YOR141C			YML064C
				YBR074W			YHR005C
				YCL059C			YJL076W
				YER107C			YPR122W
				YLR335W			YER129W
				YCL040W			YGR271W
				YNL169C			YDR367W
				YGR159C			YER180C
				YKL196C			YGL231C
				YHR076W			YBL100W-B
				YBL032W			YIL061C
				YDL072C			YGR027W-B
				YER007C-A			YHR099W
				YHR073W			YJL176C
				YOL143C			YNL245C
				YOR230W			YGL203C
				YIR004W			YJR105W
				YAL005C			YLR056W
				YGL105W			YDR291W
				YHL007C			YMR130W
				YGR001C			YDR464C-A
				YIR032C			YDL053C
				YDR454C			YHR118C
				YFL007W			YGR096W
				YDL075W			YGL216W
				YCR002C			YEL043W
				YOR153W;YDR406W;YOR328W			YOR111W
				YDL145C			YBR186W
				YJR070C			YDR227W
				YHL039W			YIL016W
				YDR264C			YDR233C
				YDR232W			YEL042W
				YMR296C			YKL069W
				YGR178C;reverse_YNL271C			YBR233W-A
				YGL055W			YOL090W
				YDL147W			YGR093W
				YNR018W			YER070W
				YER042W			YGR262C
				YML069W			YFL021W
				YFL048C			YLR033W
				YPR160W			YML071C
				YOR352W			YOR198C
				YOR085W			YBR295W
				YDL015C			YOL095C
				YOR211C			YGL109W
				YOR221C			YHR204W
				YPL129W			YJL192C
				YOR171C			YPR020W
				YDR011W;YNR070W			YER052C
				YOR176W			YPR062W
				YHL021C;YML104C			YJL140W
				YHR049W			YGR119C
				YDL178W			YPR080W
				YLR442C			YPL045W
				YMR169C			YIR028W
				YCR009C;reverse_YEL065W			YML062C
				YDL101C			YPL071C
				YDR087C			YDR488C
				YGR203W			YDR004W
				YKR084C			YPR034W
				YDR324C			YGR253C
				YGR250C			YAL026C-A
				YMR170C			YGR190C
				YGR103W			YGR261C
				YER177W			YAL009W
				YGR248W			YDL178W
				YGR277C			YLL021W
				YNL207W			YPL081W
				YPR184W			YCL018W
				YOR370C			YIR025W
				YDR098C			YOR238W
				YHR132C			YMR215W
				YHL015W			YGL254W
				YPL086C			YCR028C-A
				YIL066C			YHL023C
				YJR047C			YOR253W
				YEL038W			YOL148C
				YBR059C			YNL080C
				YBL026W			YNL136W
				YKL128C			YDL001W
				YHR114W			YLR153C
				YDR262W			YDL040C
				YGR165W			YNR031C
				YAL036C			YPR074C
				YHR016C			YOL138C
				YKL008C			YPR089W
				YPR173C			YLR095C
				YBL041W			YDL049C
				YOL140W			YNL288W
				YKR066C			YGR018C
				YMR220W			YIR022W
				YOR116C			YIL026C
				YDL189W			YPR173C
				YPL214C			YBL067C
				YGR282C			YLR212C
				YMR314W			YDR045C
				YNL131W			YMR063W
				YLR206W			YNL004W
				YHR003C			YLR410W
				YDR229W			YDR090C
				YDL053C			YDL047W
				YGR201C			YKR037C
				YLR312W-A			YGR003W
				YML017W			YLR442C
				YPR149W			YCR071C
				YMR054W			YGL065C
				YGR111W			YNR022C
				YDR188W			YPL063W
				YOR098C			YML009W-B
				YOR126C			YCL008C
				YMR259C			YBL041W
				YNL330C			YPR158C-C
				YGL156W			YDR499W
				YHR113W			YIL092W
				YDR539W			YJR067C
				YDR411C			YGL110C
				YJR133W			YCR014C
				YGL213C			YKL160W
				YDR121W			YDL002C
				YOR283W			YLR321C
				YDR452W			YAL020C
				YJL014W			YHR182W
				YLR250W			YHR020W
				YIL036W			YBR242W
				YPR165W			YCL041C
				YKR056W			YHR119W
				YML049C			YLL050C
				YOR164C			YNL189W
				YGL201C			YDR283C
				YPL239W			YBL026W
				YGL037C			YPR135W
				YHL034C			YPR039W
				YDL235C			YLR101C
				YPL023C			YDR502C
				YGL122C			YKL218C
				YDR097C			YGR041W
				YKR026C			YER031C
				YJL042W			YKL135C
				YLR436C			YGR278W
				YLR389C			YFL022C
				YIL009W			YLR043C
				YKL203C			YPR138C
				YJL153C			YIL121W
				YOR212W			YAR009C
				YER008C			YPL144W
				YNL243W			YBL009W
				YBL105C			YKL131W
				YJR069C			YLL054C
				YJR099W			YJL092W
				YLR129W			YGR165W
				YOL098C			YKL175W
				YKR065C			YIR004W
				YIL035C			YMR138W
				YNL135C			YDL138W
				YDR127W			YBL055C
				YML022W			YDR261C-D
				YGL001C			YLR298C
				YKL100C			YLR214W
				YIL098C			YDR147W
				YDR434W			YLR146W-A
				YDR002W			YPR128C
				YJL201W			YPR105C
				YIL118W			YKR047W
				YNR029C			YPL264C
				YBR234C			YNL209W
				YBL057C			YNL300W
				YBR003W			YCL021W-A
				YDL137W			YKR045C
				YBL037W			YMR238W
				YGR083C			YGL019W
				YJL124C			YMR264W
				YJR103W			YDR168W
				YDL201W			YGL145W
				YIL111W			YOR370C
				YOR035C			YCL046W
				YDL132W			YDL052C
				YMR038C			YAL044W-A
				YMR110C			YLR347C
				YHR097C			YFR048W
				YFR052W			YGR282C
				YGR078C			YML096W
				YLR003C			YOR322C
				YBR149W;reverse_YJR052W			YKL075C
				YLR380W			YLL032C
				YFR014C			YNL161W
				YDR517W			YBL069W
				YAL023C;YOR321W			YBR039W
				YKR097W			YFL031W
				YPL178W			YML115C
				YDR083W			YIL138C
				YJL087C			YCL029C
				YHR192W			YJL138C
				YMR290C			YLR386W
				YLL028W			YMR282C
				YBL036C			YHR142W
				YGR060W			YPL035C
				YPR028W			YGR071C
				YML035C			YJL127C-B
				YLR071C			YBR093C
				YDR297W			YOR335C
				YLR200W			YBR239C
				YIL065C			YDR179W-A
				YLL041C			YNL315C
				YBR117C			YLR367W
				YDR289C			YPR181C
				YLR274W			YBR153W
				YOR161C			YPL091W
				YBR286W			YGR074W
				YLR201C			YPL129W
				YGR254W			YLR428C
				YOR210W			YCR009C
				YBR229C			YJL063C
				YPL154C			YPL246C
				YPR040W			YHR013C
				YGL115W			YMR129W
				YHR028C			YPR194C
				YLR370C			YGR134W
				YBR034C			YGL226W
				YLR118C			YOL038W
				YNL155W			YNR052C
				YPL213W			YLR020C
				YJR009C			YIL161W
				YBL050W			YCR045C
				YEL056W			YAL014C
				YNL173C			YDR524W-C
				YBR140C			YER151C
				YER134C			YMR218C
				YGR043C			YGR200C
				YLR109W			YPL019C
				YJR105W			YJL115W
				YNL315C			YBL070C
				YBR214W			YJR112W-A
				YDL240W			YMR076C
				YIL115C			YOR210W
				YJL101C			YGR135W
				YDR304C			YLR227W-B
				YKL140W			YAL021C
				YOR074C			YBL077W
				YOR281C			YER114C
				YOR109W;YNL106C			YML126C
				YLR088W			YPL007C
				YLR285W			YOR188W
				YPL270W			YBR279W
				YGR017W			YDR192C
				YNL288W			YLR358C
				YDR379C-A			YOR013W
				YDR272W			YLR378C
				YGL200C			YBR135W
				YLR061W;YFL034C-A			YML116W
				YMR086W			YLR390W-A
				YPL082C			YKR048C
				YGL006W			YMR158W
				YGR209C			YIL044C
				YML036W			YDR395W
				YBR135W			YHR023W
				YMR197C			YKR063C
				YBL107C			YEL006W
				YBR089C-A			YJL130C
				YDL044C			YML085C
				YKR006C			YER040W
				YPL105C			YMR277W
				YGR202C			YNL035C
				YPR036W-A			YNL284C-B
				YOR043W			YLR242C
				YER141W			YPR161C
				YJL052W			YDL219W
				YJR025C			YBR158W
				YJL128C			YGL069C
				YEL024W			YHR031C
				YPR019W			YDL012C
				YER057C			YLR182W
				YCL044C			YGR220C
				YIL027C			YBR161W
				YML078W			YIL038C
				YKL216W			YKL058W
				YOL139C			YNL206C
				YOL022C			YHR124W
				YDR150W			YBR025C
				YML004C			YKL173W
				YMR029C			YJR003C
				YCR028C-A			YKR090W
				YDL148C			YHL042W
				YHR143W-A			YKR028W
				YJR134C			YLR398C
				YJR019C			YML009C-A
				YLR083C			YGL139W
				YLR357W			YLR412W
				YCR090C			YOR074C
				YLR181C			YGL195W
				YLR052W			YNL056W
				YMR291W			YPL256C
				YGR235C			YMR246W
				YJR041C			YBR085W
				YBR094W			YOR151C
				YJR125C			YDL156W
				YPL263C			YJL127C
				YML117W			YBR121C
				YOL032W			YGL050W
				YER014W			YOR127W
				YGL056C			YDR348C
				YCL033C			YDR201W
				YPL031C			YDR285W
				YMR216C			YPL037C
				YNL041C			YNL284C-A
				YLR045C			YJL178C
				YIL160C			YLR379W
				YGR152C			YMR064W
				YLR300W			YBR078W
				YJL081C			YGL086W
				YDR505C			YNL221C
				YDL181W			YIR008C
				YDR280W			YOR357C
				YIL075C			YCR037C
				YGR256W			YJR023C
				YDR453C			YCL014W
				YBR085C-A			YIL039W
				YCL043C			YOR247W
				YFR053C			YGL023C
				YMR115W			YIL128W
				YHR122W			YOR008C
				YGL141W			YCR084C
				YNL244C			YBR282W
				YLR212C			YDR478W
				YDL204W			YOR320C
				YKL154W			YDR304C
				YOR241W			YLR192C
				YKL039W			YBR221C
				YOR042W			YJR027W
				YPR024W			YMR288W
				YKL085W			YLR136C
				YDR379W			YHR112C
				YOR174W			YDL071C
				YPL271W			YPL175W
				YOR065W			YNR051C
				YEL011W			YML065W
				YCR051W			YDR337W
				YER087W			YGL066W
				YNL027W			YBR121C-A
				YNL157W			YLR117C
				YHR158C			YER112W
				YPL030W			YDL207W
				YLR291C;reverse_YLR068W			YOR296W
				YBR078W			YIL051C
				YDR441C			YDR298C
				YIL062C			YMR013C
				YMR124W			YJR109C
				YMR074C			YDL086C-A
				YKL151C			YDL203C
				YDR226W			YJL012C
				YBR252W			YMR207C
				YGL232W			YAL056W
				YBL017C;YIL173W;YNR065C			YGR219W
				YEL007W			YKL027W
				YHR138C			YMR167W
				YNL010W			YIL139C
				YNL281W			YKL119C
				YJL121C			YKL196C
				YFL021W			YGR040W
				YPR187W			YIL118W
				YGR279C			YCR042C
				YJL140W			YML005W
				YDL074C			YBR095C
				YLR074C			YNL259C
				YLR440C			YDR068W
				YIL076W			YPR069C
				YBR244W;reverse_YMR121C			YJR030C
				YKL027W			YOL098C
				YML075C			YNL139C
				YOR163W			YDL101C
				YJL184W			YOL056W
				YLR290C			YBR079C
				YDR005C			YKL080W
				YDR155C			YOR301W
				YNL290W			YPL112C
				YBR272C			YPR162C
				YLR388W			YIR021W-A
				YNL097C			YDR414C
				YPL183C			YPL034W
				YGR270W			YMR296C
				YMR047C			YNL235C
				YGL169W			YLR115W
				YJL053W			YDR463W
				YPL037C			YNL246W
				YKR035W-A			YLR016C
				YPL059W			YNL126W
				YPR161C;YJL106W			YPL009C
				YLR258W			YER124C
				YLR148W			YGR098C
				YGL196W			YNR013C
				YKL079W			YBR215W
				YIL015W			YMR108W
				YOR220W			YHL027W
				YLR398C			YJR082C
				YJR001W			YLR022C
				YFR016C			YHR047C
				YGR125W			YHL026C
				YKL096W			YNL314W
				YMR267W			YEL015W
				YDL168W			YPL028W
				YCR021C			YML094W
				YIR037W			YJL201W
				YLR172C			YKL019W
				YBR015C			YBR227C
				YKR049C			YBL010C
				YEL055C			YBR288C
				YOL109W			YNL327W
				YDR099W			YOL112W
				YPR086W			YDR404C
				YBL075C			YFL047W
				YGR261C			YEL048C
				YCL026C-B			YIR032C
				YGR181W			YHR201C
				YGR005C			YHR114W
				YLL015W			YFL008W
				YFL017C			YAR014C
				YDR041W			YOR321W
				YDR055W			YDR303C
				YDR162C			YHL011C
				YKL215C			YLL028W
				YPL112C			YHR165C
				YGL238W			YLR053C
				YJL055W			YAL043C
				YBR222C			YDR261C
				YNL115C			YOR067C
				YHR001W-A			YML014W
				YHR096C			YLL053C
				YMR033W			YOR306C
				YDR176W			YGL021W
				YJL024C			YFR044C
				YNL321W			YJR057W
				YHR039C-A			YOR266W
				YNL100W			YAL046C
				YDL025C			YNL101W
				YHR135C			YIR023C-A
				YDL223C			YGL097W
				YJR096W			YNR027W
				YGL190C			YHR045W
				YDR044W			YOR199W
				YBR054W			YKL184W
				YGL171W			YPL232W
				YFL033C			YOL030W
				YBL056W			YHR164C
				YAL026C			YMR265C
				YIL051C			YMR308C
				YJR113C			YLR439W
				YOR232W			YDL064W
				YDR486C			YPL008W
				YMR153W			YDR076W
				YKL206C			YNL294C
				YPL281C			YMR055C
				YCL035C			YDR140W
				YLR244C			YGR097W
							YBR145W
							YKL023C-A
							YMR153C-A
							YLR313C
							YML111W
							YDR117C
							YGR188C
							YLR143W
							YBL046W
							YBL018C
							YLR288C
							YBL089W
							YOR006C
							YDR390C
							YGL108C
							YLR234W
							YPL032C
							YJR093C
							YOL066C
							YOR195W
							YJL065C
							YKR022C
							YOL092W
							YBR176W
							YFL041W
							YLL052C
							YLR190W
							YBR210W
							YLR265C
							YGL159W
							YBR002C
							YHL001W
							YDR190C
							YNL070W
							YOR335W-A
							YKL106W
							YIL090W
							YLR065C
							YPL169C
							YNL079C
							YER177W
							YJR077C
							YIL064W
							YDR456W
							YMR247C
							YCR017C
							YDL139C
							YER071C
							YER063W
							YKR072C
							YEL029C
							YPR179C
							YML103C
							YPR081C
							YLR220W
							YLR071C
							YIL131C
							YDL224C
							YNL197C
							YMR136W
							YNR062C
							YKL186C
							YLR314C
							YDL017W
							YPL176C
							YOL158C
							YJR087W
							YDR333C
							YLR292C
							YJR076C
							YMR286W
							YOR174W
							YAL011W
							YLR035C-A
							YDR225W
							YPL138C
							YDL086W
							YLR374C
							YNL255C
							YCL001W
							YHL020C
							YHR079C
							YBR160W
							YDR320C
							YHR207C
							YAL045C
							YGL225W
							YAL027W
							YJL039C
							YDR081C
							YML045W-A
							YPR133W-A
							YMR078C
							YKL024C
							YOR012W
							YNL005C
							YDL212W
							YLR113W
							YGL043W
							YNL325C
							YER100W
							YKL219W
							YEL053C
							YNL095C
							YLR278C
							YDR489W
							YNL291C
							YOR248W
							YGR277C
							YML045W
							YOR092W
							YDL065C
							YOR196C
							YGR136W
							YER005W
							YLR032W
							YMR307W
							YER091C
							YKL165C
							YJL064W
							YML094C-A
							YBR220C
							YKR007W
							YPL075W
							YBR091C
							YOL028C
							YLR138W
							YJL073W
							YKL076C
							YOR307C
							YGR138C
							YPL103C
							YDL160C-A
							YML081C-A
							YHR072W
							YIL029W-A
							YJR089W
							YNL047C
							YLR426W
							YIL109C
							YBR110W
							YML075C
							YPL073C
							YAR028W
							YNL272C
							YBR193C
							YJR133W
							YDR020C
							YEL032C-A
							YGL042C
							YPL241C
							YLL063C
							YMR037C
							YEL038W
							YIL009C-A
							YOR297C
							YLR317W
							YDR326C
							YHL006W-A
							YGR002C
							YMR209C
							YDL015C
							YIL146C
							YDR497C
							YER092W
							YNL240C
							YOL103W-A
							YIL022W
							YMR260C
							YDL073W
							YJL055W
							YDL045W-A
							YJR017C
							YPL096W
							YMR010W
							YDR428C
							YBL104C
							YOR313C
							YDR176W
							YDR137W
							YIL088C
							YHR193C
							YML095C
							YDR154C
							YCR067C
							YFR041C
							YER012W
							YJL091C
							YDL155W
							YOR017W
							YOL077W-A
							YEL066W
							YNR049C
							YDR108W
							YOR216C
							YGL244W
							YMR123W
							YOR311C
							YHR109W
							YFL027C
							YJL026C-A
							YHR128W
							YGR013W
							YGL044C
							YFL009W
							YNL249C
							YDR155C
							YEL031W
							YMR023C
							YBR113W
							YDR520C
							YBR289W
							YLR010C
							YDR093W
							YLR060W
							YLR430W
							YMR240C
							YHR188C
							YEL020C-B
							YGR073C
							YLR170C
							YHR071W
							YBR246W
							YKL051W
							YPR051W
							YPL125W
							YCR107W
							YNL148C
							YFR009W
							YNR024W
							YHL039W
							YLR404W
							YMR088C
							YDR079C-A
							YJR141W
							YML077W
							YCR002C
							YEL032W
							YDR179C
							YBR201W
							YER048C
							YGL133W
							YNL254C
							YGR005C
							YDL225W
							YDL143W
							YJR072C
							YFL021C-A
							YLR254C
							YPR187W
							YDL104C
							YDR024W
							YDR359C
							YHR108W
							YKL073W
							YOL069W
							YDL176W
							YOL055C
							YJL169W
							YJL046W
							YNL331C
							YML097C
							YGR156W
							YDR212W
							YNL290W
							YNL091W
							YMR307C-A
							YPL085W
							YEL067C
							YGR099W
							YBR092C
							YMR001C
							YPR050C
							YLR104W
							YOR217W
							YHR067W
							YBR087W
							YPL082C
							YDR151C
							YJR051W
							YOL064C
							YDR049W
							YOR229W
							YKL006C-A
							YDL074C
							YPL263C
							YOR345C
							YPR111W
							YOL008W
							YKR054C
							YNL330C
							YNL051W
							YIL030C
							YPR196W
							YHR084W
							YDL164C
							YMR225C
							YOL043C
							YBR253W
							YDR177W
							YPL048W
							YDL166C
							YLR244C
							YML074C
							YNR025C
							YLR055C
							YNL233W
							YKR095W
							YBR275C
							YHR062C
							YER119C-A
							YOR122C
							YDR416W
							YKL113C
							YGL007W
							YNL177C
							YGR029W
							YLR026C
							YGR033C
							YNL039W
							YDR354C-A
							YKL216W
							YDL092W
							YPR133C
							YER008C
							YNL153C
							YJR138W
							YLR261C
							YKL049C
							YDR409W
							YHR063C
							YOR327C
							YJR084W
							YIL009W
							YJL198W
							YDL043C
							YDR321W
							YNL224C
							YJL186W
							YOL049W
							YHR146W
							YMR033W
							YMR132C
							YGL211W
							YBR082C
							YDR131C
							YLR262C
							YOL078W
							YPR197C
							YOR192C-B
							YER140W
							YKL101W
							YGR189C
							YML031W
							YJR088C
							YDL028C
							YDR189W
							YLR039C
							YNL102W
							YDR097C
							YDR266C
							YKL185W
							YIL020C
							YGL213C
							YPR013C
							YOR104W
							YCR044C
							YDR365W-B
							YGL125W
							YJL214W
							YEL018W
							YBR163W
							YLR431C
							YGL232W
							YGR047C
							YNR063W
							YBR055C
							YDR407C
							YCL056C
							YGL134W
							YDR459C
							YHR191C
							YJR124C
							YJR135C
							YMR168C
							YIL019W
							YBR023C
							YDR224C
							YOR089C
							YOR011W
							YDL102W
							YDR109C
							YKR006C
							YNR060W
							YLL022C
							YOR051C
							YDR263C
							YDL163W
							YML114C
							YLR141W
							YKR105C
							YKL045W
							YPL155C
							YCR106W
							YNL312W
							YER167W
							YER147C-A
							YBL036C
							YGR058W
							YOR079C
							YER132C
							YNR061C
							YAL003W
							YCL002C
							YLR320W
							YDR241W
							YLR210W
							YBR258C
							YCR060W
							YOR218C
							YPR031W
							YBL079W
							YPL202C
							YOR258W
							YCR026C
							YFL049W
							YOR073W-A
							YDL192W
							YIL130W
							YML061C
							YER148W
							YKR095W-A
							YDR166C
							YMR287C
							YOR274W
							YJL171C
							YEL020W-A
							YNL001W
							YMR200W
							YOL130W
							YDL146W
							YKL004W
							YLR397C
							YDR349C
							YCR051W
							YKL017C
							YEL068C
							YKL191W
							YJL128C
							YHL014C
							YKL144C
							YFL032W
							YLR375W
							YLR019W
							YOR279C
							YGR169C
							YOL044W
							YGR075C
							YAR018C
							YOR319W
							YGR140W
							YNR046W
							YDR044W
							YDR159W
							YBR188C
							YCR033W
							YFR039C
							YNL083W
							YPL105C
							YJL111W
							YBR217W
							YBR256C
							YOR149C
							YHR024C
							YDR264C
							YJL032W
							YOL072W
							YER180C-A
							YLR154C
							YHR133C
							YPR032W
							YMR061W
							YJR025C
							YLL004W
							YDL008W
							YOR304C-A
							YOR233W
							YEL044W
							YOR201C
							YNL257C
							YDL195W
							YPR072W
							YOL143C
							YIL063C
							YDL235C
							YCR045W-A
							YLR078C
							YDR181C
							YBR017C
							YGR218W
							YDR322W
							YGR004W
							YMR125W
							YBL090W
							YML086C
							YDL016C
[truncated: 2,905 more rows]

## Sheet: 2b
	DP_up														DP_down														DT_up														DT_down
	Annotation Cluster 1	Enrichment Score: 1.8856229567254965													Annotation Cluster 1	Enrichment Score: 1.3023559996835963													Annotation Cluster 1	Enrichment Score: 2.9301897770377514													Annotation Cluster 1	Enrichment Score: 2.571290799997294
	Category	Term	Count	%	PValue	Genes	List Total	Pop Hits	Pop Total	Fold Enrichment	Bonferroni	Benjamini	FDR		Category	Term	Count	%	PValue	Genes	List Total	Pop Hits	Pop Total	Fold Enrichment	Bonferroni	Benjamini	FDR		Category	Term	Count	%	PValue	Genes	List Total	Pop Hits	Pop Total	Fold Enrichment	Bonferroni	Benjamini	FDR		Category	Term	Count	%	PValue	Genes	List Total
	GOTERM_BP_FAT	GO:0034605~cellular response to heat	7	21.2121	0.00309103	YAL062W, YBR117C, YGR088W, YDL223C, YJR019C, YDR453C, YMR090W	31	72	1421	4.45654	0.537384	0.0918604	3.93952		GOTERM_CC_FAT	GO:0005618~cell wall	3	7.31707	0.0498476	YGR279C, YJR009C, YKL096W	27	17	1206	7.88235	0.998237	0.958006	44.5924		GOTERM_BP_FAT	GO:0008645~hexose transport	3	9.67742	0.000758236	YNR072W, YFL011W, YPL026C	17	10	3737	65.9471	0.102112	0.102112	0.893196		GOTERM_CC_FAT	GO:0043233~organelle lumen	38	20.1058	0.000207967	YDR337W, YDL069C, YMR075W, YGR084C, YOL142W, YGL113W, YDR347W, YPR186C, YER171W, YPR143W, YHR058C, YPL029W, YCL031C, YJR101W, YPL254W, YCR047C, YPL173W, YKR085C, YGR283C, YNL137C, YDL111C, YKL155C, YOR295W, YOR145C, YGR280C, YML015C, YKR039W, YOL031C, YDR026C, YPR104C, YDL202W, YML112W, YPL042C, YGR215W, YER002W, YBL054W, YBL023C, YBR282W	129
	GOTERM_BP_FAT	GO:0009408~response to heat	7	21.2121	0.00464659	YAL062W, YBR117C, YGR088W, YDL223C, YJR019C, YDR453C, YMR090W	31	78	1421	4.11373	0.686419	0.109498	5.86745		GOTERM_CC_FAT	GO:0009277~fungal-type cell wall	3	7.31707	0.0498476	YGR279C, YJR009C, YKL096W	27	17	1206	7.88235	0.998237	0.958006	44.5924		GOTERM_BP_FAT	GO:0015749~monosaccharide transport	3	9.67742	0.000758236	YNR072W, YFL011W, YPL026C	17	10	3737	65.9471	0.102112	0.102112	0.893196		GOTERM_CC_FAT	GO:0070013~intracellular organelle lumen	38	20.1058	0.000207967	YDR337W, YDL069C, YMR075W, YGR084C, YOL142W, YGL113W, YDR347W, YPR186C, YER171W, YPR143W, YHR058C, YPL029W, YCL031C, YJR101W, YPL254W, YCR047C, YPL173W, YKR085C, YGR283C, YNL137C, YDL111C, YKL155C, YOR295W, YOR145C, YGR280C, YML015C, YKR039W, YOL031C, YDR026C, YPR104C, YDL202W, YML112W, YPL042C, YGR215W, YER002W, YBL054W, YBL023C, YBR282W	129
	GOTERM_BP_FAT	GO:0009266~response to temperature stimulus	7	21.2121	0.00633706	YAL062W, YBR117C, YGR088W, YDL223C, YJR019C, YDR453C, YMR090W	31	83	1421	3.86592	0.794632	0.13403	7.92202		GOTERM_CC_FAT	GO:0030312~external encapsulating structure	3	7.31707	0.0498476	YGR279C, YJR009C, YKL096W	27	17	1206	7.88235	0.998237	0.958006	44.5924		GOTERM_BP_FAT	GO:0008643~carbohydrate transport	3	9.67742	0.00281723	YNR072W, YFL011W, YPL026C	17	19	3737	34.709	0.330089	0.181519	3.28196		GOTERM_CC_FAT	GO:0031974~membrane-enclosed lumen	39	20.6349	0.000289645	YDR337W, YDL069C, YMR075W, YGR084C, YOL142W, YGL113W, YDR347W, YPR186C, YER171W, YPR143W, YHR058C, YPL029W, YCL031C, YJR101W, YPL254W, YCR047C, YNR020C, YPL173W, YKR085C, YGR283C, YNL137C, YDL111C, YKL155C, YOR295W, YOR145C, YGR280C, YML015C, YKR039W, YOL031C, YDR026C, YPR104C, YDL202W, YML112W, YPL042C, YGR215W, YER002W, YBL054W, YBL023C, YBR282W	129
	GOTERM_BP_FAT	GO:0009628~response to abiotic stimulus	7	21.2121	0.0479145	YAL062W, YBR117C, YGR088W, YDL223C, YJR019C, YDR453C, YMR090W	31	129	1421	2.48737	0.999995	0.474536	47.1366																														GOTERM_CC_FAT	GO:0031981~nuclear lumen	23	12.1693	0.0237241	YGR283C, YDL111C, YMR075W, YOL142W, YOR295W, YGL113W, YGR280C, YOR145C, YML015C, YDR026C, YPR104C, YML112W, YPR186C, YER171W, YPR143W, YPL042C, YHR058C, YER002W, YBL054W, YCL031C, YPL254W, YBL023C, YCR047C	129
	GOTERM_BP_FAT	GO:0033554~cellular response to stress	7	21.2121	0.0855644	YAL062W, YBR117C, YGR088W, YDL223C, YJR019C, YDR453C, YMR090W	31	149	1421	2.1535	1	0.6203	68.6917		Annotation Cluster 2	Enrichment Score: 0.7873277957827277													Annotation Cluster 2	Enrichment Score: 1.6408479346169142													GOTERM_CC_FAT	GO:0043232~intracellular non-membrane-bounded organelle	43	22.7513	0.0354491	YDR337W, YDL069C, YMR075W, YGR084C, YOL142W, YGL113W, YMR032W, YDR347W, YLR117C, YER149C, YHR157W, YLR254C, YPR143W, YBL008W, YCL031C, YJR101W, YDR309C, YCR047C, YJR047C, YPL173W, YKR085C, YGR283C, YNL137C, YDL111C, YKL155C, YKL048C, YOR295W, YOR145C, YGR280C, YBR130C, YPR174C, YDR026C, YPR104C, YNL164C, YDL202W, YML112W, YGR215W, YER002W, YBL054W, YBL023C, YBR282W, YPL255W, YKL089W	129
															Category	Term	Count	%	PValue	Genes	List Total	Pop Hits	Pop Total	Fold Enrichment	Bonferroni	Benjamini	FDR		Category	Term	Count	%	PValue	Genes	List Total	Pop Hits	Pop Total	Fold Enrichment	Bonferroni	Benjamini	FDR		GOTERM_CC_FAT	GO:0043228~non-membrane-bounded organelle	43	22.7513	0.0354491	YDR337W, YDL069C, YMR075W, YGR084C, YOL142W, YGL113W, YMR032W, YDR347W, YLR117C, YER149C, YHR157W, YLR254C, YPR143W, YBL008W, YCL031C, YJR101W, YDR309C, YCR047C, YJR047C, YPL173W, YKR085C, YGR283C, YNL137C, YDL111C, YKL155C, YKL048C, YOR295W, YOR145C, YGR280C, YBR130C, YPR174C, YDR026C, YPR104C, YNL164C, YDL202W, YML112W, YGR215W, YER002W, YBL054W, YBL023C, YBR282W, YPL255W, YKL089W	129
	Annotation Cluster 2	Enrichment Score: 1.8766988846708441													GOTERM_BP_FAT	GO:0000747~conjugation with cellular fusion	3	7.31707	0.152648	YMR029C, YOR212W, YGR279C	33	31	1421	4.16716	1	0.999548	88.7963		GOTERM_CC_FAT	GO:0005618~cell wall	4	12.9032	0.00210347	YDR522C, YBL108C-A, YER011W, YBR040W	14	72	3474	13.7857	0.113101	0.0582469	2.06557
	Category	Term	Count	%	PValue	Genes	List Total	Pop Hits	Pop Total	Fold Enrichment	Bonferroni	Benjamini	FDR		GOTERM_BP_FAT	GO:0000746~conjugation	3	7.31707	0.160621	YMR029C, YOR212W, YGR279C	33	32	1421	4.03693	1	0.997771	90.1122		GOTERM_CC_FAT	GO:0030312~external encapsulating structure	4	12.9032	0.00210347	YDR522C, YBL108C-A, YER011W, YBR040W	14	72	3474	13.7857	0.113101	0.0582469	2.06557		Annotation Cluster 2	Enrichment Score: 2.0620091179367366
	GOTERM_BP_FAT	GO:0007039~vacuolar protein catabolic process	7	21.2121	0.00108169	YLR373C, YGR088W, YDL223C, YDR453C, YMR170C, YGL156W, YBL101C	31	59	1421	5.43849	0.236229	0.0859124	1.39527		GOTERM_BP_FAT	GO:0019953~sexual reproduction	4	9.7561	0.177224	YMR029C, YOR212W, YGR279C, YKL096W	33	65	1421	2.64988	1	0.997636	92.4066		GOTERM_BP_FAT	GO:0003006~reproductive developmental process	4	12.9032	0.00808185	YDR522C, YBL108C-A, YBR040W, YMR017W	17	100	3737	8.79294	0.684086	0.318933	9.15208		Category	Term	Count	%	PValue	Genes	List Total
	GOTERM_BP_FAT	GO:0044257~cellular protein catabolic process	8	24.2424	0.0105939	YLR373C, YGR088W, YDL223C, YDR453C, YMR170C, YGL156W, YBL101C, YMR115W	31	121	1421	3.03066	0.929487	0.198281	12.9138																GOTERM_BP_FAT	GO:0022413~reproductive process in single-celled organism	4	12.9032	0.0148734	YDR522C, YBL108C-A, YBR040W, YMR017W	17	125	3737	7.03435	0.880912	0.412555	16.2429		GOTERM_BP_FAT	GO:0043605~amide catabolic process	4	2.1164	0.000851426	YIR028W, YIR029W, YNL314W, YHL016C	136
	GOTERM_BP_FAT	GO:0030163~protein catabolic process	8	24.2424	0.0142864	YLR373C, YGR088W, YDL223C, YDR453C, YMR170C, YGL156W, YBL101C, YMR115W	31	128	1421	2.86492	0.972207	0.225801	17.0403		Annotation Cluster 3	Enrichment Score: 0.7518188516231715													GOTERM_BP_FAT	GO:0043935~sexual sporulation resulting in formation of a cellular spore	3	9.67742	0.03322	YDR522C, YBL108C-A, YMR017W	17	68	3737	9.6981	0.991749	0.616906	32.9421		GOTERM_BP_FAT	GO:0044270~nitrogen compound catabolic process	5	2.6455	0.00163028	YIR028W, YOL055C, YIR029W, YNL314W, YHL016C	136
	GOTERM_BP_FAT	GO:0044265~cellular macromolecule catabolic process	8	24.2424	0.0449056	YLR373C, YGR088W, YDL223C, YDR453C, YMR170C, YGL156W, YBL101C, YMR115W	31	161	1421	2.2777	0.999989	0.470369	44.9261		Category	Term	Count	%	PValue	Genes	List Total	Pop Hits	Pop Total	Fold Enrichment	Bonferroni	Benjamini	FDR		GOTERM_BP_FAT	GO:0030437~ascospore formation	3	9.67742	0.03322	YDR522C, YBL108C-A, YMR017W	17	68	3737	9.6981	0.991749	0.616906	32.9421		GOTERM_BP_FAT	GO:0000255~allantoin metabolic process	3	1.5873	0.0120586	YIR028W, YIR029W, YNL314W	136
	GOTERM_BP_FAT	GO:0009057~macromolecule catabolic process	8	24.2424	0.0562499	YLR373C, YGR088W, YDL223C, YDR453C, YMR170C, YGL156W, YBL101C, YMR115W	31	169	1421	2.16988	0.999999	0.48069	52.84		GOTERM_BP_FAT	GO:0009266~response to temperature stimulus	6	14.6341	0.0348299	YHR016C, YOR043W, YHL021C, YCL035C, YKL096W, YAL061W	33	83	1421	3.11281	0.999949	0.999949	37.4051		GOTERM_BP_FAT	GO:0034293~sexual sporulation	3	9.67742	0.03322	YDR522C, YBL108C-A, YMR017W	17	68	3737	9.6981	0.991749	0.616906	32.9421		GOTERM_BP_FAT	GO:0000256~allantoin catabolic process	3	1.5873	0.0120586	YIR028W, YIR029W, YNL314W	136
															GOTERM_BP_FAT	GO:0009408~response to heat	5	12.1951	0.0939779	YHR016C, YOR043W, YHL021C, YCL035C, YKL096W	33	78	1421	2.7603	1	0.999897	72.8614		GOTERM_BP_FAT	GO:0032505~reproduction of a single-celled organism	4	12.9032	0.0334612	YDR522C, YBL108C-A, YBR040W, YMR017W	17	170	3737	5.17232	0.992036	0.553121	33.1397		GOTERM_BP_FAT	GO:0043603~cellular amide metabolic process	5	2.6455	0.0392237	YNR057C, YIR028W, YIR029W, YNL314W, YHL016C	136
	Annotation Cluster 3	Enrichment Score: 1.673261705752564													GOTERM_BP_FAT	GO:0009628~response to abiotic stimulus	6	14.6341	0.158032	YHR016C, YOR043W, YHL021C, YCL035C, YKL096W, YAL061W	33	129	1421	2.00282	1	0.998947	89.7014		GOTERM_BP_FAT	GO:0048610~reproductive cellular process	4	12.9032	0.039833	YDR522C, YBL108C-A, YBR040W, YMR017W	17	182	3737	4.83129	0.996887	0.561578	38.1711		GOTERM_BP_FAT	GO:0046700~heterocycle catabolic process	4	2.1164	0.0536283	YIR028W, YOL055C, YIR029W, YNL314W	136
	Category	Term	Count	%	PValue	Genes	List Total	Pop Hits	Pop Total	Fold Enrichment	Bonferroni	Benjamini	FDR		GOTERM_BP_FAT	GO:0034605~cellular response to heat	4	9.7561	0.218211	YHR016C, YHL021C, YCL035C, YKL096W	33	72	1421	2.39226	1	0.99896	96.1348		GOTERM_BP_FAT	GO:0019953~sexual reproduction	4	12.9032	0.0556532	YDR522C, YBL108C-A, YBR040W, YMR017W	17	208	3737	4.22738	0.999706	0.594836	49.202
	GOTERM_BP_FAT	GO:0016052~carbohydrate catabolic process	7	21.2121	0.000738552	YBR117C, YPL281C, YGR043C, YGR256W, YGR254W, YJL052W, YGL156W	31	55	1421	5.83402	0.168037	0.168037	0.954614		GOTERM_BP_FAT	GO:0033554~cellular response to stress	5	12.1951	0.436763	YHR016C, YDL101C, YHL021C, YCL035C, YKL096W	33	149	1421	1.44499	1	0.999919	99.9493		GOTERM_BP_FAT	GO:0043934~sporulation	3	9.67742	0.118789	YDR522C, YBL108C-A, YMR017W	17	140	3737	4.7105	1	0.833991	77.593		Annotation Cluster 3	Enrichment Score: 1.614464073329631
	GOTERM_BP_FAT	GO:0006007~glucose catabolic process	6	18.1818	0.00103255	YBR117C, YPL281C, YGR043C, YGR256W, YGR254W, YJL052W	31	39	1421	7.05211	0.226816	0.120691	1.33228		GOTERM_BP_FAT	GO:0016044~membrane organization	3	7.31707	0.625521	YHR016C, YOR043W, YKL096W	33	92	1421	1.40415	1	0.999999	99.9998		GOTERM_BP_FAT	GO:0030435~sporulation resulting in formation of a cellular spore	3	9.67742	0.118789	YDR522C, YBL108C-A, YMR017W	17	140	3737	4.7105	1	0.833991	77.593		Category	Term	Count	%	PValue	Genes	List Total
	GOTERM_BP_FAT	GO:0019318~hexose metabolic process	7	21.2121	0.00108169	YBR117C, YPL281C, YGR043C, YGR256W, YGR254W, YJL052W, YGL156W	31	59	1421	5.43849	0.236229	0.0859124	1.39527																														GOTERM_CC_FAT	GO:0000313~organellar ribosome	12	6.34921	4.91558e-05	YKL155C, YNL137C, YGR215W, YDL069C, YDR337W, YGR084C, YJR101W, YDR347W, YBR282W, YDL202W, YPL173W, YKR085C	129
	GOTERM_BP_FAT	GO:0019320~hexose catabolic process	6	18.1818	0.0014589	YBR117C, YPL281C, YGR043C, YGR256W, YGR254W, YJL052W	31	42	1421	6.54839	0.304782	0.086875	1.87758		Annotation Cluster 4	Enrichment Score: 0.6160113358638032													Annotation Cluster 3	Enrichment Score: 1.4479302048306202													GOTERM_CC_FAT	GO:0005761~mitochondrial ribosome	12	6.34921	4.91558e-05	YKL155C, YNL137C, YGR215W, YDL069C, YDR337W, YGR084C, YJR101W, YDR347W, YBR282W, YDL202W, YPL173W, YKR085C	129
	GOTERM_BP_FAT	GO:0046365~monosaccharide catabolic process	6	18.1818	0.00200371	YBR117C, YPL281C, YGR043C, YGR256W, YGR254W, YJL052W	31	45	1421	6.11183	0.39312	0.0950585	2.57037		Category	Term	Count	%	PValue	Genes	List Total	Pop Hits	Pop Total	Fold Enrichment	Bonferroni	Benjamini	FDR		Category	Term	Count	%	PValue	Genes	List Total	Pop Hits	Pop Total	Fold Enrichment	Bonferroni	Benjamini	FDR		GOTERM_CC_FAT	GO:0000314~organellar small ribosomal subunit	7	3.7037	0.000429894	YKL155C, YNL137C, YGR215W, YDR337W, YGR084C, YJR101W, YDR347W	129
	GOTERM_BP_FAT	GO:0005996~monosaccharide metabolic process	7	21.2121	0.00212702	YBR117C, YPL281C, YGR043C, YGR256W, YGR254W, YJL052W, YGL156W	31	67	1421	4.78912	0.411508	0.0845735	2.72654		GOTERM_BP_FAT	GO:0010605~negative regulation of macromolecule metabolic process	4	9.7561	0.11855	YDR005C, YDR150W, YDL101C, YNL097C	33	54	1421	3.18967	1	0.999849	81.1294		GOTERM_CC_FAT	GO:0005618~cell wall	4	12.9032	0.00210347	YDR522C, YBL108C-A, YER011W, YBR040W	14	72	3474	13.7857	0.113101	0.0582469	2.06557		GOTERM_CC_FAT	GO:0005763~mitochondrial small ribosomal subunit	7	3.7037	0.000429894	YKL155C, YNL137C, YGR215W, YDR337W, YGR084C, YJR101W, YDR347W	129
	GOTERM_BP_FAT	GO:0046164~alcohol catabolic process	6	18.1818	0.00294632	YBR117C, YPL281C, YGR043C, YGR256W, YGR254W, YJL052W	31	49	1421	5.6129	0.520358	0.099639	3.75834		GOTERM_BP_FAT	GO:0010558~negative regulation of macromolecule biosynthetic process	3	7.31707	0.269115	YDR005C, YDL101C, YNL097C	33	45	1421	2.87071	1	0.999317	98.4123		GOTERM_CC_FAT	GO:0030312~external encapsulating structure	4	12.9032	0.00210347	YDR522C, YBL108C-A, YER011W, YBR040W	14	72	3474	13.7857	0.113101	0.0582469	2.06557		GOTERM_BP_FAT	GO:0032543~mitochondrial translation	11	5.82011	0.000921084	YKL155C, YNL137C, YGR215W, YDR337W, YGR084C, YJR101W, YDR347W, YBR282W, YDL202W, YPL173W, YKR085C	136
	GOTERM_BP_FAT	GO:0006006~glucose metabolic process	6	18.1818	0.00417721	YBR117C, YPL281C, YGR043C, YGR256W, YGR254W, YJL052W	31	53	1421	5.18929	0.647359	0.109357	5.28951		GOTERM_BP_FAT	GO:0051172~negative regulation of nitrogen compound metabolic process	3	7.31707	0.277629	YDR005C, YDL101C, YNL097C	33	46	1421	2.8083	1	0.999069	98.6401		GOTERM_CC_FAT	GO:0009277~fungal-type cell wall	3	9.67742	0.025624	YDR522C, YER011W, YBR040W	14	68	3474	10.9475	0.772273	0.309198	22.6865		UP_SEQ_FEATURE	transit peptide:Mitochondrion	20	10.582	0.00140534	YKL155C, YMR301C, YNL137C, YLR077W, YDL069C, YDR337W, YGR084C, YDR347W, YHR059W, YDL202W, YGL064C, YHR120W, YPL172C, YBR163W, YLR067C, YPL029W, YMR066W, YOR334W, YBR282W, YKR085C	183
	GOTERM_BP_FAT	GO:0044275~cellular carbohydrate catabolic process	6	18.1818	0.00417721	YBR117C, YPL281C, YGR043C, YGR256W, YGR254W, YJL052W	31	53	1421	5.18929	0.647359	0.109357	5.28951		GOTERM_BP_FAT	GO:0045934~negative regulation of nucleobase, nucleoside, nucleotide and nucleic acid metabolic process	3	7.31707	0.277629	YDR005C, YDL101C, YNL097C	33	46	1421	2.8083	1	0.999069	98.6401		SP_PIR_KEYWORDS	glycoprotein	5	16.129	0.139694	YKL221W, YDR522C, YBL108C-A, YFL011W, YER011W	29	343	4746	2.38564	0.999745	0.984043	77.2354		SP_PIR_KEYWORDS	transit peptide	20	10.582	0.00147811	YKL155C, YMR301C, YNL137C, YLR077W, YDL069C, YDR337W, YGR084C, YDR347W, YHR059W, YDL202W, YGL064C, YHR120W, YPL172C, YBR163W, YLR067C, YPL029W, YMR066W, YOR334W, YBR282W, YKR085C	183
	GOTERM_BP_FAT	GO:0006098~pentose-phosphate shunt	3	9.09091	0.0249444	YBR117C, YGR043C, YGR256W	31	12	1421	11.4597	0.998145	0.325053	27.9605		GOTERM_BP_FAT	GO:0031327~negative regulation of cellular biosynthetic process	3	7.31707	0.286142	YDR005C, YDL101C, YNL097C	33	47	1421	2.74855	1	0.99879	98.8373		SP_PIR_KEYWORDS	signal	3	9.67742	0.360048	YDR522C, YBL108C-A, YER011W	29	213	4746	2.305	1	0.992627	98.7604		GOTERM_CC_FAT	GO:0030529~ribonucleoprotein complex	27	14.2857	0.0117141	YDL069C, YDR337W, YKR086W, YGR084C, YDR347W, YLR117C, YML046W, YPR143W, YCL031C, YJR101W, YPL173W, YKR085C, YJR047C, YGR283C, YNL137C, YKL155C, YOR145C, YDR026C, YPL213W, YDL202W, YNR011C, YDL098C, YGR215W, YER002W, YDR364C, YBR282W, YCR063W	129
	GOTERM_BP_FAT	GO:0006739~NADP metabolic process	3	9.09091	0.0534726	YBR117C, YGR043C, YGR256W	31	18	1421	7.63978	0.999999	0.495503	51.006		GOTERM_BP_FAT	GO:0009890~negative regulation of biosynthetic process	3	7.31707	0.286142	YDR005C, YDL101C, YNL097C	33	47	1421	2.74855	1	0.99879	98.8373		UP_SEQ_FEATURE	signal peptide	3	9.67742	0.360048	YDR522C, YBL108C-A, YER011W	29	213	4746	2.305	1	1	99.1205		GOTERM_CC_FAT	GO:0031980~mitochondrial lumen	13	6.87831	0.01571	YNL137C, YKL155C, YDR337W, YDL069C, YGR084C, YDR347W, YDL202W, YGR215W, YPL029W, YJR101W, YBR282W, YKR085C, YPL173W	129
	GOTERM_BP_FAT	GO:0051186~cofactor metabolic process	6	18.1818	0.0543449	YBR117C, YGR043C, YJR019C, YNL117W, YGR256W, YDR044W	31	100	1421	2.75032	0.999999	0.484463	51.589																														GOTERM_CC_FAT	GO:0005759~mitochondrial matrix	13	6.87831	0.01571	YNL137C, YKL155C, YDR337W, YDL069C, YGR084C, YDR347W, YDL202W, YGR215W, YPL029W, YJR101W, YBR282W, YKR085C, YPL173W	129
	SP_PIR_KEYWORDS	glycolysis	3	9.09091	0.0693608	YPL281C, YGR254W, YJL052W	33	21	1532	6.63203	0.999297	0.911086	55.0381		Annotation Cluster 5	Enrichment Score: 0.3670266207781764													Annotation Cluster 4	Enrichment Score: 0.8699557379659045													GOTERM_CC_FAT	GO:0005739~mitochondrion	40	21.164	0.0177124	YGL210W, YMR301C, YDR337W, YDL069C, YGR084C, YIL146C, YMR224C, YDR347W, YHR059W, YJL052W, YGR147C, YGL064C, YHR120W, YBR163W, YLR067C, YPL029W, YMR066W, YJR101W, YOR334W, YHL018W, YNR020C, YPL173W, YKR085C, YNL137C, YKL155C, YLR077W, YAR008W, YBR192W, YMR157C, YLR348C, YGR150C, YKR079C, YDL202W, YPL172C, YKL114C, YGR215W, YNR018W, YMR065W, YBR282W, YER077C	129
	GOTERM_BP_FAT	GO:0006732~coenzyme metabolic process	5	15.1515	0.0867733	YBR117C, YGR043C, YJR019C, YNL117W, YGR256W	31	81	1421	2.82955	1	0.610055	69.2248		Category	Term	Count	%	PValue	Genes	List Total	Pop Hits	Pop Total	Fold Enrichment	Bonferroni	Benjamini	FDR		Category	Term	Count	%	PValue	Genes	List Total	Pop Hits	Pop Total	Fold Enrichment	Bonferroni	Benjamini	FDR		GOTERM_CC_FAT	GO:0044429~mitochondrial part	23	12.1693	0.0195983	YKL155C, YNL137C, YGL210W, YMR301C, YAR008W, YDL069C, YBR192W, YDR337W, YGR084C, YLR348C, YIL146C, YDR347W, YDL202W, YPL172C, YGR215W, YLR067C, YPL029W, YJR101W, YOR334W, YBR282W, YNR020C, YKR085C, YPL173W	129
	GOTERM_BP_FAT	GO:0006096~glycolysis	3	9.09091	0.0957721	YPL281C, YGR254W, YJL052W	31	25	1421	5.50065	1	0.633117	72.9376		UP_SEQ_FEATURE	signal peptide	3	7.31707	0.329923	YGR279C, YKL039W, YKL096W	41	45	1532	2.49106	1	1	99.0616		GOTERM_CC_FAT	GO:0031224~intrinsic to membrane	11	35.4839	0.00135615	YKL221W, YDL009C, YDR522C, YJL133C-A, YBL108C-A, YNR072W, YFL011W, YER011W, YBR040W, YBR005W, YBR296C	14	1135	3474	2.40491	0.0744367	0.0744367	1.33615		SP_PIR_KEYWORDS	mitochondrion	28	14.8148	0.0322781	YMR301C, YDL069C, YDR337W, YGR084C, YDR347W, YHR059W, YGL064C, YHR120W, YBR163W, YPL029W, YLR067C, YJR101W, YMR066W, YOR334W, YNR020C, YPL173W, YKR085C, YKL155C, YNL137C, YAR008W, YLR077W, YBR192W, YLR348C, YDL202W, YPL172C, YGR215W, YNR018W, YBR282W	183
	KEGG_PATHWAY	sce00030:Pentose phosphate pathway	3	9.09091	0.111291	YBR117C, YGR043C, YGR256W	20	19	621	4.90263	0.963249	0.667527	62.7315		SP_PIR_KEYWORDS	signal	3	7.31707	0.329923	YGR279C, YKL039W, YKL096W	41	45	1532	2.49106	1	1	98.7163		GOTERM_CC_FAT	GO:0016021~integral to membrane	9	29.0323	0.0231563	YKL221W, YDL009C, YJL133C-A, YBL108C-A, YNR072W, YFL011W, YBR040W, YBR005W, YBR296C	14	1085	3474	2.05833	0.736956	0.359268	20.7236		GOTERM_CC_FAT	GO:0015935~small ribosomal subunit	7	3.7037	0.0692007	YKL155C, YNL137C, YGR215W, YDR337W, YGR084C, YJR101W, YDR347W	129
	GOTERM_BP_FAT	GO:0046496~nicotinamide nucleotide metabolic process	3	9.09091	0.137456	YBR117C, YGR043C, YGR256W	31	31	1421	4.436	1	0.731519	85.3356		SP_PIR_KEYWORDS	glycoprotein	3	7.31707	0.727941	YGR279C, YKL039W, YKL096W	41	96	1532	1.16768	1	0.999878	99.9999		SP_PIR_KEYWORDS	membrane	13	41.9355	0.0872334	YKL221W, YDL009C, YBL108C-A, YER011W, YBR296C, YDR522C, YJL133C-A, YDR218C, YNR072W, YFL011W, YBR040W, YBR005W, YMR017W	29	1389	4746	1.53169	0.993396	0.993396	59.2521		GOTERM_BP_FAT	GO:0007005~mitochondrion organization	14	7.40741	0.073518	YNL137C, YKL155C, YBR192W, YDR337W, YGR084C, YDR347W, YGL055W, YDL202W, YHR120W, YGR215W, YJR101W, YBR282W, YKR085C, YPL173W	136
	GOTERM_BP_FAT	GO:0006769~nicotinamide metabolic process	3	9.09091	0.144761	YBR117C, YGR043C, YGR256W	31	32	1421	4.29738	1	0.73885	86.8686																UP_SEQ_FEATURE	transmembrane region	9	29.0323	0.22764	YKL221W, YDL009C, YJL133C-A, YBL108C-A, YNR072W, YFL011W, YBR040W, YBR005W, YBR296C	29	1006	4746	1.46411	1	1	93.538		GOTERM_CC_FAT	GO:0005840~ribosome	15	7.93651	0.113534	YGR283C, YNL137C, YKL155C, YDR337W, YDL069C, YGR084C, YDR347W, YDR026C, YDL202W, YGR215W, YJR101W, YBR282W, YKR085C, YPL173W, YJR047C	129
	GOTERM_BP_FAT	GO:0009820~alkaloid metabolic process	3	9.09091	0.144761	YBR117C, YGR043C, YGR256W	31	32	1421	4.29738	1	0.73885	86.8686		Annotation Cluster 6	Enrichment Score: 0.2707387155666225													SP_PIR_KEYWORDS	transmembrane	9	29.0323	0.232829	YKL221W, YDL009C, YJL133C-A, YBL108C-A, YNR072W, YFL011W, YBR040W, YBR005W, YBR296C	29	1012	4746	1.45543	1	0.992243	92.624		GOTERM_MF_FAT	GO:0003735~structural constituent of ribosome	11	5.82011	0.114526	YKL155C, YNL137C, YGR215W, YDR337W, YGR084C, YJR101W, YDR347W, YBR282W, YDL202W, YPL173W, YKR085C	115
	GOTERM_BP_FAT	GO:0019362~pyridine nucleotide metabolic process	3	9.09091	0.159615	YBR117C, YGR043C, YGR256W	31	34	1421	4.04459	1	0.76386	89.5403		Category	Term	Count	%	PValue	Genes	List Total	Pop Hits	Pop Total	Fold Enrichment	Bonferroni	Benjamini	FDR		UP_SEQ_FEATURE	topological domain:Extracellular	3	9.67742	0.409321	YKL221W, YNR072W, YFL011W	29	236	4746	2.08036	1	0.999999	99.6239		GOTERM_CC_FAT	GO:0033279~ribosomal subunit	11	5.82011	0.156082	YKL155C, YNL137C, YGR215W, YDR337W, YGR084C, YJR101W, YDR347W, YBR282W, YDL202W, YPL173W, YKR085C	129
	GOTERM_BP_FAT	GO:0019748~secondary metabolic process	3	9.09091	0.174754	YBR117C, YGR043C, YGR256W	31	36	1421	3.81989	1	0.786215	91.7392		SP_PIR_KEYWORDS	repressor	4	9.7561	0.0138192	YDR005C, YDR496C, YKR026C, YNL097C	41	20	1532	7.47317	0.714181	0.714181	14.0482		SP_PIR_KEYWORDS	transmembrane protein	8	25.8065	0.539057	YKL221W, YDL009C, YNR072W, YLR108C, YFL011W, YER011W, YBR005W, YBR296C	29	1154	4746	1.13452	1	0.999174	99.9508		SP_PIR_KEYWORDS	ribosomal protein	11	5.82011	0.170043	YKL155C, YNL137C, YGR215W, YDR337W, YGR084C, YJR101W, YDR347W, YBR282W, YDL202W, YPL173W, YKR085C	183
	GOTERM_BP_FAT	GO:0006733~oxidoreduction coenzyme metabolic process	3	9.09091	0.174754	YBR117C, YGR043C, YGR256W	31	36	1421	3.81989	1	0.786215	91.7392		GOTERM_BP_FAT	GO:0045449~regulation of transcription	3	7.31707	0.810908	YDR005C, YDR496C, YNL097C	33	131	1421	0.986121	1	1	100		UP_SEQ_FEATURE	topological domain:Cytoplasmic	4	12.9032	0.639417	YKL221W, YNR072W, YFL011W, YBR005W	29	545	4746	1.20114	1	1	99.998		SP_PIR_KEYWORDS	ribonucleoprotein	13	6.87831	0.177992	YNL137C, YKL155C, YDR337W, YGR084C, YDR347W, YDL202W, YDL098C, YGR215W, YER002W, YJR101W, YBR282W, YKR085C, YPL173W	183
	GOTERM_BP_FAT	GO:0043603~cellular amide metabolic process	3	9.09091	0.190129	YBR117C, YGR043C, YGR256W	31	38	1421	3.61885	1	0.796316	93.5288		GOTERM_CC_FAT	GO:0031981~nuclear lumen	3	7.31707	0.884348	YDR005C, YDR496C, YNL097C	27	162	1206	0.82716	1	1	100		SP_PIR_KEYWORDS	transport	4	12.9032	0.72272	YKL221W, YNR072W, YFL011W, YBR296C	29	615	4746	1.06442	1	0.999958	99.9997		GOTERM_CC_FAT	GO:0000315~organellar large ribosomal subunit	4	2.1164	0.181265	YBR282W, YDL202W, YPL173W, YKR085C	129
															GOTERM_CC_FAT	GO:0043228~non-membrane-bounded organelle	6	14.6341	0.924116	YML104C, YHR016C, YMR237W, YDR496C, YGR165W, YNL097C	27	358	1206	0.748603	1	1	100																GOTERM_CC_FAT	GO:0005762~mitochondrial large ribosomal subunit	4	2.1164	0.181265	YBR282W, YDL202W, YPL173W, YKR085C	129
	Annotation Cluster 4	Enrichment Score: 1.350979105031907													GOTERM_CC_FAT	GO:0043232~intracellular non-membrane-bounded organelle	6	14.6341	0.924116	YML104C, YHR016C, YMR237W, YDR496C, YGR165W, YNL097C	27	358	1206	0.748603	1	1	100		Annotation Cluster 5	Enrichment Score: 0.7791063361809852													GOTERM_BP_FAT	GO:0006412~translation	23	12.1693	0.358413	YKL155C, YNL137C, YDL069C, YDR337W, YGL179C, YGR084C, YLR348C, YBR067C, YDR347W, YGL055W, YDL202W, YOL002C, YGR215W, YHR058C, YNR057C, YJR101W, YHR036W, YOR334W, YBR282W, YKR085C, YJR047C, YPL173W, YCR063W	136
	Category	Term	Count	%	PValue	Genes	List Total	Pop Hits	Pop Total	Fold Enrichment	Bonferroni	Benjamini	FDR		GOTERM_CC_FAT	GO:0043233~organelle lumen	4	9.7561	0.926589	YDR005C, YDR496C, YGR165W, YNL097C	27	247	1206	0.723347	1	1	100		Category	Term	Count	%	PValue	Genes	List Total	Pop Hits	Pop Total	Fold Enrichment	Bonferroni	Benjamini	FDR		GOTERM_MF_FAT	GO:0005198~structural molecule activity	13	6.87831	0.407515	YNL137C, YKL155C, YDR337W, YGR084C, YBR067C, YDR347W, YDL202W, YGR215W, YJR101W, YBR282W, YPL255W, YKR085C, YPL173W	115
	GOTERM_CC_FAT	GO:0001950~plasma membrane enriched fraction	5	15.1515	0.0206539	YDL223C, YGR256W, YGR254W, YJL052W, YHR096C	23	60	1206	4.36957	0.795285	0.795285	19.7174		GOTERM_CC_FAT	GO:0070013~intracellular organelle lumen	4	9.7561	0.926589	YDR005C, YDR496C, YGR165W, YNL097C	27	247	1206	0.723347	1	1	100		GOTERM_CC_FAT	GO:0005886~plasma membrane	5	16.129	0.0328033	YDR522C, YNR072W, YFL011W, YMR017W, YBR296C	14	344	3474	3.60673	0.850602	0.316295	28.1512		GOTERM_CC_FAT	GO:0015934~large ribosomal subunit	4	2.1164	0.784925	YBR282W, YDL202W, YPL173W, YKR085C	129
	GOTERM_CC_FAT	GO:0000267~cell fraction	6	18.1818	0.0361089	YAL062W, YDL223C, YGR256W, YGR254W, YJL052W, YHR096C	23	105	1206	2.99627	0.938888	0.752792	32.0912		GOTERM_CC_FAT	GO:0031974~membrane-enclosed lumen	4	9.7561	0.939262	YDR005C, YDR496C, YGR165W, YNL097C	27	257	1206	0.695201	1	1	100		GOTERM_BP_FAT	GO:0055085~transmembrane transport	3	9.67742	0.193996	YNR072W, YFL011W, YBR296C	17	190	3737	3.4709	1	0.938213	92.1995		SP_PIR_KEYWORDS	ribosome	5	2.6455	0.823171	YNL137C, YBR282W, YDL202W, YPL173W, YKR085C	183
	GOTERM_CC_FAT	GO:0005626~insoluble fraction	5	15.1515	0.0727333	YDL223C, YGR256W, YGR254W, YJL052W, YHR096C	23	89	1206	2.94577	0.996782	0.761829	54.8254																SP_PIR_KEYWORDS	transport	4	12.9032	0.72272	YKL221W, YNR072W, YFL011W, YBR296C	29	615	4746	1.06442	1	0.999958	99.9997		SP_PIR_KEYWORDS	protein biosynthesis	6	3.1746	0.957254	YNL137C, YBR282W, YDL202W, YPL173W, YJR047C, YKR085C	183
	GOTERM_CC_FAT	GO:0005624~membrane fraction	5	15.1515	0.0727333	YDL223C, YGR256W, YGR254W, YJL052W, YHR096C	23	89	1206	2.94577	0.996782	0.761829	54.8254		Annotation Cluster 7	Enrichment Score: 0.26019773597820456
															Category	Term	Count	%	PValue	Genes	List Total	Pop Hits	Pop Total	Fold Enrichment	Bonferroni	Benjamini	FDR		Annotation Cluster 6	Enrichment Score: 0.3284794908979504													Annotation Cluster 4	Enrichment Score: 1.5943557006515048
	Annotation Cluster 5	Enrichment Score: 1.3282293368993374													GOTERM_BP_FAT	GO:0007047~cell wall organization	3	7.31707	0.435294	YGR279C, YDL240W, YKL096W	33	65	1421	1.98741	1	0.999953	99.9475		Category	Term	Count	%	PValue	Genes	List Total	Pop Hits	Pop Total	Fold Enrichment	Bonferroni	Benjamini	FDR		Category	Term	Count	%	PValue	Genes	List Total
	Category	Term	Count	%	PValue	Genes	List Total	Pop Hits	Pop Total	Fold Enrichment	Bonferroni	Benjamini	FDR		GOTERM_BP_FAT	GO:0045229~external encapsulating structure organization	3	7.31707	0.435294	YGR279C, YDL240W, YKL096W	33	65	1421	1.98741	1	0.999953	99.9475		GOTERM_BP_FAT	GO:0006357~regulation of transcription from RNA polymerase II promoter	3	9.67742	0.251755	YBL108C-A, YIL056W, YPL026C	17	226	3737	2.91801	1	0.957911	96.763		GOTERM_CC_FAT	GO:0005730~nucleolus	13	6.87831	0.00280654	YGR283C, YDL111C, YOL142W, YOR295W, YOR145C, YGR280C, YDR026C, YPR104C, YML112W, YPR143W, YER002W, YCL031C, YCR047C	129
	SP_PIR_KEYWORDS	peroxisome	3	9.09091	0.042275	YIL160C, YJR019C, YNL117W	33	16	1532	8.70455	0.987256	0.887109	38.1421		SP_PIR_KEYWORDS	transmembrane protein	7	17.0732	0.874665	YGR279C, YNL087W, YDL240W, YNL263C, YKL096W, YGR033C, YLL028W	41	321	1532	0.814832	1	0.999983	100		GOTERM_BP_FAT	GO:0006355~regulation of transcription, DNA-dependent	3	9.67742	0.50933	YBL108C-A, YIL056W, YPL026C	17	390	3737	1.69095	1	0.998198	99.978		GOTERM_BP_FAT	GO:0006396~RNA processing	24	12.6984	0.003618	YDL111C, YAR008W, YKR086W, YOL142W, YOR295W, YGR280C, YOR145C, YLR117C, YGR150C, YPL213W, YPR104C, YKR079C, YML112W, YNR011C, YDL098C, YML046W, YPR143W, YGL246C, YER002W, YDR364C, YCL031C, YJL035C, YCR047C, YCR063W	136
	GOTERM_CC_FAT	GO:0005777~peroxisome	3	9.09091	0.049501	YIL160C, YJR019C, YNL117W	23	20	1206	7.86522	0.978898	0.723661	41.3882																GOTERM_BP_FAT	GO:0051252~regulation of RNA metabolic process	3	9.67742	0.520732	YBL108C-A, YIL056W, YPL026C	17	398	3737	1.65696	1	0.997853	99.9833		GOTERM_BP_FAT	GO:0000460~maturation of 5.8S rRNA	6	3.1746	0.00600022	YPR143W, YDL111C, YGL246C, YOL142W, YOR145C, YCR047C	136
	GOTERM_CC_FAT	GO:0042579~microbody	3	9.09091	0.049501	YIL160C, YJR019C, YNL117W	23	20	1206	7.86522	0.978898	0.723661	41.3882		Annotation Cluster 8	Enrichment Score: 0.23480509721054355													GOTERM_BP_FAT	GO:0045449~regulation of transcription	3	9.67742	0.726926	YBL108C-A, YIL056W, YPL026C	17	571	3737	1.15494	1	0.999939	100		GOTERM_BP_FAT	GO:0000466~maturation of 5.8S rRNA from tricistronic rRNA transcript (SSU-rRNA, 5.8S rRNA, LSU-rRNA)	6	3.1746	0.00600022	YPR143W, YDL111C, YGL246C, YOL142W, YOR145C, YCR047C	136
															Category	Term	Count	%	PValue	Genes	List Total	Pop Hits	Pop Total	Fold Enrichment	Bonferroni	Benjamini	FDR																GOTERM_BP_FAT	GO:0006364~rRNA processing	11	5.82011	0.0118809	YPR143W, YDL111C, YGL246C, YER002W, YOL142W, YOR295W, YOR145C, YGR280C, YCL031C, YPR104C, YCR047C	136
	Annotation Cluster 6	Enrichment Score: 1.1272674081513112													SP_PIR_KEYWORDS	cell membrane	3	7.31707	0.339662	YNL087W, YIL121W, YLL028W	41	46	1532	2.4369	1	0.999996	98.9053																GOTERM_BP_FAT	GO:0016072~rRNA metabolic process	11	5.82011	0.0179886	YPR143W, YDL111C, YGL246C, YER002W, YOL142W, YOR295W, YOR145C, YGR280C, YCL031C, YPR104C, YCR047C	136
	Category	Term	Count	%	PValue	Genes	List Total	Pop Hits	Pop Total	Fold Enrichment	Bonferroni	Benjamini	FDR		UP_SEQ_FEATURE	topological domain:Extracellular	3	7.31707	0.368633	YNL087W, YIL121W, YLL028W	41	49	1532	2.28771	1	1	99.5312																GOTERM_BP_FAT	GO:0022613~ribonucleoprotein complex biogenesis	17	8.99471	0.018699	YDL111C, YKR086W, YOL142W, YOR295W, YGR280C, YOR145C, YLR117C, YPR104C, YGL064C, YNR011C, YML046W, YPR143W, YGL246C, YER002W, YCL031C, YDR364C, YCR047C	136
	GOTERM_MF_FAT	GO:0046872~metal ion binding	10	30.303	0.0438056	YKL175W, YPL214C, YBR117C, YLR373C, YGR088W, YPL281C, YGL256W, YGR060W, YGR254W, YGL156W	29	236	1340	1.95792	0.983773	0.872613	38.6986		GOTERM_CC_FAT	GO:0031224~intrinsic to membrane	8	19.5122	0.399059	YKL027W, YNL087W, YKL039W, YNL263C, YIL121W, YKL096W, YGR033C, YLL028W	27	280	1206	1.27619	1	1	99.7207																GOTERM_BP_FAT	GO:0034470~ncRNA processing	14	7.40741	0.0251045	YDL111C, YAR008W, YOL142W, YOR295W, YOR145C, YGR280C, YKR079C, YPR104C, YPR143W, YGL246C, YER002W, YCL031C, YJL035C, YCR047C	136
	GOTERM_MF_FAT	GO:0043169~cation binding	10	30.303	0.0493528	YKL175W, YPL214C, YBR117C, YLR373C, YGR088W, YPL281C, YGL256W, YGR060W, YGR254W, YGL156W	29	241	1340	1.9173	0.990499	0.788199	42.4738		SP_PIR_KEYWORDS	transport	8	19.5122	0.440049	YMR237W, YDR496C, YPL065W, YCL035C, YNL263C, YIL121W, YGR033C, YLL028W	41	240	1532	1.24553	1	0.999998	99.818																SP_PIR_KEYWORDS	rrna processing	7	3.7037	0.0449116	YPR143W, YDL111C, YGL246C, YER002W, YOL142W, YGR280C, YCL031C	183
	GOTERM_MF_FAT	GO:0043167~ion binding	10	30.303	0.0493528	YKL175W, YPL214C, YBR117C, YLR373C, YGR088W, YPL281C, YGL256W, YGR060W, YGR254W, YGL156W	29	241	1340	1.9173	0.990499	0.788199	42.4738		GOTERM_CC_FAT	GO:0005886~plasma membrane	4	9.7561	0.510453	YOR212W, YNL087W, YIL121W, YLL028W	27	124	1206	1.44086	1	1	99.9738																GOTERM_BP_FAT	GO:0000469~cleavages during rRNA processing	4	2.1164	0.0851088	YDL111C, YOL142W, YOR145C, YCR047C	136
	SP_PIR_KEYWORDS	metal-binding	8	24.2424	0.083236	YPL214C, YBR117C, YLR373C, YGR088W, YPL281C, YGL256W, YGR254W, YGL156W	33	186	1532	1.99674	0.999846	0.88857	61.9549		GOTERM_CC_FAT	GO:0016021~integral to membrane	7	17.0732	0.531409	YKL027W, YNL087W, YKL039W, YNL263C, YIL121W, YGR033C, YLL028W	27	267	1206	1.17104	1	0.999992	99.9842																SP_PIR_KEYWORDS	ribosome biogenesis	5	2.6455	0.098197	YPR143W, YER002W, YOR145C, YGR280C, YCL031C	183
	GOTERM_MF_FAT	GO:0046914~transition metal ion binding	6	18.1818	0.260135	YKL175W, YLR373C, YGR088W, YGL256W, YGR060W, YGL156W	29	166	1340	1.67013	1	0.999022	96.2803		UP_SEQ_FEATURE	topological domain:Cytoplasmic	5	12.1951	0.539333	YNL087W, YKL039W, YNL263C, YIL121W, YLL028W	41	146	1532	1.27965	1	1	99.9881																GOTERM_BP_FAT	GO:0034660~ncRNA metabolic process	14	7.40741	0.117479	YDL111C, YAR008W, YOL142W, YOR295W, YOR145C, YGR280C, YKR079C, YPR104C, YPR143W, YGL246C, YER002W, YCL031C, YJL035C, YCR047C	136
															UP_SEQ_FEATURE	transmembrane region	7	17.0732	0.547167	YKL027W, YNL087W, YKL039W, YNL263C, YIL121W, YGR033C, YLL028W	41	225	1532	1.16249	1	1	99.9903																GOTERM_BP_FAT	GO:0042254~ribosome biogenesis	12	6.34921	0.12875	YPR143W, YDL111C, YGL246C, YER002W, YOL142W, YOR295W, YOR145C, YGR280C, YCL031C, YPR104C, YGL064C, YCR047C	136
	Annotation Cluster 7	Enrichment Score: 1.097535124653098													SP_PIR_KEYWORDS	transmembrane	7	17.0732	0.556511	YKL027W, YNL087W, YKL039W, YNL263C, YIL121W, YGR033C, YLL028W	41	227	1532	1.15225	1	0.999995	99.9856																GOTERM_CC_FAT	GO:0030684~preribosome	4	2.1164	0.229346	YPR143W, YER002W, YOR145C, YCL031C	129
	Category	Term	Count	%	PValue	Genes	List Total	Pop Hits	Pop Total	Fold Enrichment	Bonferroni	Benjamini	FDR		SP_PIR_KEYWORDS	protein transport	4	9.7561	0.69517	YMR237W, YPL065W, YNL263C, YGR033C	41	134	1532	1.1154	1	0.999977	99.9998
	KEGG_PATHWAY	sce00010:Glycolysis / Gluconeogenesis	5	15.1515	0.0179129	YPL281C, YMR170C, YGL256W, YGR254W, YJL052W	20	35	621	4.43571	0.397162	0.397162	14.0334		SP_PIR_KEYWORDS	membrane	10	24.3902	0.703085	YMR237W, YKL027W, YPL065W, YNL087W, YKL039W, YNL263C, YIL121W, YKL096W, YGR033C, YLL028W	41	383	1532	0.97561	1	0.999952	99.9998																Annotation Cluster 5	Enrichment Score: 1.183610696241335
	SP_PIR_KEYWORDS	glycolysis	3	9.09091	0.0693608	YPL281C, YGR254W, YJL052W	33	21	1532	6.63203	0.999297	0.911086	55.0381		GOTERM_CC_FAT	GO:0031090~organelle membrane	5	12.1951	0.76464	YKL027W, YPL065W, YNL263C, YGR033C, YLL028W	27	231	1206	0.966811	1	1	100																Category	Term	Count	%	PValue	Genes	List Total
	GOTERM_BP_FAT	GO:0006096~glycolysis	3	9.09091	0.0957721	YPL281C, YGR254W, YJL052W	31	25	1421	5.50065	1	0.633117	72.9376		GOTERM_BP_FAT	GO:0046907~intracellular transport	5	12.1951	0.777854	YMR237W, YDR150W, YPL065W, YNL263C, YGR033C	33	227	1421	0.948471	1	1	100																SP_PIR_KEYWORDS	amino-acid transport	5	2.6455	0.010457	YBR068C, YGL077C, YEL064C, YKR039W, YMR088C	183
	GOTERM_BP_FAT	GO:0046165~alcohol biosynthetic process	3	9.09091	0.144761	YGL256W, YGR254W, YJL052W	31	32	1421	4.29738	1	0.73885	86.8686		GOTERM_BP_FAT	GO:0015031~protein transport	4	9.7561	0.820518	YMR237W, YPL065W, YNL263C, YGR033C	33	189	1421	0.911336	1	1	100																GOTERM_BP_FAT	GO:0015837~amine transport	6	3.1746	0.0122459	YBR068C, YGL077C, YEL064C, YKR039W, YMR088C, YHL016C	136
	GOTERM_BP_FAT	GO:0006091~generation of precursor metabolites and energy	5	15.1515	0.188867	YPL281C, YNL117W, YGL256W, YGR254W, YJL052W	31	108	1421	2.12216	1	0.803835	93.3967		GOTERM_BP_FAT	GO:0045184~establishment of protein localization	4	9.7561	0.850619	YMR237W, YPL065W, YNL263C, YGR033C	33	200	1421	0.861212	1	1	100																GOTERM_MF_FAT	GO:0005275~amine transmembrane transporter activity	5	2.6455	0.015626	YBR068C, YGL077C, YKR039W, YMR088C, YHL016C	115
															GOTERM_BP_FAT	GO:0008104~protein localization	4	9.7561	0.880698	YMR237W, YPL065W, YNL263C, YGR033C	33	213	1421	0.80865	1	1	100																GOTERM_BP_FAT	GO:0046942~carboxylic acid transport	6	3.1746	0.018255	YBR068C, YLR348C, YGL077C, YEL064C, YKR039W, YMR088C	136
	Annotation Cluster 8	Enrichment Score: 0.9296352489015927																																									GOTERM_BP_FAT	GO:0006865~amino acid transport	5	2.6455	0.0267325	YBR068C, YGL077C, YEL064C, YKR039W, YMR088C	136
	Category	Term	Count	%	PValue	Genes	List Total	Pop Hits	Pop Total	Fold Enrichment	Bonferroni	Benjamini	FDR		Annotation Cluster 9	Enrichment Score: 0.20587140403385673																											GOTERM_MF_FAT	GO:0015171~amino acid transmembrane transporter activity	4	2.1164	0.0403924	YBR068C, YGL077C, YKR039W, YMR088C	115
	UP_SEQ_FEATURE	active site:Proton acceptor	7	21.2121	0.00449859	YPL214C, YPL281C, YIL160C, YBR006W, YNL117W, YMR170C, YGR254W	33	78	1532	4.16628	0.324472	0.324472	4.75604		Category	Term	Count	%	PValue	Genes	List Total	Pop Hits	Pop Total	Fold Enrichment	Bonferroni	Benjamini	FDR																GOTERM_BP_FAT	GO:0015849~organic acid transport	6	3.1746	0.0438456	YBR068C, YLR348C, YGL077C, YEL064C, YKR039W, YMR088C	136
	UP_SEQ_FEATURE	metal ion-binding site:Magnesium	3	9.09091	0.100683	YPL214C, YPL281C, YGR254W	33	26	1532	5.35664	0.999902	0.84221	68.2381		GOTERM_MF_FAT	GO:0008270~zinc ion binding	4	9.7561	0.401643	YDL240W, YCL033C, YAL061W, YNL097C	29	109	1340	1.69567	1	1	99.6582																PIR_SUPERFAMILY	PIRSF006060:AA_transporter	3	1.5873	0.0607024	YBR068C, YGL077C, YKR039W	77
	GOTERM_CC_FAT	GO:0005829~cytosol	6	18.1818	0.314077	YBL075C, YPL214C, YPL281C, YGR256W, YGR254W, YDR044W	23	205	1206	1.53468	1	0.991564	98.1071		GOTERM_MF_FAT	GO:0046914~transition metal ion binding	5	12.1951	0.464082	YDL240W, YHL021C, YCL033C, YAL061W, YNL097C	29	166	1340	1.39177	1	1	99.8989																INTERPRO	IPR004840:Amino acid permease, conserved site	3	1.5873	0.0622348	YBR068C, YGL077C, YKR039W	125
	GOTERM_MF_FAT	GO:0000287~magnesium ion binding	3	9.09091	0.390314	YPL214C, YPL281C, YGR254W	29	64	1340	2.16595	1	0.999889	99.5509		SP_PIR_KEYWORDS	zinc	4	9.7561	0.491354	YDL240W, YCL033C, YAL061W, YNL097C	41	100	1532	1.49463	1	0.999995	99.936																INTERPRO	IPR002293:Amino acid/polyamine transporter I	3	1.5873	0.0719299	YBR068C, YGL077C, YKR039W	125
	SP_PIR_KEYWORDS	magnesium	3	9.09091	0.404892	YPL214C, YPL281C, YGR254W	33	66	1532	2.11019	1	0.994711	99.6885		GOTERM_MF_FAT	GO:0046872~metal ion binding	5	12.1951	0.754859	YDL240W, YHL021C, YCL033C, YAL061W, YNL097C	29	236	1340	0.97896	1	1	100																INTERPRO	IPR004841:Amino acid permease-associated region	3	1.5873	0.0820749	YBR068C, YGL077C, YKR039W	125
															GOTERM_MF_FAT	GO:0043167~ion binding	5	12.1951	0.770497	YDL240W, YHL021C, YCL033C, YAL061W, YNL097C	29	241	1340	0.958649	1	1	100																UP_SEQ_FEATURE	topological domain:Extracellular	8	4.2328	0.809968	YOL002C, YEL059W, YBR068C, YIR028W, YGL077C, YKR039W, YIL089W, YHL016C	183
	Annotation Cluster 9	Enrichment Score: 0.8000161081833269													GOTERM_MF_FAT	GO:0043169~cation binding	5	12.1951	0.770497	YDL240W, YHL021C, YCL033C, YAL061W, YNL097C	29	241	1340	0.958649	1	1	100																GOTERM_CC_FAT	GO:0005773~vacuole	5	2.6455	0.907208	YOL019W, YPL163C, YEL064C, YKR039W, YMR088C	129
	Category	Term	Count	%	PValue	Genes	List Total	Pop Hits	Pop Total	Fold Enrichment	Bonferroni	Benjamini	FDR		SP_PIR_KEYWORDS	metal-binding	4	9.7561	0.882396	YDL240W, YCL033C, YAL061W, YNL097C	41	186	1532	0.803567	1	0.999978	100																GOTERM_CC_FAT	GO:0005886~plasma membrane	9	4.7619	0.948466	YOL019W, YOL002C, YAR008W, YBR068C, YGL077C, YLR411W, YKR039W, YDR309C, YHL016C	129
	UP_SEQ_FEATURE	active site:Proton donor	4	12.1212	0.0547431	YPL281C, YNL117W, YGR254W, YDR044W	33	42	1532	4.42136	0.992538	0.80459	45.5807
	UP_SEQ_FEATURE	region of interest:Substrate binding	3	9.09091	0.0941336	YPL281C, YGR254W, YDR044W	33	25	1532	5.57091	0.999816	0.883548	65.6468		Annotation Cluster 10	Enrichment Score: 0.07458285018264078																											Annotation Cluster 6	Enrichment Score: 0.892697797360891
	GOTERM_CC_FAT	GO:0005829~cytosol	6	18.1818	0.314077	YBL075C, YPL214C, YPL281C, YGR256W, YGR254W, YDR044W	23	205	1206	1.53468	1	0.991564	98.1071		Category	Term	Count	%	PValue	Genes	List Total	Pop Hits	Pop Total	Fold Enrichment	Bonferroni	Benjamini	FDR																Category	Term	Count	%	PValue	Genes	List Total
	UP_SEQ_FEATURE	binding site:Substrate	3	9.09091	0.389786	YPL281C, YGR254W, YDR044W	33	64	1532	2.17614	1	0.995354	99.5196		GOTERM_BP_FAT	GO:0044257~cellular protein catabolic process	3	7.31707	0.772788	YDR390C, YPL065W, YAL061W	33	121	1421	1.06762	1	1	100																KEGG_PATHWAY	sce03040:Spliceosome	6	3.1746	0.00825546	YKR086W, YDR364C, YLR117C, YNR011C, YDL098C, YCR063W	28
															GOTERM_BP_FAT	GO:0030163~protein catabolic process	3	7.31707	0.800086	YDR390C, YPL065W, YAL061W	33	128	1421	1.00923	1	1	100																GOTERM_MF_FAT	GO:0031202~RNA splicing factor activity, transesterification mechanism	8	4.2328	0.00923924	YML046W, YKR086W, YDR364C, YLR117C, YPL213W, YNR011C, YDL098C, YCR063W	115
	Annotation Cluster 10	Enrichment Score: 0.5084436313734082													GOTERM_BP_FAT	GO:0044265~cellular macromolecule catabolic process	3	7.31707	0.894196	YDR390C, YPL065W, YAL061W	33	161	1421	0.802372	1	1	100																GOTERM_CC_FAT	GO:0005681~spliceosome	8	4.2328	0.0220731	YML046W, YKR086W, YDR364C, YLR117C, YPL213W, YNR011C, YDL098C, YCR063W	129
	Category	Term	Count	%	PValue	Genes	List Total	Pop Hits	Pop Total	Fold Enrichment	Bonferroni	Benjamini	FDR		GOTERM_BP_FAT	GO:0009057~macromolecule catabolic process	3	7.31707	0.909994	YDR390C, YPL065W, YAL061W	33	169	1421	0.764389	1	1	100																GOTERM_BP_FAT	GO:0000398~nuclear mRNA splicing, via spliceosome	8	4.2328	0.0595648	YML046W, YKR086W, YDR364C, YLR117C, YPL213W, YNR011C, YDL098C, YCR063W	136
	GOTERM_BP_FAT	GO:0006614~SRP-dependent cotranslational protein targeting to membrane	3	9.09091	0.0249444	YBL075C, YKL122C, YKL154W	31	12	1421	11.4597	0.998145	0.325053	27.9605																														GOTERM_BP_FAT	GO:0000377~RNA splicing, via transesterification reactions with bulged adenosine as nucleophile	8	4.2328	0.0650988	YML046W, YKR086W, YDR364C, YLR117C, YPL213W, YNR011C, YDL098C, YCR063W	136
	GOTERM_BP_FAT	GO:0006613~cotranslational protein targeting to membrane	3	9.09091	0.0335052	YBL075C, YKL122C, YKL154W	31	14	1421	9.82258	0.999794	0.392961	35.7536		Annotation Cluster 11	Enrichment Score: 0.009398663842128849																											GOTERM_BP_FAT	GO:0016071~mRNA metabolic process	14	7.40741	0.0755123	YDL111C, YKR086W, YOL142W, YOR166C, YLR117C, YPL213W, YML112W, YNR011C, YDL098C, YML046W, YPL042C, YGL246C, YDR364C, YCR063W	136
	GOTERM_BP_FAT	GO:0045047~protein targeting to ER	3	9.09091	0.0335052	YBL075C, YKL122C, YKL154W	31	14	1421	9.82258	0.999794	0.392961	35.7536		Category	Term	Count	%	PValue	Genes	List Total	Pop Hits	Pop Total	Fold Enrichment	Bonferroni	Benjamini	FDR																GOTERM_BP_FAT	GO:0000375~RNA splicing, via transesterification reactions	8	4.2328	0.0770783	YML046W, YKR086W, YDR364C, YLR117C, YPL213W, YNR011C, YDL098C, YCR063W	136
	GOTERM_BP_FAT	GO:0006612~protein targeting to membrane	3	9.09091	0.0957721	YBL075C, YKL122C, YKL154W	31	25	1421	5.50065	1	0.633117	72.9376		UP_SEQ_FEATURE	nucleotide phosphate-binding region:ATP	3	7.31707	0.894453	YDR390C, YGR205W, YDL101C	41	140	1532	0.800697	1	1	100																GOTERM_BP_FAT	GO:0008380~RNA splicing	9	4.7619	0.0776825	YML046W, YAR008W, YKR086W, YDR364C, YLR117C, YPL213W, YNR011C, YDL098C, YCR063W	136
	GOTERM_BP_FAT	GO:0033365~protein localization in organelle	3	9.09091	0.518547	YBL075C, YKL122C, YKL154W	31	81	1421	1.69773	1	0.993627	99.9924		GOTERM_MF_FAT	GO:0000166~nucleotide binding	5	12.1951	0.971982	YDR390C, YGR250C, YJR009C, YGR205W, YDL101C	29	370	1340	0.624418	1	1	100																GOTERM_CC_FAT	GO:0005684~U2-dependent spliceosome	5	2.6455	0.116699	YML046W, YKR086W, YLR117C, YPL213W, YNR011C	129
	GOTERM_BP_FAT	GO:0006605~protein targeting	3	9.09091	0.625201	YBL075C, YKL122C, YKL154W	31	98	1421	1.40323	1	0.997777	99.9997		GOTERM_MF_FAT	GO:0005524~ATP binding	3	7.31707	0.976119	YDR390C, YGR205W, YDL101C	29	246	1340	0.563499	1	1	100																SP_PIR_KEYWORDS	mrna splicing	7	3.7037	0.130095	YML046W, YKR086W, YDR364C, YLR117C, YPL213W, YNR011C, YDL098C	183
	GOTERM_BP_FAT	GO:0015031~protein transport	4	12.1212	0.784112	YBL075C, YLR373C, YKL122C, YKL154W	31	189	1421	0.970131	1	0.999909	100		GOTERM_MF_FAT	GO:0032559~adenyl ribonucleotide binding	3	7.31707	0.97713	YDR390C, YGR205W, YDL101C	29	248	1340	0.558954	1	1	100																GOTERM_BP_FAT	GO:0022618~ribonucleoprotein complex assembly	6	3.1746	0.167186	YML046W, YKR086W, YCL031C, YDR364C, YLR117C, YNR011C	136
	GOTERM_BP_FAT	GO:0006886~intracellular protein transport	3	9.09091	0.788275	YBL075C, YKL122C, YKL154W	31	133	1421	1.03396	1	0.999899	100		GOTERM_MF_FAT	GO:0030554~adenyl nucleotide binding	3	7.31707	0.984937	YDR390C, YGR205W, YDL101C	29	267	1340	0.519179	1	1	100																SP_PIR_KEYWORDS	mrna processing	9	4.7619	0.167769	YML046W, YGL246C, YKR086W, YDR364C, YLR117C, YPL213W, YML112W, YNR011C, YDL098C	183
	GOTERM_BP_FAT	GO:0034613~cellular protein localization	3	9.09091	0.815831	YBL075C, YKL122C, YKL154W	31	141	1421	0.975292	1	0.999944	100		GOTERM_MF_FAT	GO:0001883~purine nucleoside binding	3	7.31707	0.98527	YDR390C, YGR205W, YDL101C	29	268	1340	0.517241	1	1	100																GOTERM_BP_FAT	GO:0000245~spliceosome assembly	3	1.5873	0.174492	YML046W, YDR364C, YLR117C	136
	GOTERM_BP_FAT	GO:0045184~establishment of protein localization	4	12.1212	0.817272	YBL075C, YLR373C, YKL122C, YKL154W	31	200	1421	0.916774	1	0.999934	100		GOTERM_MF_FAT	GO:0001882~nucleoside binding	3	7.31707	0.986227	YDR390C, YGR205W, YDL101C	29	271	1340	0.511515	1	1	100																GOTERM_BP_FAT	GO:0006397~mRNA processing	10	5.29101	0.200815	YML046W, YGL246C, YKR086W, YDR364C, YLR117C, YPL213W, YML112W, YNR011C, YDL098C, YCR063W	136
	GOTERM_BP_FAT	GO:0070727~cellular macromolecule localization	3	9.09091	0.83444	YBL075C, YKL122C, YKL154W	31	147	1421	0.935484	1	0.999952	100		SP_PIR_KEYWORDS	atp-binding	3	7.31707	0.992467	YDR390C, YGR205W, YDL101C	41	245	1532	0.457541	1	1	100																SP_PIR_KEYWORDS	Spliceosome	4	2.1164	0.310951	YDR364C, YLR117C, YPL213W, YDL098C	183
	GOTERM_BP_FAT	GO:0008104~protein localization	4	12.1212	0.851076	YBL075C, YLR373C, YKL122C, YKL154W	31	213	1421	0.860821	1	0.999967	100		GOTERM_MF_FAT	GO:0032553~ribonucleotide binding	3	7.31707	0.992749	YDR390C, YGR205W, YDL101C	29	299	1340	0.463614	1	1	100																GOTERM_CC_FAT	GO:0030532~small nuclear ribonucleoprotein complex	4	2.1164	0.371443	YML046W, YPL213W, YDL098C, YCR063W	129
	GOTERM_BP_FAT	GO:0046907~intracellular transport	3	9.09091	0.965163	YBL075C, YKL122C, YKL154W	31	227	1421	0.605798	1	1	100		GOTERM_MF_FAT	GO:0032555~purine ribonucleotide binding	3	7.31707	0.992749	YDR390C, YGR205W, YDL101C	29	299	1340	0.463614	1	1	100																GOTERM_BP_FAT	GO:0065003~macromolecular complex assembly	13	6.87831	0.536159	YKR086W, YOR145C, YML015C, YLR117C, YNR011C, YPR186C, YML046W, YBL008W, YCL031C, YDR364C, YBL023C, YNR020C, YNL314W	136
															GOTERM_MF_FAT	GO:0017076~purine nucleotide binding	3	7.31707	0.995379	YDR390C, YGR205W, YDL101C	29	318	1340	0.435914	1	1	100																GOTERM_BP_FAT	GO:0034622~cellular macromolecular complex assembly	9	4.7619	0.683503	YML046W, YKR086W, YBL008W, YCL031C, YDR364C, YML015C, YLR117C, YBL023C, YNR011C	136
	Annotation Cluster 11	Enrichment Score: 0.49859583905911353													SP_PIR_KEYWORDS	nucleotide-binding	3	7.31707	0.998207	YDR390C, YGR205W, YDL101C	41	296	1532	0.378708	1	1	100																GOTERM_BP_FAT	GO:0043933~macromolecular complex subunit organization	14	7.40741	0.818588	YKR086W, YOR145C, YML015C, YLR117C, YNR011C, YPR186C, YML046W, YGL246C, YBL008W, YCL031C, YDR364C, YBL023C, YNR020C, YNL314W	136
	Category	Term	Count	%	PValue	Genes	List Total	Pop Hits	Pop Total	Fold Enrichment	Bonferroni	Benjamini	FDR																														GOTERM_BP_FAT	GO:0034621~cellular macromolecular complex subunit organization	10	5.29101	0.91721	YML046W, YGL246C, YKR086W, YBL008W, YCL031C, YDR364C, YML015C, YLR117C, YBL023C, YNR011C	136
	UP_SEQ_FEATURE	cross-link:Glycyl lysine isopeptide (Lys-Gly) (interchain with G-Cter in ubiquitin)	3	9.09091	0.272949	YGR060W, YBL101C, YHR096C	33	49	1532	2.8423	1	0.980969	96.8095
	SP_PIR_KEYWORDS	isopeptide bond	3	9.09091	0.312351	YGR060W, YBL101C, YHR096C	33	54	1532	2.57912	1	0.995498	98.4458																														Annotation Cluster 7	Enrichment Score: 0.8664764073631419
	SP_PIR_KEYWORDS	ubl conjugation	3	9.09091	0.374531	YGR060W, YBL101C, YHR096C	33	62	1532	2.24633	1	0.994836	99.4583																														Category	Term	Count	%	PValue	Genes	List Total
																																											SP_PIR_KEYWORDS	rrna processing	7	3.7037	0.0449116	YPR143W, YDL111C, YGL246C, YER002W, YOL142W, YGR280C, YCL031C	183
	Annotation Cluster 12	Enrichment Score: 0.4797430048856783																																									GOTERM_BP_FAT	GO:0043628~ncRNA 3'-end processing	4	2.1164	0.078289	YDL111C, YOL142W, YGR280C, YKR079C	136
	Category	Term	Count	%	PValue	Genes	List Total	Pop Hits	Pop Total	Fold Enrichment	Bonferroni	Benjamini	FDR																														GOTERM_BP_FAT	GO:0031126~snoRNA 3'-end processing	3	1.5873	0.11179	YDL111C, YOL142W, YGR280C	136
	GOTERM_MF_FAT	GO:0046914~transition metal ion binding	6	18.1818	0.260135	YKL175W, YLR373C, YGR088W, YGL256W, YGR060W, YGL156W	29	166	1340	1.67013	1	0.999022	96.2803																														GOTERM_BP_FAT	GO:0031123~RNA 3'-end processing	5	2.6455	0.206719	YDL111C, YOL142W, YGR280C, YKR079C, YML112W	136
	SP_PIR_KEYWORDS	zinc	4	12.1212	0.348122	YKL175W, YLR373C, YGL256W, YGL156W	33	100	1532	1.85697	1	0.995493	99.142																														GOTERM_BP_FAT	GO:0043144~snoRNA processing	3	1.5873	0.241323	YDL111C, YOL142W, YGR280C	136
	GOTERM_MF_FAT	GO:0008270~zinc ion binding	4	12.1212	0.401643	YKL175W, YLR373C, YGL256W, YGL156W	29	109	1340	1.69567	1	0.99962	99.6341																														GOTERM_BP_FAT	GO:0016074~snoRNA metabolic process	3	1.5873	0.322625	YDL111C, YOL142W, YGR280C	136
	Annotation Cluster 13	Enrichment Score: 0.2914201862668353																																									Annotation Cluster 8	Enrichment Score: 0.8449563140694507
	Category	Term	Count	%	PValue	Genes	List Total	Pop Hits	Pop Total	Fold Enrichment	Bonferroni	Benjamini	FDR																														Category	Term	Count	%	PValue	Genes	List Total
	GOTERM_BP_FAT	GO:0046394~carboxylic acid biosynthetic process	4	12.1212	0.425713	YAL062W, YMR170C, YGR060W, YMR090W	31	112	1421	1.6371	1	0.980664	99.9254																														GOTERM_MF_FAT	GO:0070035~purine NTP-dependent helicase activity	6	3.1746	0.03474	YER171W, YPL029W, YKR086W, YBL023C, YGL064C, YNR011C	115
	GOTERM_BP_FAT	GO:0016053~organic acid biosynthetic process	4	12.1212	0.425713	YAL062W, YMR170C, YGR060W, YMR090W	31	112	1421	1.6371	1	0.980664	99.9254																														GOTERM_MF_FAT	GO:0008026~ATP-dependent helicase activity	6	3.1746	0.03474	YER171W, YPL029W, YKR086W, YBL023C, YGL064C, YNR011C	115
	GOTERM_BP_FAT	GO:0044271~nitrogen compound biosynthetic process	5	15.1515	0.548563	YPL214C, YAL062W, YMR170C, YDR044W, YMR090W	31	182	1421	1.25931	1	0.995263	99.9967																														GOTERM_MF_FAT	GO:0003724~RNA helicase activity	4	2.1164	0.0452908	YPL029W, YKR086W, YGL064C, YNR011C	115
	GOTERM_BP_FAT	GO:0008652~cellular amino acid biosynthetic process	3	9.09091	0.583482	YAL062W, YMR170C, YMR090W	31	91	1421	1.51117	1	0.996782	99.9988																														INTERPRO	IPR002464:DNA/RNA helicase, ATP-dependent, DEAH-box type, conserved site	3	1.5873	0.0530341	YER171W, YKR086W, YNR011C	125
	GOTERM_BP_FAT	GO:0009309~amine biosynthetic process	3	9.09091	0.601744	YAL062W, YMR170C, YMR090W	31	94	1421	1.46294	1	0.9972	99.9994																														UP_SEQ_FEATURE	domain:Helicase ATP-binding	5	2.6455	0.075605	YER171W, YPL029W, YKR086W, YGL064C, YNR011C	183
																																											GOTERM_MF_FAT	GO:0004386~helicase activity	6	3.1746	0.0988595	YER171W, YPL029W, YKR086W, YBL023C, YGL064C, YNR011C	115
	Annotation Cluster 14	Enrichment Score: 0.22460559399528182																																									UP_SEQ_FEATURE	short sequence motif:DEAH box	3	1.5873	0.123547	YER171W, YKR086W, YNR011C	183
	Category	Term	Count	%	PValue	Genes	List Total	Pop Hits	Pop Total	Fold Enrichment	Bonferroni	Benjamini	FDR																														GOTERM_MF_FAT	GO:0004004~ATP-dependent RNA helicase activity	3	1.5873	0.13086	YPL029W, YKR086W, YNR011C	115
	GOTERM_CC_FAT	GO:0005886~plasma membrane	4	12.1212	0.397931	YLR373C, YDR055W, YGR060W, YHR096C	23	124	1206	1.69144	1	0.995949	99.52																														GOTERM_MF_FAT	GO:0008186~RNA-dependent ATPase activity	3	1.5873	0.13086	YPL029W, YKR086W, YNR011C	115
	GOTERM_CC_FAT	GO:0031224~intrinsic to membrane	7	21.2121	0.404383	YKL175W, YLR373C, YDR055W, YKL154W, YGR060W, YHR096C, YMR115W	23	280	1206	1.31087	1	0.992719	99.5715																														GOTERM_MF_FAT	GO:0042623~ATPase activity, coupled	9	4.7619	0.156993	YNL218W, YMR301C, YER171W, YPL029W, YKR086W, YBL023C, YGL064C, YHR120W, YNR011C	115
	UP_SEQ_FEATURE	transmembrane region	6	18.1818	0.516818	YKL175W, YLR373C, YKL154W, YGR060W, YHR096C, YMR115W	33	225	1532	1.23798	1	0.999116	99.9615																														INTERPRO	IPR001650:DNA/RNA helicase, C-terminal	4	2.1164	0.175387	YPL029W, YKR086W, YGL064C, YNR011C	125
	SP_PIR_KEYWORDS	transmembrane	6	18.1818	0.525265	YKL175W, YLR373C, YKL154W, YGR060W, YHR096C, YMR115W	33	227	1532	1.22707	1	0.99893	99.9748																														SP_PIR_KEYWORDS	P-loop	8	4.2328	0.181254	YMR301C, YGL210W, YDR336W, YPL029W, YKR086W, YPL051W, YGL064C, YNR011C	183
	UP_SEQ_FEATURE	glycosylation site:N-linked (GlcNAc...)	3	9.09091	0.525667	YLR373C, YDR055W, YHR096C	33	83	1532	1.67798	1	0.99848	99.9684																														INTERPRO	IPR014001:DEAD-like helicase, N-terminal	4	2.1164	0.184095	YPL029W, YKR086W, YGL064C, YNR011C	125
	GOTERM_CC_FAT	GO:0016021~integral to membrane	6	18.1818	0.557565	YKL175W, YLR373C, YKL154W, YGR060W, YHR096C, YMR115W	23	267	1206	1.17831	1	0.998978	99.9812																														SP_PIR_KEYWORDS	nucleotide binding	7	3.7037	0.195998	YMR301C, YGL210W, YDR336W, YPL029W, YPL051W, YGL064C, YNR011C	183
	SP_PIR_KEYWORDS	glycoprotein	3	9.09091	0.60696	YLR373C, YDR055W, YHR096C	33	96	1532	1.45076	1	0.999614	99.9969																														UP_SEQ_FEATURE	domain:Helicase C-terminal	4	2.1164	0.206766	YPL029W, YKR086W, YGL064C, YNR011C	183
	GOTERM_CC_FAT	GO:0031090~organelle membrane	5	15.1515	0.633102	YKL175W, YKL154W, YGR060W, YGL156W, YMR115W	23	231	1206	1.13495	1	0.99951	99.9974																														SMART	SM00490:HELICc	4	2.1164	0.206903	YPL029W, YKR086W, YGL064C, YNR011C	46
	SP_PIR_KEYWORDS	transmembrane protein	6	18.1818	0.833125	YLR373C, YDR055W, YGR201C, YIL160C, YKL154W, YMR115W	33	321	1532	0.867743	1	0.999988	100																														UP_SEQ_FEATURE	nucleotide phosphate-binding region:ATP	15	7.93651	0.209582	YMR301C, YNL218W, YGL179C, YKR086W, YKL048C, YGL064C, YNR011C, YHR120W, YDR502C, YPL042C, YER171W, YNR057C, YPL029W, YBL023C, YBR028C	183
	SP_PIR_KEYWORDS	membrane	7	21.2121	0.849708	YKL175W, YLR373C, YDR055W, YKL154W, YGR060W, YHR096C, YMR115W	33	383	1532	0.848485	1	0.999987	100																														SMART	SM00487:DEXDc	4	2.1164	0.216886	YPL029W, YKR086W, YGL064C, YNR011C	46
	SP_PIR_KEYWORDS	transport	3	9.09091	0.971406	YKL175W, YLR373C, YHR096C	33	240	1532	0.580303	1	1	100																														GOTERM_MF_FAT	GO:0016887~ATPase activity	10	5.29101	0.341099	YNL218W, YMR301C, YER171W, YPL029W, YKR086W, YPL106C, YBL023C, YGL064C, YHR120W, YNR011C	115
																																											SP_PIR_KEYWORDS	helicase	4	2.1164	0.353497	YER171W, YPL029W, YKR086W, YGL064C	183
	Annotation Cluster 15	Enrichment Score: 0.017436406266912185																																									SP_PIR_KEYWORDS	ATP	9	4.7619	0.362378	YPL042C, YMR301C, YPL029W, YGL179C, YKR086W, YPL106C, YGL064C, YNR011C, YBR028C	183
	Category	Term	Count	%	PValue	Genes	List Total	Pop Hits	Pop Total	Fold Enrichment	Bonferroni	Benjamini	FDR																														INTERPRO	IPR014021:Helicase, superfamily 1 and 2, ATP-binding	3	1.5873	0.367282	YKR086W, YGL064C, YNR011C	125
	GOTERM_CC_FAT	GO:0043233~organelle lumen	3	9.09091	0.958243	YIL160C, YNL117W, YDL148C	23	247	1206	0.63686	1	1	100
	GOTERM_CC_FAT	GO:0070013~intracellular organelle lumen	3	9.09091	0.958243	YIL160C, YNL117W, YDL148C	23	247	1206	0.63686	1	1	100																														Annotation Cluster 9	Enrichment Score: 0.7847197435521417
	GOTERM_CC_FAT	GO:0031974~membrane-enclosed lumen	3	9.09091	0.965471	YIL160C, YNL117W, YDL148C	23	257	1206	0.612079	1	1	100																														Category	Term	Count	%	PValue	Genes	List Total
																																											GOTERM_BP_FAT	GO:0045449~regulation of transcription	29	15.3439	0.0510389	YOL019W, YMR075W, YKR034W, YMR224C, YOR166C, YGL261C, YFR012W, YDR191W, YHR157W, YPR186C, YER171W, YHR058C, YBL008W, YEL049W, YPL254W, YNL314W, YOR295W, YNR009W, YJL110C, YML015C, YGL058W, YDR026C, YPR104C, YML112W, YOR066W, YPL042C, YGL246C, YBL054W, YDR527W, YBL023C	136
	Annotation Cluster 16	Enrichment Score: 0.004876505846171022																																									SP_PIR_KEYWORDS	transcription regulation	24	12.6984	0.0529587	YMR075W, YDL069C, YOR295W, YKR034W, YML015C, YNR009W, YJL110C, YOR166C, YGL058W, YDR026C, YPR104C, YDR191W, YOR066W, YPR186C, YHR157W, YER171W, YPL042C, YHR058C, YGL246C, YDR527W, YBL008W, YPL254W, YBL023C, YNL314W	183
	Category	Term	Count	%	PValue	Genes	List Total	Pop Hits	Pop Total	Fold Enrichment	Bonferroni	Benjamini	FDR																														GOTERM_BP_FAT	GO:0006351~transcription, DNA-dependent	13	6.87831	0.0645966	YOR295W, YML015C, YOR166C, YPR104C, YPR186C, YPL042C, YER171W, YGL246C, YHR058C, YDR527W, YBL008W, YPL254W, YNL314W	136
	GOTERM_MF_FAT	GO:0000166~nucleotide binding	5	15.1515	0.971982	YBL075C, YPL214C, YGR256W, YKL154W, YJL052W	29	370	1340	0.624418	1	1	100																														GOTERM_BP_FAT	GO:0032774~RNA biosynthetic process	13	6.87831	0.0684991	YOR295W, YML015C, YOR166C, YPR104C, YPR186C, YPL042C, YER171W, YGL246C, YHR058C, YDR527W, YBL008W, YPL254W, YNL314W	136
	SP_PIR_KEYWORDS	nucleotide-binding	3	9.09091	0.991497	YBL075C, YPL214C, YKL154W	33	296	1532	0.470516	1	1	100																														SP_PIR_KEYWORDS	Transcription	23	12.1693	0.128819	YMR075W, YOR295W, YKR034W, YNR009W, YJL110C, YML015C, YOR166C, YGL058W, YPR104C, YML112W, YDR191W, YOR066W, YPR186C, YHR157W, YER171W, YPL042C, YHR058C, YGL246C, YDR527W, YBL008W, YPL254W, YBL023C, YNL314W	183
	GOTERM_MF_FAT	GO:0032555~purine ribonucleotide binding	3	9.09091	0.992749	YBL075C, YPL214C, YKL154W	29	299	1340	0.463614	1	1	100																														GOTERM_BP_FAT	GO:0006366~transcription from RNA polymerase II promoter	10	5.29101	0.136402	YPL042C, YER171W, YHR058C, YGL246C, YDR527W, YBL008W, YML015C, YPL254W, YPR104C, YNL314W	136
	GOTERM_MF_FAT	GO:0032553~ribonucleotide binding	3	9.09091	0.992749	YBL075C, YPL214C, YKL154W	29	299	1340	0.463614	1	1	100																														GOTERM_CC_FAT	GO:0005667~transcription factor complex	6	3.1746	0.140921	YPL042C, YER171W, YOR295W, YML015C, YPL254W, YPR186C	129
	GOTERM_MF_FAT	GO:0017076~purine nucleotide binding	3	9.09091	0.995379	YBL075C, YPL214C, YKL154W	29	318	1340	0.435914	1	1	100																														GOTERM_BP_FAT	GO:0006350~transcription	23	12.1693	0.154395	YMR075W, YOR295W, YKR034W, YNR009W, YJL110C, YML015C, YOR166C, YGL058W, YPR104C, YML112W, YDR191W, YOR066W, YPR186C, YHR157W, YER171W, YPL042C, YHR058C, YGL246C, YDR527W, YBL008W, YPL254W, YBL023C, YNL314W	136
																																											GOTERM_CC_FAT	GO:0005654~nucleoplasm	13	6.87831	0.316432	YMR075W, YOR295W, YGL113W, YGR280C, YML015C, YML112W, YPR186C, YPL042C, YER171W, YHR058C, YBL054W, YPL254W, YBL023C	129
																																											GOTERM_MF_FAT	GO:0003677~DNA binding	19	10.0529	0.40198	YNL218W, YOR295W, YKR034W, YJL110C, YML015C, YMR224C, YDR026C, YJR029W, YPR104C, YDR191W, YHR120W, YPR186C, YER171W, YKL114C, YBL054W, YBL008W, YBL023C, YNL314W, YKL089W	115
																																											GOTERM_MF_FAT	GO:0030528~transcription regulator activity	13	6.87831	0.448095	YOR295W, YNR009W, YJL110C, YML015C, YKR034W, YPR104C, YPR186C, YPL042C, YER171W, YHR058C, YBL008W, YPL254W, YNL314W	115
																																											GOTERM_CC_FAT	GO:0044451~nucleoplasm part	11	5.82011	0.462215	YPL042C, YER171W, YHR058C, YMR075W, YOR295W, YBL054W, YGL113W, YML015C, YPL254W, YBL023C, YPR186C	129
																																											GOTERM_MF_FAT	GO:0003702~RNA polymerase II transcription factor activity	6	3.1746	0.522161	YPL042C, YER171W, YHR058C, YML015C, YJL110C, YPR104C	115
																																											Annotation Cluster 10	Enrichment Score: 0.7119806388921163
																																											Category	Term	Count	%	PValue	Genes	List Total
																																											GOTERM_BP_FAT	GO:0018130~heterocycle biosynthetic process	6	3.1746	0.0883862	YNR057C, YPR121W, YOL055C, YHL018W, YPL172C, YOR143C	136
																																											GOTERM_BP_FAT	GO:0019438~aromatic compound biosynthetic process	4	2.1164	0.122684	YPR121W, YOL055C, YHL018W, YOR143C	136
																																											GOTERM_BP_FAT	GO:0044272~sulfur compound biosynthetic process	5	2.6455	0.122938	YDR502C, YNR057C, YPR121W, YOL055C, YOR143C	136
																																											GOTERM_BP_FAT	GO:0042724~thiamin and derivative biosynthetic process	3	1.5873	0.123812	YPR121W, YOL055C, YOR143C	136
																																											GOTERM_BP_FAT	GO:0006772~thiamin metabolic process	3	1.5873	0.136129	YPR121W, YOL055C, YOR143C	136
																																											GOTERM_BP_FAT	GO:0042723~thiamin and derivative metabolic process	3	1.5873	0.148704	YPR121W, YOL055C, YOR143C	136
																																											GOTERM_BP_FAT	GO:0042364~water-soluble vitamin biosynthetic process	4	2.1164	0.230415	YNR057C, YPR121W, YOL055C, YOR143C	136
																																											GOTERM_BP_FAT	GO:0009110~vitamin biosynthetic process	4	2.1164	0.230415	YNR057C, YPR121W, YOL055C, YOR143C	136
																																											GOTERM_BP_FAT	GO:0006767~water-soluble vitamin metabolic process	4	2.1164	0.259742	YNR057C, YPR121W, YOL055C, YOR143C	136
																																											GOTERM_BP_FAT	GO:0006766~vitamin metabolic process	4	2.1164	0.279565	YNR057C, YPR121W, YOL055C, YOR143C	136
																																											GOTERM_BP_FAT	GO:0006790~sulfur metabolic process	5	2.6455	0.302444	YDR502C, YNR057C, YPR121W, YOL055C, YOR143C	136
																																											GOTERM_BP_FAT	GO:0044271~nitrogen compound biosynthetic process	9	4.7619	0.733918	YDR502C, YNR057C, YPR121W, YER081W, YOL055C, YHL018W, YPL172C, YOR236W, YOR143C	136
																																											Annotation Cluster 11	Enrichment Score: 0.6212563195456163
																																											Category	Term	Count	%	PValue	Genes	List Total
																																											GOTERM_MF_FAT	GO:0000166~nucleotide binding	32	16.9312	0.0760216	YGL210W, YMR301C, YGL179C, YKR086W, YPL106C, YJL052W, YGL064C, YDR191W, YPL245W, YHR120W, YER171W, YDR502C, YNR057C, YPL029W, YER081W, YGR210C, YOR236W, YOR143C, YNL218W, YDR336W, YKL048C, YGL058W, YOL031C, YJR029W, YNR011C, YOR339C, YPL042C, YPL051W, YOL055C, YBL023C, YGR175C, YBR028C	115
																																											GOTERM_MF_FAT	GO:0017076~purine nucleotide binding	27	14.2857	0.156662	YMR301C, YGL210W, YGL179C, YKR086W, YPL106C, YGL064C, YHR120W, YDR502C, YER171W, YNR057C, YPL029W, YGR210C, YOR143C, YNL218W, YDR336W, YKL048C, YGL058W, YOL031C, YJR029W, YNR011C, YOR339C, YPL042C, YPL051W, YOL055C, YBL023C, YGR175C, YBR028C	115
																																											GOTERM_MF_FAT	GO:0042623~ATPase activity, coupled	9	4.7619	0.156993	YNL218W, YMR301C, YER171W, YPL029W, YKR086W, YBL023C, YGL064C, YHR120W, YNR011C	115
																																											UP_SEQ_FEATURE	nucleotide phosphate-binding region:ATP	15	7.93651	0.209582	YMR301C, YNL218W, YGL179C, YKR086W, YKL048C, YGL064C, YNR011C, YHR120W, YDR502C, YPL042C, YER171W, YNR057C, YPL029W, YBL023C, YBR028C	183
																																											COG_ONTOLOGY	DNA replication, recombination, and repair	4	2.1164	0.215729	YNL218W, YPL029W, YKR086W, YHR120W	28
																																											GOTERM_MF_FAT	GO:0030554~adenyl nucleotide binding	23	12.1693	0.219847	YMR301C, YNL218W, YGL179C, YKR086W, YKL048C, YPL106C, YGL058W, YOL031C, YJR029W, YGL064C, YHR120W, YNR011C, YOR339C, YER171W, YDR502C, YPL042C, YNR057C, YPL029W, YOL055C, YBL023C, YGR175C, YOR143C, YBR028C	115
																																											GOTERM_MF_FAT	GO:0032555~purine ribonucleotide binding	25	13.2275	0.221663	YMR301C, YGL210W, YGL179C, YKR086W, YPL106C, YGL064C, YHR120W, YDR502C, YER171W, YNR057C, YPL029W, YGR210C, YOR143C, YNL218W, YDR336W, YKL048C, YGL058W, YJR029W, YNR011C, YOR339C, YPL042C, YPL051W, YOL055C, YBL023C, YBR028C	115
																																											GOTERM_MF_FAT	GO:0032553~ribonucleotide binding	25	13.2275	0.221663	YMR301C, YGL210W, YGL179C, YKR086W, YPL106C, YGL064C, YHR120W, YDR502C, YER171W, YNR057C, YPL029W, YGR210C, YOR143C, YNL218W, YDR336W, YKL048C, YGL058W, YJR029W, YNR011C, YOR339C, YPL042C, YPL051W, YOL055C, YBL023C, YBR028C	115
																																											GOTERM_MF_FAT	GO:0001883~purine nucleoside binding	23	12.1693	0.228218	YMR301C, YNL218W, YGL179C, YKR086W, YKL048C, YPL106C, YGL058W, YOL031C, YJR029W, YGL064C, YHR120W, YNR011C, YOR339C, YER171W, YDR502C, YPL042C, YNR057C, YPL029W, YOL055C, YBL023C, YGR175C, YOR143C, YBR028C	115
																																											GOTERM_MF_FAT	GO:0001882~nucleoside binding	23	12.1693	0.236738	YMR301C, YNL218W, YGL179C, YKR086W, YKL048C, YPL106C, YGL058W, YOL031C, YJR029W, YGL064C, YHR120W, YNR011C, YOR339C, YER171W, YDR502C, YPL042C, YNR057C, YPL029W, YOL055C, YBL023C, YGR175C, YOR143C, YBR028C	115
																																											GOTERM_MF_FAT	GO:0032559~adenyl ribonucleotide binding	21	11.1111	0.304103	YMR301C, YNL218W, YGL179C, YKR086W, YKL048C, YPL106C, YGL058W, YJR029W, YGL064C, YHR120W, YNR011C, YOR339C, YER171W, YDR502C, YPL042C, YNR057C, YPL029W, YOL055C, YBL023C, YBR028C, YOR143C	115
																																											GOTERM_MF_FAT	GO:0005524~ATP binding	21	11.1111	0.304103	YMR301C, YNL218W, YGL179C, YKR086W, YKL048C, YPL106C, YGL058W, YJR029W, YGL064C, YHR120W, YNR011C, YOR339C, YER171W, YDR502C, YPL042C, YNR057C, YPL029W, YOL055C, YBL023C, YBR028C, YOR143C	115
																																											SP_PIR_KEYWORDS	nucleotide-binding	25	13.2275	0.336202	YMR301C, YGL210W, YGL179C, YKR086W, YPL106C, YGL064C, YHR120W, YDR502C, YER171W, YNR057C, YPL029W, YGR210C, YOR143C, YNL218W, YDR336W, YKL048C, YGL058W, YJR029W, YNR011C, YOR339C, YPL042C, YPL051W, YOL055C, YBL023C, YBR028C	183
																																											GOTERM_MF_FAT	GO:0016887~ATPase activity	10	5.29101	0.341099	YNL218W, YMR301C, YER171W, YPL029W, YKR086W, YPL106C, YBL023C, YGL064C, YHR120W, YNR011C	115
																																											GOTERM_MF_FAT	GO:0008094~DNA-dependent ATPase activity	4	2.1164	0.355522	YNL218W, YER171W, YBL023C, YHR120W	115
																																											SP_PIR_KEYWORDS	ATP	9	4.7619	0.362378	YPL042C, YMR301C, YPL029W, YGL179C, YKR086W, YPL106C, YGL064C, YNR011C, YBR028C	183
																																											SP_PIR_KEYWORDS	atp-binding	21	11.1111	0.407304	YMR301C, YNL218W, YGL179C, YKR086W, YKL048C, YPL106C, YGL058W, YJR029W, YGL064C, YHR120W, YNR011C, YOR339C, YER171W, YDR502C, YPL042C, YNR057C, YPL029W, YOL055C, YBL023C, YBR028C, YOR143C	183
																																											Annotation Cluster 12	Enrichment Score: 0.5646530110463416
																																											Category	Term	Count	%	PValue	Genes	List Total
																																											GOTERM_MF_FAT	GO:0008408~3'-5' exonuclease activity	3	1.5873	0.193687	YKL114C, YDL111C, YMR224C	115
																																											GOTERM_MF_FAT	GO:0004518~nuclease activity	7	3.7037	0.259337	YKL114C, YDL111C, YAR008W, YMR224C, YOR166C, YJR029W, YKR079C	115
																																											GOTERM_MF_FAT	GO:0004527~exonuclease activity	3	1.5873	0.402788	YKL114C, YDL111C, YMR224C	115
																																											Annotation Cluster 13	Enrichment Score: 0.4829076304655269
																																											Category	Term	Count	%	PValue	Genes	List Total
																																											GOTERM_MF_FAT	GO:0004519~endonuclease activity	6	3.1746	0.197386	YKL114C, YAR008W, YMR224C, YOR166C, YJR029W, YKR079C	115
																																											GOTERM_MF_FAT	GO:0004518~nuclease activity	7	3.7037	0.259337	YKL114C, YDL111C, YAR008W, YMR224C, YOR166C, YJR029W, YKR079C	115
																																											GOTERM_MF_FAT	GO:0004540~ribonuclease activity	5	2.6455	0.319647	YDL111C, YAR008W, YOR166C, YJR029W, YKR079C	115
																																											GOTERM_MF_FAT	GO:0004521~endoribonuclease activity	4	2.1164	0.355522	YAR008W, YOR166C, YJR029W, YKR079C	115
																																											SP_PIR_KEYWORDS	Endonuclease	4	2.1164	0.374683	YAR008W, YMR224C, YJR029W, YKR079C	183
																																											SP_PIR_KEYWORDS	nuclease	4	2.1164	0.580993	YAR008W, YMR224C, YJR029W, YKR079C	183
																																											Annotation Cluster 14	Enrichment Score: 0.47942532138301963
																																											Category	Term	Count	%	PValue	Genes	List Total
																																											GOTERM_CC_FAT	GO:0044429~mitochondrial part	23	12.1693	0.0195983	YKL155C, YNL137C, YGL210W, YMR301C, YAR008W, YDL069C, YBR192W, YDR337W, YGR084C, YLR348C, YIL146C, YDR347W, YDL202W, YPL172C, YGR215W, YLR067C, YPL029W, YJR101W, YOR334W, YBR282W, YNR020C, YKR085C, YPL173W	129
																																											GOTERM_CC_FAT	GO:0031966~mitochondrial membrane	11	5.82011	0.276099	YMR301C, YGL210W, YAR008W, YBR192W, YLR067C, YDL069C, YLR348C, YIL146C, YOR334W, YNR020C, YPL172C	129
																																											SP_PIR_KEYWORDS	mitochondrion inner membrane	7	3.7037	0.298587	YMR301C, YBR192W, YLR067C, YDL069C, YLR348C, YOR334W, YNR020C	183
																																											GOTERM_CC_FAT	GO:0005740~mitochondrial envelope	11	5.82011	0.364999	YMR301C, YGL210W, YAR008W, YBR192W, YLR067C, YDL069C, YLR348C, YIL146C, YOR334W, YNR020C, YPL172C	129
																																											GOTERM_CC_FAT	GO:0005743~mitochondrial inner membrane	7	3.7037	0.446166	YMR301C, YBR192W, YLR067C, YDL069C, YLR348C, YOR334W, YNR020C	129
																																											GOTERM_CC_FAT	GO:0019866~organelle inner membrane	7	3.7037	0.485782	YMR301C, YBR192W, YLR067C, YDL069C, YLR348C, YOR334W, YNR020C	129
																																											GOTERM_CC_FAT	GO:0031967~organelle envelope	13	6.87831	0.638113	YMR301C, YGL210W, YAR008W, YBR192W, YDL069C, YLR348C, YIL146C, YPR174C, YPL172C, YLR067C, YOR334W, YHR036W, YNR020C	129
																																											GOTERM_CC_FAT	GO:0031975~envelope	13	6.87831	0.638113	YMR301C, YGL210W, YAR008W, YBR192W, YDL069C, YLR348C, YIL146C, YPR174C, YPL172C, YLR067C, YOR334W, YHR036W, YNR020C	129
																																											GOTERM_CC_FAT	GO:0031090~organelle membrane	16	8.46561	0.930658	YMR301C, YGL210W, YAR008W, YBR192W, YDL069C, YLR348C, YGR004W, YIL146C, YBL020W, YGL055W, YMR088C, YPL172C, YLR067C, YMR065W, YOR334W, YNR020C	129
																																											Annotation Cluster 15	Enrichment Score: 0.4243300165600197
																																											Category	Term	Count	%	PValue	Genes	List Total
																																											GOTERM_MF_FAT	GO:0046872~metal ion binding	29	15.3439	0.137063	YDR492W, YMR301C, YMR075W, YOL142W, YKR034W, YMR224C, YDR347W, YGL055W, YDR191W, YPR186C, YDR502C, YER171W, YNR057C, YJR101W, YOR334W, YNR020C, YNL218W, YKL048C, YJL110C, YJR029W, YKR079C, YDL098C, YOL002C, YKL114C, YPL042C, YJL035C, YLR411W, YBL023C, YCR063W	115
																																											GOTERM_MF_FAT	GO:0043169~cation binding	29	15.3439	0.154769	YDR492W, YMR301C, YMR075W, YOL142W, YKR034W, YMR224C, YDR347W, YGL055W, YDR191W, YPR186C, YDR502C, YER171W, YNR057C, YJR101W, YOR334W, YNR020C, YNL218W, YKL048C, YJL110C, YJR029W, YKR079C, YDL098C, YOL002C, YKL114C, YPL042C, YJL035C, YLR411W, YBL023C, YCR063W	115
																																											GOTERM_MF_FAT	GO:0043167~ion binding	29	15.3439	0.156818	YDR492W, YMR301C, YMR075W, YOL142W, YKR034W, YMR224C, YDR347W, YGL055W, YDR191W, YPR186C, YDR502C, YER171W, YNR057C, YJR101W, YOR334W, YNR020C, YNL218W, YKL048C, YJL110C, YJR029W, YKR079C, YDL098C, YOL002C, YKL114C, YPL042C, YJL035C, YLR411W, YBL023C, YCR063W	115
																																											GOTERM_MF_FAT	GO:0046914~transition metal ion binding	21	11.1111	0.358527	YMR301C, YNL218W, YMR075W, YOL142W, YKR034W, YJL110C, YMR224C, YJR029W, YGL055W, YKR079C, YDR191W, YDL098C, YPR186C, YER171W, YDR502C, YKL114C, YJL035C, YLR411W, YBL023C, YNR020C, YCR063W	115
																																											GOTERM_MF_FAT	GO:0008270~zinc ion binding	14	7.40741	0.65472	YNL218W, YMR075W, YJL110C, YKR034W, YKR079C, YJR029W, YDR191W, YDL098C, YPR186C, YKL114C, YJL035C, YBL023C, YNR020C, YCR063W	115
																																											SP_PIR_KEYWORDS	zinc-finger	8	4.2328	0.744153	YNL218W, YMR075W, YKR034W, YJL110C, YJR029W, YBL023C, YPR186C, YDL098C	183
																																											SP_PIR_KEYWORDS	metal-binding	18	9.52381	0.795034	YNL218W, YMR075W, YKL048C, YJL110C, YKR034W, YJR029W, YKR079C, YGL055W, YDR191W, YDL098C, YPR186C, YDR502C, YKL114C, YPL042C, YER171W, YJL035C, YBL023C, YNR020C	183
																																											SP_PIR_KEYWORDS	zinc	12	6.34921	0.872442	YNL218W, YKL114C, YMR075W, YKR034W, YJL110C, YJL035C, YJR029W, YKR079C, YBL023C, YDR191W, YPR186C, YDL098C	183
																																											Annotation Cluster 16	Enrichment Score: 0.38617009500744165
																																											Category	Term	Count	%	PValue	Genes	List Total
																																											INTERPRO	IPR000992:Stress-induced protein SRP1/TIP1	3	1.5873	0.0530341	YEL049W, YBR067C, YOR009W, YGL261C	125
																																											GOTERM_CC_FAT	GO:0005618~cell wall	5	2.6455	0.273162	YPL163C, YEL049W, YBR067C, YOR009W, YGL261C, YJL052W	129
																																											GOTERM_CC_FAT	GO:0030312~external encapsulating structure	5	2.6455	0.273162	YPL163C, YEL049W, YBR067C, YOR009W, YGL261C, YJL052W	129
																																											SP_PIR_KEYWORDS	Secreted	4	2.1164	0.332233	YPR121W, YEL049W, YBR067C, YOR009W, YGL261C	183
																																											GOTERM_CC_FAT	GO:0005576~extracellular region	4	2.1164	0.391736	YPR121W, YEL049W, YBR067C, YOR009W, YGL261C	129
																																											UP_SEQ_FEATURE	signal peptide	10	5.29101	0.43176	YDR053W, YPL163C, YPR121W, YEL049W, YBR067C, YOR009W, YMR065W, YOL031C, YGL261C, YOR154W, YFR012W	183
																																											SP_PIR_KEYWORDS	signal	10	5.29101	0.43176	YDR053W, YPL163C, YPR121W, YEL049W, YBR067C, YOR009W, YMR065W, YOL031C, YGL261C, YOR154W, YFR012W	183
																																											GOTERM_CC_FAT	GO:0009277~fungal-type cell wall	4	2.1164	0.461226	YPL163C, YBR067C, YOR009W, YJL052W	129
																																											SP_PIR_KEYWORDS	cell wall	3	1.5873	0.495663	YEL049W, YBR067C, YOR009W, YGL261C	183
																																											SP_PIR_KEYWORDS	cell wall biogenesis/degradation	4	2.1164	0.544876	YDR528W, YIL146C, YEL049W, YOR009W, YGL261C	183
																																											SP_PIR_KEYWORDS	glycoprotein	13	6.87831	0.674433	YDR492W, YGL077C, YIL146C, YBR067C, YOR009W, YKR039W, YPL106C, YOL031C, YGL261C, YMR088C, YPL163C, YEL049W, YMR065W, YOR154W	183
																																											GOTERM_BP_FAT	GO:0007047~cell wall organization	7	3.7037	0.734831	YDR528W, YKL048C, YPL163C, YIL146C, YEL049W, YBR067C, YOR009W, YGL261C	136
																																											GOTERM_BP_FAT	GO:0045229~external encapsulating structure organization	7	3.7037	0.734831	YDR528W, YKL048C, YPL163C, YIL146C, YEL049W, YBR067C, YOR009W, YGL261C	136
																																											UP_SEQ_FEATURE	glycosylation site:N-linked (GlcNAc...)	9	4.7619	0.900719	YDR492W, YPL163C, YGL077C, YIL146C, YOR009W, YMR065W, YOL031C, YOR154W, YMR088C	183
																																											Annotation Cluster 17	Enrichment Score: 0.3756167866465303
																																											Category	Term	Count	%	PValue	Genes	List Total
																																											GOTERM_BP_FAT	GO:0045449~regulation of transcription	29	15.3439	0.0510389	YOL019W, YMR075W, YKR034W, YMR224C, YOR166C, YGL261C, YFR012W, YDR191W, YHR157W, YPR186C, YER171W, YHR058C, YBL008W, YEL049W, YPL254W, YNL314W, YOR295W, YNR009W, YJL110C, YML015C, YGL058W, YDR026C, YPR104C, YML112W, YOR066W, YPL042C, YGL246C, YBL054W, YDR527W, YBL023C	136
																																											GOTERM_BP_FAT	GO:0006357~regulation of transcription from RNA polymerase II promoter	7	3.7037	0.836692	YPL042C, YHR058C, YBL054W, YBL008W, YEL049W, YJL110C, YGL261C, YOR066W	136
																																											GOTERM_BP_FAT	GO:0006355~regulation of transcription, DNA-dependent	12	6.34921	0.84925	YJL110C, YKR034W, YMR224C, YGL261C, YPR104C, YML112W, YDR191W, YOR066W, YPL042C, YHR058C, YBL054W, YBL008W, YEL049W	136
																																											GOTERM_BP_FAT	GO:0051252~regulation of RNA metabolic process	12	6.34921	0.867021	YJL110C, YKR034W, YMR224C, YGL261C, YPR104C, YML112W, YDR191W, YOR066W, YPL042C, YHR058C, YBL054W, YBL008W, YEL049W	136
																																											Annotation Cluster 18	Enrichment Score: 0.3664881733642872
																																											Category	Term	Count	%	PValue	Genes	List Total
																																											UP_SEQ_FEATURE	transmembrane region	43	22.7513	0.29053	YOL019W, YBR232C, YMR301C, YDR492W, YEL059W, YIL146C, YGL261C, YDR491C, YGL055W, YFR012W, YHL016C, YPR142C, YDR053W, YML099W-A, YLR067C, YDL068W, YEL049W, YOR154W, YOR334W, YLR296W, YLR077W, YBR192W, YBR068C, YIR028W, YLR348C, YGL077C, YFR048W, YGR004W, YBL020W, YKR039W, YIL089W, YDR526C, YMR088C, YPL172C, YOR146W, YOL002C, YNR018W, YLR411W, YJL086C, YEL064C, YMR065W, YHR036W, YGR175C, YIL134C-A	183
																																											GOTERM_CC_FAT	GO:0031224~intrinsic to membrane	46	24.3386	0.300793	YOL019W, YBR232C, YGL210W, YMR301C, YDR492W, YEL059W, YIL146C, YBR067C, YGL261C, YDR491C, YGL055W, YFR012W, YHL016C, YPR142C, YDR053W, YML099W-A, YLR067C, YDL068W, YEL049W, YOR154W, YOR334W, YLR296W, YLR077W, YBR192W, YBR068C, YIR028W, YLR348C, YGL077C, YFR048W, YGR004W, YOR009W, YBL020W, YKR039W, YIL089W, YDR526C, YMR088C, YPL172C, YOR146W, YOL002C, YNR018W, YLR411W, YJL086C, YEL064C, YMR065W, Y…	129
																																											SP_PIR_KEYWORDS	transmembrane	43	22.7513	0.305426	YOL019W, YBR232C, YMR301C, YDR492W, YEL059W, YIL146C, YGL261C, YDR491C, YGL055W, YFR012W, YHL016C, YPR142C, YDR053W, YML099W-A, YLR067C, YDL068W, YEL049W, YOR154W, YOR334W, YLR296W, YLR077W, YBR192W, YBR068C, YIR028W, YLR348C, YGL077C, YFR048W, YGR004W, YBL020W, YKR039W, YIL089W, YDR526C, YMR088C, YPL172C, YOR146W, YOL002C, YNR018W, YLR411W, YJL086C, YEL064C, YMR065W, YHR036W, YGR175C, YIL134C-A	183
																																											GOTERM_CC_FAT	GO:0016021~integral to membrane	43	22.7513	0.379763	YOL019W, YBR232C, YMR301C, YDR492W, YEL059W, YIL146C, YGL261C, YDR491C, YGL055W, YFR012W, YHL016C, YPR142C, YDR053W, YML099W-A, YLR067C, YDL068W, YEL049W, YOR154W, YOR334W, YLR296W, YLR077W, YBR192W, YBR068C, YIR028W, YLR348C, YGL077C, YFR048W, YGR004W, YBL020W, YKR039W, YIL089W, YDR526C, YMR088C, YPL172C, YOR146W, YOL002C, YNR018W, YLR411W, YJL086C, YEL064C, YMR065W, YHR036W, YGR175C, YIL134C-A	129
																																											SP_PIR_KEYWORDS	membrane	51	26.9841	0.732013	YBR232C, YEL059W, YDR492W, YDL069C, YGL261C, YFR012W, YDR053W, YLR067C, YDL068W, YEL049W, YOR334W, YNR020C, YLR077W, YLR348C, YBL020W, YPR174C, YKR039W, YIL089W, YDR526C, YMR088C, YPL172C, YOR146W, YOL002C, YNR018W, YLR411W, YMR065W, YNL231C, YGR175C, YIL134C-A, YOL019W, YMR301C, YGL210W, YIL146C, YBR067C, YDR491C, YGL055W, YHL016C, YPR142C, YML099W-A, YOR154W, YLR296W, YAR008W, YBR192W, YBR068C,…	183
																																											UP_SEQ_FEATURE	topological domain:Cytoplasmic	18	9.52381	0.852463	YOL019W, YDR492W, YEL059W, YBR068C, YIR028W, YGL077C, YGR004W, YBL020W, YKR039W, YGL055W, YIL089W, YMR088C, YHL016C, YOL002C, YLR411W, YMR065W, YHR036W, YGR175C	183
																																											Annotation Cluster 19	Enrichment Score: 0.3650900932766922
																																											Category	Term	Count	%	PValue	Genes	List Total
																																											GOTERM_MF_FAT	GO:0051287~NAD or NADH binding	3	1.5873	0.155426	YER081W, YJL052W, YDR191W	115
																																											GOTERM_MF_FAT	GO:0050662~coenzyme binding	5	2.6455	0.263537	YER081W, YJL052W, YDR191W, YGR175C, YOR236W	115
																																											UP_SEQ_FEATURE	nucleotide phosphate-binding region:NAD	3	1.5873	0.291876	YER081W, YJL052W, YDR191W	183
																																											GOTERM_MF_FAT	GO:0048037~cofactor binding	5	2.6455	0.556203	YER081W, YJL052W, YDR191W, YGR175C, YOR236W	115
																																											SP_PIR_KEYWORDS	nad	3	1.5873	0.619854	YER081W, YJL052W, YDR191W	183
																																											GOTERM_BP_FAT	GO:0055114~oxidation reduction	7	3.7037	0.784662	YER081W, YJR101W, YDR347W, YGL055W, YJL052W, YGR175C, YOR236W	136
																																											SP_PIR_KEYWORDS	oxidoreductase	5	2.6455	0.860201	YER081W, YGL055W, YJL052W, YGR175C, YOR236W	183
																																											Annotation Cluster 20	Enrichment Score: 0.3561906428657784
																																											Category	Term	Count	%	PValue	Genes	List Total
																																											GOTERM_MF_FAT	GO:0043565~sequence-specific DNA binding	10	5.29101	0.315797	YOR295W, YBL054W, YKR034W, YJL110C, YMR224C, YPR104C, YBL023C, YNL314W, YPR186C, YKL089W	115
																																											GOTERM_MF_FAT	GO:0003677~DNA binding	19	10.0529	0.40198	YNL218W, YOR295W, YKR034W, YJL110C, YML015C, YMR224C, YDR026C, YJR029W, YPR104C, YDR191W, YHR120W, YPR186C, YER171W, YKL114C, YBL054W, YBL008W, YBL023C, YNL314W, YKL089W	115
																																											SP_PIR_KEYWORDS	dna-binding	12	6.34921	0.672691	YNL218W, YER171W, YBL054W, YKR034W, YJL110C, YDR026C, YJR029W, YPR104C, YBL023C, YHR120W, YPR186C, YKL089W	183
																																											Annotation Cluster 21	Enrichment Score: 0.3537925041707941
																																											Category	Term	Count	%	PValue	Genes	List Total
																																											GOTERM_BP_FAT	GO:0019318~hexose metabolic process	5	2.6455	0.222066	YDL189W, YGL179C, YKL048C, YJL052W, YOR283W	136
																																											GOTERM_BP_FAT	GO:0005996~monosaccharide metabolic process	5	2.6455	0.302444	YDL189W, YGL179C, YKL048C, YJL052W, YOR283W	136
																																											GOTERM_BP_FAT	GO:0006006~glucose metabolic process	4	2.1164	0.319572	YGL179C, YKL048C, YJL052W, YOR283W	136
																																											GOTERM_BP_FAT	GO:0006796~phosphate metabolic process	6	3.1746	0.888192	YPL042C, YGL179C, YKL048C, YML112W, YOR283W, YBR028C	136
																																											GOTERM_BP_FAT	GO:0006793~phosphorus metabolic process	6	3.1746	0.892965	YPL042C, YGL179C, YKL048C, YML112W, YOR283W, YBR028C	136
																																											Annotation Cluster 22	Enrichment Score: 0.32569405208476754
																																											Category	Term	Count	%	PValue	Genes	List Total
																																											SP_PIR_KEYWORDS	nucleotide binding	7	3.7037	0.195998	YMR301C, YGL210W, YDR336W, YPL029W, YPL051W, YGL064C, YNR011C	183
																																											UP_SEQ_FEATURE	nucleotide phosphate-binding region:GTP	4	2.1164	0.535571	YGL210W, YDR336W, YPL051W, YGR210C	183
																																											GOTERM_MF_FAT	GO:0005525~GTP binding	4	2.1164	0.566933	YGL210W, YDR336W, YPL051W, YGR210C	115
																																											GOTERM_MF_FAT	GO:0019001~guanyl nucleotide binding	4	2.1164	0.566933	YGL210W, YDR336W, YPL051W, YGR210C	115
																																											GOTERM_MF_FAT	GO:0032561~guanyl ribonucleotide binding	4	2.1164	0.566933	YGL210W, YDR336W, YPL051W, YGR210C	115
																																											SP_PIR_KEYWORDS	gtp-binding	4	2.1164	0.580993	YGL210W, YDR336W, YPL051W, YGR210C	183
																																											Annotation Cluster 23	Enrichment Score: 0.2993351233255857
																																											Category	Term	Count	%	PValue	Genes	List Total
																																											GOTERM_BP_FAT	GO:0006270~DNA replication initiation	3	1.5873	0.241323	YGL113W, YLR117C, YBL023C	136
																																											GOTERM_BP_FAT	GO:0006261~DNA-dependent DNA replication	4	2.1164	0.591279	YNL218W, YGL113W, YLR117C, YBL023C	136
																																											GOTERM_BP_FAT	GO:0006260~DNA replication	4	2.1164	0.886348	YNL218W, YGL113W, YLR117C, YBL023C	136
																																											Annotation Cluster 24	Enrichment Score: 0.28452908479285505
																																											Category	Term	Count	%	PValue	Genes	List Total
																																											GOTERM_BP_FAT	GO:0070481~nuclear-transcribed mRNA catabolic process, non-stop decay	3	1.5873	0.174492	YPL042C, YDL111C, YOL142W	136
																																											GOTERM_BP_FAT	GO:0006401~RNA catabolic process	5	2.6455	0.360607	YPL042C, YDL111C, YPL029W, YOL142W, YOR166C	136
																																											GOTERM_BP_FAT	GO:0000956~nuclear-transcribed mRNA catabolic process	4	2.1164	0.467232	YPL042C, YDL111C, YOL142W, YOR166C	136
																																											GOTERM_BP_FAT	GO:0006402~mRNA catabolic process	4	2.1164	0.486006	YPL042C, YDL111C, YOL142W, YOR166C	136
																																											GOTERM_BP_FAT	GO:0044265~cellular macromolecule catabolic process	10	5.29101	0.836172	YOR339C, YPL042C, YER171W, YDL111C, YPL029W, YOL142W, YMR224C, YOR166C, YGL058W, YHR157W	136
																																											GOTERM_BP_FAT	GO:0009057~macromolecule catabolic process	10	5.29101	0.868178	YOR339C, YPL042C, YER171W, YDL111C, YPL029W, YOL142W, YMR224C, YOR166C, YGL058W, YHR157W	136
																																											GOTERM_BP_FAT	GO:0043632~modification-dependent macromolecule catabolic process	4	2.1164	0.98267	YOR339C, YDL111C, YOL142W, YGL058W	136
																																											Annotation Cluster 25	Enrichment Score: 0.279531599232339
																																											Category	Term	Count	%	PValue	Genes	List Total
																																											GOTERM_CC_FAT	GO:0030478~actin cap	3	1.5873	0.0698362	YBR130C, YER149C, YDR309C	129
																																											GOTERM_BP_FAT	GO:0000282~cellular bud site selection	5	2.6455	0.191704	YKL048C, YER149C, YDR309C, YCR047C, YCR063W	136
																																											GOTERM_BP_FAT	GO:0007105~cytokinesis, site selection	5	2.6455	0.191704	YKL048C, YER149C, YDR309C, YCR047C, YCR063W	136
																																											GOTERM_BP_FAT	GO:0033205~cytokinesis during cell cycle	5	2.6455	0.245625	YKL048C, YER149C, YDR309C, YCR047C, YCR063W	136
																																											GOTERM_BP_FAT	GO:0000910~cytokinesis	6	3.1746	0.329354	YKL048C, YMR032W, YER149C, YDR309C, YCR047C, YCR063W	136
																																											GOTERM_CC_FAT	GO:0015629~actin cytoskeleton	5	2.6455	0.340535	YKL048C, YBR130C, YMR032W, YER149C, YDR309C	129
																																											GOTERM_BP_FAT	GO:0032506~cytokinetic process	5	2.6455	0.402198	YKL048C, YER149C, YDR309C, YCR047C, YCR063W	136
																																											GOTERM_CC_FAT	GO:0044448~cell cortex part	5	2.6455	0.499331	YKL048C, YBR130C, YMR032W, YER149C, YDR309C	129
																																											GOTERM_BP_FAT	GO:0030010~establishment of cell polarity	5	2.6455	0.537958	YKL048C, YER149C, YDR309C, YCR047C, YCR063W	136
																																											GOTERM_BP_FAT	GO:0051301~cell division	12	6.34921	0.572258	YLR254C, YMR199W, YKL048C, YDR364C, YMR032W, YLR215C, YER149C, YNL164C, YDR309C, YCR047C, YKL089W, YCR063W	136
																																											GOTERM_BP_FAT	GO:0007163~establishment or maintenance of cell polarity	5	2.6455	0.610356	YKL048C, YER149C, YDR309C, YCR047C, YCR063W	136
																																											GOTERM_CC_FAT	GO:0005938~cell cortex	5	2.6455	0.612502	YKL048C, YBR130C, YMR032W, YER149C, YDR309C	129
																																											GOTERM_CC_FAT	GO:0030863~cortical cytoskeleton	3	1.5873	0.646905	YBR130C, YER149C, YDR309C	129
																																											GOTERM_CC_FAT	GO:0030864~cortical actin cytoskeleton	3	1.5873	0.646905	YBR130C, YER149C, YDR309C	129
																																											GOTERM_BP_FAT	GO:0032505~reproduction of a single-celled organism	6	3.1746	0.744747	YKL048C, YEL049W, YBR130C, YMR224C, YGL261C, YER149C, YDR309C	136
																																											GOTERM_BP_FAT	GO:0000902~cell morphogenesis	5	2.6455	0.75348	YKL048C, YER149C, YDR309C, YCR047C, YCR063W	136
																																											GOTERM_BP_FAT	GO:0019953~sexual reproduction	7	3.7037	0.772903	YML046W, YKL048C, YEL049W, YMR224C, YMR065W, YGL261C, YER149C, YDR309C	136
																																											GOTERM_BP_FAT	GO:0007114~cell budding	3	1.5873	0.803923	YKL048C, YER149C, YDR309C	136
																																											GOTERM_BP_FAT	GO:0019954~asexual reproduction	3	1.5873	0.803923	YKL048C, YER149C, YDR309C	136
																																											GOTERM_BP_FAT	GO:0032989~cellular component morphogenesis	6	3.1746	0.804404	YKL048C, YJR029W, YER149C, YDR309C, YCR047C, YCR063W	136
																																											GOTERM_BP_FAT	GO:0030447~filamentous growth	3	1.5873	0.868948	YKL048C, YER149C, YDR309C	136
																																											GOTERM_CC_FAT	GO:0005933~cellular bud	5	2.6455	0.887288	YKL048C, YBR130C, YMR032W, YER149C, YDR309C	129
																																											GOTERM_BP_FAT	GO:0040007~growth	3	1.5873	0.932447	YKL048C, YER149C, YDR309C	136
																																											GOTERM_CC_FAT	GO:0030427~site of polarized growth	5	2.6455	0.959276	YKL048C, YBR130C, YMR032W, YER149C, YDR309C	129
																																											GOTERM_CC_FAT	GO:0005935~cellular bud neck	3	1.5873	0.966036	YKL048C, YMR032W, YDR309C	129
																																											Annotation Cluster 26	Enrichment Score: 0.27753624626425955
																																											Category	Term	Count	%	PValue	Genes	List Total
																																											GOTERM_BP_FAT	GO:0032270~positive regulation of cellular protein metabolic process	4	2.1164	0.0654183	YLR067C, YKL048C, YML112W, YJR047C	136
																																											GOTERM_BP_FAT	GO:0051247~positive regulation of protein metabolic process	4	2.1164	0.0717226	YLR067C, YKL048C, YML112W, YJR047C	136
																																											GOTERM_BP_FAT	GO:0045727~positive regulation of translation	3	1.5873	0.11179	YLR067C, YML112W, YJR047C	136
																																											GOTERM_BP_FAT	GO:0032268~regulation of cellular protein metabolic process	6	3.1746	0.77178	YLR067C, YDL069C, YKL048C, YLR215C, YML112W, YJR047C	136
																																											GOTERM_BP_FAT	GO:0010604~positive regulation of macromolecule metabolic process	6	3.1746	0.780298	YLR067C, YKL048C, YEL049W, YGL261C, YGL058W, YML112W, YJR047C	136
																																											GOTERM_BP_FAT	GO:0006417~regulation of translation	5	2.6455	0.839057	YLR067C, YDL069C, YLR215C, YML112W, YJR047C	136
																																											GOTERM_BP_FAT	GO:0010557~positive regulation of macromolecule biosynthetic process	5	2.6455	0.846079	YLR067C, YEL049W, YGL261C, YGL058W, YML112W, YJR047C	136
																																											GOTERM_BP_FAT	GO:0031328~positive regulation of cellular biosynthetic process	5	2.6455	0.856131	YLR067C, YEL049W, YGL261C, YGL058W, YML112W, YJR047C	136
																																											GOTERM_BP_FAT	GO:0009891~positive regulation of biosynthetic process	5	2.6455	0.856131	YLR067C, YEL049W, YGL261C, YGL058W, YML112W, YJR047C	136
																																											GOTERM_BP_FAT	GO:0010608~posttranscriptional regulation of gene expression	5	2.6455	0.874586	YLR067C, YDL069C, YLR215C, YML112W, YJR047C	136
																																											GOTERM_BP_FAT	GO:0045941~positive regulation of transcription	3	1.5873	0.972086	YEL049W, YGL261C, YGL058W, YML112W	136
																																											GOTERM_BP_FAT	GO:0010628~positive regulation of gene expression	3	1.5873	0.972972	YEL049W, YGL261C, YGL058W, YML112W	136
																																											GOTERM_BP_FAT	GO:0051173~positive regulation of nitrogen compound metabolic process	3	1.5873	0.978462	YEL049W, YGL261C, YGL058W, YML112W	136
																																											GOTERM_BP_FAT	GO:0045935~positive regulation of nucleobase, nucleoside, nucleotide and nucleic acid metabolic process	3	1.5873	0.978462	YEL049W, YGL261C, YGL058W, YML112W	136
																																											Annotation Cluster 27	Enrichment Score: 0.24185854942733775
																																											Category	Term	Count	%	PValue	Genes	List Total
																																											GOTERM_BP_FAT	GO:0007049~cell cycle	24	12.6984	0.218618	YMR199W, YKL048C, YGL113W, YFR048W, YMR032W, YML015C, YMR224C, YLR117C, YNL164C, YER149C, YHR120W, YOR066W, YHR157W, YLR254C, YER171W, YPL042C, YDR364C, YLR215C, YBL023C, YDR309C, YPL255W, YCR047C, YKL089W, YCR063W	136
																																											GOTERM_BP_FAT	GO:0022402~cell cycle process	20	10.582	0.286116	YKL048C, YFR048W, YMR032W, YML015C, YMR224C, YNL164C, YER149C, YHR120W, YOR066W, YHR157W, YLR254C, YER171W, YPL042C, YDR364C, YBL023C, YDR309C, YPL255W, YCR047C, YKL089W, YCR063W	136
																																											SP_PIR_KEYWORDS	cell cycle	13	6.87831	0.335463	YMR199W, YKL048C, YGL113W, YMR032W, YLR117C, YNL164C, YOR066W, YLR254C, YDR364C, YLR215C, YBL023C, YCR063W, YKL089W	183
																																											GOTERM_CC_FAT	GO:0044430~cytoskeletal part	10	5.29101	0.374146	YLR254C, YKL048C, YBR130C, YMR032W, YPR174C, YER149C, YNL164C, YDR309C, YPL255W, YKL089W	129
																																											GOTERM_BP_FAT	GO:0022403~cell cycle phase	15	7.93651	0.397519	YFR048W, YMR032W, YML015C, YMR224C, YNL164C, YOR066W, YHR120W, YHR157W, YLR254C, YER171W, YPL042C, YDR364C, YBL023C, YPL255W, YKL089W	136
																																											GOTERM_CC_FAT	GO:0005856~cytoskeleton	10	5.29101	0.449806	YLR254C, YKL048C, YBR130C, YMR032W, YPR174C, YER149C, YNL164C, YDR309C, YPL255W, YKL089W	129
																																											GOTERM_BP_FAT	GO:0000279~M phase	11	5.82011	0.540437	YLR254C, YPL042C, YER171W, YFR048W, YMR032W, YMR224C, YNL164C, YPL255W, YHR120W, YHR157W, YKL089W	136
																																											SP_PIR_KEYWORDS	cytoskeleton	5	2.6455	0.546653	YLR254C, YMR032W, YPR174C, YNL164C, YDR309C	183
																																											GOTERM_BP_FAT	GO:0051301~cell division	12	6.34921	0.572258	YLR254C, YMR199W, YKL048C, YDR364C, YMR032W, YLR215C, YER149C, YNL164C, YDR309C, YCR047C, YKL089W, YCR063W	136
																																											SP_PIR_KEYWORDS	cell division	7	3.7037	0.630507	YLR254C, YMR199W, YDR364C, YMR032W, YLR215C, YNL164C, YKL089W	183
																																											GOTERM_CC_FAT	GO:0015630~microtubule cytoskeleton	5	2.6455	0.653183	YLR254C, YPR174C, YNL164C, YPL255W, YKL089W	129
																																											GOTERM_CC_FAT	GO:0005819~spindle	4	2.1164	0.727781	YPR174C, YNL164C, YPL255W, YKL089W	129
																																											GOTERM_BP_FAT	GO:0000280~nuclear division	6	3.1746	0.744747	YLR254C, YER171W, YMR032W, YNL164C, YPL255W, YKL089W	136
																																											GOTERM_BP_FAT	GO:0048285~organelle fission	6	3.1746	0.767429	YLR254C, YER171W, YMR032W, YNL164C, YPL255W, YKL089W	136
																																											SP_PIR_KEYWORDS	mitosis	4	2.1164	0.811027	YLR254C, YMR032W, YNL164C, YKL089W	183
																																											GOTERM_BP_FAT	GO:0000278~mitotic cell cycle	9	4.7619	0.811674	YLR254C, YER171W, YDR364C, YMR032W, YBL023C, YNL164C, YPL255W, YOR066W, YKL089W	136
																																											GOTERM_CC_FAT	GO:0000922~spindle pole	3	1.5873	0.833608	YPR174C, YPL255W, YKL089W	129
																																											GOTERM_BP_FAT	GO:0007067~mitosis	5	2.6455	0.8426	YLR254C, YER171W, YMR032W, YNL164C, YKL089W	136
																																											GOTERM_BP_FAT	GO:0000087~M phase of mitotic cell cycle	5	2.6455	0.849493	YLR254C, YER171W, YMR032W, YNL164C, YKL089W	136
																																											GOTERM_BP_FAT	GO:0007017~microtubule-based process	3	1.5873	0.911069	YLR254C, YPL255W, YKL089W	136
																																											Annotation Cluster 28	Enrichment Score: 0.19152727059997426
																																											Category	Term	Count	%	PValue	Genes	List Total
																																											GOTERM_MF_FAT	GO:0004674~protein serine/threonine kinase activity	5	2.6455	0.441295	YPL042C, YGL179C, YKL048C, YML112W, YBR028C	115
																																											GOTERM_MF_FAT	GO:0004672~protein kinase activity	5	2.6455	0.48077	YPL042C, YGL179C, YKL048C, YML112W, YBR028C	115
																																											GOTERM_BP_FAT	GO:0006468~protein amino acid phosphorylation	5	2.6455	0.53036	YPL042C, YGL179C, YKL048C, YML112W, YBR028C	136
																																											INTERPRO	IPR017442:Serine/threonine protein kinase-related	4	2.1164	0.535096	YPL042C, YGL179C, YKL048C, YBR028C	125
																																											INTERPRO	IPR017441:Protein kinase, ATP binding site	4	2.1164	0.543505	YPL042C, YGL179C, YKL048C, YBR028C	125
																																											INTERPRO	IPR008271:Serine/threonine protein kinase, active site	4	2.1164	0.543505	YPL042C, YGL179C, YKL048C, YBR028C	125
																																											INTERPRO	IPR002290:Serine/threonine protein kinase	3	1.5873	0.572292	YPL042C, YGL179C, YBR028C	125
																																											INTERPRO	IPR000719:Protein kinase, core	4	2.1164	0.576254	YPL042C, YGL179C, YKL048C, YBR028C	125
																																											SMART	SM00220:S_TKc	3	1.5873	0.623801	YPL042C, YGL179C, YBR028C	46
																																											UP_SEQ_FEATURE	domain:Protein kinase	4	2.1164	0.663058	YPL042C, YGL179C, YKL048C, YBR028C	183
																																											UP_SEQ_FEATURE	binding site:ATP	5	2.6455	0.676592	YPL042C, YDR502C, YGL179C, YKL048C, YBR028C	183
																																											SP_PIR_KEYWORDS	kinase	6	3.1746	0.67794	YPL042C, YGL179C, YKL048C, YOL055C, YOR143C, YBR028C	183
																																											SP_PIR_KEYWORDS	serine/threonine-protein kinase	4	2.1164	0.678008	YPL042C, YGL179C, YKL048C, YBR028C	183
																																											UP_SEQ_FEATURE	active site:Proton acceptor	5	2.6455	0.758281	YPL042C, YGL179C, YKL048C, YDR191W, YBR028C	183
																																											GOTERM_BP_FAT	GO:0016310~phosphorylation	5	2.6455	0.79989	YPL042C, YGL179C, YKL048C, YML112W, YBR028C	136
																																											GOTERM_BP_FAT	GO:0006796~phosphate metabolic process	6	3.1746	0.888192	YPL042C, YGL179C, YKL048C, YML112W, YOR283W, YBR028C	136
																																											GOTERM_BP_FAT	GO:0006793~phosphorus metabolic process	6	3.1746	0.892965	YPL042C, YGL179C, YKL048C, YML112W, YOR283W, YBR028C	136
																																											SP_PIR_KEYWORDS	transferase	12	6.34921	0.983216	YPL042C, YDR502C, YKL155C, YGL179C, YKL048C, YOL055C, YJR029W, YGR147C, YCR047C, YPL172C, YOR143C, YBR028C	183
																																											Annotation Cluster 29	Enrichment Score: 0.1675804315370915
																																											Category	Term	Count	%	PValue	Genes	List Total
																																											GOTERM_BP_FAT	GO:0000279~M phase	11	5.82011	0.540437	YLR254C, YPL042C, YER171W, YFR048W, YMR032W, YMR224C, YNL164C, YPL255W, YHR120W, YHR157W, YKL089W	136
																																											SP_PIR_KEYWORDS	meiosis	4	2.1164	0.544876	YPL042C, YFR048W, YMR224C, YHR157W	183
																																											GOTERM_BP_FAT	GO:0007127~meiosis I	3	1.5873	0.662891	YMR224C, YHR120W, YHR157W	136
																																											GOTERM_BP_FAT	GO:0007126~meiosis	5	2.6455	0.727398	YPL042C, YFR048W, YMR224C, YHR120W, YHR157W	136
																																											GOTERM_BP_FAT	GO:0051327~M phase of meiotic cell cycle	5	2.6455	0.727398	YPL042C, YFR048W, YMR224C, YHR120W, YHR157W	136
																																											GOTERM_BP_FAT	GO:0051321~meiotic cell cycle	5	2.6455	0.758463	YPL042C, YFR048W, YMR224C, YHR120W, YHR157W	136
																																											GOTERM_BP_FAT	GO:0006310~DNA recombination	4	2.1164	0.856986	YMR224C, YJR029W, YHR120W, YHR157W	136
																																											Annotation Cluster 30	Enrichment Score: 0.1353006600466216
																																											Category	Term	Count	%	PValue	Genes	List Total
																																											GOTERM_CC_FAT	GO:0005811~lipid particle	3	1.5873	0.317507	YNL231C, YJL052W, YGR175C	129
																																											GOTERM_CC_FAT	GO:0000267~cell fraction	4	2.1164	0.95677	YPL051W, YNL231C, YJL052W, YGR175C	129
																																											GOTERM_CC_FAT	GO:0005626~insoluble fraction	3	1.5873	0.973012	YNL231C, YJL052W, YGR175C	129
																																											GOTERM_CC_FAT	GO:0005624~membrane fraction	3	1.5873	0.973012	YNL231C, YJL052W, YGR175C	129
																																											Annotation Cluster 31	Enrichment Score: 0.131057606057238
																																											Category	Term	Count	%	PValue	Genes	List Total
																																											GOTERM_CC_FAT	GO:0005741~mitochondrial outer membrane	3	1.5873	0.722591	YGL210W, YAR008W, YIL146C	129
																																											GOTERM_CC_FAT	GO:0031968~organelle outer membrane	3	1.5873	0.744619	YGL210W, YAR008W, YIL146C	129
																																											GOTERM_CC_FAT	GO:0019867~outer membrane	3	1.5873	0.751624	YGL210W, YAR008W, YIL146C	129
																																											Annotation Cluster 32	Enrichment Score: 0.12831759597879017
																																											Category	Term	Count	%	PValue	Genes	List Total
																																											GOTERM_BP_FAT	GO:0065003~macromolecular complex assembly	13	6.87831	0.536159	YKR086W, YOR145C, YML015C, YLR117C, YNR011C, YPR186C, YML046W, YBL008W, YCL031C, YDR364C, YBL023C, YNR020C, YNL314W	136
																																											GOTERM_BP_FAT	GO:0006352~transcription initiation	3	1.5873	0.662891	YML015C, YNL314W, YPR186C	136
																																											GOTERM_BP_FAT	GO:0043933~macromolecular complex subunit organization	14	7.40741	0.818588	YKR086W, YOR145C, YML015C, YLR117C, YNR011C, YPR186C, YML046W, YGL246C, YBL008W, YCL031C, YDR364C, YBL023C, YNR020C, YNL314W	136
																																											GOTERM_BP_FAT	GO:0006461~protein complex assembly	6	3.1746	0.885739	YOR145C, YML015C, YBL023C, YNR020C, YNL314W, YPR186C	136
																																											GOTERM_BP_FAT	GO:0070271~protein complex biogenesis	6	3.1746	0.885739	YOR145C, YML015C, YBL023C, YNR020C, YNL314W, YPR186C	136
																																											Annotation Cluster 33	Enrichment Score: 0.1254140589158307
																																											Category	Term	Count	%	PValue	Genes	List Total
																																											SP_PIR_KEYWORDS	trna processing	3	1.5873	0.668054	YAR008W, YJL035C, YKR079C	183
																																											GOTERM_BP_FAT	GO:0006399~tRNA metabolic process	5	2.6455	0.758463	YDL111C, YAR008W, YOL142W, YJL035C, YKR079C	136
																																											GOTERM_BP_FAT	GO:0008033~tRNA processing	3	1.5873	0.829873	YAR008W, YJL035C, YKR079C	136
																																											Annotation Cluster 34	Enrichment Score: 0.11637152911954673
																																											Category	Term	Count	%	PValue	Genes	List Total
																																											SP_PIR_KEYWORDS	ubl conjugation	5	2.6455	0.670093	YDR502C, YDR336W, YKR039W, YML112W, YGR175C	183
																																											UP_SEQ_FEATURE	cross-link:Glycyl lysine isopeptide (Lys-Gly) (interchain with G-Cter in ubiquitin)	3	1.5873	0.763721	YDR502C, YKR039W, YGR175C	183
																																											SP_PIR_KEYWORDS	isopeptide bond	3	1.5873	0.874613	YDR502C, YKR039W, YGR175C	183
																																											Annotation Cluster 35	Enrichment Score: 0.10259017621256447
																																											Category	Term	Count	%	PValue	Genes	List Total
																																											GOTERM_BP_FAT	GO:0030001~metal ion transport	3	1.5873	0.696377	YMR301C, YLR411W, YOR334W	136
																																											GOTERM_BP_FAT	GO:0006812~cation transport	4	2.1164	0.773084	YMR301C, YGL077C, YLR411W, YOR334W	136
																																											GOTERM_MF_FAT	GO:0022890~inorganic cation transmembrane transporter activity	3	1.5873	0.820099	YGL077C, YLR411W, YOR334W	115
																																											GOTERM_BP_FAT	GO:0006811~ion transport	5	2.6455	0.82803	YMR301C, YLR348C, YGL077C, YLR411W, YOR334W	136
																																											SP_PIR_KEYWORDS	ion transport	3	1.5873	0.839587	YMR301C, YLR411W, YOR334W	183
																																											Annotation Cluster 36	Enrichment Score: 0.0909904933855605
																																											Category	Term	Count	%	PValue	Genes	List Total
																																											GOTERM_BP_FAT	GO:0016570~histone modification	4	2.1164	0.630891	YMR075W, YPL254W, YGL058W, YDR191W	136
																																											GOTERM_BP_FAT	GO:0016569~covalent chromatin modification	4	2.1164	0.630891	YMR075W, YPL254W, YGL058W, YDR191W	136
																																											SP_PIR_KEYWORDS	chromatin regulator	3	1.5873	0.862389	YMR075W, YBL008W, YGL058W	183
																																											GOTERM_BP_FAT	GO:0016568~chromatin modification	5	2.6455	0.880271	YMR075W, YBL008W, YPL254W, YGL058W, YDR191W	136
																																											GOTERM_BP_FAT	GO:0006325~chromatin organization	5	2.6455	0.942338	YMR075W, YBL008W, YPL254W, YGL058W, YDR191W	136
																																											GOTERM_BP_FAT	GO:0051276~chromosome organization	5	2.6455	0.999131	YMR075W, YBL008W, YPL254W, YGL058W, YDR191W	136
																																											Annotation Cluster 37	Enrichment Score: 0.09037016647401225
																																											Category	Term	Count	%	PValue	Genes	List Total
																																											GOTERM_BP_FAT	GO:0046394~carboxylic acid biosynthetic process	5	2.6455	0.716415	YDR502C, YNR057C, YER081W, YGL055W, YOR236W	136
																																											GOTERM_BP_FAT	GO:0016053~organic acid biosynthetic process	5	2.6455	0.716415	YDR502C, YNR057C, YER081W, YGL055W, YOR236W	136
																																											GOTERM_BP_FAT	GO:0008652~cellular amino acid biosynthetic process	3	1.5873	0.911069	YDR502C, YER081W, YOR236W	136
																																											GOTERM_BP_FAT	GO:0009309~amine biosynthetic process	3	1.5873	0.930335	YDR502C, YER081W, YOR236W	136
																																											Annotation Cluster 38	Enrichment Score: 0.08457719179201632
																																											Category	Term	Count	%	PValue	Genes	List Total
																																											SP_PIR_KEYWORDS	DNA damage	6	3.1746	0.641836	YKL114C, YER171W, YMR224C, YGL058W, YML112W, YHR120W	183
																																											SP_PIR_KEYWORDS	dna repair	5	2.6455	0.742231	YKL114C, YER171W, YMR224C, YGL058W, YHR120W	183
																																											GOTERM_BP_FAT	GO:0006259~DNA metabolic process	12	6.34921	0.846907	YNL218W, YKL114C, YER171W, YGL113W, YBR130C, YMR224C, YLR117C, YGL058W, YJR029W, YBL023C, YHR120W, YHR157W	136
																																											GOTERM_BP_FAT	GO:0006974~response to DNA damage stimulus	8	4.2328	0.855002	YNL218W, YKL114C, YER171W, YMR032W, YMR224C, YGL058W, YML112W, YHR120W	136
																																											GOTERM_BP_FAT	GO:0006281~DNA repair	6	3.1746	0.916219	YNL218W, YKL114C, YER171W, YMR224C, YGL058W, YHR120W	136
																																											GOTERM_BP_FAT	GO:0033554~cellular response to stress	9	4.7619	0.983494	YNL218W, YKL114C, YER171W, YMR032W, YMR224C, YOL031C, YGL058W, YML112W, YHR120W	136
																																											Annotation Cluster 39	Enrichment Score: 0.08292439202310053
																																											Category	Term	Count	%	PValue	Genes	List Total
																																											GOTERM_BP_FAT	GO:0032505~reproduction of a single-celled organism	6	3.1746	0.744747	YKL048C, YEL049W, YBR130C, YMR224C, YGL261C, YER149C, YDR309C	136
																																											GOTERM_BP_FAT	GO:0019953~sexual reproduction	7	3.7037	0.772903	YML046W, YKL048C, YEL049W, YMR224C, YMR065W, YGL261C, YER149C, YDR309C	136
																																											GOTERM_BP_FAT	GO:0022413~reproductive process in single-celled organism	4	2.1164	0.837988	YKL048C, YEL049W, YBR130C, YMR224C, YGL261C	136
																																											GOTERM_BP_FAT	GO:0003006~reproductive developmental process	3	1.5873	0.883537	YEL049W, YBR130C, YMR224C, YGL261C	136
																																											GOTERM_BP_FAT	GO:0048610~reproductive cellular process	5	2.6455	0.903195	YKL048C, YEL049W, YBR130C, YMR224C, YMR065W, YGL261C	136
																																											Annotation Cluster 40	Enrichment Score: 0.0771884583078892
																																											Category	Term	Count	%	PValue	Genes	List Total
																																											SP_PIR_KEYWORDS	repressor	6	3.1746	0.247629	YPL042C, YMR075W, YBL008W, YNR009W, YKR034W, YDR191W	183
																																											GOTERM_BP_FAT	GO:0051172~negative regulation of nitrogen compound metabolic process	5	2.6455	0.920254	YPL042C, YGR280C, YNR009W, YJL110C, YDR191W	136
																																											GOTERM_BP_FAT	GO:0045934~negative regulation of nucleobase, nucleoside, nucleotide and nucleic acid metabolic process	5	2.6455	0.920254	YPL042C, YGR280C, YNR009W, YJL110C, YDR191W	136
																																											GOTERM_BP_FAT	GO:0010558~negative regulation of macromolecule biosynthetic process	5	2.6455	0.924079	YPL042C, YGR280C, YNR009W, YJL110C, YDR191W	136
																																											GOTERM_BP_FAT	GO:0031327~negative regulation of cellular biosynthetic process	5	2.6455	0.931243	YPL042C, YGR280C, YNR009W, YJL110C, YDR191W	136
																																											GOTERM_BP_FAT	GO:0009890~negative regulation of biosynthetic process	5	2.6455	0.934594	YPL042C, YGR280C, YNR009W, YJL110C, YDR191W	136
																																											GOTERM_BP_FAT	GO:0016481~negative regulation of transcription	4	2.1164	0.950784	YPL042C, YNR009W, YJL110C, YDR191W	136
																																											GOTERM_BP_FAT	GO:0010629~negative regulation of gene expression	4	2.1164	0.953471	YPL042C, YNR009W, YJL110C, YDR191W	136
																																											GOTERM_BP_FAT	GO:0010605~negative regulation of macromolecule metabolic process	5	2.6455	0.969165	YPL042C, YGR280C, YNR009W, YJL110C, YDR191W	136
																																											GOTERM_BP_FAT	GO:0045892~negative regulation of transcription, DNA-dependent	3	1.5873	0.977014	YPL042C, YJL110C, YDR191W	136
																																											GOTERM_BP_FAT	GO:0051253~negative regulation of RNA metabolic process	3	1.5873	0.977749	YPL042C, YJL110C, YDR191W	136
																																											Annotation Cluster 41	Enrichment Score: 0.07442778813148182
																																											Category	Term	Count	%	PValue	Genes	List Total
																																											GOTERM_CC_FAT	GO:0000785~chromatin	5	2.6455	0.626378	YMR075W, YBL054W, YGL113W, YLR117C, YPR104C	129
																																											GOTERM_CC_FAT	GO:0000790~nuclear chromatin	4	2.1164	0.751928	YMR075W, YBL054W, YGL113W, YPR104C	129
																																											GOTERM_CC_FAT	GO:0000228~nuclear chromosome	7	3.7037	0.913044	YMR075W, YBL054W, YGL113W, YPR104C, YBL023C, YHR157W, YKL089W	129
																																											GOTERM_CC_FAT	GO:0044454~nuclear chromosome part	6	3.1746	0.934723	YMR075W, YBL054W, YGL113W, YPR104C, YBL023C, YKL089W	129
																																											GOTERM_CC_FAT	GO:0005694~chromosome	9	4.7619	0.942738	YMR075W, YBL054W, YBL008W, YGL113W, YLR117C, YPR104C, YBL023C, YHR157W, YKL089W	129
																																											GOTERM_CC_FAT	GO:0044427~chromosomal part	8	4.2328	0.943746	YMR075W, YBL054W, YBL008W, YGL113W, YLR117C, YPR104C, YBL023C, YKL089W	129
																																											Annotation Cluster 42	Enrichment Score: 0.0731836426737755
																																											Category	Term	Count	%	PValue	Genes	List Total
																																											GOTERM_BP_FAT	GO:0055066~di-, tri-valent inorganic cation homeostasis	3	1.5873	0.607252	YOL002C, YMR301C, YDR492W	136
																																											GOTERM_BP_FAT	GO:0030005~cellular di-, tri-valent inorganic cation homeostasis	3	1.5873	0.607252	YOL002C, YMR301C, YDR492W	136
																																											GOTERM_BP_FAT	GO:0030003~cellular cation homeostasis	3	1.5873	0.848379	YOL002C, YMR301C, YDR492W	136
																																											GOTERM_BP_FAT	GO:0055080~cation homeostasis	3	1.5873	0.861045	YOL002C, YMR301C, YDR492W	136
																																											GOTERM_BP_FAT	GO:0055082~cellular chemical homeostasis	3	1.5873	0.893484	YOL002C, YMR301C, YDR492W	136
																																											GOTERM_BP_FAT	GO:0006873~cellular ion homeostasis	3	1.5873	0.893484	YOL002C, YMR301C, YDR492W	136
																																											GOTERM_BP_FAT	GO:0019725~cellular homeostasis	3	1.5873	0.936493	YOL002C, YMR301C, YDR492W	136
																																											GOTERM_BP_FAT	GO:0050801~ion homeostasis	3	1.5873	0.961554	YOL002C, YMR301C, YDR492W	136
																																											GOTERM_BP_FAT	GO:0048878~chemical homeostasis	3	1.5873	0.961554	YOL002C, YMR301C, YDR492W	136
																																											GOTERM_BP_FAT	GO:0042592~homeostatic process	3	1.5873	0.995826	YOL002C, YMR301C, YDR492W	136
																																											Annotation Cluster 43	Enrichment Score: 0.046856610980515336
																																											Category	Term	Count	%	PValue	Genes	List Total
																																											GOTERM_CC_FAT	GO:0000324~fungal-type vacuole	4	2.1164	0.894586	YOL019W, YPL163C, YKR039W, YMR088C	129
																																											GOTERM_CC_FAT	GO:0000322~storage vacuole	4	2.1164	0.894586	YOL019W, YPL163C, YKR039W, YMR088C	129
																																											GOTERM_CC_FAT	GO:0000323~lytic vacuole	4	2.1164	0.894586	YOL019W, YPL163C, YKR039W, YMR088C	129
																																											GOTERM_CC_FAT	GO:0005773~vacuole	5	2.6455	0.907208	YOL019W, YPL163C, YEL064C, YKR039W, YMR088C	129
																																											Annotation Cluster 44	Enrichment Score: 0.015978238873452958
																																											Category	Term	Count	%	PValue	Genes	List Total
																																											UP_SEQ_FEATURE	topological domain:Lumenal	6	3.1746	0.92788	YDR492W, YBL020W, YLR411W, YMR065W, YGL055W, YGR175C	183
																																											GOTERM_CC_FAT	GO:0042175~nuclear envelope-endoplasmic reticulum network	4	2.1164	0.935596	YBL020W, YPL051W, YMR065W, YGL055W	129
																																											GOTERM_CC_FAT	GO:0044432~endoplasmic reticulum part	4	2.1164	0.959204	YBL020W, YMR065W, YOL031C, YGL055W	129
																																											SP_PIR_KEYWORDS	endoplasmic reticulum	7	3.7037	0.975928	YDR492W, YBL020W, YMR065W, YOL031C, YNL231C, YGL055W, YGR175C	183
																																											GOTERM_CC_FAT	GO:0005789~endoplasmic reticulum membrane	3	1.5873	0.977879	YBL020W, YMR065W, YGL055W	129
																																											GOTERM_CC_FAT	GO:0005783~endoplasmic reticulum	9	4.7619	0.978897	YDR492W, YBL020W, YEL064C, YMR065W, YOL031C, YNL231C, YGL055W, YHR036W, YGR175C	129
																																											GOTERM_CC_FAT	GO:0012505~endomembrane system	6	3.1746	0.993622	YBL020W, YPL051W, YPR174C, YMR065W, YGL055W, YHR036W	129
																																											Annotation Cluster 45	Enrichment Score: 5.4970629005226706E-5
																																											Category	Term	Count	%	PValue	Genes	List Total
																																											GOTERM_BP_FAT	GO:0070727~cellular macromolecule localization	4	2.1164	0.999624	YBR130C, YPL051W, YOL031C, YHR036W	136
																																											SP_PIR_KEYWORDS	protein transport	4	2.1164	0.999708	YGL210W, YPL051W, YOL031C, YHR036W	183
																																											GOTERM_BP_FAT	GO:0006886~intracellular protein transport	3	1.5873	0.999754	YPL051W, YOL031C, YHR036W	136
																																											GOTERM_BP_FAT	GO:0034613~cellular protein localization	3	1.5873	0.999924	YPL051W, YOL031C, YHR036W	136
																																											GOTERM_BP_FAT	GO:0046907~intracellular transport	6	3.1746	0.999988	YLR254C, YPL051W, YOL031C, YHR036W, YOR334W, YCR047C	136
																																											GOTERM_BP_FAT	GO:0015031~protein transport	4	2.1164	0.999993	YGL210W, YPL051W, YOL031C, YHR036W	136
																																											GOTERM_BP_FAT	GO:0045184~establishment of protein localization	4	2.1164	0.999998	YGL210W, YPL051W, YOL031C, YHR036W	136
																																											GOTERM_BP_FAT	GO:0008104~protein localization	4	2.1164	1	YGL210W, YPL051W, YOL031C, YHR036W	136
[truncated: 6 more columns]

## Sheet: 3a
Notes				Genes														Summarized results
Transcriptome GO enrichment analysis for pertimepoint analysis
				V2	V3	V4	V6	V7	V8	V10	V11	V12	V14	V15	V16	Background		Section	Enrichement_Score	Representative_term
upregulated				YBR296C	YLR121C	YAL032C	YBR296C	YER011W	YNL157W	YJR129C	YDR176W	YLL038C	YJR129C	YAL013W	YJR083C	YOR323C		1	0 599258693560301	oxidation reduction
downregulated				YDR218C	YLR194C	YIL170W	YDR218C	YMR316W	YJR116W	YJL060W	YOR060C	YCR003W	YJL060W	YGR171C	YOR060C	YDR158W		1	0 877154607156742	plasma membrane
				YOR237W	YGL045W	YDL243C	YOR237W	YKL178C	YNL275W	YJL139C	YDL118W	YDR268W	YJL139C	YOR221C	YGR077C	YPR058W		1	1 32105075191899	sporulation
Gene list	Section	t		YKL177W	YJL165C	YDL233W	YKL177W	YMR316C-A	YLR121C	YDR253C	YMR032W	YKL011C	YDR253C	YBL005W-A	YML119W	YOR063W		1	1 76145631113015	integral to membrane
V2	1	t9,10,11; new changes (also includes new changes from t8, which are present in upregulated transcriptome, but not in proteome)		YFR023W	YIL171W	YGL127C	YFR023W	YBR296C	YJR061W	YHR011W	YLR402W	YKL169C	YHR011W	YJL139C	YGR025W	YHR018C		1	1 85956496760162	cell wall
V3	2	t12,13,14; new changes		YJR078W	YPL038W-A	YJR128W	YJR078W	YBR056W-A	YOR029W	YNL037C	YLR302C	YMR193W	YNL037C	YDL186W	YJL127W-A	YDR012W		2	1 02233499747288	membrane
V4	3	t15,16,17; new changes		YDL246C	YDR522C	YGR213C	YDL246C	YBR056C-B	YER011W	YGR202C	YLR140W	YKL170W	YGR202C	YNL198C	YEL023C	YIR034C		2	1 1747688818057	plasma membrane
V6	4	t9,10,11; previously changed		YNL017C	YGL179C	YLR445W	YNL017C	YGR121C	YLR194C	YMR046C	YGR108W	YGR076C	YMR046C	YDR253C	YIL084C	YEL017C-A		2	1 56476045167841	cell wall
V7	5	t12,13,14; previously changed		YKL178C	YJL038C	YOR049C	YKL178C	YOR010C	YOL016C	YFR030W	YOR333C	YEL056W	YFR030W	YHR011W	YMR032W	YPR059C		2	1 58746110226954	sporulation
V8	6	t15,16,17; previously changed		YBR056W-A	YFR026C	YMR003W	YBR056W-A	YDR218C	YMR316W	YOR142W-B	YLR303W	YGR080W	YOR142W-B	YNL037C	YPL042C	YGL202W		2	3 21575165083907	integral to membrane
V10	7	t9,10,11; new changes		YBR056C-B	YJL094C	YER185W	YBR056C-B	YBR005W	YKL178C	YGR027W-A	YHR214W	YFR007W	YGR027W-A	YGR202C	YGR171C	YGR267C		3	0 847170790131802	metal ion binding
V11	8	t12,13,14; new changes		YOR010C	YLL059C	YCR020C	YOR010C	YJR156C	YGL045W	YOR264W	YMR195W	YGR039W	YDR252W	YDL127W	YGR206W	YIL043C		3	0 87801025339384	sporulation
V12	9	t15,16,17; new changes		YBR005W	YOL015W	YGR066C	YBR005W	YOR237W	YMR316C-A	YDR252W	YPR167C	YJR080C	YJL212C	YMR046C	YOR221C	YJR016C		3	0 978165489374334	transcription regulation
V14	10	t9,10,11; previously changed		YOR009W	YDR034C-A	YGR087C	YOR009W	YOR009W	YPL024W	YJL212C	YKL044W	YIR020C-B	YOL097W-A	YFR030W	YBL005W-A	YIL116W		3	1 00326567241699	oxidation reduction
V15	11	t12,13,14; previously changed		YGR032W	YOR383C	YBR157C	YGR032W	YGR032W	YEL049W	YOL097W-A	YML119W	YHR165W-A	YGR036C	YGR027W-A	YMR072W	YAL037C-B		3	1 31370894962171	plasma membrane
V16	12	t15,16,17; previously changed		YML066C	YHR137C-A	YJR094C	YML066C	YAL063C-A	YLR460C	YGR036C	YIL084C	YOR342C	YOR292C	YJL212C	YLR140W	YML067C		4	1 56678063750994	sporulation
				YLL060C	YNL278W	YHR199C	YLL060C	YML066C	YGL247W	YCR024C	YPL173W	YKL007W	YPR168W	YOL097W-A	YPL173W	YDR127W		4	1 57702027241871	cell wall
Key				YMR017W	YOR161C-C	YPL192C	YMR017W	YPR015C	YCL023C	YIR018C-A	YNL180C	YGR113W	YLR139C	YGR036C	YGR108W	YOR222W		5	1 2103012642937	membrane
time (h)	t			YLR120C	YDL011C	YMR020W	YLR120C	YDR043C	YLR461W	YOR292C	YMR013C-A	YPL205C	YOR192C-C	YOR292C	YLR079W	YHL033C		5	2 73959325433312	sporulation
7.8 - 17.8	9			YBR040W	YOR029W	YLR042C	YBR040W	YFL011W	YLR213C	YNL277W	YHR152W	YHR073W-A	YMR253C	YPR168W	YNL180C	YDR487C		5	3 52254675275508	cell wall
22.0027	10			YOL160W	YOL016C	YGL255W	YOL160W	YAR019W-A	YJL165C	YPR168W	YNL179C	YBR146W	YGL006W-A	YGL263W	YBR097W	YAL038W		5	4 16330493070734	integral to membrane
26.796	11			YFL020C	YCL023C	YDL013W	YFL020C	YLL060C	YPL149W	YDR470C	YLR201C	YDL119C	YOR263C	YLR139C	YDR170W-A	YGR106C		6	0 542985455436017	transcription regulation
32.2269	12			YNL208W	YLR461W	YNL205C	YNL208W	YMR017W	YBR296C	YLR139C	YFL012W-A	YNL122C	YJR010W	YOR192C-C	YDL127W	YHR174W		6	0 705806608928971	mitochondria (ETC)
38.38	13			YER085C	YLR213C	YMR018W	YER085C	YDL010W	YBR056W-A	YOR192C-C	YPR174C	YBR038W		YDR191W	YDR197W	YCR024C-A		6	1 07506255325049	sulfur metabolic process
45.3516	14			YHR219W	YDR533C	YFL003C	YHR219W	YPL171C	YBR004C	YMR253C	YER175W-A	YBR229C		YLR090W	YMR046C	YHR215W		6	1 09520338742583	membrane
53.2504	15			YDL020C	YBR004C	YDL244W	YDL020C	YGL166W	YBR056C-B	YGL006W-A	YJR083C	YGL049C		YMR253C	YFR030W	YGL224C		6	2 18349190459379	sporulation
62.1996	16			YDL234C	YNL192W	YOL152W	YDL234C	YKL177W	YGR121C	YOR263C	YGR077C	YNL055C		YGL006W-A	YDR261C-C	YCL009C		6	3 29431395848105	cell wall
72.3392	17			YFR012W	YLR004C	YJL150W	YFR012W	YGL165C	YPL038W-A	YHR022C	YGR025W	YPR158W-A		YOR263C	YOR125C	YHR183W		6	4 36386477169836	integral to membrane
				YMR316W	YBR069C	YCR104W		YFR023W	YDR182W-A	YJR010W	YJL127W-A	YDR229W		YJR010W	YHR152W	YKL006W		7	0 854089891767482	mitochondria (translation)
				YMR316C-A	YOL089C	YBR201C-A		YER084W-A	YDR522C	YAL013W	YEL023C	YLL024C		YOR060C	YJR062C	YFL026W		7	1 20245609290246	mitochondria (respiration)
				YGR121C	YIL056W	YGR209C		YLR108C	YJL027C	YGR171C	YPL042C	YGL206C		YDL118W	YER058W	YGL026C		7	1 59093601039331	amino acid biosynthesis
				YJR156C	YOL163W	YKL043W		YLR120C	YBR134W	YOR221C	YGR206W	YKL140W		YMR032W	YGR027W-A	YBR263W		7	1 72398152034989	retrotransposition
				YAL063C-A	YER046W	YFL019C		YCR098C	YGL179C	YBL005W-A	YMR072W	YGL085W		YLR140W	YLL009C	YAL044C		8	0 900418692431157	mitochondria (general)
				YPR015C	YNL134C	YDR259C		YJR078W	YNL192W	YDL186W	YLR079W	YDL052C		YGR108W	YMR195W	YPL218W		8	1 02831957254057	retrotransposition
				YDR043C	YPR049C	YLR154C-H		YML083C	YJL038C	YNL198C	YBR097W	YDL071C		YHR214W	YIL098C	YOR039W		9	0 942971120374257	heme metabolic process
				YAR019W-A	YFR054C	YMR030W		YDL009C	YFL062W	YDL127W	YDR170W-A	YJR088C		YMR195W	YLR049C	YBR103W		9	1 31424002285147	mitochondria (general)
				YDL010W	YKR053C	YHL044W		YOR385W	YLR004C	YMR069W	YDR197W	YAR018C		YKL044W	YLR201C	YFL010C		9	2 28679107725071	mitochondria (translation)
				YJR159W	YOR273C	YOR028C		YBR040W	YFR026C	YGL263W	YDR261C-C	YNL252C		YML119W	YGR036C	YOR355W		10	0 813938123824491	nucleotidyltransferase
				YGL166W	YHL050C	YLR323C		YOL160W	YBR069C	YDR191W	YOR125C	YGL129C		YIL084C	YCR024C	YIL094C		10	0 884427178642408	mitochondria (respiration)
				YGL165C	YLL025W	YCR102C		YFL020C	YML058W-A	YLR090W	YJR062C	YJL154C		YPL173W	YFL012W-A	YBL091C		10	1 13894297622367	amino acid biosynthesis
				YER084W-A	YNR076W	YBR033W		YDL246C	YOR010C	YHR035W	YER058W	YDR484W		YNL180C	YPR174C	YOR202W		10	1 35355672661707	retrotransposition
				YLR108C	YHL049C	YAR031W		YKL221W	YDR072C		YLL009C	YBR152W		YHR152W	YPR168W	YCR024C-B		11	0 688766659926841	histone deacetylation
				YCR098C	YNL157W	YOR153W		YNL277W-A	YDR218C		YIL098C	YPR008W		YLR201C	YOL117W	YBR118W		11	0 741791152285766	amino acid biosynthesis
				YML083C	YJR116W	YLR142W		YPR145C-A	YBR005W		YLR049C	YCR018C		YCR024C	YLR139C	YHR025W		11	0 774499834341991	mitochondria (tRNA aminoacylation)
				YDL009C	YNL275W	YER188W		YNL208W	YJL094C		YOL117W	YJL051W		YFL012W-A	YDR034C-C	YIL164C		11	0 961774124972338	retrotransposition
				YOR385W	YJR061W	YBR066C		YER085C	YOR237W		YDR034C-C	YMR100W		YPR174C	YDR136C	YML001W		11	1 83815705952067	mitochondria (respiration)
				YKL221W	YPL024W	YBL065W		YPL005W	YNR064C		YDR136C	YDR065W		YER175W-A	YLR090W	YBR031W		12	0 622003332582215	histone modification
				YNL277W-A	YEL049W	YER014C-A		YHR219W	YBL108C-A		YMR278W	YGL040C			YOR263C	YNL154C		12	0 641750680751444	regulation of cyclin-dependent protein kinase
				YPL005W	YLR460C	YMR009W		YDL020C	YBR068C		YLR202C	YIL070C			YMR278W	YLR359W		12	0 988154526488829	mitochondria (tRNA aminoacylation)
				YBR302C	YGL247W	YIL024C		YDL234C	YOR009W		YPR047W	YNL216W			YLR202C	YLR029C		12	1 37709186568374	negative regulation of protein assembly
				YOR381W-A	YPL149W	YHR007C-A		YBR302C	YGR032W			YGR068C			YER175W-A	YLR088W		12	1 55723570526052	mitochondria (general)
				YGR146C	YDR182W-A	YJL215C		YFR012W	YAL063C-A			YGL178W			YJR010W	YHL016C		12	1 63704149297293	mitochondria (respiration)
				YER011W	YJL027C	YHL045W		YOR381W-A	YML066C			YLR315W			YPR047W	YEL009C		12	2 54952827265207	mitochondria (translation)
				YFL011W	YBR134W	YLR361C-A		YGR146C	YPR015C			YOR158W			YLL038C	YEL021W		12	3 32348355925599	retrotransposition
				YPL171C	YML084W	YOL156W		YNL017C	YDR043C			YLR453C			YCR003W	YMR243C
				YPR145C-A	YFL062W	YDR118W-A		YLR121C	YOL089C			YNL185C			YDR268W	YBL051C
					YML058W-A	YOR316C-A		YLR194C	YFL011W			YJL180C			YDL118W	YGR124W
					YDR072C	YNL204C		YGL045W	YPL221W			YPL215W			YKL011C	YOR331C
					YNR064C	YCR041W		YJL165C	YDR169C-A			YPL181W			YKL169C	YNL178W
					YBL108C-A	YCR039C		YPL038W-A	YAR019W-A			YDR318W			YMR193W	YLL048C
					YBR068C	YLR187W		YDR522C	YLR094C			YGR260W			YKL170W	YLR179C
					YGL175C	YJL217W		YGL179C	YIL056W			YOR087W			YGR076C	YEL027W
					YPL221W	YLR054C		YJL038C	YLL060C			YKL092C			YEL056W	YGR240C
					YDR169C-A	YHR180W		YFR026C	YOL163W			YML053C			YJL139C	YOR184W
					YLR094C	YPR195C		YJL094C	YER046W			YIL093C			YGR080W	YER016W
					YNL285W	YIR018C-A		YOL015W	YNL285W			YOR025W			YHR011W	YOR270C
					YNL251C	YCL001W-A		YDR034C-A	YMR017W			YGR283C			YFR007W	YPL131W
					YDR246W-A	YKR093W		YOR383C	YDL010W			YNL184C			YGR039W	YHR123W
					YER064C	YJL136W-A		YHR137C-A	YPR049C			YNL041C			YJR080C	YLR052W
					YIL046W	YKL044W		YNL278W	YJR159W			YML016C			YHR214W	YER074W
					YGL261C	YJR157W		YOR161C-C	YFR054C			YOR131C			YOR142W-B	YGL123C-A
					YJR047C	YMR133W		YDL011C	YPL171C			YMR291W			YOR264W	YLL018C
					YPL026C	YDR111C		YOR029W	YOL015W			YEL025C			YIR020C-B	YEL061C
					YNR072W	YPL200W		YOL016C	YGL166W			YHR044C			YOR342C	YOL103W
					YNL018C	YHR137W		YCL023C	YKL177W			YHR088W			YOR292C	YMR205C
						YHL009W-A		YLR461W	YDR034C-A			YPL245W			YKL007W	YGL022W
						YGR182C		YLR213C	YOR383C			YNL098C			YDR176W	YER105C
						YNL033W		YBR004C	YDR246W-A			YOR110W			YAL013W	YGR125W
						YBL094C		YNL192W	YER064C			YML037C			YGR113W	YLR264W
								YLR004C	YGL165C			YPR011C			YHR073W-A	YLR066W
								YBR069C	YFR023W			YBL105C			YJR129C	YHR182C-A
								YOL089C	YKR053C			YOR101W			YBR146W	YHR143W
								YIL056W	YLR108C			YER037W			YDL119C	YMR083W
								YOL163W	YLR120C			YPL182C			YNL198C	YMR120C
								YER046W	YHR137C-A			YJR045C			YBR038W	YMR230W
								YNL134C	YNL278W			YJR079W			YNL037C	YML104C
								YPR049C	YJR078W			YLR069C			YGR202C	YHR208W
								YFR054C	YIL046W			YDR412W			YMR013C-A	YPL096C-A
								YKR053C	YML083C			YDR379W			YBR229C	YDR050C
								YOR273C	YDL009C			YGR062C			YGL049C	YLR432W
								YHL050C	YOR385W			YER078C			YMR069W	YER019C-A
								YLL025W	YOR161C-C			YLR225C			YNL055C	YOR332W
								YNR076W	YBR040W			YDR413C			YPR158W-A	YFL004W
								YHL049C	YOL160W			YLR253W			YDR229W	YLR447C
								YER011W	YFL020C			YML084W			YLL024C	YDL095W
								YFL011W	YDL246C			YPR045C			YGL206C	YGR020C
								YPL171C	YKL221W			YKL220C			YDR470C	YGL103W
								YPR145C-A	YOR273C			YJR153W			YKL140W	YFL046W
									YNL277W-A			YJL160C				YBR196C
									YPR145C-A			YGL082W				YIL069C
									YNL208W			YDR274C				YDL185W
									YER085C			YPR185W				YLL014W
									YGL261C			YPL132W				YNR043W
									YPL005W			YGL098W				YPR114W
									YHR219W			YLR006C				YGL234W
									YDL020C			YDR309C				YNL131W
									YHL050C			YLR334C				YPR035W
									YLL025W			YHL019C				YIL163C
									YDL234C			YHR086W				YNL190W
									YBR302C			YBR119W				YLR339C
									YFR012W			YGL235W				YFR025C
									YJR047C			YGR068W-A				YIL145C
									YNR072W			YCL051W				YOR164C
									YNR076W			YDR371C-A				YIL114C
									YGR146C			YBR240C				YCL011C
									YHL049C			YGL132W				YJR134C
									YNL017C			YMR124W				YGL102C
									YNL018C			YHL036W				YLR021W
									YDL011C			YBR213W				YCR059C
									YAL032C			YOL096C				YBR043C
									YIL170W			YDR102C				YLR413W
									YDL243C			YDR314C				YML106W
									YDL233W			YGR247W				YDL131W
									YGL127C			YML122C				YGR192C
									YJR128W			YNR075W				YKL152C
									YGR213C			YJL100W				YFR035C
									YLR445W			YLR218C				YKL128C
									YOR049C			YGL059W				YGR172C
									YJR156C			YMR257C				YPR086W
									YMR003W			YBR226C				YLR044C
									YER185W			YIL141W				YKL060C
									YCR020C			YGL236C				YDL093W
									YGR066C			YBL012C				YBR187W
									YER084W-A			YLR436C				YMR294W
									YGR087C			YBR109W-A				YJR118C
									YBR157C			YPL257W				YDR062W
									YJR094C							YIL085C
									YHR199C							YOL119C
									YPL192C							YDL198C
									YMR020W							YHR172W
									YLR042C							YKL153W
									YDR533C							YOR160W
									YNL205C							YIL047C
									YMR018W							YEL002C
									YFL003C							YPL010W
									YDL244W							YML078W
									YOL152W							YDL170W
									YJL150W							YBR205W
									YCR104W							YOR326W
									YBR201C-A							YPL234C
									YGR209C							YER055C
									YKL043W							YLR420W
									YFL019C							YLR452C
									YDR259C							YLR167W
									YLR154C-H							YOR096W
									YMR030W							YDR035W
									YHL044W							YPL160W
									YOR028C							YBR115C
																YLR287C-A
																YIL003W
																YAR015W
																YDR226W
																YHR076W
																YGL008C
																YPL128C
																YBR127C
																YJR145C
																YGL135W
																YIL148W
																YBL052C
																YLR340W
																YGL226C-A
																YJR132W
																YGR034W
																YCR031C
																YDL130W
																YHR029C
																YGL076C
																YDR450W
																YDL185C-A
																YDL191W
																YLL051C
																YAL007C
																YBR189W
																YCR048W
																YHR019C
																YBR109C
																YKR043C
																YDR385W
																YDR064W
																YFR037C
																YBR162W-A
																YLR264C-A
																YKL214C
																YGL242C
																YER122C
																YNL010W
																YOR080W
																YKL084W
																YNL307C
																YMR080C
																YDR469W
																YMR298W
																YHR121W
																YGL030W
																YHR003C
																YMR062C
																YBL087C
																YER089C
																YNL316C
																YDL055C
																YLL044W
																YPL083C
																YLR149C-A
																YOR197W
																YER109C
																YFL010W-A
																YDR447C
																YOR369C
																YCL005W-A
																YIL115C
																YPL143W
																YER090C-A
																YDL096C
																YGL257C
																YDL229W
																YBR228W
																YDL081C
																YNL048W
																YDR167W
																YGR061C
																YOR226C
																YNL149C
																YGL123W
																YER090W
																YDR236C
																YPR169W-A
																YOR109W
																YPL142C
																YNL302C
																YMR183C
																YLR285C-A
																YDL226C
																YML063W
																YLR062C
																YER145C-A
																YPR145W
																YFR036W-A
																YPR170W-B
																YBR156C
																YLR061W
																YPR132W
																YDL036C
																YNL238W
																YAL022C
																YGR207C
																YJR031C
																YOL003C
																YJL121C
																YMR312W
																YER113C
																YHL015W
																YLR335W
																YBR084C-A
																YGL140C
																YLL045C
																YNL085W
																YGR012W
																YGR148C
																YPR088C
																YGL215W
																YML026C
																YOL137W
																YJL024C
																YPR043W
																YOR099W
																YOL005C
																YIL147C
																YDL133C-A
																YDR019C
																YLR048W
																YGR227W
																YPL208W
																YLR418C
																YPR036W
																YBL002W
																YDR454C
																YJR123W
																YKL008C
																YIL165C
																YLL033W
																YBL032W
																YKR088C
																YGR118W
																YGL137W
																YNL236W
																YDL145C
																YOR167C
																YKL030W
																YER001W
																YER083C
																YER072W
																YMR149W
																YJR013W
																YBL088C
																YIL047C-A
																YLR075W
																YDL061C
																YDR372C
																YDR468C
																YBR291C
																YCL028W
																YGR064W
																YPR044C
																YHR141C
																YNL016W
																YDR170C
																YOL086C
																YHR203C
																YIL041W
																YDR222W
																YCL005W
																YLR301W
																YER087C-B
																YGL189C
																YPR170W-A
																YGL186C
																YPR004C
																YGR027C
																YOR085W
																YGL147C
																YFR034W-A
																YNL040W
																YGL220W
																YLR208W
																YDR292C
																YJL097W
																YEL051W
																YCR049C
																YKL033W
																YCL030C
																YER176W
																YER034W
																YJR075W
																YDR408C
																YBR048W
																YCR028C
																YNR032C-A
																YGR208W
																YGL027C
																YDR434W
																YJR014W
																YJL189W
																YER056C-A
																YER146W
																YHR111W
																YDR289C
																YDR033W
																YKL180W
																YBL003C
																YBR058C
																YHR026W
																YKR068C
																YKL211C
																YDR356W
																YDL066W
																YGR214W
																YOR375C
																YHR186C
																YJL167W
																YGR001C
																YDR439W
																YMR242C
																YLR185W
																YMR121C
																YNL263C
																YKL046C
																YLR188W
																YDR458C
																YDR239C
																YMR292W
																YDR210W
																YGL200C
																YDR352W
																YBR009C
																YLR230W
																YBR190W
																YLR086W
																YBR249C
																YKL209C
																YHR039C-A
																YNL150W
																YFR010W-A
																YOR165W
																YMR283C
																YHL040C
																YPL090C
																YFR031C-A
																YOR203W
																YLR396C
																YPL216W
																YNL217W
																YGL060W
																YAL042W
																YJL049W
																YLR076C
																YPR119W
																YGR285C
																YKR034W
																YIL076W
																YBR074W
																YEL037C
																YJL188C
																YOL039W
																YOR130C
																YML036W
																YHR181W
																YLR058C
																YBL031W
																YLR354C
																YER117W
																YOL120C
																YMR143W
																YCR020C-A
																YLR114C
																YDR531W
																YER174C
																YDR382W
																YGR204W
																YDR188W
																YDR209C
																YAR071W
																YGL245W
																YBR058C-A
																YKL029C
																YDR373W
																YJL179W
																YLR373C
																YCR013C
																YJL041W
																YOR224C
																YPL250W-A
																YML019W
																YER032W
																YOR225W
																YPL249C-A
																YOR073W
																YJL177W
																YER023C-A
																YJL190C
																YBL057C
																YDR472W
																YCL007C
																YDR145W
																YDR187C
																YHR010W
																YFR034C
																YFR032C-A
																YPR183W
																YEL001C
																YJL002C
																YIR029W
																YCR012W
																YBR191W
																YDL070W
																YHR216W
																YDR206W
																YML073C
																YJL183W
																YLR441C
																YML024W
																YDL085C-A
																YKR059W
																YCR053W
																YBL027W
																YDR162C
																YNL069C
																YPR057W
																YNL087W
																YGL094C
																YER023W
																YGL148W
																YCR094W
																YJL207C
																YDL184C
																YNR023W
																YDR444W
																YKR033C
																YOR381W
																YJL117W
																YJL081C
																YKR039W
																YKL077W
																YFR032C-B
																YER120W
																YPL198W
																YNL220W
																YHR214C-B
																YLR429W
																YNL099C
																YOR312C
																YJL174W
																YDR143C
																YMR142C
																YLR451W
																YHL017W
																YOL146W
																YLR380W
																YNL049C
																YAR002C-A
																YER175C
																YIL018W
																YEL053W-A
																YKL207W
																YDL154W
																YPL253C
																YJL062W
																YJR009C
																YMR208W
																YGL201C
																YPR170C
																YLR180W
																YLR383W
																YKL040C
																YBR159W
																YLR130C
																YJR006W
																YDR541C
																YKR084C
																YPL195W
																YGR063C
																YOR045W
																YKL183W
																YJL143W
																YHR042W
																YGR246C
																YDR519W
																YJL134W
																YMR289W
																YGL241W
																YNR021W
																YGR094W
																YNR067C
																YLR319C
																YDL232W
																YPR102C
																YER009W
																YER060W-A
																YMR091C
																YBR197C
																YLR263W
																YPL058C
																YNL032W
																YDR144C
																YGL223C
																YNL031C
																YLR150W
																YHR163W
																YGR085C
																YDR500C
																YMR122W-A
																YPL049C
																YBR007C
																YKL127W
																YPL020C
																YMR116C
																YML012W
																YLR388W
																YGL252C
																YML069W
																YPR033C
																YDR410C
																YPL110C
																YGL100W
																YMR270C
																YLR126C
																YLR342W
																YER102W
																YFL037W
																YCR050C
																YNL090W
																YDR234W
																YDR086C
																YER003C
																YBR261C
																YEL054C
																YNL322C
																YDR139C
																YDL083C
																YGR185C
																YOR043W
																YMR019W
																YDR419W
																YPR085C
																YPR130C
																YLR333C
																YGL071W
																YIL035C
																YJL071W
																YGL016W
																YAL026C
																YEL063C
																YJR152W
																YPR171W
																YJR068W
																YNL168C
																YER057C
																YDR119W
																YOR257W
																YPL197C
																YOL127W
																YNL162W
																YPR189W
																YGL031C
																YGL114W
																YOR002W
																YGL112C
																YGR024C
																YKL033W-A
																YLL003W
																YHR039C
																YBR011C
																YHL028W
																YPR019W
																YFL028C
																YKR094C
																YBR283C
																YML079W
																YBR259W
																YBL072C
																YDR325W
																YOL109W
																YDR320C-A
																YNR050C
																YMR189W
																YHR214C-C
																YJL172W
																YPR073C
																YDR310C
																YBL053W
																YKR044W
																YPR038W
																YDR457W
																YJL136C
																YPL269W
																YKL212W
																YLR344W
																YCR019W
																YGR216C
																YOR378W
																YNR003W-A
																YOR251C
																YDL165W
																YDL084W
																YOR112W
																YGR017W
																YML021C
																YPL066W
																YFR011C
																YIL167W
																YER088C-A
																YPR063C
																YBL092W
																YBR276C
																YCR086W
																YAL058W
																YLR433C
																YOR133W
																YIL078W
																YNL068C
																YHR129C
																YLR272C
																YMR236W
																YBR198C
																YDL182W
																YMR263W
																YKR057W
																YGL115W
																YGL011C
																YDR378C
																YGL155W
																YNL287W
																YDL231C
																YKR010C
																YHR060W
																YBL098W
																YHR005C-A
																YGL068W
																YNL024C-A
																YIL013C
																YDL100C
																YPL199C
																YNL199C
																YIL002W-A
																YBR042C
																YLR172C
																YMR266W
																YKL130C
																YMR094W
																YMR153W
																YDR238C
																YGL067W
																YGR163W
																YDL172C
																YPR082C
																YML055W
																YLR305C
																YHR077C
																YEL016C
																YLR406C
																YGR252W
																YGL039W
																YBR112C
																YAR003W
																YEL004W
																YMR134W
																YBR206W
																YDL082W
																YCL016C
																YBL103C
																YDR524C
																YKR036C
																YNL176C
																YML010W
																YBR218C
																YER060W
																YER088W-B
																YLR438C-A
																YGL054C
																YLR059C
																YBL035C
																YPR139C
																YDR451C
																YPR180W
																YNL273W
																YKL176C
																YIL052C
																YNL088W
																YPR113W
																YMR192W
																YNL081C
																YLR325C
																YHR100C
																YBL076C
																YFL005W
																YOR118W
																YLR245C
																YLR262C-A
																YBR063C
																YGL174W
																YDR539W
																YHR134W
																YDR089W
																YER131W
																YJR094W-A
																YOR115C
																YNL059C
																YLR351C
																YNL129W
																YDR034C
																YLR110C
																YHR098C
																YJR010C-A
																YPR097W
																YPR118W
																YIL133C
																YER099C
																YPL122C
																YCL043C
																YFR031C
																YCR073C
																YCR077C
																YLR105C
																YNL089C
																YDL171C
																YBR015C
																YNL038W
																YMR079W
																YBL016W
																YNL096C
																YGL150C
																YPR165W
																YHR041C
																YDL135C
																YER069W
																YML076C
																YGL012W
																YHL003C
																YHR192W
																YBR162C
																YDR071C
																YNL152W
																YFL034C-A
																YKL081W
																YOR246C
																YLR209C
																YLR285W
																YER074W-A
																YFL038C
																YHR132C
																YBR191W-A
																YKR087C
																YGL105W
																YIR035C
																YDR047W
																YLR181C
																YHR021C
																YER014W
																YGR274C
																YGR234W
																YDR113C
																YBR073W
																YOR305W
																YLL043W
																YHL047C
																YJR015W
																YDL080C
																YPL115C
																YJL078C
																YOL070C
																YHR012W
																YER007C-A
																YEL065W
																YGR264C
																YDL179W
																YBL040C
																YDR400W
																YPL220W
																YGR007W
																YIR023W
																YDR084C
																YNR074C
																YCL045C
																YLR050C
																YCL010C
																YOR016C
																YNL280C
																YJL120W
																YGL106W
																YBR010W
																YJL184W
																YIL027C
																YIR010W
																YOL040C
																YLR455W
																YLR229C
																YMR321C
																YNL247W
																YPR037C
																YDL173W
																YOL058W
																YPR129W
																YNL067W
																YHR154W
																YCL017C
																YDR037W
																YGR191W
																YDR308C
																YOR293W
																YOR239W
																YDR483W
																YMR295C
																YDL136W
																YDL157C
																YIL126W
																YGL061C
																YBR008C
																YNL082W
																YDR257C
																YMR006C
																YDR351W
																YOR182C
																YPR158C-D
																YOR231W
																YNL166C
																YNL286W
																YER164W
																YNL229C
																YDR023W
																YER068C-A
																YDR471W
																YMR194W
																YJL079C
																YDL075W
																YHR117W
																YKL018C-A
																YGL238W
																YMR095C
																YKL156C-A
																YAL042C-A
																YML028W
																YGL085W
																YGR105W
																YGR275W
																YJL072C
																YKL132C
																YNL253W
																YMR294W-A
																YFL045C
																YKL061W
																YNR044W
																YKR064W
																YAL041W
																YLR103C
																YDR417C
																YER165W
																YDR260C
																YLR045C
																YOR241W
																YML098W
																YMR099C
																YNL043C
																YER061C
																YGL079W
																YMR221C
																YMR070W
																YLR027C
																YJR135W-A
																YGL221C
																YMR047C
																YDL141W
																YIR001C
																YPL188W
																YPL101W
																YNL044W
																YLR286C
																YOR128C
																YDR524C-B
																YCR034W
																YBR102C
																YFL048C
																YNL030W
																YLR100W
																YGL009C
																YGR104C
																YDR341C
																YJL054W
																YFR056C
																YAL023C
																YHR032W
																YOR232W
																YDR025W
																YLR286W-A
																YOL094C
																YLR357W
																YJL105W
																YLR256W-A
																YJL204C
																YKL056C
																YDR235W
																YER157W
																YOL103W-B
																YMR043W
																YLR459W
																YOR123C
																YDL121C
																YDR418W
																YDR396W
																YDR164C
																YPR087W
																YNR030W
																YDR135C
																YHR073W
																YIL014W
																YPL079W
																YNR003C
																YMR074C
																YKL156W
																YNL029C
																YJL197W
																YJL061W
																YLL010C
																YBR243C
																YIL014C-A
																YNL181W
																YDR397C
																YPL259C
																YKR038C
																YNL323W
																YOR346W
																YMR044W
																YPL088W
																YKL028W
																YCR090C
																YFL031C-A
																YDL094C
																YDL116W
																YPR084W
																YOR212W
																YJL124C
																YMR113W
																YFR051C
																YLR195C
																YNL135C
																YER154W
																YNL130C
																YOR150W
																YMR220W
																YNL054W-B
																YBR254C
																YLR322W
																YOR129C
																YNL076W
																YMR117C
																YJR139C
																YFL039C
																YMR273C
																YBR094W
																YAL033W
																YDR473C
																YOL012C
																YFL025C
																YPL204W
																YDR221W
																YNR017W
																YOR213C
																YDR481C
																YPR198W
																YMR226C
																YDL228C
																YCR052W
																YPL244C
																YJL173C
																YGL172W
																YDR182W
																YJL044C
																YEL003W
																YIL123W
																YKR080W
																YLR034C
																YOL097C
																YCL061C
																YNL262W
																YER183C
																YHR115C
																YPR182W
																YJR040W
																YJR143C
																YPL145C
																YML064C
																YHR005C
																YJL076W
																YPR122W
																YER129W
																YGR271W
																YDR367W
																YER180C
																YGL231C
																YBL100W-B
																YIL061C
																YGR027W-B
																YHR099W
																YJL176C
																YNL245C
																YGL203C
																YJR105W
																YLR056W
																YDR291W
																YMR130W
																YDR464C-A
																YDL053C
																YHR118C
																YGR096W
																YGL216W
																YEL043W
																YOR111W
																YBR186W
																YDR227W
																YIL016W
																YDR233C
																YEL042W
																YKL069W
																YBR233W-A
																YOL090W
																YGR093W
																YER070W
																YGR262C
																YFL021W
																YLR033W
																YML071C
																YOR198C
																YBR295W
																YOL095C
																YGL109W
																YHR204W
																YJL192C
																YPR020W
																YER052C
																YPR062W
																YJL140W
																YGR119C
																YPR080W
																YPL045W
																YIR028W
																YML062C
																YPL071C
																YDR488C
																YDR004W
																YPR034W
																YGR253C
																YAL026C-A
																YGR190C
																YGR261C
																YAL009W
																YDL178W
																YLL021W
																YPL081W
																YCL018W
																YIR025W
																YOR238W
																YMR215W
																YGL254W
																YCR028C-A
																YHL023C
																YOR253W
																YOL148C
																YNL080C
																YNL136W
																YDL001W
																YLR153C
																YDL040C
																YNR031C
																YPR074C
																YOL138C
																YPR089W
																YLR095C
																YDL049C
																YNL288W
																YGR018C
																YIR022W
																YIL026C
																YPR173C
																YBL067C
																YLR212C
																YDR045C
																YMR063W
																YNL004W
																YLR410W
																YDR090C
																YDL047W
																YKR037C
																YGR003W
																YLR442C
																YCR071C
																YGL065C
																YNR022C
																YPL063W
																YML009W-B
																YCL008C
																YBL041W
																YPR158C-C
																YDR499W
																YIL092W
																YJR067C
																YGL110C
																YCR014C
																YKL160W
																YDL002C
																YLR321C
																YAL020C
																YHR182W
																YHR020W
																YBR242W
																YCL041C
																YHR119W
																YLL050C
																YNL189W
																YDR283C
																YBL026W
																YPR135W
																YPR039W
																YLR101C
																YDR502C
																YKL218C
																YGR041W
																YER031C
																YKL135C
																YGR278W
																YFL022C
																YLR043C
																YPR138C
																YIL121W
																YAR009C
																YPL144W
																YBL009W
																YKL131W
																YLL054C
																YJL092W
																YGR165W
																YKL175W
																YIR004W
																YMR138W
																YDL138W
																YBL055C
																YDR261C-D
																YLR298C
																YLR214W
																YDR147W
																YLR146W-A
																YPR128C
																YPR105C
																YKR047W
																YPL264C
																YNL209W
																YNL300W
																YCL021W-A
																YKR045C
																YMR238W
																YGL019W
																YMR264W
																YDR168W
																YGL145W
																YOR370C
																YCL046W
																YDL052C
																YAL044W-A
																YLR347C
																YFR048W
																YGR282C
																YML096W
																YOR322C
																YKL075C
																YLL032C
																YNL161W
																YBL069W
																YBR039W
																YFL031W
																YML115C
																YIL138C
																YCL029C
																YJL138C
																YLR386W
																YMR282C
																YHR142W
																YPL035C
																YGR071C
																YJL127C-B
																YBR093C
																YOR335C
																YBR239C
																YDR179W-A
																YNL315C
																YLR367W
																YPR181C
																YBR153W
																YPL091W
																YGR074W
																YPL129W
																YLR428C
																YCR009C
																YJL063C
																YPL246C
																YHR013C
																YMR129W
																YPR194C
																YGR134W
																YGL226W
																YOL038W
																YNR052C
																YLR020C
																YIL161W
																YCR045C
																YAL014C
																YDR524W-C
																YER151C
																YMR218C
																YGR200C
																YPL019C
																YJL115W
																YBL070C
																YJR112W-A
																YMR076C
																YOR210W
																YGR135W
																YLR227W-B
																YAL021C
																YBL077W
																YER114C
																YML126C
																YPL007C
																YOR188W
																YBR279W
																YDR192C
																YLR358C
																YOR013W
																YLR378C
																YBR135W
																YML116W
																YLR390W-A
																YKR048C
																YMR158W
																YIL044C
																YDR395W
																YHR023W
																YKR063C
																YEL006W
																YJL130C
																YML085C
																YER040W
																YMR277W
																YNL035C
																YNL284C-B
																YLR242C
																YPR161C
																YDL219W
																YBR158W
																YGL069C
																YHR031C
																YDL012C
																YLR182W
																YGR220C
																YBR161W
																YIL038C
																YKL058W
																YNL206C
																YHR124W
																YBR025C
																YKL173W
																YJR003C
																YKR090W
																YHL042W
																YKR028W
																YLR398C
																YML009C-A
																YGL139W
																YLR412W
																YOR074C
																YGL195W
																YNL056W
																YPL256C
																YMR246W
																YBR085W
																YOR151C
																YDL156W
																YJL127C
																YBR121C
																YGL050W
																YOR127W
																YDR348C
																YDR201W
																YDR285W
																YPL037C
																YNL284C-A
																YJL178C
																YLR379W
																YMR064W
																YBR078W
																YGL086W
																YNL221C
																YIR008C
																YOR357C
																YCR037C
																YJR023C
																YCL014W
																YIL039W
																YOR247W
																YGL023C
																YIL128W
																YOR008C
																YCR084C
																YBR282W
																YDR478W
																YOR320C
																YDR304C
																YLR192C
																YBR221C
																YJR027W
																YMR288W
																YLR136C
																YHR112C
																YDL071C
																YPL175W
																YNR051C
																YML065W
																YDR337W
																YGL066W
																YBR121C-A
																YLR117C
																YER112W
																YDL207W
																YOR296W
																YIL051C
																YDR298C
																YMR013C
																YJR109C
																YDL086C-A
																YDL203C
																YJL012C
																YMR207C
																YAL056W
																YGR219W
																YKL027W
																YMR167W
																YIL139C
																YKL119C
																YKL196C
																YGR040W
																YIL118W
																YCR042C
																YML005W
																YBR095C
																YNL259C
																YDR068W
																YPR069C
																YJR030C
																YOL098C
																YNL139C
																YDL101C
																YOL056W
																YBR079C
																YKL080W
																YOR301W
																YPL112C
																YPR162C
																YIR021W-A
																YDR414C
																YPL034W
																YMR296C
																YNL235C
																YLR115W
																YDR463W
																YNL246W
																YLR016C
																YNL126W
																YPL009C
																YER124C
																YGR098C
																YNR013C
																YBR215W
																YMR108W
																YHL027W
																YJR082C
																YLR022C
																YHR047C
																YHL026C
																YNL314W
																YEL015W
																YPL028W
																YML094W
																YJL201W
																YKL019W
																YBR227C
																YBL010C
																YBR288C
																YNL327W
																YOL112W
																YDR404C
																YFL047W
																YEL048C
																YIR032C
																YHR201C
																YHR114W
																YFL008W
																YAR014C
																YOR321W
																YDR303C
																YHL011C
																YLL028W
																YHR165C
																YLR053C
																YAL043C
																YDR261C
																YOR067C
																YML014W
																YLL053C
																YOR306C
																YGL021W
																YFR044C
																YJR057W
																YOR266W
																YAL046C
																YNL101W
																YIR023C-A
																YGL097W
																YNR027W
																YHR045W
																YOR199W
																YKL184W
																YPL232W
																YOL030W
																YHR164C
																YMR265C
																YMR308C
																YLR439W
																YDL064W
																YPL008W
																YDR076W
																YNL294C
																YMR055C
																YDR140W
																YGR097W
																YBR145W
																YKL023C-A
																YMR153C-A
																YLR313C
																YML111W
																YDR117C
																YGR188C
																YLR143W
																YBL046W
																YBL018C
																YLR288C
																YBL089W
																YOR006C
																YDR390C
																YGL108C
																YLR234W
																YPL032C
																YJR093C
																YOL066C
																YOR195W
																YJL065C
																YKR022C
																YOL092W
																YBR176W
																YFL041W
																YLL052C
																YLR190W
																YBR210W
																YLR265C
																YGL159W
																YBR002C
																YHL001W
																YDR190C
																YNL070W
																YOR335W-A
																YKL106W
																YIL090W
																YLR065C
																YPL169C
																YNL079C
																YER177W
																YJR077C
																YIL064W
																YDR456W
																YMR247C
																YCR017C
																YDL139C
																YER071C
																YER063W
																YKR072C
																YEL029C
																YPR179C
																YML103C
																YPR081C
																YLR220W
																YLR071C
																YIL131C
																YDL224C
																YNL197C
																YMR136W
																YNR062C
																YKL186C
																YLR314C
																YDL017W
																YPL176C
																YOL158C
																YJR087W
																YDR333C
																YLR292C
																YJR076C
																YMR286W
																YOR174W
																YAL011W
																YLR035C-A
																YDR225W
																YPL138C
																YDL086W
																YLR374C
																YNL255C
																YCL001W
																YHL020C
																YHR079C
																YBR160W
																YDR320C
																YHR207C
																YAL045C
																YGL225W
																YAL027W
																YJL039C
																YDR081C
																YML045W-A
																YPR133W-A
																YMR078C
																YKL024C
																YOR012W
																YNL005C
																YDL212W
																YLR113W
																YGL043W
																YNL325C
																YER100W
																YKL219W
																YEL053C
																YNL095C
																YLR278C
																YDR489W
																YNL291C
																YOR248W
																YGR277C
																YML045W
																YOR092W
																YDL065C
																YOR196C
																YGR136W
																YER005W
																YLR032W
																YMR307W
																YER091C
																YKL165C
																YJL064W
																YML094C-A
																YBR220C
																YKR007W
																YPL075W
																YBR091C
																YOL028C
																YLR138W
																YJL073W
																YKL076C
																YOR307C
																YGR138C
																YPL103C
																YDL160C-A
																YML081C-A
																YHR072W
																YIL029W-A
																YJR089W
																YNL047C
																YLR426W
																YIL109C
																YBR110W
																YML075C
																YPL073C
																YAR028W
																YNL272C
																YBR193C
																YJR133W
																YDR020C
																YEL032C-A
																YGL042C
																YPL241C
																YLL063C
																YMR037C
																YEL038W
																YIL009C-A
																YOR297C
																YLR317W
																YDR326C
																YHL006W-A
																YGR002C
																YMR209C
																YDL015C
																YIL146C
																YDR497C
																YER092W
																YNL240C
																YOL103W-A
																YIL022W
																YMR260C
																YDL073W
																YJL055W
																YDL045W-A
																YJR017C
																YPL096W
																YMR010W
																YDR428C
																YBL104C
																YOR313C
																YDR176W
																YDR137W
																YIL088C
																YHR193C
																YML095C
																YDR154C
																YCR067C
																YFR041C
																YER012W
																YJL091C
																YDL155W
																YOR017W
																YOL077W-A
																YEL066W
																YNR049C
																YDR108W
																YOR216C
																YGL244W
																YMR123W
																YOR311C
																YHR109W
																YFL027C
																YJL026C-A
																YHR128W
																YGR013W
																YGL044C
																YFL009W
																YNL249C
																YDR155C
																YEL031W
																YMR023C
																YBR113W
																YDR520C
																YBR289W
																YLR010C
																YDR093W
																YLR060W
																YLR430W
																YMR240C
																YHR188C
																YEL020C-B
																YGR073C
																YLR170C
																YHR071W
																YBR246W
																YKL051W
																YPR051W
																YPL125W
																YCR107W
																YNL148C
																YFR009W
																YNR024W
																YHL039W
																YLR404W
																YMR088C
																YDR079C-A
																YJR141W
																YML077W
																YCR002C
																YEL032W
																YDR179C
																YBR201W
																YER048C
																YGL133W
																YNL254C
																YGR005C
																YDL225W
																YDL143W
																YJR072C
																YFL021C-A
																YLR254C
																YPR187W
																YDL104C
																YDR024W
																YDR359C
																YHR108W
																YKL073W
																YOL069W
																YDL176W
																YOL055C
																YJL169W
																YJL046W
																YNL331C
																YML097C
																YGR156W
																YDR212W
																YNL290W
																YNL091W
																YMR307C-A
																YPL085W
																YEL067C
																YGR099W
																YBR092C
																YMR001C
																YPR050C
																YLR104W
																YOR217W
																YHR067W
																YBR087W
																YPL082C
																YDR151C
																YJR051W
																YOL064C
																YDR049W
																YOR229W
																YKL006C-A
																YDL074C
																YPL263C
																YOR345C
																YPR111W
																YOL008W
																YKR054C
																YNL330C
																YNL051W
																YIL030C
																YPR196W
																YHR084W
																YDL164C
																YMR225C
																YOL043C
																YBR253W
																YDR177W
																YPL048W
																YDL166C
																YLR244C
																YML074C
																YNR025C
																YLR055C
																YNL233W
																YKR095W
																YBR275C
																YHR062C
																YER119C-A
																YOR122C
																YDR416W
																YKL113C
																YGL007W
																YNL177C
																YGR029W
																YLR026C
																YGR033C
																YNL039W
																YDR354C-A
																YKL216W
																YDL092W
																YPR133C
																YER008C
																YNL153C
																YJR138W
																YLR261C
																YKL049C
																YDR409W
																YHR063C
																YOR327C
																YJR084W
																YIL009W
																YJL198W
																YDL043C
																YDR321W
																YNL224C
																YJL186W
																YOL049W
																YHR146W
																YMR033W
																YMR132C
																YGL211W
																YBR082C
																YDR131C
																YLR262C
																YOL078W
																YPR197C
																YOR192C-B
																YER140W
																YKL101W
																YGR189C
																YML031W
																YJR088C
																YDL028C
																YDR189W
																YLR039C
																YNL102W
																YDR097C
																YDR266C
																YKL185W
																YIL020C
																YGL213C
																YPR013C
																YOR104W
																YCR044C
																YDR365W-B
																YGL125W
																YJL214W
																YEL018W
																YBR163W
																YLR431C
																YGL232W
																YGR047C
																YNR063W
																YBR055C
																YDR407C
																YCL056C
																YGL134W
																YDR459C
																YHR191C
																YJR124C
																YJR135C
																YMR168C
																YIL019W
																YBR023C
																YDR224C
																YOR089C
																YOR011W
																YDL102W
																YDR109C
																YKR006C
																YNR060W
																YLL022C
																YOR051C
																YDR263C
																YDL163W
																YML114C
																YLR141W
																YKR105C
																YKL045W
																YPL155C
																YCR106W
																YNL312W
																YER167W
																YER147C-A
																YBL036C
																YGR058W
																YOR079C
																YER132C
																YNR061C
																YAL003W
																YCL002C
																YLR320W
																YDR241W
																YLR210W
																YBR258C
																YCR060W
																YOR218C
																YPR031W
																YBL079W
																YPL202C
																YOR258W
																YCR026C
																YFL049W
																YOR073W-A
																YDL192W
																YIL130W
																YML061C
																YER148W
																YKR095W-A
																YDR166C
																YMR287C
																YOR274W
																YJL171C
																YEL020W-A
																YNL001W
																YMR200W
																YOL130W
																YDL146W
																YKL004W
																YLR397C
																YDR349C
																YCR051W
																YKL017C
																YEL068C
																YKL191W
																YJL128C
																YHL014C
																YKL144C
																YFL032W
																YLR375W
																YLR019W
																YOR279C
																YGR169C
																YOL044W
																YGR075C
																YAR018C
																YOR319W
																YGR140W
																YNR046W
																YDR044W
																YDR159W
																YBR188C
																YCR033W
																YFR039C
																YNL083W
																YPL105C
																YJL111W
																YBR217W
																YBR256C
																YOR149C
																YHR024C
																YDR264C
																YJL032W
																YOL072W
																YER180C-A
																YLR154C
																YHR133C
																YPR032W
																YMR061W
																YJR025C
																YLL004W
																YDL008W
																YOR304C-A
																YOR233W
																YEL044W
																YOR201C
																YNL257C
																YDL195W
																YPR072W
																YOL143C
																YIL063C
																YDL235C
																YCR045W-A
																YLR078C
																YDR181C
																YBR017C
																YGR218W
																YDR322W
																YGR004W
																YMR125W
																YBL090W
																YML086C
																YDL016C
[truncated: 2,907 more rows]

## Sheet: 3b
	V2														V3														V4														V6
	Annotation Cluster 1	Enrichment Score: 1.8595649676016226													Annotation Cluster 1	Enrichment Score: 3.2157516508390787													Annotation Cluster 1	Enrichment Score: 1.3137089496217143													Annotation Cluster 1	Enrichment Score: 1.577020272418711
	Category	Term	Count	%	PValue	Genes	List Total	Pop Hits	Pop Total	Fold Enrichment	Bonferroni	Benjamini	FDR		Category	Term	Count	%	PValue	Genes	List Total	Pop Hits	Pop Total	Fold Enrichment	Bonferroni	Benjamini	FDR		Category	Term	Count	%	PValue	Genes	List Total	Pop Hits	Pop Total	Fold Enrichment	Bonferroni	Benjamini	FDR		Category	Term	Count	%	PValue	Genes	List Total
	INTERPRO	IPR000992:Stress-induced protein SRP1/TIP1	4	7.14286	0.00010101	YOR009W, YER011W, YFL020C, YOR010C	33	11	3592	39.5813	0.00493752	0.00493752	0.0968062		GOTERM_CC_FAT	GO:0031224~intrinsic to membrane	31	42.4658	1.08264e-07	YJR116W, YNL275W, YOR383C, YBR069C, YJL094C, YLR461W, YGL261C, YLR194C, YNR076W, YER046W, YDR072C, YOL163W, YEL049W, YNR072W, YLR121C, YLR004C, YPL221W, YBR004C, YLL059C, YOR273C, YDL011C, YOR161C-C, YBR068C, YJL038C, YBL108C-A, YHL050C, YDR034C-A, YNL192W, YDR522C, YDR182W-A, YGL247W, YKR053C, YFL062W	42	1135	3475	2.25981	8.22806e-06	8.22806e-06	0.000113927		GOTERM_CC_FAT	GO:0005886~plasma membrane	12	15.1899	0.000357161	YER185W, YOL156W, YLR187W, YNL033W, YKR093W, YOR049C, YGL255W, YOR153W, YHL044W, YMR009W, YOL152W, YAR031W	36	344	3475	3.36725	0.0274789	0.0274789	0.377152		GOTERM_CC_FAT	GO:0009277~fungal-type cell wall	4	14.2857	0.00275585	YOR009W, YLR120C, YBR040W, YOR010C	16
	GOTERM_CC_FAT	GO:0009277~fungal-type cell wall	5	8.92857	0.00124474	YOR009W, YLR120C, YER011W, YBR040W, YOR010C	26	68	3475	9.82749	0.0959646	0.0491922	1.31862		GOTERM_CC_FAT	GO:0016021~integral to membrane	27	36.9863	1.95977e-05	YJR116W, YNL275W, YBR069C, YJL094C, YLR461W, YGL261C, YNR076W, YER046W, YDR072C, YOL163W, YNR072W, YEL049W, YLR004C, YPL221W, YBR004C, YLL059C, YDL011C, YOR273C, YOR161C-C, YBR068C, YJL038C, YBL108C-A, YDR034C-A, YHL050C, YNL192W, YDR182W-A, YGL247W, YKR053C, YFL062W	42	1085	3475	2.05892	0.00148833	0.000744444	0.0206208		SP_PIR_KEYWORDS	cell membrane	9	11.3924	0.00333929	YER185W, YLR187W, YNL033W, YOR049C, YOR153W, YHL044W, YMR009W, YOL152W, YAR031W	77	157	4748	3.53478	0.269787	0.269787	3.60279		GOTERM_CC_FAT	GO:0005618~cell wall	4	14.2857	0.00324558	YOR009W, YLR120C, YBR040W, YOR010C	16
	GOTERM_CC_FAT	GO:0005618~cell wall	5	8.92857	0.00154217	YOR009W, YLR120C, YER011W, YBR040W, YOR010C	26	72	3475	9.28152	0.117514	0.0408145	1.63136		UP_SEQ_FEATURE	transmembrane region	26	35.6164	0.00426793	YJR116W, YNL275W, YBR069C, YJL094C, YLR461W, YGL261C, YNR076W, YDR072C, YOL163W, YNR072W, YEL049W, YLR004C, YPL221W, YBR004C, YLL059C, YDL011C, YOR273C, YOR161C-C, YBR068C, YJL038C, YBL108C-A, YDR034C-A, YHL050C, YNL192W, YDR182W-A, YGL247W, YKR053C, YFL062W	72	1006	4748	1.70433	0.401451	0.226341	4.7912		UP_SEQ_FEATURE	topological domain:Extracellular	11	13.9241	0.00401686	YER185W, YOL156W, YNL033W, YKR093W, YOR049C, YGR213C, YGL255W, YOR153W, YHL044W, YOL152W, YAR031W	77	236	4748	2.87409	0.446597	0.446597	4.67676		GOTERM_CC_FAT	GO:0030312~external encapsulating structure	4	14.2857	0.00324558	YOR009W, YLR120C, YBR040W, YOR010C	16
	GOTERM_CC_FAT	GO:0030312~external encapsulating structure	5	8.92857	0.00154217	YOR009W, YLR120C, YER011W, YBR040W, YOR010C	26	72	3475	9.28152	0.117514	0.0408145	1.63136		SP_PIR_KEYWORDS	transmembrane	26	35.6164	0.00463316	YJR116W, YNL275W, YBR069C, YJL094C, YLR461W, YGL261C, YNR076W, YDR072C, YOL163W, YNR072W, YEL049W, YLR004C, YPL221W, YBR004C, YLL059C, YDL011C, YOR273C, YOR161C-C, YBR068C, YJL038C, YBL108C-A, YDR034C-A, YHL050C, YNL192W, YDR182W-A, YGL247W, YKR053C, YFL062W	72	1012	4748	1.69422	0.316687	0.173372	4.84013		GOTERM_CC_FAT	GO:0031224~intrinsic to membrane	20	25.3165	0.00645303	YCR104W, YNL033W, YOR049C, YKL044W, YLR042C, YGL255W, YHL045W, YHR007C-A, YHL044W, YPL200W, YER185W, YOL156W, YKR093W, YPL192C, YGR213C, YOR153W, YHR180W, YBL094C, YOL152W, YAR031W	36	1135	3475	1.70093	0.396475	0.223131	6.6188		SP_PIR_KEYWORDS	gpi-anchor	3	10.7143	0.0175097	YOR009W, YLR120C, YOR010C	26
	GOTERM_CC_FAT	GO:0031225~anchored to membrane	4	7.14286	0.00515976	YOR009W, YLR120C, YER011W, YOR010C	26	50	3475	10.6923	0.342311	0.0674542	5.36394		SP_PIR_KEYWORDS	membrane	32	43.8356	0.0065144	YJR116W, YNL275W, YOR383C, YBR069C, YJL094C, YLR461W, YGL261C, YLR194C, YPR049C, YPL149W, YNR076W, YDR072C, YOL163W, YEL049W, YNR072W, YLR121C, YLR004C, YPL221W, YBR004C, YLL059C, YOR273C, YDL011C, YOR161C-C, YBR068C, YJL038C, YBL108C-A, YHL050C, YDR034C-A, YNL192W, YDR522C, YDR182W-A, YGL247W, YKR053C, YFL062W	72	1389	4748	1.51924	0.414874	0.163595	6.74402		GOTERM_CC_FAT	GO:0016021~integral to membrane	19	24.0506	0.00975091	YCR104W, YNL033W, YOR049C, YKL044W, YGL255W, YHL045W, YHR007C-A, YHL044W, YPL200W, YER185W, YOL156W, YKR093W, YPL192C, YGR213C, YOR153W, YHR180W, YBL094C, YOL152W, YAR031W	36	1085	3475	1.69035	0.534342	0.224904	9.84587		GOTERM_CC_FAT	GO:0031225~anchored to membrane	3	10.7143	0.0189065	YOR009W, YLR120C, YOR010C	16
	SP_PIR_KEYWORDS	gpi-anchor	4	7.14286	0.00769436	YOR009W, YLR120C, YER011W, YOR010C	51	39	4748	9.54852	0.439714	0.439714	7.78662		UP_SEQ_FEATURE	topological domain:Cytoplasmic	12	16.4384	0.185707	YOR273C, YBR068C, YJL038C, YDR072C, YJR116W, YNL275W, YNR072W, YBR069C, YJL094C, YKR053C, YLR004C, YPL221W	72	545	4748	1.45199	1	0.970452	90.5415		UP_SEQ_FEATURE	transmembrane region	19	24.0506	0.33824	YCR104W, YNL033W, YOR049C, YKL044W, YGL255W, YHL045W, YHR007C-A, YHL044W, YPL200W, YER185W, YOL156W, YKR093W, YPL192C, YGR213C, YOR153W, YHR180W, YBL094C, YOL152W, YAR031W	77	1006	4748	1.1646	1	1	99.2649		UP_SEQ_FEATURE	propeptide:Removed in mature form	3	10.7143	0.0356036	YOR009W, YLR120C, YOR010C	26
	UP_SEQ_FEATURE	lipid moiety-binding region:GPI-anchor amidated asparagine	3	5.35714	0.0133635	YOR009W, YLR120C, YER011W	51	17	4748	16.4291	0.82837	0.82837	14.5199																SP_PIR_KEYWORDS	transmembrane	19	24.0506	0.348371	YCR104W, YNL033W, YOR049C, YKL044W, YGL255W, YHL045W, YHR007C-A, YHL044W, YPL200W, YER185W, YOL156W, YKR093W, YPL192C, YGR213C, YOR153W, YHR180W, YBL094C, YOL152W, YAR031W	77	1012	4748	1.15769	1	0.974263	99.0888		SP_PIR_KEYWORDS	lipoprotein	3	10.7143	0.0898876	YOR009W, YLR120C, YOR010C	26
	UP_SEQ_FEATURE	propeptide:Removed in mature form	4	7.14286	0.0215868	YOR009W, YLR120C, YER011W, YOR010C	51	57	4748	6.5332	0.942665	0.760552	22.4687		Annotation Cluster 2	Enrichment Score: 1.587461102269547													UP_SEQ_FEATURE	topological domain:Cytoplasmic	11	13.9241	0.373347	YER185W, YOL156W, YNL033W, YKR093W, YOR049C, YGR213C, YGL255W, YOR153W, YHL044W, YOL152W, YAR031W	77	545	4748	1.24456	1	1	99.6157		SP_PIR_KEYWORDS	signal	4	14.2857	0.100309	YOR009W, YLR120C, YFR012W, YOR010C	26
	GOTERM_CC_FAT	GO:0005576~extracellular region	3	5.35714	0.0722732	YOR009W, YER011W, YOR010C	26	62	3475	6.46712	0.997704	0.532126	55.0442		Category	Term	Count	%	PValue	Genes	List Total	Pop Hits	Pop Total	Fold Enrichment	Bonferroni	Benjamini	FDR		SP_PIR_KEYWORDS	membrane	24	30.3797	0.466234	YCR104W, YNL033W, YOR049C, YKL044W, YLR054C, YLR042C, YGL255W, YHL045W, YHR007C-A, YHL044W, YMR009W, YPL200W, YER185W, YOL156W, YLR187W, YKR093W, YPL192C, YGR209C, YGR213C, YOR153W, YBL094C, YHR180W, YOL152W, YAR031W	77	1389	4748	1.06544	1	0.992684	99.8979		UP_SEQ_FEATURE	signal peptide	4	14.2857	0.100309	YOR009W, YLR120C, YFR012W, YOR010C	26
	SP_PIR_KEYWORDS	signal	6	10.7143	0.0728018	YOR009W, YLR120C, YER011W, YFR012W, YOR010C, YDL010W	51	214	4748	2.61023	0.996549	0.757626	54.765		UP_SEQ_FEATURE	signal peptide	10	13.6986	0.00423146	YML084W, YDR522C, YOR383C, YLL025W, YEL049W, YBL108C-A, YGL261C, YLR194C, YLR121C, YDR246W-A, YLR213C, YPL221W	72	214	4748	3.08152	0.398815	0.398815	4.75117		SP_PIR_KEYWORDS	glycoprotein	6	7.59494	0.651576	YER185W, YOL156W, YNL033W, YOR049C, YLR042C, YOR153W	77	343	4748	1.07864	1	0.999511	99.9991		SP_PIR_KEYWORDS	glycoprotein	3	10.7143	0.548525	YOR009W, YLR120C, YOR010C	26
	UP_SEQ_FEATURE	signal peptide	6	10.7143	0.0728018	YOR009W, YLR120C, YER011W, YFR012W, YOR010C, YDL010W	51	214	4748	2.61023	0.99995	0.915879	58.5822		SP_PIR_KEYWORDS	signal	10	13.6986	0.00423146	YML084W, YDR522C, YOR383C, YLL025W, YEL049W, YBL108C-A, YGL261C, YLR194C, YLR121C, YDR246W-A, YLR213C, YPL221W	72	214	4748	3.08152	0.293701	0.293701	4.42905		SP_PIR_KEYWORDS	transport	8	10.1266	0.879101	YOL156W, YKR093W, YOR049C, YGR209C, YGL255W, YOR153W, YOL152W, YAR031W	77	615	4748	0.802112	1	0.999984	100
	SP_PIR_KEYWORDS	cell wall	3	5.35714	0.0746765	YOR009W, YER011W, YOR010C	51	43	4748	6.49521	0.997035	0.687821	55.7157		GOTERM_BP_FAT	GO:0007047~cell wall organization	8	10.9589	0.00599983	YER046W, YDR522C, YEL049W, YBL108C-A, YGL261C, YLR194C, YLR121C, YNL192W, YLR213C, YPL221W	43	199	3737	3.49375	0.869195	0.869195	7.86161																Annotation Cluster 2	Enrichment Score: 1.5667806375099411
	SP_PIR_KEYWORDS	lipoprotein	4	7.14286	0.0794451	YOR009W, YLR120C, YER011W, YOR010C	51	96	4748	3.87908	0.997988	0.644679	58.0531		GOTERM_BP_FAT	GO:0045229~external encapsulating structure organization	8	10.9589	0.00599983	YER046W, YDR522C, YEL049W, YBL108C-A, YGL261C, YLR194C, YLR121C, YNL192W, YLR213C, YPL221W	43	199	3737	3.49375	0.869195	0.869195	7.86161		Annotation Cluster 2	Enrichment Score: 1.0032656724169922													Category	Term	Count	%	PValue	Genes	List Total
	SP_PIR_KEYWORDS	Secreted	3	5.35714	0.11013	YOR009W, YER011W, YOR010C	51	54	4748	5.17211	0.999842	0.713535	70.6112		GOTERM_BP_FAT	GO:0009272~fungal-type cell wall biogenesis	4	5.47945	0.00620164	YER046W, YDR522C, YLR213C, YPL221W	43	34	3737	10.2244	0.877871	0.650531	8.11581		Category	Term	Count	%	PValue	Genes	List Total	Pop Hits	Pop Total	Fold Enrichment	Bonferroni	Benjamini	FDR		GOTERM_CC_FAT	GO:0005628~prospore membrane	3	10.7143	0.00153625	YGR032W, YMR017W, YML066C	16
	SP_PIR_KEYWORDS	glycoprotein	7	12.5	0.149104	YKL221W, YOR009W, YLR120C, YFL011W, YCR098C, YER011W, YOR010C	51	343	4748	1.89996	0.999994	0.739603	81.6325		GOTERM_CC_FAT	GO:0005618~cell wall	5	6.84932	0.0096212	YDR522C, YOR383C, YEL049W, YBL108C-A, YGL261C, YLR194C, YLR213C	42	72	3475	5.7457	0.520375	0.217231	9.67303		GOTERM_BP_FAT	GO:0055114~oxidation reduction	7	8.86076	0.0258531	YGR209C, YCR102C, YDL243C, YLR142W, YMR009W, YMR020W, YOL152W	42	211	3737	2.95182	0.999783	0.985259	29.7981		GOTERM_CC_FAT	GO:0042764~ascospore-type prospore	3	10.7143	0.00153625	YGR032W, YMR017W, YML066C	16
															GOTERM_CC_FAT	GO:0030312~external encapsulating structure	5	6.84932	0.0096212	YDR522C, YOR383C, YEL049W, YBL108C-A, YGL261C, YLR194C, YLR213C	42	72	3475	5.7457	0.520375	0.217231	9.67303		SP_PIR_KEYWORDS	FAD	3	3.79747	0.155943	YLR142W, YMR020W, YOL152W	77	44	4748	4.20425	1	0.929775	84.4294		GOTERM_CC_FAT	GO:0042763~intracellular immature spore	3	10.7143	0.00153625	YGR032W, YMR017W, YML066C	16
	Annotation Cluster 2	Enrichment Score: 1.7614563111301593													GOTERM_BP_FAT	GO:0030435~sporulation resulting in formation of a cellular spore	6	8.21918	0.0191597	YER046W, YDR522C, YJL038C, YGL045W, YEL049W, YBL108C-A, YGL261C, YLR213C	43	140	3737	3.72458	0.998554	0.886914	23.1422		SP_PIR_KEYWORDS	oxidoreductase	5	6.32911	0.242507	YDL243C, YLR142W, YMR009W, YMR020W, YOL152W	77	157	4748	1.96377	1	0.926522	95.2489		GOTERM_BP_FAT	GO:0022413~reproductive process in single-celled organism	5	17.8571	0.00202428	YKL178C, YGR032W, YBR040W, YMR017W, YML066C	18
	Category	Term	Count	%	PValue	Genes	List Total	Pop Hits	Pop Total	Fold Enrichment	Bonferroni	Benjamini	FDR		GOTERM_BP_FAT	GO:0043934~sporulation	6	8.21918	0.0191597	YER046W, YDR522C, YJL038C, YGL045W, YEL049W, YBL108C-A, YGL261C, YLR213C	43	140	3737	3.72458	0.998554	0.886914	23.1422																GOTERM_BP_FAT	GO:0032505~reproduction of a single-celled organism	5	17.8571	0.00617651	YKL178C, YGR032W, YBR040W, YMR017W, YML066C	18
	GOTERM_CC_FAT	GO:0031224~intrinsic to membrane	20	35.7143	1.04345e-05	YBR302C, YGL165C, YKL221W, YDL009C, YGR032W, YOR009W, YFL020C, YER011W, YFR012W, YBR296C, YKL178C, YFL011W, YLR120C, YGR121C, YCR098C, YBR040W, YML066C, YBR005W, YOR010C, YDL010W	26	1135	3475	2.35513	0.00084484	0.00084484	0.0111198		GOTERM_BP_FAT	GO:0003006~reproductive developmental process	5	6.84932	0.0248136	YGL175C, YER046W, YDR522C, YEL049W, YBL108C-A, YGL261C, YLR213C	43	100	3737	4.34535	0.999795	0.880352	28.9559		Annotation Cluster 3	Enrichment Score: 0.978165489374334													GOTERM_CC_FAT	GO:0031224~intrinsic to membrane	11	39.2857	0.00712895	YKL178C, YGR032W, YOR009W, YLR120C, YFL020C, YBR040W, YFR012W, YOR010C, YBR005W, YML066C, YBR296C	16
	GOTERM_CC_FAT	GO:0016021~integral to membrane	16	28.5714	0.00267758	YBR302C, YGL165C, YKL221W, YDL009C, YGR032W, YFL020C, YFR012W, YBR296C, YKL178C, YFL011W, YGR121C, YCR098C, YBR040W, YML066C, YBR005W, YDL010W	26	1085	3475	1.97093	0.195211	0.0528461	2.81697		GOTERM_BP_FAT	GO:0030476~ascospore wall assembly	3	4.10959	0.0314207	YER046W, YDR522C, YLR213C	43	25	3737	10.4288	0.999979	0.834442	35.2324		Category	Term	Count	%	PValue	Genes	List Total	Pop Hits	Pop Total	Fold Enrichment	Bonferroni	Benjamini	FDR		GOTERM_BP_FAT	GO:0048610~reproductive cellular process	5	17.8571	0.00786096	YKL178C, YGR032W, YBR040W, YMR017W, YML066C	18
	UP_SEQ_FEATURE	topological domain:Extracellular	7	12.5	0.0360328	YBR302C, YKL221W, YKL178C, YGR032W, YFL011W, YGR121C, YCR098C	51	236	4748	2.76138	0.991831	0.798603	34.8155		GOTERM_BP_FAT	GO:0042244~spore wall assembly	3	4.10959	0.0314207	YER046W, YDR522C, YLR213C	43	25	3737	10.4288	0.999979	0.834442	35.2324		GOTERM_MF_FAT	GO:0030528~transcription regulator activity	9	11.3924	0.00543747	YGL127C, YCR039C, YAL032C, YJR094C, YBR066C, YKL043W, YDR259C, YBR033W, YOR028C	30	318	3232	3.04906	0.47161	0.47161	6.04007		GOTERM_BP_FAT	GO:0003006~reproductive developmental process	4	14.2857	0.00962534	YGR032W, YBR040W, YMR017W, YML066C	18
	SP_PIR_KEYWORDS	membrane	22	39.2857	0.0362241	YPL005W, YBR302C, YGL165C, YKL221W, YDL009C, YOR009W, YGR032W, YFL020C, YER011W, YFR012W, YBR296C, YKL178C, YDR218C, YFL011W, YLR120C, YGR121C, YCR098C, YBR040W, YML066C, YMR017W, YBR005W, YOR010C	51	1389	4748	1.47455	0.937165	0.74933	32.1065		GOTERM_BP_FAT	GO:0070726~cell wall assembly	3	4.10959	0.0314207	YER046W, YDR522C, YLR213C	43	25	3737	10.4288	0.999979	0.834442	35.2324		GOTERM_MF_FAT	GO:0003700~transcription factor activity	5	6.32911	0.0166269	YCR039C, YKL043W, YDR259C, YBR033W, YOR028C	30	112	3232	4.80952	0.859381	0.625008	17.4353		GOTERM_BP_FAT	GO:0019953~sexual reproduction	5	17.8571	0.0125077	YKL178C, YGR032W, YBR040W, YMR017W, YML066C	18
	SP_PIR_KEYWORDS	transmembrane protein	19	33.9286	0.0421973	YBR302C, YGL165C, YKL221W, YDL009C, YOR009W, YGR032W, YLR108C, YER011W, YBR296C, YKL178C, YFL011W, YLR120C, YGR121C, YCR098C, YLL060C, YML066C, YBR005W, YOR010C, YDL010W	51	1154	4748	1.53281	0.960581	0.659669	36.395		GOTERM_BP_FAT	GO:0070591~ascospore wall biogenesis	3	4.10959	0.0314207	YER046W, YDR522C, YLR213C	43	25	3737	10.4288	0.999979	0.834442	35.2324		GOTERM_BP_FAT	GO:0006350~transcription	11	13.9241	0.0337511	YGL127C, YCR039C, YJR094C, YBR066C, YDL013W, YKL043W, YDR259C, YBR033W, YOR028C, YMR030W, YLR445W	42	487	3737	2.00973	0.999984	0.936953	37.108		GOTERM_BP_FAT	GO:0030435~sporulation resulting in formation of a cellular spore	4	14.2857	0.0238007	YGR032W, YFR023W, YMR017W, YML066C	18
	UP_SEQ_FEATURE	transmembrane region	15	26.7857	0.155761	YBR302C, YGL165C, YKL221W, YDL009C, YGR032W, YFL020C, YFR012W, YBR296C, YKL178C, YFL011W, YGR121C, YCR098C, YBR040W, YML066C, YBR005W	51	1006	4748	1.38814	1	0.988159	86.117		GOTERM_BP_FAT	GO:0070590~spore wall biogenesis	3	4.10959	0.0314207	YER046W, YDR522C, YLR213C	43	25	3737	10.4288	0.999979	0.834442	35.2324		GOTERM_MF_FAT	GO:0043565~sequence-specific DNA binding	6	7.59494	0.0358256	YCR039C, YBR066C, YKL043W, YDR259C, YBR033W, YOR028C	30	209	3232	3.09282	0.985998	0.656006	34.0901		GOTERM_BP_FAT	GO:0043934~sporulation	4	14.2857	0.0238007	YGR032W, YFR023W, YMR017W, YML066C	18
	SP_PIR_KEYWORDS	transmembrane	15	26.7857	0.16127	YBR302C, YGL165C, YKL221W, YDL009C, YGR032W, YFL020C, YFR012W, YBR296C, YKL178C, YFL011W, YGR121C, YCR098C, YBR040W, YML066C, YBR005W	51	1012	4748	1.37991	0.999998	0.732598	84.209		GOTERM_BP_FAT	GO:0042546~cell wall biogenesis	4	5.47945	0.0342319	YER046W, YDR522C, YLR213C, YPL221W	43	64	3737	5.43169	0.999992	0.813973	37.7438		GOTERM_BP_FAT	GO:0045449~regulation of transcription	12	15.1899	0.0391145	YGL127C, YCR039C, YAL032C, YJR094C, YBR066C, YDL013W, YKL043W, YDR259C, YBR033W, YOR028C, YMR030W, YLR445W	42	571	3737	1.8699	0.999997	0.923431	41.6631		SP_PIR_KEYWORDS	sporulation	3	10.7143	0.0344641	YGR032W, YMR017W, YML066C	26
	UP_SEQ_FEATURE	topological domain:Cytoplasmic	9	16.0714	0.20948	YBR302C, YKL221W, YKL178C, YGR032W, YFL011W, YGR121C, YCR098C, YBR005W, YML066C	51	545	4748	1.5374	1	0.994097	93.5505		GOTERM_BP_FAT	GO:0030437~ascospore formation	4	5.47945	0.0399292	YER046W, YDR522C, YEL049W, YBL108C-A, YGL261C, YLR213C	43	68	3737	5.11218	0.999999	0.821222	42.5591		SP_PIR_KEYWORDS	activator	6	7.59494	0.114258	YGL127C, YJR094C, YDR259C, YOR028C, YMR030W, YLR445W	77	161	4748	2.29798	0.999989	0.977666	73.5779		SP_PIR_KEYWORDS	membrane	13	46.4286	0.0363956	YGR032W, YOR009W, YFL020C, YFR012W, YBR296C, YKL178C, YDR218C, YLR120C, YBR040W, YML066C, YBR005W, YMR017W, YOR010C	26
															GOTERM_BP_FAT	GO:0034293~sexual sporulation	4	5.47945	0.0399292	YER046W, YDR522C, YEL049W, YBL108C-A, YGL261C, YLR213C	43	68	3737	5.11218	0.999999	0.821222	42.5591		GOTERM_MF_FAT	GO:0003677~DNA binding	8	10.1266	0.119891	YCR039C, YFL003C, YLR323C, YBR066C, YKL043W, YDR259C, YBR033W, YOR028C	30	473	3232	1.82213	1	0.712108	76.7601		GOTERM_BP_FAT	GO:0030437~ascospore formation	3	10.7143	0.0372141	YGR032W, YMR017W, YML066C	18
	Annotation Cluster 3	Enrichment Score: 1.3210507519189971													GOTERM_BP_FAT	GO:0043935~sexual sporulation resulting in formation of a cellular spore	4	5.47945	0.0399292	YER046W, YDR522C, YEL049W, YBL108C-A, YGL261C, YLR213C	43	68	3737	5.11218	0.999999	0.821222	42.5591		SP_PIR_KEYWORDS	transcription regulation	11	13.9241	0.135286	YGL127C, YCR039C, YJR094C, YBR066C, YDL013W, YKL043W, YDR259C, YBR033W, YOR028C, YMR030W, YLR445W	77	423	4748	1.60351	0.999999	0.934957	79.7		GOTERM_BP_FAT	GO:0034293~sexual sporulation	3	10.7143	0.0372141	YGR032W, YMR017W, YML066C	18
	Category	Term	Count	%	PValue	Genes	List Total	Pop Hits	Pop Total	Fold Enrichment	Bonferroni	Benjamini	FDR		GOTERM_BP_FAT	GO:0032505~reproduction of a single-celled organism	6	8.21918	0.040034	YGL175C, YER046W, YDR522C, YEL049W, YBL108C-A, YGL261C, YNL192W, YLR213C	43	170	3737	3.06731	0.999999	0.78442	42.6444		SP_PIR_KEYWORDS	repressor	4	5.06329	0.166017	YCR039C, YJR094C, YBR066C, YDL013W	77	88	4748	2.80283	1	0.912651	86.3509		GOTERM_BP_FAT	GO:0043935~sexual sporulation resulting in formation of a cellular spore	3	10.7143	0.0372141	YGR032W, YMR017W, YML066C	18
	GOTERM_CC_FAT	GO:0005628~prospore membrane	3	5.35714	0.00428935	YGR032W, YMR017W, YML066C	26	14	3475	28.6401	0.294032	0.0672676	4.47778		GOTERM_BP_FAT	GO:0022413~reproductive process in single-celled organism	5	6.84932	0.0501792	YGL175C, YER046W, YDR522C, YEL049W, YBL108C-A, YGL261C, YLR213C	43	125	3737	3.47628	1	0.824495	50.3641		SP_PIR_KEYWORDS	Transcription	11	13.9241	0.172275	YGL127C, YCR039C, YJR094C, YBR066C, YDL013W, YKL043W, YDR259C, YBR033W, YOR028C, YMR030W, YLR445W	77	446	4748	1.52082	1	0.891567	87.4334		GOTERM_CC_FAT	GO:0005886~plasma membrane	5	17.8571	0.0534537	YKL178C, YGR032W, YLR120C, YMR017W, YBR296C	16
	GOTERM_CC_FAT	GO:0042764~ascospore-type prospore	3	5.35714	0.00428935	YGR032W, YMR017W, YML066C	26	14	3475	28.6401	0.294032	0.0672676	4.47778		SP_PIR_KEYWORDS	sporulation	4	5.47945	0.0505684	YER046W, YDR522C, YJL038C, YLR213C	72	56	4748	4.71032	0.985809	0.455493	42.5565		GOTERM_BP_FAT	GO:0006357~regulation of transcription from RNA polymerase II promoter	5	6.32911	0.233765	YCR039C, YAL032C, YKL043W, YDR259C, YOR028C	42	226	3737	1.9685	1	0.998633	97.258		GOTERM_CC_FAT	GO:0016021~integral to membrane	8	28.5714	0.15501	YKL178C, YGR032W, YFL020C, YBR040W, YFR012W, YBR005W, YML066C, YBR296C	16
	GOTERM_CC_FAT	GO:0042763~intracellular immature spore	3	5.35714	0.00428935	YGR032W, YMR017W, YML066C	26	14	3475	28.6401	0.294032	0.0672676	4.47778		GOTERM_BP_FAT	GO:0048610~reproductive cellular process	5	6.84932	0.145635	YGL175C, YER046W, YDR522C, YEL049W, YBL108C-A, YGL261C, YLR213C	43	182	3737	2.38755	1	0.964028	88.2524		SP_PIR_KEYWORDS	dna-binding	8	10.1266	0.23776	YCR039C, YFL003C, YLR323C, YBR066C, YKL043W, YDR259C, YBR033W, YOR028C	77	315	4748	1.56603	1	0.941317	94.9119		SP_PIR_KEYWORDS	transmembrane protein	9	32.1429	0.245968	YKL178C, YGR032W, YOR009W, YLR120C, YLL060C, YOR010C, YBR005W, YML066C, YBR296C	26
	GOTERM_BP_FAT	GO:0022413~reproductive process in single-celled organism	5	8.92857	0.0166697	YKL178C, YGR032W, YBR040W, YMR017W, YML066C	31	125	3737	4.82194	0.98139	0.86358	19.4704		GOTERM_BP_FAT	GO:0019953~sexual reproduction	5	6.84932	0.203489	YER046W, YDR522C, YEL049W, YBL108C-A, YGL261C, YNL192W, YLR213C	43	208	3737	2.08911	1	0.986049	95.4749		GOTERM_BP_FAT	GO:0006355~regulation of transcription, DNA-dependent	6	7.59494	0.428536	YCR039C, YAL032C, YKL043W, YDR259C, YBR033W, YOR028C	42	390	3737	1.36886	1	0.999924	99.9478		UP_SEQ_FEATURE	transmembrane region	8	28.5714	0.267556	YKL178C, YGR032W, YFL020C, YBR040W, YFR012W, YBR005W, YML066C, YBR296C	26
	GOTERM_BP_FAT	GO:0003006~reproductive developmental process	4	7.14286	0.0447715	YGR032W, YBR040W, YMR017W, YML066C	31	100	3737	4.82194	0.999981	0.885953	44.5698		SP_PIR_KEYWORDS	cell wall biogenesis/degradation	3	4.10959	0.303924	YEL049W, YBL108C-A, YGL261C, YLR194C, YNL192W	72	74	4748	2.67342	1	0.915896	97.9152		GOTERM_BP_FAT	GO:0051252~regulation of RNA metabolic process	6	7.59494	0.446587	YCR039C, YAL032C, YKL043W, YDR259C, YBR033W, YOR028C	42	398	3737	1.34135	1	0.999885	99.9662		SP_PIR_KEYWORDS	transmembrane	8	28.5714	0.27288	YKL178C, YGR032W, YFL020C, YBR040W, YFR012W, YBR005W, YML066C, YBR296C	26
	GOTERM_BP_FAT	GO:0032505~reproduction of a single-celled organism	5	8.92857	0.0450002	YKL178C, YGR032W, YBR040W, YMR017W, YML066C	31	170	3737	3.54554	0.999982	0.837771	44.7405																SP_PIR_KEYWORDS	nucleus	18	22.7848	0.881815	YAL032C, YJR094C, YBR066C, YKL043W, YDR259C, YDL233W, YDR111C, YMR009W, YMR030W, YGL127C, YCR039C, YPL192C, YLR323C, YDL013W, YGR209C, YBR033W, YMR133W, YOR028C	77	1315	4748	0.844047	1	0.999974	100		UP_SEQ_FEATURE	topological domain:Cytoplasmic	4	14.2857	0.559896	YKL178C, YGR032W, YBR005W, YML066C	26
	GOTERM_BP_FAT	GO:0048610~reproductive cellular process	5	8.92857	0.0554469	YKL178C, YGR032W, YBR040W, YMR017W, YML066C	31	182	3737	3.31177	0.999999	0.855044	52.0408		Annotation Cluster 3	Enrichment Score: 1.564760451678416																											SP_PIR_KEYWORDS	phosphoprotein	7	25	0.986562	YKL178C, YNL208W, YGR032W, YBR040W, YDL234C, YBR005W, YMR017W	26
	GOTERM_BP_FAT	GO:0019953~sexual reproduction	5	8.92857	0.0822763	YKL178C, YGR032W, YBR040W, YMR017W, YML066C	31	208	3737	2.8978	1	0.895749	66.9125		Category	Term	Count	%	PValue	Genes	List Total	Pop Hits	Pop Total	Fold Enrichment	Bonferroni	Benjamini	FDR		Annotation Cluster 4	Enrichment Score: 0.8780102533938401
	GOTERM_BP_FAT	GO:0030435~sporulation resulting in formation of a cellular spore	4	7.14286	0.100195	YGR032W, YFR023W, YMR017W, YML066C	31	140	3737	3.44424	1	0.875712	74.3346		UP_SEQ_FEATURE	signal peptide	10	13.6986	0.00423146	YML084W, YDR522C, YOR383C, YLL025W, YEL049W, YBL108C-A, YGL261C, YLR194C, YLR121C, YDR246W-A, YLR213C, YPL221W	72	214	4748	3.08152	0.398815	0.398815	4.75117		Category	Term	Count	%	PValue	Genes	List Total	Pop Hits	Pop Total	Fold Enrichment	Bonferroni	Benjamini	FDR		Annotation Cluster 3	Enrichment Score: 1.3584124718435893
	GOTERM_BP_FAT	GO:0043934~sporulation	4	7.14286	0.100195	YGR032W, YFR023W, YMR017W, YML066C	31	140	3737	3.44424	1	0.875712	74.3346		SP_PIR_KEYWORDS	signal	10	13.6986	0.00423146	YML084W, YDR522C, YOR383C, YLL025W, YEL049W, YBL108C-A, YGL261C, YLR194C, YLR121C, YDR246W-A, YLR213C, YPL221W	72	214	4748	3.08152	0.293701	0.293701	4.42905		SP_PIR_KEYWORDS	sporulation	4	5.06329	0.0597154	YJR094C, YLR054C, YNL204C, YPL200W	77	56	4748	4.40445	0.996935	0.944641	49.1071		Category	Term	Count	%	PValue	Genes	List Total
	GOTERM_BP_FAT	GO:0030437~ascospore formation	3	5.35714	0.102481	YGR032W, YMR017W, YML066C	31	68	3737	5.31831	1	0.860702	75.162		GOTERM_BP_FAT	GO:0007047~cell wall organization	8	10.9589	0.00599983	YER046W, YDR522C, YEL049W, YBL108C-A, YGL261C, YLR194C, YLR121C, YNL192W, YLR213C, YPL221W	43	199	3737	3.49375	0.869195	0.869195	7.86161		GOTERM_BP_FAT	GO:0030435~sporulation resulting in formation of a cellular spore	4	5.06329	0.197216	YJR094C, YLR054C, YNL204C, YPL200W	42	140	3737	2.54218	1	0.998388	94.8548		GOTERM_BP_FAT	GO:0007047~cell wall organization	5	17.8571	0.0107368	YDR218C, YGR032W, YOR009W, YBR005W, YML066C	18
	GOTERM_BP_FAT	GO:0034293~sexual sporulation	3	5.35714	0.102481	YGR032W, YMR017W, YML066C	31	68	3737	5.31831	1	0.860702	75.162		GOTERM_BP_FAT	GO:0045229~external encapsulating structure organization	8	10.9589	0.00599983	YER046W, YDR522C, YEL049W, YBL108C-A, YGL261C, YLR194C, YLR121C, YNL192W, YLR213C, YPL221W	43	199	3737	3.49375	0.869195	0.869195	7.86161		GOTERM_BP_FAT	GO:0043934~sporulation	4	5.06329	0.197216	YJR094C, YLR054C, YNL204C, YPL200W	42	140	3737	2.54218	1	0.998388	94.8548		GOTERM_BP_FAT	GO:0045229~external encapsulating structure organization	5	17.8571	0.0107368	YDR218C, YGR032W, YOR009W, YBR005W, YML066C	18
	GOTERM_BP_FAT	GO:0043935~sexual sporulation resulting in formation of a cellular spore	3	5.35714	0.102481	YGR032W, YMR017W, YML066C	31	68	3737	5.31831	1	0.860702	75.162		GOTERM_CC_FAT	GO:0005618~cell wall	5	6.84932	0.0096212	YDR522C, YOR383C, YEL049W, YBL108C-A, YGL261C, YLR194C, YLR213C	42	72	3475	5.7457	0.520375	0.217231	9.67303																SP_PIR_KEYWORDS	cell wall biogenesis/degradation	3	10.7143	0.057081	YGR032W, YOR009W, YBR005W	26
	SP_PIR_KEYWORDS	sporulation	3	5.35714	0.116987	YGR032W, YMR017W, YML066C	51	56	4748	4.98739	0.999911	0.688511	72.9028		GOTERM_CC_FAT	GO:0030312~external encapsulating structure	5	6.84932	0.0096212	YDR522C, YOR383C, YEL049W, YBL108C-A, YGL261C, YLR194C, YLR213C	42	72	3475	5.7457	0.520375	0.217231	9.67303		Annotation Cluster 5	Enrichment Score: 0.8471707901318023													UP_SEQ_FEATURE	topological domain:Cytoplasmic	4	14.2857	0.559896	YKL178C, YGR032W, YBR005W, YML066C	26
	SP_PIR_KEYWORDS	phosphoprotein	8	14.2857	0.999998	YKL178C, YNL208W, YGR032W, YBR040W, YDR043C, YDL234C, YBR005W, YMR017W	51	2052	4748	0.362955	1	1	100		SP_PIR_KEYWORDS	gpi-anchor	4	5.47945	0.0199354	YDR522C, YOR383C, YLR194C, YLR121C	72	39	4748	6.76353	0.808184	0.338208	19.3559		Category	Term	Count	%	PValue	Genes	List Total	Pop Hits	Pop Total	Fold Enrichment	Bonferroni	Benjamini	FDR
															GOTERM_CC_FAT	GO:0031225~anchored to membrane	4	5.47945	0.0203599	YDR522C, YOR383C, YLR194C, YLR121C	42	50	3475	6.61905	0.79056	0.268504	19.4634		GOTERM_MF_FAT	GO:0046914~transition metal ion binding	10	12.6582	0.0316544	YHL009W-A, YLR323C, YBR066C, YDL013W, YCR102C, YGL255W, YBR033W, YMR009W, YNL204C, YOL152W	30	516	3232	2.08786	0.976796	0.714777	30.7574		Annotation Cluster 4	Enrichment Score: 0.13199409298704992
	Annotation Cluster 4	Enrichment Score: 1.006471736871747													UP_SEQ_FEATURE	lipid moiety-binding region:GPI-anchor amidated asparagine	3	4.10959	0.0259417	YDR522C, YLR194C, YLR121C	72	17	4748	11.6373	0.957323	0.545485	26.0458		GOTERM_MF_FAT	GO:0046872~metal ion binding	11	13.9241	0.0496757	YHL009W-A, YGR087C, YLR323C, YBR066C, YDL013W, YCR102C, YGL255W, YBR033W, YMR009W, YNL204C, YOL152W	30	649	3232	1.82599	0.997424	0.696471	44.1339		Category	Term	Count	%	PValue	Genes	List Total
	Category	Term	Count	%	PValue	Genes	List Total	Pop Hits	Pop Total	Fold Enrichment	Bonferroni	Benjamini	FDR		SP_PIR_KEYWORDS	cell membrane	7	9.58904	0.0290227	YDR522C, YOR273C, YNL275W, YLR194C, YLR121C, YNL192W, YLR004C	72	157	4748	2.9402	0.91064	0.38308	26.995		GOTERM_MF_FAT	GO:0043169~cation binding	11	13.9241	0.0539579	YHL009W-A, YGR087C, YLR323C, YBR066C, YDL013W, YCR102C, YGL255W, YBR033W, YMR009W, YNL204C, YOL152W	30	658	3232	1.80101	0.998481	0.604305	46.9438		GOTERM_MF_FAT	GO:0046914~transition metal ion binding	3	10.7143	0.638892	YDL020C, YDL246C, YJR078W	14
	GOTERM_BP_FAT	GO:0007047~cell wall organization	5	8.92857	0.0723491	YDR218C, YGR032W, YOR009W, YBR005W, YML066C	31	199	3737	3.02885	1	0.891914	61.9937		GOTERM_CC_FAT	GO:0009277~fungal-type cell wall	4	5.47945	0.0450167	YDR522C, YOR383C, YLR194C, YLR213C	42	68	3475	4.86695	0.969823	0.442027	38.4121		GOTERM_MF_FAT	GO:0043167~ion binding	11	13.9241	0.0544492	YHL009W-A, YGR087C, YLR323C, YBR066C, YDL013W, YCR102C, YGL255W, YBR033W, YMR009W, YNL204C, YOL152W	30	659	3232	1.79828	0.998571	0.559048	47.2577		GOTERM_MF_FAT	GO:0046872~metal ion binding	3	10.7143	0.769084	YDL020C, YDL246C, YJR078W	14
	GOTERM_BP_FAT	GO:0045229~external encapsulating structure organization	5	8.92857	0.0723491	YDR218C, YGR032W, YOR009W, YBR005W, YML066C	31	199	3737	3.02885	1	0.891914	61.9937		UP_SEQ_FEATURE	propeptide:Removed in mature form	4	5.47945	0.0528228	YDR522C, YOR383C, YLR194C, YLR121C	72	57	4748	4.62768	0.998515	0.728137	46.3652		GOTERM_MF_FAT	GO:0008270~zinc ion binding	8	10.1266	0.055884	YHL009W-A, YLR323C, YBR066C, YDL013W, YCR102C, YGL255W, YBR033W, YNL204C	30	396	3232	2.17643	0.998803	0.52649	48.1651		GOTERM_MF_FAT	GO:0043169~cation binding	3	10.7143	0.776403	YDL020C, YDL246C, YJR078W	14
	SP_PIR_KEYWORDS	cell wall biogenesis/degradation	3	5.35714	0.182692	YGR032W, YOR009W, YBR005W	51	74	4748	3.77424	1	0.747285	87.9639		SP_PIR_KEYWORDS	glycoprotein	9	12.3288	0.137768	YBR004C, YDR522C, YJL038C, YOR383C, YEL049W, YBL108C-A, YGL261C, YLR194C, YLR121C, YKR053C, YPL221W	72	343	4748	1.73032	0.999995	0.781149	79.4759		SP_PIR_KEYWORDS	metal-binding	7	8.86076	0.854031	YGR087C, YLR323C, YBR066C, YBR033W, YMR009W, YNL204C, YOL152W	77	520	4748	0.83007	1	0.999998	100		GOTERM_MF_FAT	GO:0043167~ion binding	3	10.7143	0.777205	YDL020C, YDL246C, YJR078W	14
															SP_PIR_KEYWORDS	lipoprotein	4	5.47945	0.172632	YDR522C, YOR383C, YLR194C, YLR121C	72	96	4748	2.74769	1	0.788588	86.7942		SP_PIR_KEYWORDS	zinc	5	6.32911	0.867517	YLR323C, YBR066C, YGL255W, YBR033W, YNL204C	77	379	4748	0.813487	1	0.999993	100
	Annotation Cluster 5	Enrichment Score: 0.8771546071567426													UP_SEQ_FEATURE	glycosylation site:N-linked (GlcNAc...)	7	9.58904	0.293595	YBR004C, YDR522C, YJL038C, YLR194C, YLR121C, YKR053C, YPL221W	72	301	4748	1.53359	1	0.990286	98.1497		SP_PIR_KEYWORDS	zinc-finger	3	3.79747	0.872911	YLR323C, YBR066C, YNL204C	77	219	4748	0.84469	1	0.999989	100
	Category	Term	Count	%	PValue	Genes	List Total	Pop Hits	Pop Total	Fold Enrichment	Bonferroni	Benjamini	FDR		SP_PIR_KEYWORDS	cell wall biogenesis/degradation	3	4.10959	0.303924	YEL049W, YBL108C-A, YGL261C, YLR194C, YNL192W	72	74	4748	2.67342	1	0.915896	97.9152
	GOTERM_CC_FAT	GO:0005886~plasma membrane	8	14.2857	0.00872594	YKL178C, YGR032W, YLR120C, YFL011W, YGR121C, YCR098C, YMR017W, YBR296C	26	344	3475	3.10823	0.508308	0.0964418	8.91739																Annotation Cluster 6	Enrichment Score: 0.47883255170324385
	UP_SEQ_FEATURE	topological domain:Extracellular	7	12.5	0.0360328	YBR302C, YKL221W, YKL178C, YGR032W, YFL011W, YGR121C, YCR098C	51	236	4748	2.76138	0.991831	0.798603	34.8155		Annotation Cluster 4	Enrichment Score: 1.1747688818057003													Category	Term	Count	%	PValue	Genes	List Total	Pop Hits	Pop Total	Fold Enrichment	Bonferroni	Benjamini	FDR
	GOTERM_BP_FAT	GO:0006811~ion transport	3	5.35714	0.361368	YGR121C, YCR098C, YBR296C	31	157	3737	2.30347	1	0.998696	99.6901		Category	Term	Count	%	PValue	Genes	List Total	Pop Hits	Pop Total	Fold Enrichment	Bonferroni	Benjamini	FDR		GOTERM_BP_FAT	GO:0007127~meiosis I	4	5.06329	0.0296444	YGL127C, YFL003C, YMR133W, YPL200W	42	62	3737	5.7404	0.999938	0.960441	33.4001
	GOTERM_BP_FAT	GO:0055085~transmembrane transport	3	5.35714	0.455797	YFL011W, YCR098C, YBR296C	31	190	3737	1.9034	1	0.999668	99.9605		UP_SEQ_FEATURE	topological domain:Extracellular	10	13.6986	0.00797911	YOR273C, YBR068C, YJL038C, YDR072C, YJR116W, YNL275W, YNR072W, YBR069C, YJL094C, YLR004C	72	236	4748	2.79426	0.617617	0.274174	8.78603		GOTERM_BP_FAT	GO:0051327~M phase of meiotic cell cycle	5	6.32911	0.0588107	YGL127C, YFL003C, YJR094C, YMR133W, YPL200W	42	135	3737	3.29541	1	0.912804	55.8988
	SP_PIR_KEYWORDS	transport	6	10.7143	0.794321	YKL221W, YFL011W, YGR121C, YCR098C, YBR296C, YDL010W	51	615	4748	0.908274	1	0.999397	100		UP_SEQ_FEATURE	topological domain:Cytoplasmic	12	16.4384	0.185707	YOR273C, YBR068C, YJL038C, YDR072C, YJR116W, YNL275W, YNR072W, YBR069C, YJL094C, YKR053C, YLR004C, YPL221W	72	545	4748	1.45199	1	0.970452	90.5415		GOTERM_BP_FAT	GO:0007126~meiosis	5	6.32911	0.0588107	YGL127C, YFL003C, YJR094C, YMR133W, YPL200W	42	135	3737	3.29541	1	0.912804	55.8988
															SP_PIR_KEYWORDS	transport	13	17.8082	0.201795	YOR273C, YBR068C, YNL275W, YOR383C, YBR069C, YJL094C, YPR049C, YPL149W, YOL163W, YNR072W, YGL247W, YLR004C, YPL221W	72	615	4748	1.39395	1	0.813659	90.9993		GOTERM_BP_FAT	GO:0051321~meiotic cell cycle	5	6.32911	0.066922	YGL127C, YFL003C, YJR094C, YMR133W, YPL200W	42	141	3737	3.15518	1	0.916106	60.7647
	Annotation Cluster 6	Enrichment Score: 0.5992586935603014																											SP_PIR_KEYWORDS	meiosis	4	5.06329	0.114336	YFL003C, YJR094C, YMR133W, YPL200W	77	74	4748	3.3331	0.999989	0.942347	73.6035
	Category	Term	Count	%	PValue	Genes	List Total	Pop Hits	Pop Total	Fold Enrichment	Bonferroni	Benjamini	FDR		Annotation Cluster 5	Enrichment Score: 1.0223349974728866													GOTERM_BP_FAT	GO:0000279~M phase	5	6.32911	0.356571	YGL127C, YFL003C, YJR094C, YMR133W, YPL200W	42	275	3737	1.61775	1	0.999923	99.7409
	SMART	SM00355:ZnF_C2H2	3	5.35714	0.0215616	YDL020C, YPR015C, YDR043C	8	41	1197	10.9482	0.122593	0.122593	9.9063		Category	Term	Count	%	PValue	Genes	List Total	Pop Hits	Pop Total	Fold Enrichment	Bonferroni	Benjamini	FDR		GOTERM_BP_FAT	GO:0006310~DNA recombination	3	3.79747	0.420538	YGL127C, YFL003C, YMR133W	42	130	3737	2.0533	1	0.999968	99.937
	GOTERM_BP_FAT	GO:0006914~autophagy	4	7.14286	0.0278623	YGL166W, YDL020C, YDR043C, YDL234C	31	83	3737	5.80956	0.998766	0.812556	30.5116		SP_PIR_KEYWORDS	cell membrane	7	9.58904	0.0290227	YDR522C, YOR273C, YNL275W, YLR194C, YLR121C, YNL192W, YLR004C	72	157	4748	2.9402	0.91064	0.38308	26.995		GOTERM_BP_FAT	GO:0006259~DNA metabolic process	6	7.59494	0.426274	YGL127C, YCR039C, YFL003C, YDL013W, YGR209C, YMR133W	42	389	3737	1.37238	1	0.999952	99.9449
	INTERPRO	IPR007087:Zinc finger, C2H2-type	3	5.35714	0.0464334	YDL020C, YPR015C, YDR043C	33	39	3592	8.37296	0.902681	0.688039	36.6104		GOTERM_CC_FAT	GO:0000267~cell fraction	6	8.21918	0.0486094	YNR064C, YDR522C, YDR072C, YNL275W, YDR533C, YNL192W	42	171	3475	2.90309	0.977339	0.417845	40.8071		GOTERM_BP_FAT	GO:0022403~cell cycle phase	5	6.32911	0.550974	YGL127C, YFL003C, YJR094C, YMR133W, YPL200W	42	353	3737	1.26029	1	0.9999	99.998
	INTERPRO	IPR015880:Zinc finger, C2H2-like	3	5.35714	0.0508239	YDL020C, YPR015C, YDR043C	33	41	3592	7.96452	0.922377	0.573423	39.3541		GOTERM_CC_FAT	GO:0005624~membrane fraction	4	5.47945	0.240215	YDR522C, YDR072C, YNL275W, YNL192W	42	144	3475	2.29828	1	0.901713	94.4473		GOTERM_BP_FAT	GO:0006974~response to DNA damage stimulus	4	5.06329	0.564576	YGL127C, YFL003C, YER014C-A, YDL013W	42	265	3737	1.34304	1	0.999867	99.9987
	GOTERM_BP_FAT	GO:0055114~oxidation reduction	5	8.92857	0.0857326	YPL171C, YDL246C, YJR078W, YJR159W, YDL010W	31	211	3737	2.8566	1	0.880481	68.4823		GOTERM_CC_FAT	GO:0005626~insoluble fraction	4	5.47945	0.240215	YDR522C, YDR072C, YNL275W, YNL192W	42	144	3475	2.29828	1	0.901713	94.4473		GOTERM_BP_FAT	GO:0022402~cell cycle process	6	7.59494	0.572456	YGL127C, YFL003C, YJR094C, YER014C-A, YMR133W, YPL200W	42	456	3737	1.17074	1	0.999853	99.999
	GOTERM_MF_FAT	GO:0046914~transition metal ion binding	8	14.2857	0.0903762	YGL166W, YDL020C, YDL246C, YPR015C, YJR078W, YDR043C, YJR159W, YDL010W	26	516	3232	1.92725	0.999942	0.999942	65.2582																GOTERM_BP_FAT	GO:0006281~DNA repair	3	3.79747	0.714989	YGL127C, YFL003C, YDL013W	42	224	3737	1.19165	1	0.999987	100
	GOTERM_BP_FAT	GO:0019318~hexose metabolic process	3	5.35714	0.0999518	YDL246C, YDR043C, YJR159W	31	67	3737	5.39769	1	0.896573	74.2449		Annotation Cluster 6	Enrichment Score: 0.46864135438973076													GOTERM_BP_FAT	GO:0007049~cell cycle	6	7.59494	0.723565	YGL127C, YFL003C, YJR094C, YER014C-A, YMR133W, YPL200W	42	538	3737	0.9923	1	0.999986	100
	GOTERM_BP_FAT	GO:0005996~monosaccharide metabolic process	3	5.35714	0.126016	YDL246C, YDR043C, YJR159W	31	77	3737	4.69669	1	0.897732	82.3614		Category	Term	Count	%	PValue	Genes	List Total	Pop Hits	Pop Total	Fold Enrichment	Bonferroni	Benjamini	FDR		GOTERM_CC_FAT	GO:0000228~nuclear chromosome	3	3.79747	0.733504	YFL003C, YMR133W, YPL200W	36	252	3475	1.14914	1	1	99.9999
	GOTERM_MF_FAT	GO:0008270~zinc ion binding	6	10.7143	0.183629	YGL166W, YDL020C, YDL246C, YPR015C, YDR043C, YJR159W	26	396	3232	1.88345	1	0.999971	89.6111		GOTERM_MF_FAT	GO:0004674~protein serine/threonine kinase activity	4	5.47945	0.0626629	YGL179C, YOL016C, YJL165C, YPL026C	32	96	3232	4.20833	0.999333	0.912621	52.0381		GOTERM_BP_FAT	GO:0033554~cellular response to stress	4	5.06329	0.83483	YGL127C, YFL003C, YER014C-A, YDL013W	42	403	3737	0.883138	1	1	100
	GOTERM_MF_FAT	GO:0046872~metal ion binding	8	14.2857	0.222378	YGL166W, YDL020C, YDL246C, YPR015C, YJR078W, YDR043C, YJR159W, YDL010W	26	649	3232	1.5323	1	0.999822	93.9625		GOTERM_MF_FAT	GO:0004672~protein kinase activity	4	5.47945	0.0707948	YGL179C, YOL016C, YJL165C, YPL026C	32	101	3232	4	0.999751	0.874353	56.556		GOTERM_CC_FAT	GO:0005694~chromosome	3	3.79747	0.869641	YFL003C, YMR133W, YPL200W	36	339	3475	0.854228	1	1	100
	SP_PIR_KEYWORDS	oxidoreductase	4	7.14286	0.228406	YPL171C, YDL246C, YJR078W, YJR159W	51	157	4748	2.37192	1	0.802221	93.4213		INTERPRO	IPR017442:Serine/threonine protein kinase-related	4	5.47945	0.0715721	YGL179C, YOL016C, YJL165C, YPL026C	44	81	3592	4.03143	0.994474	0.925666	53.6317		GOTERM_CC_FAT	GO:0043228~non-membrane-bounded organelle	5	6.32911	0.988612	YFL003C, YPL192C, YDL013W, YMR133W, YPL200W	36	885	3475	0.545355	1	1	100
	GOTERM_MF_FAT	GO:0043169~cation binding	8	14.2857	0.233382	YGL166W, YDL020C, YDL246C, YPR015C, YJR078W, YDR043C, YJR159W, YDL010W	26	658	3232	1.51134	1	0.998934	94.8504		INTERPRO	IPR008271:Serine/threonine protein kinase, active site	4	5.47945	0.0736885	YGL179C, YOL016C, YJL165C, YPL026C	44	82	3592	3.98226	0.99529	0.832378	54.714		GOTERM_CC_FAT	GO:0043232~intracellular non-membrane-bounded organelle	5	6.32911	0.988612	YFL003C, YPL192C, YDL013W, YMR133W, YPL200W	36	885	3475	0.545355	1	1	100
	GOTERM_MF_FAT	GO:0043167~ion binding	8	14.2857	0.234618	YGL166W, YDL020C, YDL246C, YPR015C, YJR078W, YDR043C, YJR159W, YDL010W	26	659	3232	1.50905	1	0.995946	94.9423		INTERPRO	IPR017441:Protein kinase, ATP binding site	4	5.47945	0.0736885	YGL179C, YOL016C, YJL165C, YPL026C	44	82	3592	3.98226	0.99529	0.832378	54.714
	GOTERM_MF_FAT	GO:0043565~sequence-specific DNA binding	3	5.35714	0.487758	YDL020C, YPR015C, YDR043C	26	209	3232	1.78432	1	0.99999	99.9428		INTERPRO	IPR000719:Protein kinase, core	4	5.47945	0.0824333	YGL179C, YOL016C, YJL165C, YPL026C	44	86	3592	3.79704	0.997575	0.778099	58.9483		Annotation Cluster 7	Enrichment Score: 0.3685086114895601
	SP_PIR_KEYWORDS	zinc	5	8.92857	0.573886	YGL166W, YDL246C, YPR015C, YDR043C, YJR159W	51	379	4748	1.22821	1	0.989641	99.9871		GOTERM_BP_FAT	GO:0006468~protein amino acid phosphorylation	4	5.47945	0.112662	YGL179C, YOL016C, YJL165C, YPL026C	43	105	3737	3.31074	1	0.944189	80.3344		Category	Term	Count	%	PValue	Genes	List Total	Pop Hits	Pop Total	Fold Enrichment	Bonferroni	Benjamini	FDR
	SP_PIR_KEYWORDS	metal-binding	6	10.7143	0.653418	YGL166W, YDL246C, YPR015C, YJR078W, YDR043C, YJR159W	51	520	4748	1.07421	1	0.994999	99.9985		UP_SEQ_FEATURE	domain:Protein kinase	4	5.47945	0.143827	YGL179C, YOL016C, YJL165C, YPL026C	72	88	4748	2.99747	1	0.955205	83.1791		GOTERM_BP_FAT	GO:0045944~positive regulation of transcription from RNA polymerase II promoter	3	3.79747	0.222638	YAL032C, YKL043W, YDR259C	42	81	3737	3.29541	1	0.998838	96.6686
	GOTERM_MF_FAT	GO:0030528~transcription regulator activity	3	5.35714	0.721283	YGL166W, YDL020C, YDR043C	26	318	3232	1.17271	1	1	99.9999		SP_PIR_KEYWORDS	serine/threonine-protein kinase	4	5.47945	0.150869	YGL179C, YOL016C, YJL165C, YPL026C	72	90	4748	2.93086	0.999999	0.774637	82.5728		GOTERM_BP_FAT	GO:0006357~regulation of transcription from RNA polymerase II promoter	5	6.32911	0.233765	YCR039C, YAL032C, YKL043W, YDR259C, YOR028C	42	226	3737	1.9685	1	0.998633	97.258
	GOTERM_MF_FAT	GO:0003677~DNA binding	4	7.14286	0.731088	YGL166W, YDL020C, YPR015C, YDR043C	26	473	3232	1.05123	1	1	100		GOTERM_BP_FAT	GO:0016310~phosphorylation	4	5.47945	0.236749	YGL179C, YOL016C, YJL165C, YPL026C	43	150	3737	2.31752	1	0.989599	97.4673		GOTERM_BP_FAT	GO:0045893~positive regulation of transcription, DNA-dependent	3	3.79747	0.341306	YAL032C, YKL043W, YDR259C	42	110	3737	2.42662	1	0.999932	99.6444
	SP_PIR_KEYWORDS	dna-binding	3	5.35714	0.854323	YGL166W, YDL020C, YDR043C	51	315	4748	0.886648	1	0.999796	100		UP_SEQ_FEATURE	binding site:ATP	4	5.47945	0.262617	YGL179C, YOL016C, YJL165C, YPL026C	72	119	4748	2.21662	1	0.989639	96.9716		GOTERM_BP_FAT	GO:0051254~positive regulation of RNA metabolic process	3	3.79747	0.357446	YAL032C, YKL043W, YDR259C	42	114	3737	2.34148	1	0.999864	99.7457
	GOTERM_BP_FAT	GO:0045449~regulation of transcription	4	7.14286	0.858933	YGL166W, YDL020C, YFR012W, YDR043C	31	571	3737	0.844472	1	1	100		UP_SEQ_FEATURE	active site:Proton acceptor	4	5.47945	0.320154	YGL179C, YOL016C, YJL165C, YPL026C	72	133	4748	1.98329	1	0.990252	98.8083		GOTERM_BP_FAT	GO:0006355~regulation of transcription, DNA-dependent	6	7.59494	0.428536	YCR039C, YAL032C, YKL043W, YDR259C, YBR033W, YOR028C	42	390	3737	1.36886	1	0.999924	99.9478
	GOTERM_BP_FAT	GO:0006350~transcription	3	5.35714	0.917515	YGL166W, YDL020C, YDR043C	31	487	3737	0.742598	1	1	100		SP_PIR_KEYWORDS	kinase	4	5.47945	0.382069	YGL179C, YOL016C, YJL165C, YPL026C	72	148	4748	1.78228	1	0.940364	99.4158		GOTERM_BP_FAT	GO:0051252~regulation of RNA metabolic process	6	7.59494	0.446587	YCR039C, YAL032C, YKL043W, YDR259C, YBR033W, YOR028C	42	398	3737	1.34135	1	0.999885	99.9662
	SP_PIR_KEYWORDS	transcription regulation	3	5.35714	0.945428	YGL166W, YDL020C, YDR043C	51	423	4748	0.66027	1	0.999995	100		GOTERM_BP_FAT	GO:0006796~phosphate metabolic process	4	5.47945	0.426096	YGL179C, YOL016C, YJL165C, YPL026C	43	211	3737	1.64753	1	0.999043	99.9477		GOTERM_BP_FAT	GO:0045941~positive regulation of transcription	3	3.79747	0.480552	YAL032C, YKL043W, YDR259C	42	146	3737	1.82828	1	0.999931	99.9856
	SP_PIR_KEYWORDS	Transcription	3	5.35714	0.956177	YGL166W, YDL020C, YDR043C	51	446	4748	0.62622	1	0.999996	100		GOTERM_BP_FAT	GO:0006793~phosphorus metabolic process	4	5.47945	0.43221	YGL179C, YOL016C, YJL165C, YPL026C	43	213	3737	1.63206	1	0.998635	99.9548		GOTERM_BP_FAT	GO:0010628~positive regulation of gene expression	3	3.79747	0.484183	YAL032C, YKL043W, YDR259C	42	147	3737	1.81584	1	0.999906	99.9869
	SP_PIR_KEYWORDS	nucleus	5	8.92857	0.999889	YGL166W, YDL020C, YLR108C, YFR023W, YDR043C	51	1315	4748	0.353985	1	1	100		GOTERM_MF_FAT	GO:0005524~ATP binding	5	6.84932	0.729284	YGL179C, YOL016C, YHL050C, YJL165C, YPL026C	32	500	3232	1.01	1	1	100		GOTERM_BP_FAT	GO:0045935~positive regulation of nucleobase, nucleoside, nucleotide and nucleic acid metabolic process	3	3.79747	0.509183	YAL032C, YKL043W, YDR259C	42	154	3737	1.7333	1	0.999896	99.9933
															GOTERM_MF_FAT	GO:0032559~adenyl ribonucleotide binding	5	6.84932	0.729284	YGL179C, YOL016C, YHL050C, YJL165C, YPL026C	32	500	3232	1.01	1	1	100		GOTERM_BP_FAT	GO:0051173~positive regulation of nitrogen compound metabolic process	3	3.79747	0.509183	YAL032C, YKL043W, YDR259C	42	154	3737	1.7333	1	0.999896	99.9933
	Annotation Cluster 7	Enrichment Score: 0.5227047538617694													SP_PIR_KEYWORDS	transferase	7	9.58904	0.743039	YBR004C, YDR072C, YGL179C, YOL016C, YJL165C, YNL192W, YPL026C	72	483	4748	0.955717	1	0.998576	100		GOTERM_BP_FAT	GO:0010557~positive regulation of macromolecule biosynthetic process	3	3.79747	0.536819	YAL032C, YKL043W, YDR259C	42	162	3737	1.64771	1	0.999927	99.9969
	Category	Term	Count	%	PValue	Genes	List Total	Pop Hits	Pop Total	Fold Enrichment	Bonferroni	Benjamini	FDR		SP_PIR_KEYWORDS	ATP	3	4.10959	0.746817	YGL179C, YOL016C, YJL165C	72	176	4748	1.12405	1	0.998084	100		GOTERM_BP_FAT	GO:0009891~positive regulation of biosynthetic process	3	3.79747	0.546917	YAL032C, YKL043W, YDR259C	42	165	3737	1.61775	1	0.999921	99.9977
	GOTERM_CC_FAT	GO:0005626~insoluble fraction	3	5.35714	0.277692	YBR302C, YGR032W, YFL020C	26	144	3475	2.78446	1	0.946482	96.8786		GOTERM_MF_FAT	GO:0030554~adenyl nucleotide binding	5	6.84932	0.767401	YGL179C, YOL016C, YHL050C, YJL165C, YPL026C	32	526	3232	0.960076	1	1	100		GOTERM_BP_FAT	GO:0031328~positive regulation of cellular biosynthetic process	3	3.79747	0.546917	YAL032C, YKL043W, YDR259C	42	165	3737	1.61775	1	0.999921	99.9977
	GOTERM_CC_FAT	GO:0005624~membrane fraction	3	5.35714	0.277692	YBR302C, YGR032W, YFL020C	26	144	3475	2.78446	1	0.946482	96.8786		GOTERM_MF_FAT	GO:0001883~purine nucleoside binding	5	6.84932	0.771538	YGL179C, YOL016C, YHL050C, YJL165C, YPL026C	32	529	3232	0.954631	1	1	100		GOTERM_BP_FAT	GO:0010604~positive regulation of macromolecule metabolic process	3	3.79747	0.588958	YAL032C, YKL043W, YDR259C	42	178	3737	1.4996	1	0.99987	99.9994
	GOTERM_CC_FAT	GO:0000267~cell fraction	3	5.35714	0.350556	YBR302C, YGR032W, YFL020C	26	171	3475	2.3448	1	0.96969	98.9949		GOTERM_MF_FAT	GO:0001882~nucleoside binding	5	6.84932	0.775621	YGL179C, YOL016C, YHL050C, YJL165C, YPL026C	32	532	3232	0.949248	1	1	100
															UP_SEQ_FEATURE	nucleotide phosphate-binding region:ATP	4	5.47945	0.81266	YGL179C, YOL016C, YJL165C, YPL026C	72	287	4748	0.919086	1	1	100		Annotation Cluster 8	Enrichment Score: 0.15806802761366953
															GOTERM_MF_FAT	GO:0000166~nucleotide binding	6	8.21918	0.821218	YGL179C, YNL251C, YOL016C, YHL050C, YJL165C, YPL026C	32	688	3232	0.880814	1	1	100		Category	Term	Count	%	PValue	Genes	List Total	Pop Hits	Pop Total	Fold Enrichment	Bonferroni	Benjamini	FDR
															GOTERM_MF_FAT	GO:0032555~purine ribonucleotide binding	5	6.84932	0.833836	YGL179C, YOL016C, YHL050C, YJL165C, YPL026C	32	580	3232	0.87069	1	1	100		GOTERM_BP_FAT	GO:0006259~DNA metabolic process	6	7.59494	0.426274	YGL127C, YCR039C, YFL003C, YDL013W, YGR209C, YMR133W	42	389	3737	1.37238	1	0.999952	99.9449
															GOTERM_MF_FAT	GO:0032553~ribonucleotide binding	5	6.84932	0.833836	YGL179C, YOL016C, YHL050C, YJL165C, YPL026C	32	580	3232	0.87069	1	1	100		GOTERM_BP_FAT	GO:0044265~cellular macromolecule catabolic process	3	3.79747	0.880395	YDL013W, YGR209C, YMR133W	42	322	3737	0.828971	1	1	100
															GOTERM_MF_FAT	GO:0017076~purine nucleotide binding	5	6.84932	0.860057	YGL179C, YOL016C, YHL050C, YJL165C, YPL026C	32	606	3232	0.833333	1	1	100		GOTERM_BP_FAT	GO:0009057~macromolecule catabolic process	3	3.79747	0.89419	YDL013W, YGR209C, YMR133W	42	335	3737	0.796802	1	1	100
															SP_PIR_KEYWORDS	atp-binding	4	5.47945	0.981485	YGL179C, YOL016C, YJL165C, YPL026C	72	487	4748	0.541638	1	0.999999	100
															SP_PIR_KEYWORDS	nucleotide-binding	4	5.47945	0.99362	YGL179C, YOL016C, YJL165C, YPL026C	72	568	4748	0.464397	1	1	100		Annotation Cluster 9	Enrichment Score: 0.012117722043909327
																													Category	Term	Count	%	PValue	Genes	List Total	Pop Hits	Pop Total	Fold Enrichment	Bonferroni	Benjamini	FDR
															Annotation Cluster 7	Enrichment Score: 0.42903050293032785													GOTERM_MF_FAT	GO:0030554~adenyl nucleotide binding	3	3.79747	0.962157	YFL003C, YOR153W, YOL152W	30	526	3232	0.614449	1	1	100
															Category	Term	Count	%	PValue	Genes	List Total	Pop Hits	Pop Total	Fold Enrichment	Bonferroni	Benjamini	FDR		GOTERM_MF_FAT	GO:0001883~purine nucleoside binding	3	3.79747	0.963149	YFL003C, YOR153W, YOL152W	30	529	3232	0.610964	1	1	100
															GOTERM_CC_FAT	GO:0005773~vacuole	5	6.84932	0.160247	YPL149W, YOR273C, YNL275W, YFL062W, YPL221W	42	180	3475	2.29828	0.999998	0.809699	84.0835		GOTERM_MF_FAT	GO:0001882~nucleoside binding	3	3.79747	0.964116	YFL003C, YOR153W, YOL152W	30	532	3232	0.607519	1	1	100
															GOTERM_CC_FAT	GO:0000324~fungal-type vacuole	3	4.10959	0.493207	YNL275W, YFL062W, YPL221W	42	139	3475	1.78571	1	0.994289	99.9217		GOTERM_MF_FAT	GO:0017076~purine nucleotide binding	3	3.79747	0.981706	YFL003C, YOR153W, YOL152W	30	606	3232	0.533333	1	1	100
															GOTERM_CC_FAT	GO:0000322~storage vacuole	3	4.10959	0.493207	YNL275W, YFL062W, YPL221W	42	139	3475	1.78571	1	0.994289	99.9217		GOTERM_MF_FAT	GO:0000166~nucleotide binding	3	3.79747	0.991657	YFL003C, YOR153W, YOL152W	30	688	3232	0.469767	1	1	100
															GOTERM_CC_FAT	GO:0000323~lytic vacuole	3	4.10959	0.493207	YNL275W, YFL062W, YPL221W	42	139	3475	1.78571	1	0.994289	99.9217
																													Annotation Cluster 10	Enrichment Score: 0.005831391527393413
															Annotation Cluster 8	Enrichment Score: 0.3716412492925775													Category	Term	Count	%	PValue	Genes	List Total	Pop Hits	Pop Total	Fold Enrichment	Bonferroni	Benjamini	FDR
															Category	Term	Count	%	PValue	Genes	List Total	Pop Hits	Pop Total	Fold Enrichment	Bonferroni	Benjamini	FDR		GOTERM_CC_FAT	GO:0070013~intracellular organelle lumen	3	3.79747	0.985319	YGL127C, YDL013W, YLR142W	36	569	3475	0.508934	1	1	100
															GOTERM_BP_FAT	GO:0007126~meiosis	4	5.47945	0.192446	YGL175C, YDR522C, YPL024W, YGL045W	43	135	3737	2.57502	1	0.985732	94.5426		GOTERM_CC_FAT	GO:0043233~organelle lumen	3	3.79747	0.985319	YGL127C, YDL013W, YLR142W	36	569	3475	0.508934	1	1	100
															GOTERM_BP_FAT	GO:0051327~M phase of meiotic cell cycle	4	5.47945	0.192446	YGL175C, YDR522C, YPL024W, YGL045W	43	135	3737	2.57502	1	0.985732	94.5426		GOTERM_CC_FAT	GO:0031974~membrane-enclosed lumen	3	3.79747	0.989355	YGL127C, YDL013W, YLR142W	36	600	3475	0.482639	1	1	100
															GOTERM_BP_FAT	GO:0051321~meiotic cell cycle	4	5.47945	0.209906	YGL175C, YDR522C, YPL024W, YGL045W	43	141	3737	2.46545	1	0.984873	95.9465
															SP_PIR_KEYWORDS	meiosis	3	4.10959	0.303924	YGL175C, YDR522C, YPL024W	72	74	4748	2.67342	1	0.915896	97.9152
															GOTERM_BP_FAT	GO:0000279~M phase	5	6.84932	0.373788	YGL175C, YDR522C, YPL024W, YGL045W, YIL046W	43	275	3737	1.58013	1	0.998215	99.8285
															GOTERM_BP_FAT	GO:0033554~cellular response to stress	6	8.21918	0.479609	YGL175C, YPL149W, YPL024W, YFR026C, YDR533C, YML058W-A	43	403	3737	1.2939	1	0.998757	99.9862
															GOTERM_BP_FAT	GO:0022403~cell cycle phase	5	6.84932	0.57064	YGL175C, YDR522C, YPL024W, YGL045W, YIL046W	43	353	3737	1.23098	1	0.999558	99.999
															GOTERM_BP_FAT	GO:0022402~cell cycle process	6	8.21918	0.59479	YGL175C, YDR522C, YPL024W, YGL045W, YIL046W, YML058W-A	43	456	3737	1.14351	1	0.999676	99.9995
															GOTERM_BP_FAT	GO:0007049~cell cycle	6	8.21918	0.743542	YGL175C, YDR522C, YPL024W, YGL045W, YIL046W, YML058W-A	43	538	3737	0.969223	1	0.999944	100
															GOTERM_BP_FAT	GO:0006974~response to DNA damage stimulus	3	4.10959	0.810132	YGL175C, YPL024W, YML058W-A	43	265	3737	0.983853	1	0.999992	100
															GOTERM_BP_FAT	GO:0006259~DNA metabolic process	3	4.10959	0.942837	YGL175C, YPL024W, YML058W-A	43	389	3737	0.670234	1	1	100
															Annotation Cluster 9	Enrichment Score: 0.2619240893093954
															Category	Term	Count	%	PValue	Genes	List Total	Pop Hits	Pop Total	Fold Enrichment	Bonferroni	Benjamini	FDR
															GOTERM_BP_FAT	GO:0006623~protein targeting to vacuole	3	4.10959	0.104164	YPL149W, YNL275W, YPR049C	43	49	3737	5.32084	1	0.942728	77.6112
															GOTERM_BP_FAT	GO:0007034~vacuolar transport	3	4.10959	0.310509	YPL149W, YNL275W, YPR049C	43	100	3737	2.60721	1	0.996695	99.3646
															GOTERM_BP_FAT	GO:0006605~protein targeting	4	5.47945	0.404553	YPL149W, YNL275W, YGL247W, YPR049C	43	204	3737	1.70406	1	0.998817	99.9136
															GOTERM_BP_FAT	GO:0016044~membrane organization	4	5.47945	0.438302	YPL149W, YGL045W, YGL247W, YPR049C	43	215	3737	1.61687	1	0.998494	99.9609
															GOTERM_BP_FAT	GO:0006886~intracellular protein transport	4	5.47945	0.627188	YPL149W, YNL275W, YGL247W, YPR049C	43	283	3737	1.22837	1	0.999707	99.9999
															GOTERM_BP_FAT	GO:0034613~cellular protein localization	4	5.47945	0.700392	YPL149W, YNL275W, YGL247W, YPR049C	43	315	3737	1.10358	1	0.999883	100
															GOTERM_BP_FAT	GO:0070727~cellular macromolecule localization	4	5.47945	0.72101	YPL149W, YNL275W, YGL247W, YPR049C	43	325	3737	1.06962	1	0.999916	100
															GOTERM_BP_FAT	GO:0015031~protein transport	4	5.47945	0.885603	YPL149W, YNL275W, YGL247W, YPR049C	43	438	3737	0.793671	1	1	100
															GOTERM_BP_FAT	GO:0045184~establishment of protein localization	4	5.47945	0.913351	YPL149W, YNL275W, YGL247W, YPR049C	43	470	3737	0.739634	1	1	100
															GOTERM_BP_FAT	GO:0008104~protein localization	4	5.47945	0.944442	YPL149W, YNL275W, YGL247W, YPR049C	43	519	3737	0.669803	1	1	100
															GOTERM_BP_FAT	GO:0046907~intracellular transport	4	5.47945	0.947464	YPL149W, YNL275W, YGL247W, YPR049C	43	525	3737	0.662148	1	1	100
															Annotation Cluster 10	Enrichment Score: 0.24582708101967107
															Category	Term	Count	%	PValue	Genes	List Total	Pop Hits	Pop Total	Fold Enrichment	Bonferroni	Benjamini	FDR
															GOTERM_BP_FAT	GO:0010557~positive regulation of macromolecule biosynthetic process	3	4.10959	0.549987	YEL049W, YBL108C-A, YGL261C, YPL026C, YJR047C	43	162	3737	1.60939	1	0.999552	99.9981
															GOTERM_BP_FAT	GO:0009891~positive regulation of biosynthetic process	3	4.10959	0.560125	YEL049W, YBL108C-A, YGL261C, YPL026C, YJR047C	43	165	3737	1.58013	1	0.999552	99.9986
															GOTERM_BP_FAT	GO:0031328~positive regulation of cellular biosynthetic process	3	4.10959	0.560125	YEL049W, YBL108C-A, YGL261C, YPL026C, YJR047C	43	165	3737	1.58013	1	0.999552	99.9986
															GOTERM_BP_FAT	GO:0010604~positive regulation of macromolecule metabolic process	3	4.10959	0.602239	YEL049W, YBL108C-A, YGL261C, YPL026C, YJR047C	43	178	3737	1.46472	1	0.999661	99.9996
															Annotation Cluster 11	Enrichment Score: 0.2282012892267685
															Category	Term	Count	%	PValue	Genes	List Total	Pop Hits	Pop Total	Fold Enrichment	Bonferroni	Benjamini	FDR
															UP_SEQ_FEATURE	glycosylation site:N-linked (GlcNAc...)	7	9.58904	0.293595	YBR004C, YDR522C, YJL038C, YLR194C, YLR121C, YKR053C, YPL221W	72	301	4748	1.53359	1	0.990286	98.1497
															SP_PIR_KEYWORDS	endoplasmic reticulum	4	5.47945	0.830857	YBR004C, YKR053C, YLR004C, YPL221W	72	297	4748	0.888141	1	0.999533	100
															GOTERM_CC_FAT	GO:0005783~endoplasmic reticulum	4	5.47945	0.847464	YBR004C, YKR053C, YLR004C, YPL221W	42	384	3475	0.861855	1	0.999998	100
															Annotation Cluster 12	Enrichment Score: 0.1983331771858312
															Category	Term	Count	%	PValue	Genes	List Total	Pop Hits	Pop Total	Fold Enrichment	Bonferroni	Benjamini	FDR
															GOTERM_BP_FAT	GO:0006357~regulation of transcription from RNA polymerase II promoter	5	6.84932	0.247136	YNL278W, YEL049W, YBL108C-A, YIL056W, YGL261C, YIL046W, YPL026C	43	226	3737	1.92272	1	0.989631	97.898
															GOTERM_BP_FAT	GO:0006355~regulation of transcription, DNA-dependent	6	8.21918	0.449897	YOL089C, YNL278W, YEL049W, YBL108C-A, YIL056W, YGL261C, YIL046W, YPL026C	43	390	3737	1.33703	1	0.998521	99.9706
															GOTERM_BP_FAT	GO:0051252~regulation of RNA metabolic process	6	8.21918	0.468227	YOL089C, YNL278W, YEL049W, YBL108C-A, YIL056W, YGL261C, YIL046W, YPL026C	43	398	3737	1.31016	1	0.998732	99.9815
															GOTERM_BP_FAT	GO:0045449~regulation of transcription	7	9.58904	0.637572	YOL089C, YER064C, YNL278W, YEL049W, YBL108C-A, YIL056W, YGL261C, YIL046W, YPL026C	43	571	3737	1.06541	1	0.999716	99.9999
															GOTERM_BP_FAT	GO:0006350~transcription	6	8.21918	0.65583	YOL089C, YER064C, YNL251C, YNL278W, YIL056W, YIL046W	43	487	3737	1.07072	1	0.999724	100
															GOTERM_MF_FAT	GO:0003677~DNA binding	5	6.84932	0.685387	YGL175C, YOL089C, YER064C, YPL024W, YIL056W	32	473	3232	1.06765	1	1	99.9998
															SP_PIR_KEYWORDS	dna-binding	4	5.47945	0.859875	YOL089C, YER064C, YPL024W, YIL056W	72	315	4748	0.83739	1	0.999535	100
															SP_PIR_KEYWORDS	transcription regulation	5	6.84932	0.888801	YOL089C, YER064C, YNL278W, YIL056W, YIL046W	72	423	4748	0.779485	1	0.999722	100
															SP_PIR_KEYWORDS	Transcription	5	6.84932	0.911916	YOL089C, YER064C, YNL278W, YIL056W, YIL046W	72	446	4748	0.739287	1	0.999827	100
															SP_PIR_KEYWORDS	nucleus	10	13.6986	0.999337	YLR094C, YOL089C, YER064C, YPL024W, YNL251C, YNL278W, YIL056W, YGL247W, YIL046W, YML058W-A	72	1315	4748	0.501479	1	1	100
															Annotation Cluster 13	Enrichment Score: 0.04541572638976113
															Category	Term	Count	%	PValue	Genes	List Total	Pop Hits	Pop Total	Fold Enrichment	Bonferroni	Benjamini	FDR
															GOTERM_MF_FAT	GO:0046914~transition metal ion binding	4	5.47945	0.893377	YOL089C, YOR383C, YNL134C, YLR460C	32	516	3232	0.782946	1	1	100
															GOTERM_MF_FAT	GO:0046872~metal ion binding	5	6.84932	0.896064	YOL089C, YOR383C, YJL094C, YNL134C, YLR460C	32	649	3232	0.77812	1	1	100
															GOTERM_MF_FAT	GO:0043169~cation binding	5	6.84932	0.902539	YOL089C, YOR383C, YJL094C, YNL134C, YLR460C	32	658	3232	0.767477	1	1	100
															GOTERM_MF_FAT	GO:0043167~ion binding	5	6.84932	0.903238	YOL089C, YOR383C, YJL094C, YNL134C, YLR460C	32	659	3232	0.766313	1	1	100
															GOTERM_MF_FAT	GO:0008270~zinc ion binding	3	4.10959	0.908406	YOL089C, YNL134C, YLR460C	32	396	3232	0.765152	1	1	100
[truncated: 110 more columns]

## Sheet: 4a
Notes				Genes									Summarized results
Results of 'per espression' analysis GO term enrichment, for both proteome and transcriptome
				Pc1	Pc2	Pc3	Pbackground	Tc1	Tc2	Tc3	Tbackground		Proteome				Transcriptome
Gene list	Cluster	Description		YPR145W	YER091C	YJR139C	YPR145W	YOR323C	YDR158W	YPR058W	YOR323C		Cluster	Enrichement_Score	Representative_term		Cluster	Enrichement_Score	Representative_term
Pc1	1	Proteome cluster 1		YNL036W	YLR058C	YEL071W	YNL036W	YOR063W	YHR018C	YIR034C	YDR158W		1	1.86085	translation regulation		1	1 1507608286168	cell wall
Pc2	2	Proteome cluster 2		YGR204W	YER086W	YJR016C	YER091C	YDR012W	YGL202W	YPR059C	YPR058W		1	1.54292	ATP/GTP binding		1	1 18051755655758	aminopeptidase
Pc3	3	Proteome cluster 3		YJR109C	YKL029C	YMR217W	YJR139C	YEL017C-A	YJR016C	YGR267C	YOR063W		1	1.16345	vacuole		1	1 35773607577427	endosome
Pbackground	-	Proteome background used for analysis		YER055C	YDR019C	YDL066W	YEL071W	YHL033C	YIL116W	YIL043C	YHR018C		1	1.11521	fatty acid metabolism		1	1 42190684042239	cellular budding
Tc1	1	Transcriptome cluster 1		YMR120C	YGR055W	YLR303W;reverse_YNL203C	YLR058C	YHR174W	YAL037C-B	YML067C	YDR012W		1	1.11275	ABC transporteres		1	1 4794537822993	ribosome assembly
Tc2	2	Transcriptome cluster 2		YOR254C	YDL182W	YNL132W	YGR204W	YKL006W	YDR127W	YGL224C	YIR034C		2	2.35784	unfolded protein binding		1	1 68345216438002	plasma membrane
Tc3	3	Transcriptome cluster 3		YNL104C	YPR010C	YOL061W	YJR016C	YAL044C	YOR222W	YCL009C	YEL017C-A		2	1.61932	apoptosis		1	1 70522854350636	nucleotide binding
Tbackground	-	Transcriptome background used for analysis		YPL063W	YPL237W	YLR432W;YAR075W	YJR109C	YOR039W	YDR487C	YBR263W	YPR059C		2	1.51487	mitochondria (general)		1	1 7146713449108	membrane (fusion)
				YOR310C	YJR065C	YPL093W	YER055C	YBL091C	YAL038W	YPL218W	YGL202W		2	1.46244	DNA binding		1	1 73102256419846	membrane (plasma membrane)
				YIL018W;reverse_YJL131C	YJL200C	YJL088W	YMR120C	YOR202W	YGR106C	YBR103W	YGR267C		2	1.45529	disulfide bond		1	1 76697788063426	membrane (endocytosis)
				YGL234W	YMR108W	YIR031C	YER086W	YBR118W	YCR024C-A	YFL010C	YIL043C		2	1.19674	signal peptides		1	1 84298826831339	ribonucleotide biosynthesis
				YLR028C	YNL220W	YLR056W	YKL029C	YHR025W	YHR215W	YOR355W	YJR016C		2	1.15961	amino acid biosynthesis		1	1 88615373978345	translation initiation
				YLR197W	YGR124W	YDL055C	YDR019C	YBR031W	YHR183W	YLR088W	YIL116W		3	1.49671	integral membrane		1	2 15285847828124	golgi vesicle transport
				YNL069C	YDL185W	YLR304C	YOR254C	YNL154C	YFL026W	YHL016C	YAL037C-B		3	1.40734	mitochondria (general)		1	2 58722244303919	tRNA synthesis
				YMR186W	YHR064C	YDL084W	YNL104C	YLR359W	YGL026C	YGR124W	YML067C		3	1.37059	heme biosynthesis		1	3 35653892174809	ribosome biogenesis
				YOL058W	YML008C	YDR064W	YPL063W	YLR029C	YIL094C	YNL178W	YDR127W		3	1.18708	ribosomes		1	3 73016366812427	cortical actin cytoskeleton
				YDR211W	YFR010W	YOR136W	YOR310C	YLL048C	YCR024C-B	YLR179C	YOR222W		3	1.1509	mitochondrial (membrane)		1	4 12987290733425	ATP/GTP binding
				YGR061C	YLR359W	YLR153C	YIL018W;reverse_YJL131C	YGR240C	YIL164C	YER016W	YHL033C		3	1.13975	phospholipid metabolism		1	4 81948909926726	polarized growth
				YDL126C	YOR375C	YMR083W	YGL234W	YOR184W	YML001W	YPL131W	YDR487C						1	4 97269717267242	ribosomes
				YPL028W	YEL046C	YPL131W	YMR217W	YOR270C	YEL009C	YHR123W	YAL038W						1	10 2436329329175	translation regulation
				YHR183W	YDR465C	YML063W	YLR028C	YER074W	YEL021W	YEL061C	YGR106C						2	1 02249798501234	proteasome
				YGL009C	YDR023W	YGL040C	YGR055W	YGL123C-A	YMR243C	YOL103W	YHR174W						2	1 04465258309822	V-type ATPase complex
				YLR180W	YGL125W	YNL247W	YLR197W	YMR205C	YBL051C	YGL022W	YCR024C-A						2	1 11242130522978	chromatin modification
				YNL241C	YOR184W	YER043C	YDL066W	YER105C	YOR331C	YGR125W	YHR215W						2	1 42239687265348	macromolecular complex assembly
				YDL131W	YJL111W	YJL167W	YNL069C	YHR182C-A	YEL027W	YLR264W	YGL224C						2	1 62842230658944	cotranslational membrane insertion
				YPR033C	YDR388W	YLR027C	YDL182W	YMR083W	YLR052W	YHR143W	YCL009C						2	1 8183413225773	mitochondria (respiration)
				YNR043W	YPL061W	YPR004C	YMR186W	YMR120C	YLL018C	YMR230W	YHR183W						2	1 82823087835223	protein transport
				YBR196C	YBR263W	YJR145C	YOL058W	YHR208W	YLR066W	YML104C	YKL006W						2	1 84287482188552	mitochondria (transport)
				YMR049C	YPR118W	YLL001W	YDR211W	YLR432W	YDR050C	YPL096C-A	YFL026W						2	1 89295284292426	mitochondria (general)
				YIL116W	YIL094C	YNL239W	YGR061C	YBR196C	YFL004W	YER019C-A	YGL026C						2	1 94246066503555	nuclear transport
				YPL106C	YGL103W	YKL080W	YDL126C	YIL069C	YLR447C	YOR332W	YBR263W						2	1 96332032491942	mitochondria (translation)
				YNL123W	YER090W	YDR129C	YPR010C	YDL185W	YGR020C	YDL095W	YAL044C						2	1 9639051913067	transcription
				YFL039C	YLR142W	YNL154C	YPL028W	YPR114W	YGL103W	YLL014W	YPL218W						3	1 01780390016751	cytoskeleton
				YOR335C	YNL209W	YCR093W	YPL237W	YGL234W	YFL046W	YNR043W	YOR039W						3	1 07713751087104	iron ion transport
				YDL140C	YGR085C	YER131W	YHR183W	YPR035W	YNL131W	YIL163C	YBR103W						3	1 08529395246749	cell wall
				YMR205C	YGR048W	YDL236W	YLR303W;reverse_YNL203C	YFR025C	YNL190W	YIL145C	YFL010C						3	1 12503881186245	spliceosome
				YER052C	YKR039W	YOR222W	YJR065C	YLR413W	YLR339C	YIL114C	YOR355W						3	1 14649581122452	negative regulation of protein assembly
				YDL171C	YDR086C	YLR060W	YJL200C	YDL131W	YOR164C	YCR059C	YIL094C						3	1 28527678483294	condensed chromosome kinetochore
				YKR059W	YPL085W	YCL045C	YMR108W	YKL060C	YCL011C	YBR043C	YBL091C						3	1 40263745132664	nucleotide excision repair
				YHR070W	YIL022W	YBL024W	YNL220W	YEL002C	YJR134C	YFR035C	YOR202W						3	1 41306371690078	telomere maintenance
				YML072C	YHR208W	YKL212W	YGL009C	YLR452C	YGL102C	YKL128C	YCR024C-B						3	1 42531803627914	mitochondria (ETC)
				YJR010W	YDR233C	YJR007W	YLR180W	YOR096W	YLR021W	YPR086W	YBR118W						3	1 59733917556993	m-phase cell cycle
				YLR336C	YDR394W	YER073W	YNL132W	YDR035W	YML106W	YDL093W	YHR025W						3	1 79347440809732	transcription regulation
				YGL195W	YFL041W	YBL099W	YNL241C	YPL160W	YGR192C	YBR187W	YIL164C						3	1 88590182990265	peroxisome
				YNR016C;YMR207C	YMR142C;YDL082W	YGL245W	YDL131W	YAR015W	YKL152C	YMR294W	YML001W						3	1 90453256372613	DNA replication
				YJL002C	YOR209C	YMR079W	YPR033C	YGL008C	YGR172C	YDR062W	YBR031W						3	2 27007456365079	metal ion binding
				YDR158W	YLR354C	YKR001C	YOL061W	YJR145C	YLR044C	YIL085C	YNL154C						3	2 86154120325811	stress response (general)
				YOR361C	YNL138W	YOR187W	YLR432W;YAR075W	YGL135W	YJR118C	YHR172W	YLR359W						3	3 01072130822093	sterol biosynthesis
				YNL088W	YOR117W	YOR204W;YPL119C	YGR124W	YDR450W	YOL119C	YIL047C	YLR029C						3	3 85074067331167	integral to membrane
				YDR341C	YGL148W	YPL019C	YNR043W	YDL185C-A	YDL198C	YDL170W	YLR088W
				YDL136W	YPL091W	YER026C	YDL185W	YHR019C	YKL153W	YBR205W	YHL016C
				YHR052W	YMR096W;YFL059W	YBR218C	YHR064C	YKR043C	YOR160W	YOR326W	YEL009C
				YIL074C	YMR099C	YHL033C	YPL093W	YER122C	YPL010W	YLR420W	YEL021W
				YGR094W	YMR095C	YBR029C	YBR196C	YER089C	YML078W	YLR287C-A	YMR243C
				YPR074C	YER156C	YJL190C	YJL088W	YNL316C	YPL234C	YIL003W	YBL051C
				YGR264C	YPL262W	YMR015C	YIR031C	YDL055C	YER055C	YHR076W	YGR124W
				YIL030C	YHR104W	YBL027W	YMR049C	YLL044W	YLR167W	YPL128C	YOR331C
				YJL080C	YDR234W	YGL173C	YLR056W	YLR149C-A	YBR115C	YIL148W	YNL178W
				YDR120C;reverse_YMR259C	YBR121C	YML070W	YML008C	YPL143W	YDR226W	YBL052C	YLL048C
				YJL130C	YER004W	YMR027W	YFR010W	YER090C-A	YBR127C	YLR340W	YLR179C
				YJR137C	YFL005W;YLR262C	YLL040C	YIL116W	YDL096C	YGL226C-A	YJR132W	YEL027W
				YDR212W	YJR045C;YEL030W	YCR030C	YLR359W	YDL229W	YGR034W	YCR031C	YGR240C
				YFR030W	YPL043W	YMR235C	YPL106C	YGR061C	YHR029C	YDL130W	YOR184W
				YKL210W	YMR243C	YPL195W	YNL123W	YGL123W	YGL076C	YDL191W	YER016W
				YDL014W	YOL064C	YMR189W	YDL055C	YPL142C	YLL051C	YBR189W	YOR270C
				YMR152W	YML085C	YBL007C	YLR304C	YNL302C	YAL007C	YCR048W	YPL131W
				YCL030C	YBR143C	YJL033W	YFL039C	YMR183C	YBR109C	YDR385W	YHR123W
				YHR018C	YPL265W	YNL178W	YOR375C	YML063W	YFR037C	YDR064W	YLR052W
				YHR020W	YLR089C	YER125W	YDL084W	YLR062C	YKL214C	YBR162W-A	YER074W
				YOL086C	YBL015W	YMR318C	YEL046C	YER145C-A	YOR080W	YLR264C-A	YGL123C-A
				YGL026C	YER080W	YLL048C	YOR335C	YLR061W	YNL307C	YGL242C	YLL018C
				YOR243C	YNL142W	YMR129W	YDR064W	YNL238W	YMR080C	YNL010W	YEL061C
				YLR410W	YER023W	YPL235W	YDR465C	YAL022C	YHR121W	YKL084W	YOL103W
				YIR034C	YDR037W	YMR241W	YDL140C	YMR312W	YGL030W	YDR469W	YMR205C
				YHR027C	YDL029W	YLL018C	YMR205C	YLL045C	YPL083C	YMR298W	YGL022W
				YDR292C	YDR060W	YFL004W	YDR023W	YNL085W	YER109C	YHR003C	YER105C
				YLR075W	YHR025W	YER021W	YER052C	YGR148C	YCL005W-A	YMR062C	YGR125W
				YKL081W	YLL008W	YBR086C	YGL125W	YML026C	YIL115C	YBL087C	YLR264W
				YBR079C	YMR300C	YLR450W	YDL171C	YDR019C	YBR228W	YOR197W	YLR066W
				YOR128C	YGL241W	YGL011C	YKR059W	YLR048W	YNL048W	YFL010W-A	YHR182C-A
				YBL076C	YHR170W	YNL231C	YOR136W	YLR418C	YDR167W	YDR447C	YHR143W
				YJL191W;YCR031C	YLR413W	YGL120C;YNR011C	YHR070W	YJR123W	YER090W	YOR369C	YMR083W
				YGL137W	YKL018W	YPL127C	YLR153C	YGL137W	YPR169W-A	YGL257C	YMR120C
				YPR080W	YOR099W	YJR072C	YML072C	YNL236W	YDL226C	YDL081C	YMR230W
				YHR010W	YDR381W	YER069W	YMR083W	YDL145C	YFR036W-A	YOR226C	YML104C
				YGR240C	YLR355C	YCR012W	YPL131W	YMR149W	YPR170W-B	YNL149C	YHR208W
				YLL045C	YHR107C	YOR096W	YOR184W	YBL088C	YGR207C	YDR236C	YPL096C-A
				YJL186W	YBR256C	YDR300C	YJR010W	YNL016W	YOL003C	YOR109W	YDR050C
				YMR272C	YNL002C	YDR368W	YML063W	YDR170C	YJL121C	YLR285C-A	YLR432W
				YGL206C	YBR248C	YPR181C	YGL040C	YOL086C	YER113C	YPR145W	YER019C-A
				YDR170C	YJR121W	YPL143W;YOR234C	YLR336C	YHR203C	YHL015W	YBR156C	YOR332W
				YGL123W	YBR127C	YOL094C	YNL247W	YCL005W	YLR335W	YPR132W	YFL004W
				YLR044C;YDL080C;YLR134W	YER178W	YGR157W	YGL195W	YGL186C	YGR012W	YDL036C	YLR447C
				YOR374W	YML048W	YML106W	YER043C	YPR004C	YGL215W	YJR031C	YDL095W
				YGL062W	YMR131C	YBR031W	YJL167W	YJL097W	YOL137W	YBR084C-A	YGR020C
				YPR036W	YER110C	YPR183W	YNR016C;YMR207C	YKL033W	YDL133C-A	YGL140C	YGL103W
				YER094C	YLR220W	YMR302C	YJL002C	YCL030C	YGR227W	YPR088C	YFL046W
				YGL135W	YMR226C	YDR245W	YDR158W	YER034W	YPR036W	YJL024C	YBR196C
				YHR098C	YOR323C	YBR177C	YJL111W	YDR408C	YKL008C	YPR043W	YIL069C
				YJL012C	YOL027C	YHR037W	YLR027C	YJR014W	YLL033W	YOR099W	YDL185W
				YKL014C	YPR069C	YLR372W	YOR361C	YER056C-A	YBL032W	YOL005C	YLL014W
				YLR100W	YOR115C	YHR141C	YNL088W	YER146W	YER083C	YIL147C	YNR043W
				YER025W	YOR145C	YBR221C	YDR388W	YDR033W	YER072W	YPL208W	YPR114W
				YHR042W	YPL232W	YBR294W	YDR341C	YKL211C	YDR468C	YBL002W	YGL234W
				YMR202W	YDL237W	YMR261C	YDL136W	YGR214W	YER087C-B	YDR454C	YNL131W
				YDL195W	YGR245C	YJR064W	YHR052W	YDR439W	YPR170W-A	YIL165C	YPR035W
				YEL031W	YKR043C	YDR012W	YIL074C	YMR242C	YOR085W	YKR088C	YIL163C
				YNL121C	YPR167C	YDR516C	YGR094W	YLR185W	YNL040W	YGR118W	YNL190W
				YJL008C	YGR185C	YOR110W	YPR004C	YGL200C	YLR208W	YOR167C	YLR339C
				YML126C	YOR091W	YLR113W	YPR074C	YBR190W	YDR292C	YKL030W	YFR025C
				YER036C	YKL073W	YLR330W	YGR264C	YOR165W	YGL027C	YER001W	YIL145C
				YPL226W	YIL142W	YLR378C	YJR145C	YPL090C	YJL189W	YJR013W	YOR164C
				YNL307C	YDR177W	YAL016W	YLL001W	YAL042W	YBR058C	YIL047C-A	YIL114C
				YPL160W	YDL100C	YLR203C	YIL030C	YGR285C	YHR026W	YLR075W	YCL011C
				YPL090C	YDR449C	YEL051W	YJL080C	YIL076W	YMR121C	YDL061C	YJR134C
				YNL287W	YOR280C	YNL248C	YDR120C;reverse_YMR259C	YBR074W	YDR458C	YDR372C	YGL102C
				YLR438W	YMR062C	YDR477W	YJL130C	YLR058C	YDR352W	YBR291C	YLR021W
				YHR019C	YEL063C	YNL112W	YNL239W	YLR354C	YLR086W	YCL028W	YCR059C
				YLR249W	YLR347C	YDL164C	YKL080W	YER117W	YBR249C	YGR064W	YBR043C
				YDL083C	YLR314C	YBR025C	YJR137C	YLR114C	YKL209C	YPR044C	YLR413W
				YGL048C	YKL172W	YNL189W	YDR212W	YJL179W	YHR039C-A	YHR141C	YML106W
				YPL169C	YCR077C	YJL115W	YFR030W	YLR373C	YFR010W-A	YIL041W	YDL131W
				YKR016W	YCR053W	YLR384C	YKL210W	YOR224C	YFR031C-A	YDR222W	YGR192C
				YMR116C	YIL063C	YKL181W	YDL014W	YJL177W	YLR396C	YLR301W	YKL152C
				YCR005C	YML057W	YMR093W	YDR129C	YJL190C	YPR119W	YGL189C	YFR035C
				YPL111W	YAR015W	YBR287W	YMR152W	YDR472W	YEL037C	YGR027C	YKL128C
				YJL060W	YCL018W	YJR077C	YCL030C	YPR183W	YJL188C	YGL147C	YGR172C
				YOR341W	YLR208W	YMR145C	YHR018C	YCR012W	YOL039W	YFR034W-A	YPR086W
				YIL083C	YJL034W	YGR027C	YHR020W	YBR191W	YML036W	YGL220W	YLR044C
				YOR124C	YJL123C	YGL097W	YOL086C	YHR216W	YDR531W	YEL051W	YKL060C
				YDR165W	YLR447C	YBL030C;YBR085W;YMR056C	YGL026C	YLR441C	YGR204W	YCR049C	YDL093W
				YGR231C	YGR135W	YKL088W	YOR243C	YKR059W	YDR188W	YER176W	YBR187W
				YAL038W	YOR046C	YOL164W	YLR410W	YNL069C	YGL245W	YJR075W	YMR294W
				YER155C	YNL168C	YEL047C	YIR034C	YGL148W	YBR058C-A	YBR048W	YJR118C
				YIL069C	YHR179W;YPL171C	YNR052C	YNL154C	YJL207C	YKL029C	YCR028C	YDR062W
				YBR009C	YJL104W	YGR118W	YHR027C	YPL198W	YCR013C	YNR032C-A	YIL085C
				YFR002W	YHR089C	YGL084C	YCR093W	YNL220W	YJL041W	YGR208W	YOL119C
				YDR190C	YJL050W	YER049W	YDR292C	YLR429W	YML019W	YDR434W	YDL198C
				YGR244C	YML026C	YPL126W	YER131W	YHL017W	YER032W	YHR111W	YHR172W
				YDL040C;reverse_YPR083W	YLR106C	YIL091C	YLR075W	YLR380W	YER023C-A	YDR289C	YKL153W
				YLR185W	YFR044C;reverse_YGL194C	YPL079W;YBR191W	YPL061W	YNL049C	YCL007C	YKL180W	YOR160W
				YBR084W	YGR088W	YOR165W	YKL081W	YER175C	YDR145W	YBL003C	YIL047C
				YIL155C	YML125C	YGR032W	YBR079C	YIL018W	YDR187C	YKR068C	YEL002C
				YER081W	YAL012W	YJR075W	YDL236W	YEL053W-A	YFR032C-A	YDR356W	YPL010W
				YOR270C	YKL068W	YNL252C	YOR222W	YDL154W	YJL002C	YDL066W	YML078W
				YBR053C	YML024W	YGR187C	YOR128C	YJR009C	YDL070W	YOR375C	YDL170W
				YMR231W	YLR401C	YGR186W	YBL076C	YLR180W	YDR206W	YHR186C	YBR205W
				YPR112C	YML054C	YKL106W	YLR060W	YLR130C	YCR053W	YJL167W	YOR326W
				YHR007C	YNR001C	YBR146W	YJL191W;YCR031C	YPL195W	YER023W	YGR001C	YPL234C
				YKL110C	YOR362C	YBL045C	YGL137W	YKL183W	YJL081C	YNL263C	YER055C
				YIL039W	YER020W	YEL036C	YPR080W	YGR246C	YKL077W	YKL046C	YLR420W
				YOL021C	YIL038C	YOR202W	YHR010W	YMR289W	YFR032C-B	YLR188W	YLR452C
				YOR133W	YHR196W	YKL173W	YGR240C	YNR021W	YHR214C-B	YDR239C	YLR167W
				YLR342W;YMR306W	YKR080W	YOR051C	YCL045C	YGR094W	YLR451W	YMR292W	YOR096W
				YDR399W	YDR148C	YPR108W	YBL024W	YDL232W	YGL201C	YDR210W	YDR035W
				YOL145C	YEL032W	YIL010W	YLL045C	YMR091C	YKL040C	YBR009C	YPL160W
				YOR014W	YLR309C	YHR085W	YJL186W	YBR197C	YJR006W	YLR230W	YBR115C
				YLR248W	YDR500C	YIL043C	YMR272C	YGL223C	YDR541C	YNL150W	YLR287C-A
				YIL133C	YNL096C	YGR218W	YGL206C	YGR085C	YKR084C	YMR283C	YIL003W
				YIL124W	YKL024C	YNR030W	YKL212W	YML069W	YOR045W	YHL040C	YAR015W
				YGL008C	YBR247C	YPR060C	YJR007W	YPR033C	YDR519W	YOR203W	YDR226W
				YOL059W	YKL152C	YGL228W	YER073W	YPL110C	YGL241W	YPL216W	YHR076W
				YOR151C	YIR022W	YNR040W	YDR170C	YLR342W	YER060W-A	YNL217W	YGL008C
				YDL143W	YKR081C	YNL297C	YBL099W	YER102W	YLR263W	YGL060W	YPL128C
				YDL052C	YLR276C	YGR266W	YGL123W	YEL054C	YNL032W	YJL049W	YBR127C
				YPL212C	YHR174W	YER056C	YGL245W	YDL083C	YNL031C	YLR076C	YJR145C
				YGL022W	YGL202W	YFL026W	YLR044C;YDL080C;YLR134W	YGR185C	YHR163W	YKR034W	YGL135W
				YBR208C	YLR351C	YER105C	YOR374W	YOR043W	YDR500C	YOR130C	YIL148W
				YKL104C	YGL246C	YAL061W	YMR079W	YDR419W	YML012W	YHR181W	YBL052C
				YBR010W	YMR266W	YOL052C	YKR001C	YLR333C	YMR270C	YBL031W	YLR340W
				YBR115C	YJR148W	YFR051C;reverse_YKL103C	YGL062W	YNL168C	YFL037W	YOL120C	YGL226C-A
				YDR091C	YFR037C	YDR358W	YBR263W	YPL197C	YMR019W	YMR143W	YJR132W
				YLR441C	YDR303C	YIL052C	YPR036W	YOL127W	YIL035C	YCR020C-A	YGR034W
				YPL266W	YFL022C	YKL127W	YER094C	YPR189W	YJL071W	YER174C	YCR031C
				YOL057W	YDL022W	YDR145W	YOR187W	YPR019W	YEL063C	YDR382W	YDL130W
				YOR347C	YPR159W	YOR004W	YOR204W;YPL119C	YKR094C	YER057C	YDR209C	YHR029C
				YOR206W	YKL103C	YDR237W	YGL135W	YMR189W	YOR002W	YAR071W	YGL076C
				YOR326W	YLL021W	YHR121W	YHR098C	YHR214C-C	YGR024C	YDR373W	YDR450W
				YEL013W	YGR285C	YPL139C	YPR118W	YDR457W	YBR011C	YPL250W-A	YDL185C-A
				YDL144C	YBL098W	YPR091C	YIL094C	YPL269W	YFL028C	YOR225W	YDL191W
				YJR117W	YOR142W	YDR294C	YJL012C	YGR216C	YBR283C	YPL249C-A	YLL051C
				YCL057W	YDL007W	YCL009C	YKL014C	YDL165W	YML079W	YOR073W	YAL007C
				YNL277W	YPR041W	YOL005C	YGL103W	YOR112W	YBL072C	YBL057C	YBR189W
				YDR258C	YNL233W	YHR108W	YER090W	YOR133W	YLR344W	YHR010W	YCR048W
				YKL013C	YDL124W	YEL015W	YLR100W	YIL078W	YCR019W	YFR034C	YHR019C
				YFR024C-A	YFL018C	YNL061W	YPL019C	YHR129C	YDL084W	YEL001C	YBR109C
				YAL060W	YPL145C	YHR188C	YER025W	YKR057W	YGR017W	YIR029W	YKR043C
				YDR141C	YPR035W	YOR120W	YLR142W	YNL287W	YPL066W	YML073C	YDR385W
				YGL184C	YER143W	YNR006W	YHR042W	YHR060W	YFR011C	YJL183W	YDR064W
				YDL103C	YDL174C	YOR141C	YMR202W	YPL199C	YER088C-A	YML024W	YFR037C
				YKL120W	YDR032C	YCL040W	YNL209W	YKL130C	YPR063C	YDL085C-A	YBR162W-A
				YDR172W	YKL094W	YBL032W	YER026C	YMR153W	YBR276C	YBL027W	YLR264C-A
				YBR245C;YOR304W	YGR195W	YDL072C	YGR085C	YDR238C	YLR433C	YDR162C	YKL214C
				YGL012W	YKL033W-A	YFL007W	YDL195W	YML055W	YLR272C	YPR057W	YGL242C
				YKL157W	YMR203W	YNR018W	YGR048W	YGL039W	YBR198C	YNL087W	YER122C
				YGR173W	YOL121C	YOR085W	YEL031W	YAR003W	YMR263W	YGL094C	YNL010W
				YOR317W	YJR042W	YDL015C	YKR039W	YDL082W	YGL115W	YCR094W	YOR080W
				YLL029W	YDR408C	YOR211C	YBR218C	YBL103C	YHR005C-A	YDL184C	YKL084W
				YDR238C	YJR068W	YOR171C	YNL121C	YDR524C	YGL068W	YNR023W	YNL307C
				YIL088C	YPR088C	YOR176W	YDR086C	YBR218C	YNL024C-A	YDR444W	YMR080C
				YHR047C	YNL048W	YDL178W	YPL085W	YLR059C	YIL013C	YKR033C	YDR469W
				YKL182W	YLL034C	YMR170C	YHL033C	YMR192W	YNL199C	YOR381W	YMR298W
				YHR039C	YML028W	YGR103W	YBR029C	YFL005W	YMR266W	YJL117W	YHR121W
				YMR229C	YJL217W	YBR059C	YJL008C	YLR245C	YGL067W	YKR039W	YGL030W
				YDL198C	YBR249C	YHR016C	YML126C	YER131W	YLR305C	YER120W	YHR003C
				YDL116W	YDL078C	YPL214C	YIL022W	YDR034C	YHR077C	YNL099C	YMR062C
				YPL048W	YGL157W	YMR054W	YHR208W	YHR098C	YEL016C	YOR312C	YBL087C
				YHR069C	YKL001C	YHR113W	YJL190C	YJR010C-A	YLR406C	YJL174W	YER089C
				YAR042W	YER151C	YOR164C	YDR233C	YIL133C	YGR252W	YDR143C	YNL316C
				YMR012W	YLR324W	YJL042W	YER036C	YCR077C	YBR112C	YMR142C	YDL055C
				YGL027C	YPL078C	YJL153C	YMR015C	YBL016W	YEL004W	YOL146W	YLL044W
				YNL180C	YDL205C	YBL105C	YPL226W	YER069W	YML010W	YAR002C-A	YPL083C
				YJR088C	YML100W	YBL037W	YNL307C	YHR192W	YER088W-B	YKL207W	YLR149C-A
				YFR009W	YPR163C	YDL132W	YPL160W	YKL081W	YGL054C	YPL253C	YOR197W
				YDR001C;YBR001C	YNR013C	YAL023C;YOR321W	YDR394W	YLR181C	YDR451C	YJL062W	YER109C
				YBL092W	YIL016W	YHR192W	YPL090C	YDL080C	YPR180W	YMR208W	YFL010W-A
				YJR005W	YOR288C	YLL028W	YBL027W	YPL115C	YPR113W	YPR170C	YDR447C
				YBR058C	YBR052C	YOR161C	YNL287W	YOL070C	YNL081C	YLR383W	YOR369C
				YBL004W	YER001W	YGL115W	YLR438W	YER007C-A	YBL076C	YBR159W	YCL005W-A
				YMR309C	YOR303W	YIL115C	YHR019C	YGR264C	YDR539W	YGR063C	YIL115C
				YDR427W	YGR082W	YKL140W	YLR249W	YLR455W	YHR134W	YJL143W	YPL143W
				YLR195C	YDL112W	YGL006W	YGL173C	YNL247W	YNL059C	YHR042W	YER090C-A
				YOR061W	YHR024C	YPL105C	YDL083C	YOL058W	YLR351C	YJL134W	YDL096C
				YLR222C	YGR054W	YER141W	YGL048C	YNL067W	YLR110C	YNR067C	YGL257C
				YHR074W	YOR131C	YCL044C	YPL169C	YDR037W	YER099C	YLR319C	YDL229W
				YNR035C	YER048C	YMR029C	YFL041W	YGR191W	YFR031C	YPR102C	YBR228W
				YHR065C	YKL113C	YDL148C	YMR142C;YDL082W	YOR293W	YLR105C	YER009W	YDL081C
				YKL165C	YNL016W	YPL263C	YKR016W	YOR239W	YNL038W	YPL058C	YNL048W
				YPL231W	YGR162W	YML117W	YMR116C	YDL136W	YMR079W	YDR144C	YDR167W
				YDL215C	YHR117W	YPL031C	YCR005C	YNL082W	YNL096C	YLR150W	YGR061C
				YPL012W	YBR106W	YNL041C	YOR209C	YDR257C	YML076C	YMR122W-A	YOR226C
				YKR018C	YNL044W	YLR045C	YPL111W	YDR351W	YHL003C	YPL049C	YNL149C
				YAL035W	YKR095W	YJL081C	YML070W	YOR182C	YDR071C	YBR007C	YGL123W
				YBR205W	YJL036W	YDR505C	YJL060W	YPR158C-D	YNL152W	YKL127W	YER090W
				YKL135C	YER070W	YKL154W	YLR354C	YDR023W	YLR209C	YPL020C	YDR236C
				YMR006C	YJL165C	YGL232W	YOR341W	YER068C-A	YGL105W	YMR116C	YPR169W-A
				YPL243W;reverse_YPL243W	YMR031C	YLR290C	YIL083C	YDR471W	YHR021C	YLR388W	YOR109W
				YPL161C	YJL041W	YDR155C	YMR027W	YMR194W	YOR305W	YGL252C	YPL142C
				YOL041C	YDR189W	YGR270W	YOR124C	YAL042C-A	YHR012W	YDR410C	YNL302C
				YKL010C	YPL218W	YGR125W	YDR165W	YGL085W	YDL179W	YGL100W	YMR183C
				YBL022C	YNL201C	YKR049C	YLL040C	YJL072C	YGR007W	YLR126C	YLR285C-A
				YBR169C	YMR315W	YGR005C	YGR231C	YKR064W	YIR023W	YCR050C	YDL226C
				YML086C	YLR301W	YJR113C	YNL138W	YDR417C	YDR084C	YNL090W	YML063W
				YFL044C	YNL216W		YAL038W	YLR045C	YCL045C	YDR234W	YLR062C
				YGR090W	YDR035W		YER155C	YER061C	YCL010C	YDR086C	YER145C-A
				YNR017W	YCR004C		YIL069C	YMR047C	YGL106W	YER003C	YPR145W
				YPL137C	YLR387C		YBR009C	YDL141W	YBR010W	YBR261C	YFR036W-A
				YDL097C	YLR179C		YFR002W	YIR001C	YIL027C	YNL322C	YPR170W-B
				YMR128W	YDL213C		YDR190C	YPL188W	YMR321C	YDR139C	YBR156C
				YER136W	YNL055C		YCR030C	YLR286C	YPR037C	YPR085C	YLR061W
				YIL137C	YLR216C		YGR244C	YOR128C	YPR129W	YPR130C	YPR132W
				YKL019W	YDR050C		YMR235C	YDR524C-B	YDR308C	YGL071W	YDL036C
				YDL019C	YBL087C		YDL040C;reverse_YPR083W	YCR034W	YIL126W	YGL016W	YNL238W
				YNL118C	YJL020C		YLR185W	YFL048C	YBR008C	YAL026C	YAL022C
				YDR194C	YCR088W		YOR117W	YDR341C	YMR006C	YJR152W	YGR207C
				YDL095W	YML123C		YGL148W	YDR025W	YOR231W	YPR171W	YJR031C
				YDR166C	YDL226C		YBR084W	YLR286W-A	YER164W	YJR068W	YOL003C
				YBL039C	YDR337W		YIL155C	YLR357W	YNL229C	YDR119W	YJL121C
				YPL240C	YLR275W		YER081W	YLR256W-A	YDL075W	YOR257W	YMR312W
				YKL129C	YDR354W		YPL091W	YMR043W	YHR117W	YNL162W	YER113C
				YOR086C	YDR168W		YOR270C	YDL121C	YGL238W	YGL031C	YHL015W
				YKL126W;YMR104C	YBR281C		YMR096W;YFL059W	YDR418W	YGR275W	YGL114W	YLR335W
				YJL061W	YML092C		YMR099C	YDR164C	YNL253W	YGL112C	YBR084C-A
				YOR168W	YHR009C		YBR053C	YIL014W	YER165W	YKL033W-A	YGL140C
				YHR063C	YPL208W		YMR231W	YPL079W	YDR260C	YLL003W	YLL045C
				YCR057C	YER003C		YPR112C	YPL259C	YOR241W	YHR039C	YNL085W
				YHR045W	YLR429W		YHR007C	YNL130C	YML098W	YHL028W	YGR012W
				YJR111C	YDR063W		YMR095C	YOR150W	YMR099C	YBR259W	YGR148C
				YLL026W	YBR164C		YKL110C	YNL054W-B	YGL079W	YDR325W	YPR088C
				YDL141W	YBR039W		YER156C	YOR129C	YLR027C	YOL109W	YGL215W
				YLR175W	YDL065C		YIL039W	YNL076W	YJR135W-A	YDR320C-A	YML026C
				YOR182C	YML007W		YPL195W	YFL039C	YBR102C	YNR050C	YOL137W
				YOL147C	YPL188W		YOL021C	YBR094W	YGL009C	YJL172W	YJL024C
				YGL207W	YGR193C		YOR133W	YOL012C	YAL023C	YPR073C	YPR043W
				YGR019W	YML130C		YPL262W	YFL025C	YHR032W	YDR310C	YOR099W
				YLR433C	YLR259C		YMR189W	YPL204W	YOR232W	YBL053W	YOL005C
				YOR063W	YCR052W		YHR104W	YDR221W	YJL204C	YKR044W	YIL147C
				YDR144C	YOR123C		YBL007C	YDL228C	YER157W	YPR038W	YDL133C-A
				YBR126C	YGR038W		YLR342W;YMR306W	YJL044C	YOL103W-B	YJL136C	YDR019C
				YDR346C	YKR046C		YDR399W	YIL123W	YOR123C	YKL212W	YLR048W
				YAR007C	YGL252C		YDR234W	YKR080W	YDR135C	YOR378W	YGR227W
				YMR246W	YLR114C		YBR121C	YOL097C	YHR073W	YNR003W-A	YPL208W
				YIL105C	YJR144W		YOL145C	YNL262W	YJL061W	YOR251C	YLR418C
				YLR209C	YER031C		YER004W	YER183C	YLL010C	YML021C	YPR036W
				YFR050C	YNL085W		YFL005W;YLR262C	YML064C	YMR044W	YIL167W	YBL002W
				YIL109C	YPR052C		YOR014W	YGR271W	YKL028W	YBL092W	YDR454C
[truncated: 4,617 more rows]

## Sheet: 4b
	Pc1														Pc2														Pc3														Tc1
[truncated: 2,416 more rows]
[truncated: 32 more columns]

[truncated: 6 more sheets: 5a, 5b, 6a, 6b, 7a, 7b]
