# Supplementary material for: Protein biogenesis machinery is a driver of replicative aging in yeast
Source: eLife. 2015 Dec 1;4:e08527. doi: 10.7554/eLife.08527 (PMC4718733; doi:10.7554/eLife.08527)
Supplement: Figure 6—source data 1. — DOI: http://dx.doi.org/10.7554/eLife.08527.036 [file elife-08527-fig6-data1.xlsx]

## Sheet: ReadMe
This is the supplementary table for the network analyses performed in this study
Sub tables (tabs in this excel sheet) are organized as follows:
Table name	Sub name	Description
S7.	1	Sensitivity analysis for the Transcriptome network parameters. The selected networks for both parameters are identified in bold.
S7.	2	Sensitivity analysis for the Proteom network parameters. The selected networks for both parameters are identified in bold.
S7.	3	The direction association table for the transcriptome network. In grey, the internal associations per cluster, per row: the outgoing associations per cluster toward other clusters (blue), per column, the incoming associations from other clusters (red).
S7.	4	The direction association table for the proteome network. In grey, the internal associations per cluster, per row: the outgoing associations per cluster toward other clusters (blue), per column, the incoming associations from other clusters (red).

## Sheet: 1
Network_ID	Hi/ H0	α	DoC	Mpv-GO
T.1	1.5	0.95	2.08	0.00383
T.2	1.65	0.95	1.92	0.00587
T.3	1.8	0.95	1.88	0.00438
T.4	1.9	0.95	1.15	0.00515
T.5	2	0.95	1.49	0.00481
T.6	1.5	0.9	2.09	0.00469
T.7	1.65	0.9	1.69	0.0044
T.8	1.8	0.9	2.12	0.00434
T.9	1.9	0.9	1.29	0.00503
T.10	2	0.9	1.73	0.00541
T.11	1.5	0.8	1.54	0.00415
T.12	1.65	0.8	1.69	0.00513
T.13	1.8	0.8	1.47	0.00464
T.14	1.9	0.8	1.96	0.00388
T.15	2	0.8	1.58	0.00519
T.16	1.5	0.7	1.4	0.00361
T.17	1.65	0.7	1.46	0.00531
T.18	1.8	0.7	1.42	0.00382
T.19	1.9	0.7	1.56	0.00463
T.20	2	0.7	1.32	0.00441
T.21	1.5	0.6	NA	NA
T.22	1.65	0.6	1.4	0.00532
T.23	1.8	0.6	1.47	0.00387
T.24	1.9	0.6	1.5	0.00423
T.25	2	0.6	1.28	0.0053
T.26	1.5	0.4	1.36	0.00416
T.27	1.65	0.4	1.4	0.00439
T.28	1.8	0.4	1.41	0.00432
T.29	1.9	0.4	1.56	0.00343
T.30	2	0.4	1.24	0.00426

## Sheet: 2
Network_ID	Hi/ H0	α	DoC	Mpv-GO
P.1	0.1	0.95	1.26	0.00499
P.2	0.2	0.95	1.86	0.00357
P.3	0.3	0.95	1.83	0.00452
P.4	0.1	0.9	1.63	0.00575
P.5	0.2	0.9	1.9	0.0058
P.6	0.3	0.9	2	0.0044
P.7	0.1	0.85	2	0.00413
P.8	0.2	0.85	2.6	0.00579
P.9	0.3	0.85	2.51	0.00664
P.10	0.1	0.8	2.07	0.00353
P.11	0.2	0.8	1.58	0.00538
P.12	0.1	0.75	1.7	0.00416
P.13	0.2	0.75	1.92	0.00448
P.14	0.1	0.7	2.42	0.00384
P.15	0.2	0.7	2	0.00517
P.16	0.3	0.7	1.56	0.00456
P.17	0.1	0.65	1.93	0.00455
P.18	0.2	0.65	1.53	0.00494
P.19	0.1	0.6	1.67	0.00358
P.20	0.2	0.6	2	0.00324
P.21	0.3	0.6	2	0.00384
P.22	0.1	0.4	1.52	0.00291
P.23	0.2	0.4	1.7	0.0044
P.24	0.3	0.4	1.54	0.00348

## Sheet: 3
		Cluster, incoming associations
		1	2	3	4	5	6	7	8
Cluster, outgoing associations	1	1558	358	121	143	130	113	143	14
	2	321	639	42	95	36	51	355	29
	3	86	16	297	60	31	48	48	0
	4	49	48	48	461	20	56	190	0
	5	85	15	10	26	173	31	40	11
	6	49	12	10	79	29	252	72	0
	7	89	186	18	101	29	56	391	32
	8	0	0	0	0	0	0	0	0

## Sheet: 4
	Cluster, incoming associations
	1	2	3	4	5
Cluster, outgoing associations	1	225	40	87	25	43
	2	24	108	49	15	35
	3	41	18	277	27	77
	4	3	17	14	114	47
	5	20	10	38	39	293
